# Supplementary material for: SmartEye and Polhemus data for vestibulo–ocular reflex and optokinetic reflex model
Source: Data Brief. 2018 Mar 27;18:882–5. doi: 10.1016/j.dib.2018.03.097 (PMC5996827; doi:10.1016/j.dib.2018.03.097)
Supplement: Supplementary file 2 — Supplementary material [file mmc2.zip]

Archive with 13 entries (8 files):
- SmartEye_and_Polhemus_data/
- SmartEye_and_Polhemus_data/S1_NoVS_NoMWL/
- SmartEye_and_Polhemus_data/S1_NoVS_NoMWL/20151113_153358_NonVS_NoMWL.log
- SmartEye_and_Polhemus_data/S1_NoVS_NoMWL/20151113_NonVS_NoMWL.csv
- SmartEye_and_Polhemus_data/S1_VS_NoMWL/
- SmartEye_and_Polhemus_data/S1_VS_NoMWL/20151113_153358_WithVS_NoMWL.log
- SmartEye_and_Polhemus_data/S1_VS_NoMWL/20151113_WithVS_NoMWL.csv
- SmartEye_and_Polhemus_data/S30_MW/
- SmartEye_and_Polhemus_data/S30_MW/20160325_093145_S30_tree_MWL2s.log
- SmartEye_and_Polhemus_data/S30_MW/S30_tree_MWL2s.csv
- SmartEye_and_Polhemus_data/S30_No_MW/
- SmartEye_and_Polhemus_data/S30_No_MW/20160325_093145_S30_NoMWL.log
- SmartEye_and_Polhemus_data/S30_No_MW/S30_tree_NoMWL.csv
