# Supplementary material for: SmartEye and Polhemus data for vestibulo–ocular reflex and optokinetic reflex model
Source: Data Brief. 2018 Mar 27;18:882–5. doi: 10.1016/j.dib.2018.03.097 (PMC5996827; doi:10.1016/j.dib.2018.03.097)
Supplement: Supplementary file 2 — Supplementary material [file mmc2.zip › SmartEye_and_Polhemus_data/S1_NoVS_NoMWL/20151113_153358_NonVS_NoMWL.log]

FrameNumber	EstimatedDelay	TimeStamp	UserTimeStamp	FrameRate	RealTimeClock	HeadPosition.x	HeadPosition.y	HeadPosition.z	HeadPositionQ	HeadRotationRodrigues.x	HeadRotationRodrigues.y	HeadRotationRodrigues.z	HeadNoseDirection.x	HeadNoseDirection.y	HeadNoseDirection.z	HeadUpDirection.x	HeadUpDirection.y	HeadUpDirection.z	HeadLeftEarDirection.x	HeadLeftEarDirection.y	HeadLeftEarDirection.z	HeadHeading	HeadPitch	HeadRoll	HeadRotationQ	EyePosition.x	EyePosition.y	EyePosition.z	GazeOrigin.x	GazeOrigin.y	GazeOrigin.z	GazeDirection.x	GazeDirection.y	GazeDirection.z	GazeDirectionQ	GazeHeading	GazePitch	LeftEyePosition.x	LeftEyePosition.y	LeftEyePosition.z	LeftGazeOrigin.x	LeftGazeOrigin.y	LeftGazeOrigin.z	LeftGazeDirection.x	LeftGazeDirection.y	LeftGazeDirection.z	LeftGazeDirectionQ	LeftGazeHeading	LeftGazePitch
17402	0	2935269614	0	5.42101086243256e-012	130918669389557297	0	0	0	0	0	0	0	0	0	0	0	0	0	0	0	0	0	0	0	0	0	0	0	0	0	0	0	0	0	0	0	0	0	0	0	0	0	0	0	0	0	0	0	0
17403	0	2935436856	0	5.42101086243256e-012	130918669389724542	-0.00203949804163939	-0.0021923114546293	-0.00536681689467304	0.1	0	3.14159265358979	0	1.22464679914735e-016	0	-1	0	1	0	-1	0	-1.22464679914735e-016	-3.14159265358979	-0	-0	0.1	0	0	0	0	0	0	0	0	0	0	0	0	0	0	0	0	0	0	0	0	0	0	0	0
17404	0	2935602393	0	5.42101086243257e-012	130918669389890081	-0.00418023285421997	0.000768705488288595	-0.00381435444047618	0.1	0	3.14159265358979	0	1.22464679914735e-016	0	-1	0	1	0	-1	0	-1.22464679914735e-016	-3.14159265358979	-0	-0	0.1	0	0	0	0	0	0	0	0	0	0	0	0	0	0	0	0	0	0	0	0	0	0	0	0
17405	0	2935768975	0	5.42101086243256e-012	130918669390056664	-0.00844451281183015	-0.0143547022342796	-0.0626346260220946	0.2	0.139519053077112	0.220477893658888	0.017281586785393	0.219172652073256	-0.136040276839444	0.966155469715212	-0.00179232479184476	0.990174069324753	0.139828823955222	0.975684444969282	0.0323783185836975	-0.216775248427205	-0.223074879134663	-0.136463425695677	0.0326879754244359	0.2	0	0	0	0	0	0	0	0	0	0	0	0	0	0	0	0	0	0	0	0	0	0	0	0
17406	0	2935935389	0	5.42101086243257e-012	130918669390223074	-0.00999152322259072	-0.0193258564730519	-0.0606339591191129	1	0.173480789183032	0.14370179715768	-0.0535010335873256	0.137801296786993	-0.175761896192397	0.974740251785406	0.0654334636234458	0.983594513441611	0.168107986026246	0.988296142075877	-0.0406151323328423	-0.147041309105719	-0.140441632713792	-0.176679659187449	-0.0412691118271133	1	-0.0116578696033942	-0.0171731661773593	-0.0727928716350694	0	0	0	0	0	0	0	0	0	-0.0116513499664177	-0.0171771178372543	-0.0727944647605535	0	0	0	0	0	0	0	0	0
17407	0	2936101977	0	5.42101086243256e-012	130918669390389666	-0.0079242168099393	-0.0180428062177327	-0.0610498904502038	1	0.154084737926135	0.141663417589091	-0.0489896197841193	0.136815112413143	-0.156357428247198	0.978178909835671	0.0594853049672416	0.986979212958311	0.149444075430066	0.988808941863054	-0.0377410627846561	-0.144334641273504	-0.138965659059065	-0.157001636094826	-0.0382203426232172	1	0.00276015848387742	0.0162253300656346	0.0100238406340349	0.00463574526331923	0.0103223360861056	0.0208259440064061	0.160850608246144	-0.472751709265003	0.866390733568789	0.709621485274752	-0.183565949872808	-0.49241087118366	0.0337406969872608	0.0155708240750536	0.00420566151383208	0.0351740258077793	0.00966674229476813	0.0150839604076837	0.126952458644853	-0.471466210038995	0.872698508097438	0.709621485274752	-0.144457842300779	-0.490952628629381
17408	0	2936268499	0	5.42101086243257e-012	130918669390556188	-0.00789894663404378	-0.018623546923814	-0.0621195483653325	1	0.150973391425575	0.142566240683199	-0.0446095217211728	0.138142053691924	-0.153008898521262	0.978521869952372	0.0549963634339815	0.987655022556716	0.146672957383184	0.988884307192108	-0.0335534408340187	-0.144851626146837	-0.140247394959666	-0.153612311168567	-0.0339597738002672	1	-0.0191757448056495	0.00208579606803598	-0.0292720123718681	-0.0258535274199834	0.0106726692315609	0.0248557492403159	0.201739367212421	-0.485914550098613	0.850404772869482	0.692025325938833	-0.232921800281898	-0.507409252102867	-0.0100924521804095	-0.0125593002507596	-0.0727808543691208	0	0	0	0	0	0	0	0	0
17409	0	2936434934	0	5.42101086243257e-012	130918669390722620	-0.00739417116554797	-0.0190433695268756	-0.0614705270531128	1	0.164482477626281	0.134580864123841	-0.0363036439492848	0.13056652290776	-0.165644562759215	0.977504098162297	0.0470483266192506	0.985868648134962	0.160777683734003	0.990322592925207	-0.0249977489556834	-0.136514740922154	-0.132785364959487	-0.166411567274435	-0.0253506324610477	1	-0.0190189307734382	0.00146693693420986	-0.0284028738555153	-0.0259345611869772	0.00946641204936211	0.0256956141544217	0.201260513161615	-0.50111912264438	0.841649470244026	0.705254989373846	-0.234718689488252	-0.52489150990118	-0.00970711312239174	-0.0127844595243344	-0.0719931857040604	0	0	0	0	0	0	0	0	0
17410	0	2936601592	0	5.42101086243257e-012	130918669390889277	-0.00703516918981293	-0.0187509927695332	-0.0613896997548432	1	0.170137506655398	0.133778078543123	-0.0407277263167112	0.129248602669117	-0.171478745943129	0.976672841026028	0.0517337049790783	0.984758991980315	0.166052255278428	0.990261794919514	-0.0290648826539265	-0.136149954532108	-0.131571115133964	-0.17233045238467	-0.029506150892389	1	-0.0188434948391019	0.00133893364370698	-0.0282364655275138	-0.0258241351540486	0.00891614295094253	0.0259196339443459	0.205425167042199	-0.501304586746649	0.840532100548489	0.696953966754871	-0.23970018387828	-0.525105838837776	-0.00941427117353394	-0.0124914402425251	-0.0718972149659995	0	0	0	0	0	0	0	0	0
17411	0	2936768138	0	5.42101086243256e-012	130918669391055829	-0.00727835921930713	-0.0187921406673355	-0.0614989055294469	1	0.174333385919684	0.137822917958054	-0.0438065461974981	0.13284523322932	-0.175852360187997	0.975411754811556	0.0553952054324752	0.983913384059136	0.169840583737788	0.989587548033695	-0.0314706225805869	-0.140449580601185	-0.135361175376307	-0.176771554486294	-0.0319742547103133	1	-0.0189788602962213	0.00133914766073061	-0.0281553222832087	-0.0257790856607751	0.00896458072928939	0.0261784118335097	0.208141989498693	-0.50110542178065	0.839982302474024	0.696805713245888	-0.2429006962385	-0.524875677749256	-0.00969580139977065	-0.0125361838995568	-0.0719998092155017	0	0	0	0	0	0	0	0	0
17412	0	2936934738	0	60.0555874517453	130918669391222421	-0.00650574389178389	-0.0187180068688847	-0.0606562435818793	1	0.178839405025607	0.133338084678657	-0.0423177270067826	0.128427553190778	-0.180115914746966	0.975225420524041	0.0538269765687538	0.983185263208455	0.174497549562132	0.990257047525993	-0.0300831425317495	-0.135963172809837	-0.130936675694955	-0.181104291982233	-0.0305880903923906	1	-0.0183798628091334	0.00114864554254363	-0.0272747831758747	-0.02537718786099	0.00848982178058968	0.0270905947396253	0.207247634210814	-0.501848676414714	0.839759682346575	0.696308139903107	-0.24195896373309	-0.525734761935673	-0.00891112485400775	-0.0124521353221844	-0.0711540050664446	0	0	0	0	0	0	0	0	0
17413	0	2937101300	0	60.0801228518352	130918669391388986	-0.0056402975643105	-0.0188961583300532	-0.0606467697201991	1	0.179089249296988	0.123190481979916	-0.0362639382712263	0.118961677641951	-0.179867879723436	0.976471026245228	0.0469576053943449	0.983373435094003	0.175418557875298	0.991787831417709	-0.0249846551950574	-0.125429918506481	-0.121230751905347	-0.180852138815884	-0.0254016229769885	1	-0.0179908728895514	0.00086244093907327	-0.0272502201292137	-0.0255431447724756	0.00809291157956777	0.0271467496720698	0.204159939963053	-0.501871217472306	0.840502230804385	0.733938372986932	-0.238287416655683	-0.525760822501427	-0.00800607062521655	-0.0126287499553983	-0.0711526114327701	0	0	0	0	0	0	0	0	0
17414	0	2937267918	0	60.0411281727984	130918669391555607	-0.00568987137625569	-0.0187907964354592	-0.0600835077412706	1	0.18150027401219	0.123205512648694	-0.0369957927670163	0.118848221691998	-0.182276539268242	0.976038095277557	0.0478262700426652	0.982915117437903	0.177737221216714	0.991759924626144	-0.0255565088465893	-0.125535320771162	-0.121169457901313	-0.183301283872259	-0.0259948714515072	1	-0.018132821828144	0.00149476399062449	-0.0271037266834021	-0.0278242236875805	0.00896575398836553	0.0270707298072291	0.121858935984055	-0.511186466317926	0.850787162793507	0.793267312978811	-0.142263230982092	-0.536564687471924	-0.00704733644098585	-0.0123773795551476	-0.0706795151269499	0	0	0	0	0	0	0	0	0
17415	0	2937464470	0	58.9798259505336	130918669391752153	-0.0059167369662892	-0.0197861435541494	-0.059183215532359	1	0.181552915904389	0.124527037206586	-0.0386921453050269	0.119994879442134	-0.182443885485063	0.975866516259668	0.0496278707289263	0.982842348068674	0.177645695950588	0.991533309251172	-0.0271136034486177	-0.12699035063126	-0.122348232109081	-0.183471484041475	-0.0275799353512539	1	-0.0174407279609522	0.000148106198246609	-0.0260705151512646	-0.0273269406911066	0.00833078160629981	0.0289560162573736	0.0770825554178655	-0.468371163899883	0.880162901102586	0.744566987879428	-0.0873547238684703	-0.487446324069205	-0.00671307570307488	-0.0139042653652074	-0.0701385500131836	0	0	0	0	0	0	0	0	0
17416	0	2937648845	0	58.361580338217	130918669391936530	-0.0067908624709487	-0.0201486219874745	-0.0595834534301987	1	0.181736850273725	0.126917169310431	-0.0447683970566038	0.121787438474774	-0.183020641131721	0.975536398474956	0.0558714899440522	0.9825582758754	0.177362936151255	0.990982440026656	-0.0329040944032243	-0.1298888914816	-0.124198941254201	-0.184058117004914	-0.033475675985203	1	-0.018141744159252	-0.000538963705414102	-0.0267929283077824	-0.0278223842644456	0.00823604458317684	0.028376528271628	0.0783548918034702	-0.432350385296504	0.898294859867533	0.718782353463593	-0.0870060362319282	-0.447097752204068	-0.00759439485873817	-0.0147266045018643	-0.0707730048996504	0	0	0	0	0	0	0	0	0
17417	0	2937795099	0	59.0624892949238	130918669392082785	-0.00612098911374012	-0.0209713722805125	-0.0586850558785509	1	0.178300576659296	0.115043270837365	-0.0398523458981268	0.110612507081486	-0.179202057922184	0.977574291659515	0.049759814540774	0.983375078108992	0.174635095587922	0.992617163932811	-0.029327089705411	-0.11769064395862	-0.112670767984085	-0.180175319768705	-0.0298140561440303	1	-0.0179151096849851	-0.00159952739938403	-0.0262471214688749	-0.0279933519179053	0.0078850726091972	0.0290007596463595	0.0795469295713865	-0.395076975180604	0.915197503098598	0.694135681669495	-0.0866998814155393	-0.406151641358136	-0.00694565536764258	-0.0160242331023989	-0.0700910078126092	0	0	0	0	0	0	0	0	0
17418	0	2937937157	0	59.9283975506065	130918669392224843	-0.00642379241253463	-0.0209602072595141	-0.059001027889151	1	0.178515178411204	0.11234266224921	-0.0470760713324067	0.107284645692466	-0.179762886587562	0.977842169986726	0.0566989490363953	0.983024312234479	0.174494787125855	0.992610313253298	-0.0367220119497359	-0.115655781790419	-0.109278624606552	-0.18074540597468	-0.0373387963434724	1	-0.0181473072213259	-0.00122037154670178	-0.0270107301882435	-0.0284478895739253	0.00860349904376225	0.0277972164300843	0.0676837141437134	-0.395906296387457	0.915793164049874	0.701565512391655	-0.073773078273401	-0.407054579539658	-0.00710469432930796	-0.0159983553070776	-0.0704100768320663	0	0	0	0	0	0	0	0	0
17419	0	2938101014	0	60.0211274368578	130918669392388703	-0.00636597123008675	-0.0210807361489422	-0.0580262175713479	1	0.176820596447117	0.109033552862162	-0.0474708427478391	0.10402921616278	-0.178063652489804	0.978504602874482	0.0567156716004697	0.983303818977856	0.172907293595358	0.992955817133605	-0.0375091354946244	-0.112391325176726	-0.105916633542497	-0.179018304604149	-0.0381275422855264	1	-0.0181714306976885	-0.00124195610214621	-0.0260416278346101	-0.0285585862921104	0.00856459055008722	0.028710007063739	0.067770200590784	-0.400491373005408	0.913790927980864	0.698404244966097	-0.0740282657017877	-0.412053040734649	-0.00704234311919116	-0.0160606384988591	-0.0694100280340734	0	0	0	0	0	0	0	0	0
17420	0	2938267783	0	60.0171288885848	130918669392555472	-0.00627759869476757	-0.0210830199455531	-0.0579006168457888	1	0.173177731238993	0.106195903533491	-0.0531829353606484	0.10082899155588	-0.174721321731196	0.979441664518275	0.0619545745872241	0.983650735895984	0.169094235439906	0.992972882383774	-0.0436312904209141	-0.110005296902765	-0.102584009054253	-0.175622729165756	-0.0443274301927551	1	-0.0183908233001708	-0.00119721494687352	-0.0255841033290897	-0.0287720612875415	0.00873820426902656	0.029513656359528	0.0803537528229912	-0.397604179187724	0.914031832651204	0.689586401687584	-0.0876859016753931	-0.408904277728547	-0.00710888570813123	-0.0161045010064028	-0.0692924257923054	0	0	0	0	0	0	0	0	0
17421	0	2938434555	0	60.0089893466041	130918669392722243	-0.00554949272800546	-0.0210747197674562	-0.0570945142083994	1	0.174311687260303	0.0949545895689659	-0.0559029354368045	0.0894279860266567	-0.175723573907914	0.980369247216704	0.063754115613386	0.983304441149862	0.170434118524761	0.993950727177948	-0.0472609943609641	-0.0991380368700219	-0.0909669274483618	-0.176640731030125	-0.0480264812121053	1	-0.017935225126447	-0.000532302299170315	-0.0252218518334294	-0.0291569427015741	0.00906233212107073	0.0290067233232209	0.0583509747833564	-0.436308619565034	0.89790308621537	0.754686544736462	-0.0648945764866995	-0.451492114476922	-0.00609924939671894	-0.0155954556976899	-0.0682715188545008	0	0	0	0	0	0	0	0	0
17422	0	2938600953	0	60.0162644076545	130918669392888642	-0.00553300902480653	-0.0211578541512052	-0.0571053740646174	1	0.176481685989719	0.0951212743453876	-0.0545049189994806	0.0896461526876896	-0.177797773074363	0.979975264584822	0.0624770829969595	0.983002985487787	0.172631818105149	0.994012163611938	-0.0457502176158257	-0.0992307219545344	-0.0912240792410113	-0.178748113757366	-0.0465077198283164	1	-0.0175423984042745	-0.000341860076214017	-0.024229755766744	-0.0289425329398902	0.0080392614290603	0.0302328473687467	0.0376323980791752	-0.494322081730961	0.868463863455457	0.726921787130445	-0.0433050497151056	-0.5170547956955	-0.00580398741178609	-0.0149324208474864	-0.067895209600655	0	0	0	0	0	0	0	0	0
17423	0	2938767536	0	60.0155080072691	130918669393055225	-0.00550348228395494	-0.0209326410939533	-0.0579027560018458	1	0.184364441799681	0.103346518370658	-0.0523038366950792	0.0977294367700258	-0.185603263088739	0.977752722276663	0.0613806940608841	0.981709459682211	0.180219164261368	0.993318361647069	-0.0424024232948323	-0.1073343696749	-0.0996222380442389	-0.186685757048711	-0.0431656065749808	1	-0.0163941822412362	-0.000363734649139427	-0.0259671846229624	-0.0264579532358747	0.0077119755729975	0.027514413220419	0.0463828973158894	-0.496819995374624	0.866613246513427	3.30674977830937e-008	-0.0534710078275709	-0.519930698378899	-0.00588268908170436	-0.0146782256038934	-0.0686725512219157	0	0	0	0	0	0	0	0	0
17424	0	2938934154	0	60.0155080072691	130918669393221843	-0.00616692814712237	-0.0214075148815024	-0.0580907132349353	1	0.190746055033611	0.127604277781538	-0.0556327786972661	0.121140413128256	-0.192511290486391	0.973788685158325	0.0672307460046098	0.980352024062137	0.185445236414785	0.990356010280535	-0.0430036272020882	-0.131702926879719	-0.123765294851539	-0.193720667415745	-0.0438373927768425	1	-0.0162500033128852	-0.00104991358113304	-0.0257613616557264	0	0	0	0	0	0	0	0	0	-0.00679982482579598	-0.0150825697584293	-0.0688072663647545	0	0	0	0	0	0	0	0	0
17425	0	2939100890	0	61.1090062453404	130918669393388576	-0.00645459484366799	-0.0217225026954025	-0.0585497665906096	1	0.20657713041045	0.152520172882909	-0.0577558242637703	0.144834200767612	-0.208579464334754	0.967221619560809	0.0727541763979959	0.977127570940842	0.19982126994867	0.986777525131504	-0.0414284583960975	-0.156696517926425	-0.148638121956269	-0.210122251807096	-0.0423728306555101	1	-0.0157191690899984	-0.00189536487380106	-0.0256533809009501	0	0	0	0	0	0	0	0	0	-0.00734348967712185	-0.0152237212810291	-0.0691434300789055	0	0	0	0	0	0	0	0	0
17426	0	2939267322	0	61.7864819827529	130918669393555007	-0.0056332947604853	-0.0222828437419341	-0.0600348331918203	1	0.211313527496618	0.168743437802001	-0.0607364495932674	0.160215092818035	-0.213710218222965	0.963669583758044	0.0776768831800945	0.975983171758708	0.203526780211448	0.984021049496775	-0.0422467876992509	-0.172967578107459	-0.164748318343429	-0.215371354562328	-0.0432593844317726	1	-0.0143276438943396	-0.002609641422193	-0.0268936574979	0	0	0	0	0	0	0	0	0	-0.00668467360989575	-0.0157315163247577	-0.0705811458928531	0	0	0	0	0	0	0	0	0
17427	0	2939433883	0	61.0208544872296	130918669393721569	-0.00478261451656718	-0.0225808039831953	-0.0598225826164314	1	0.227371836697822	0.193083193253327	-0.0652359478011002	0.182737838438167	-0.230104311338769	0.955855056117954	0.0860077736601078	0.972239853005924	0.217605907771481	0.979392436806094	-0.0424461321009271	-0.197455768709583	-0.18889803112381	-0.232184869119038	-0.0436303808386755	1	-0.01260242439181	-0.00343165701932384	-0.0261617426817758	0	0	0	0	0	0	0	0	0	-0.00606502815453164	-0.0158534608073613	-0.0702316300779296	0	0	0	0	0	0	0	0	0
17428	0	2939600429	0	60.1224574212757	130918669393888114	-0.00135764661388038	-0.0212247475137839	-0.0616533429178315	1	0.249020057639977	0.190160685123466	-0.0606649331825729	0.179459534741111	-0.250533572912814	0.951329177642546	0.0831169853990401	0.967432227065396	0.239095070575418	0.980247847296121	-0.0361637232434388	-0.194438532684476	-0.186449815894988	-0.253231366115237	-0.0373637469190264	1	-0.00934410069849483	-0.00282445746151988	-0.0276111480884301	0	0	0	0	0	0	0	0	0	-0.00260673103626924	-0.0142680589840053	-0.0719146426798204	0	0	0	0	0	0	0	0	0
17429	0	2939767316	0	60.013130873035	130918669394055004	-0.00152782296682284	-0.0206991543338015	-0.0615784799631954	1	0.270541792161056	0.237693250912181	-0.0687177777685674	0.223212215365127	-0.272597475316472	0.935877622001337	0.0989831031005112	0.96147691884849	0.25644586138639	0.969731226790385	-0.0353942223067453	-0.241595937082797	-0.234131655107445	-0.276091721615437	-0.0367957321211517	1	-0.00780333198333485	-0.00304558083211894	-0.0267941666816274	0	0	0	0	0	0	0	0	0	-0.00323118424256401	-0.0135116923391572	-0.0716128683571061	0	0	0	0	0	0	0	0	0
17430	0	2939933687	0	60.0274685696175	130918669394221373	-0.00297828943265055	-0.0223401490412111	-0.0619494579127846	1	0.264594886059431	0.282837906837497	-0.0706444963836977	0.266361764867949	-0.267674460905151	0.925959930664156	0.105771525730885	0.962981332060232	0.247950274143953	0.958052083428136	-0.0318957220115371	-0.284813743271581	-0.280097731792242	-0.270978606109336	-0.0331097445138556	1	-0.00777707685896986	-0.0045843240349434	-0.0269950948193267	0	0	0	0	0	0	0	0	0	-0.00517465675725974	-0.0152163678822733	-0.0719333305369196	0	0	0	0	0	0	0	0	0
17431	0	2940100306	0	60.0329821203769	130918669394387989	-0.00124396197834984	-0.0232158298069603	-0.061803442103267	1	0.267292976875164	0.311961718956528	-0.0763118654852108	0.292911820091631	-0.271313862927641	0.916837746514556	0.115200149844271	0.961924318133707	0.247851834084114	0.949174162694321	-0.033021113946734	-0.313014400479038	-0.309231666966667	-0.27475783461508	-0.0343147080582619	1	-0.00497421584836248	-0.00557025571112457	-0.0266680724975196	0	0	0	0	0	0	0	0	0	-0.0037208415796534	-0.0160595252003921	-0.0716980048434115	0	0	0	0	0	0	0	0	0
17432	0	2940266662	0	60.0344958212989	130918669394554347	0.000924514559820617	-0.0220558004021605	-0.0624134614709473	1	0.29031841897735	0.331587003443116	-0.0736441642590299	0.310149178843843	-0.29276158595704	0.904487778054744	0.118555276517864	0.955887218323165	0.268745739047478	0.943266734954786	-0.0238805283509521	-0.3311760666072	-0.330336019805596	-0.29711369385484	-0.0249773839151568	1	-0.00217565160296066	-0.00526393517967583	-0.0268003162913271	0	0	0	0	0	0	0	0	0	-0.00174141636605985	-0.0146660102778465	-0.0720847496073345	0	0	0	0	0	0	0	0	0
17433	0	2940433477	0	60.0261353793442	130918669394721166	0.000270378465098147	-0.0243172856239334	-0.0616590357557662	1	0.281988262882048	0.38482849362035	-0.0740326473825743	0.359814760369514	-0.285130780298456	0.888388302684487	0.12440270292517	0.958320019906376	0.257190021096376	0.924693087313375	-0.0179771402908316	-0.380288728076212	-0.384826197112131	-0.289142869693878	-0.0187568157191822	1	0.0248693105851256	-0.0119812579870352	-0.0367997127712211	0.0620554710812867	-0.00992231668248388	0.00695147017267898	0.518646147143855	-0.42098883020302	0.74416031800757	0.566782794575649	-0.608679318375217	-0.434535186260538	0.055674891452718	-0.00480203067784911	-0.0024464484710546	0.0620554710812867	-0.00992231668248388	0.00695147017267898	0.518646147143855	-0.42098883020302	0.74416031800757	0.566782794575649	-0.608679318375217	-0.434535186260537
17434	0	2940601107	0	59.9896937706102	130918669394888793	0.000828660768417746	-0.0237641230230331	-0.0608412063528232	1	0.301198175433725	0.408493485040284	-0.0744858822719156	0.379839188466226	-0.30304437505425	0.874005891086152	0.131443489737191	0.952912027100884	0.273278754410569	0.915666314718974	-0.0110804040748558	-0.401786541256063	-0.409970123253032	-0.307885634755572	-0.0116274161834018	1	0.0260090364325676	-0.0119457055088536	-0.0363162390869635	0	0	0	0	0	0	0	0	0	0.0576062818189702	-0.00547540649642506	-0.0025461968371534	0	0	0	0	0	0	0	0	0
17435	0	2940766617	0	60.0338470829854	130918669395054303	0.00279389621508316	-0.0249164072433848	-0.061487256554119	1	0.292621601274216	0.417509032084914	-0.0797172350000396	0.387817082050044	-0.296081406029844	0.87288814396438	0.135968456990891	0.955020468361763	0.263530802210282	0.911652614526885	-0.016483507316981	-0.410630983259697	-0.418096892132652	-0.300587489754366	-0.0172581335483988	1	0.0282371828823937	-0.0129355140353079	-0.0373177229628556	0	0	0	0	0	0	0	0	0	0.060177136554524	-0.00623148589295972	-0.00391791240356047	0	0	0	0	0	0	0	0	0
17436	0	2940933169	0	60.0295225191749	130918669395220855	0.00388483318095122	-0.0248996549720064	-0.0600717320161811	1	0.302397112264967	0.430126883229212	-0.0780054031213046	0.398637357091948	-0.304741970451728	0.864997450271355	0.137901382938808	0.952372963274039	0.271972328386899	0.906681568200386	-0.0108660144406658	-0.42167578021018	-0.43184319563256	-0.309667501866276	-0.0114089158378696	1	0.02960075368415	-0.0131405097122055	-0.036084095604624	0	0	0	0	0	0	0	0	0	0.061930413362636	-0.00674503344307414	-0.00300033314513844	0	0	0	0	0	0	0	0	0
17437	0	2941099800	0	60.0270001446651	130918669395387488	0.00444795483331046	-0.0246821827293918	-0.0600485649135504	1	0.301333616927275	0.435997462303466	-0.0887234971316694	0.402265614131484	-0.30591964359788	0.862899500143769	0.148639362976799	0.951838968613939	0.268158381561725	0.903376286749476	-0.020389935970936	-0.428363788210243	-0.436226617406961	-0.310904233571962	-0.0214183476581283	1	0.030450263437794	-0.013089466002192	-0.0362872662202187	0	0	0	0	0	0	0	0	0	0.0630829976885295	-0.0068963945662816	-0.0034633362049266	0	0	0	0	0	0	0	0	0
17438	0	2941266385	0	60.0255949136712	130918669395554074	0.00432574249123486	-0.0252344796263951	-0.0595420666776043	1	0.303183958928895	0.455053763139671	-0.0811667728691815	0.420235154923094	-0.305978999478383	0.85427119022297	0.14433926277966	0.951987284808988	0.26997478916046	0.895861926742613	-0.0098519764625104	-0.444223307327288	-0.457164692488929	-0.310966579055607	-0.0103484835678285	1	0.0306293476409246	-0.0135091325416633	-0.0361887956191903	0	0	0	0	0	0	0	0	0	0.0637736843495168	-0.00715513144219675	-0.0039134713191951	0	0	0	0	0	0	0	0	0
17439	0	2941434037	0	59.9980440637635	130918669395721729	0.00049065417247469	-0.0256262300431333	-0.0578297865443837	1	0.30340166891667	0.510128898679153	-0.0872377560271789	0.467234190328842	-0.307119456423484	0.829077710998128	0.157192098823155	0.951645193395044	0.263935730729435	0.870047616774693	-0.00700466803307412	-0.492917923360902	-0.513193545081519	-0.312164720860319	-0.0073604549106908	1	-8.44966217787816e-005	-0.010680541739282	-0.0179339791883255	0.016451582521102	-0.0120125076677462	0.0297325377653837	0.722094321792472	-0.645724079739839	0.248234170248996	0.68395669272621	-1.23968260493976	-0.701971184486232	-0.00761888297136304	-0.0173555703607535	-0.0624212564322273	0	0	0	0	0	0	0	0	0
17440	0	2941600598	0	59.9912052893046	130918669395888284	-9.31299294689857e-005	-0.0242372521123309	-0.0570965219381996	1	0.324174099249555	0.520686426755228	-0.0716685496702752	0.476966604764391	-0.322032966779641	0.817800480708242	0.148948015381554	0.946616659820987	0.285887019753003	0.866208604582883	0.0145488025782267	-0.499470705537486	-0.527998104191045	-0.327876065225955	0.0153680553204698	1	-0.000523585920931925	-0.0102768116081352	-0.016842039661407	0	0	0	0	0	0	0	0	0	-0.00833184044070519	-0.0159503140152739	-0.0614209069913131	0	0	0	0	0	0	0	0	0
17441	0	2941766196	0	60.0279730354345	130918669396053885	-0.000648941939623247	-0.0244032422305169	-0.055913129213055	1	0.327307963295234	0.546561316197008	-0.0750546549227136	0.497973142441055	-0.325135043713508	0.803934047516832	0.156433586036556	0.945525217344863	0.285500606872722	0.852966167305083	0.0164093483832967	-0.52170820457274	-0.554576947381443	-0.331154527101803	0.017353002280285	1	0.0253346527237797	-0.0198041926167543	-0.0355021306348079	0.0741585595388842	-0.0115296252443461	-0.00586761796452741	0.939550550922531	0.135177973759929	0.314597644096914	0.697478821891349	-1.24769178541102	0.135593082721157	0.0626049879321392	-0.0135036979529727	-0.0100946760512908	0.0741585595388842	-0.0115296252443461	-0.00586761796452741	0.939550550922531	0.135177973759929	0.314597644096914	0.697478821891349	-1.24769178541102	0.135593082721157
17442	0	2941932684	0	60.023216980328	130918669396220370	-0.000541606589507187	-0.0245242767472634	-0.0567368767973491	1	0.330179271311034	0.547821750172157	-0.0646444999455145	0.500548030327502	-0.325005822638136	0.802385745503101	0.147649982896665	0.945324088857598	0.290795202120266	0.853024707664364	0.0270847240499264	-0.521167214852648	-0.557753694391148	-0.331017884965684	0.0286434216402445	1	0.025388708757914	-0.0198011156903921	-0.0362857289963386	0	0	0	0	0	0	0	0	0	0.0625880315295188	-0.0133006545583737	-0.0108245236989934	0	0	0	0	0	0	0	0	0
17443	0	2942099303	0	60.0302792728652	130918669396386991	-0.00156344774735347	-0.0244623247232627	-0.0551470644132641	1	0.339597589312801	0.575482672452251	-0.0674627665823878	0.522154333752888	-0.333330562936671	0.785013112983089	0.15660239128544	0.942280516007574	0.295944454579204	0.838349892817289	0.0315937488250876	-0.544216218288667	-0.586954395657194	-0.339833971006248	0.0335164710326833	1	0.0249285631622776	-0.0199696502974004	-0.0353768457156328	0	0	0	0	0	0	0	0	0	0.0628230147236235	-0.013751372921881	-0.0108889324916194	0	0	0	0	0	0	0	0	0
17444	0	2942266030	0	60.0628377408445	130918669396553713	-0.00163161496636249	-0.0248313422203626	-0.0551578729428448	1	0.340343350891655	0.574880881390656	-0.0604306508055791	0.522823314190347	-0.332115810807587	0.785082715610681	0.150214172515922	0.942464157680584	0.298658691256063	0.839101593678846	0.038215176292235	-0.542630736124092	-0.587504061657294	-0.338545826112494	0.0405259476031775	1	0.00199182817564775	-0.022512418041365	-0.0220604007722867	0.0206158139542661	-0.0147870769268891	0.0297041673352565	0.475297107522578	0.191269016883504	0.858783338660624	0.561422738727861	-0.505491196053751	0.192454870672125	-0.0107560489401891	-0.0277653022066599	-0.0631194421007486	0	0	0	0	0	0	0	0	0
17445	0	2942432531	0	60.0271082420821	130918669396720219	0.000343194614161698	-0.0248763061308814	-0.0562142528086445	1	0.340834267556195	0.556186182542821	-0.0584149650591946	0.507665885991553	-0.332658596526349	0.794741219742333	0.145771503309026	0.942316640767022	0.301313818728218	0.849132508518805	0.0371161244026701	-0.526874156023891	-0.568448191625446	-0.33912133345378	0.0393678157830989	1	0.00478297917652753	-0.0228807709855251	-0.0240167704521158	0.0200660156284306	-0.014394130429032	0.0296460511466668	0.410865104283896	0.254673615741855	0.87540345871304	0.287099345663904	-0.438823202822276	0.257510175145917	-0.00540065099123403	-0.028137772845395	-0.0667793402446999	0	0	0	0	0	0	0	0	0
17446	0	2942599038	0	60.0287297500584	130918669396886726	0.000550386030010488	-0.0243478499228591	-0.0551961738104265	1	0.347466139551324	0.566143733668397	-0.0609802290665546	0.514874642900947	-0.338895871888384	0.787434879920006	0.151321755094549	0.940047772793392	0.305633622661658	0.843804378118962	0.0382069742742828	-0.535289079455276	-0.579086168180179	-0.345743073333813	0.0406212940355279	1	0.00532831624627723	-0.0225683169361087	-0.0230350452627865	0	0	0	0	0	0	0	0	0	-0.00530462586811864	-0.0275338130125314	-0.0657232092366048	0	0	0	0	0	0	0	0	0
17447	0	2942766701	0	59.9915651859349	130918669397054384	0.000518990628302227	-0.0243208515895991	-0.0551671441796614	1	0.347053123706433	0.565820857350254	-0.0608056129339596	0.514676678552974	-0.338493925576138	0.787737125506812	0.151005059014927	0.940192818707649	0.305343963101392	0.843981865152076	0.0382011256198214	-0.53500961233963	-0.578734301407227	-0.345315878184831	0.040608823733645	1	0.00528514876162384	-0.0225283183498548	-0.0230049737255794	0	0	0	0	0	0	0	0	0	-0.00533185978519116	-0.0275117017239659	-0.0656950131406115	0	0	0	0	0	0	0	0	0
17448	0	2942932290	0	60.0274325366693	130918669397219978	0.00046656653578345	-0.024256651389586	-0.0550636822652572	1	0.345928470332484	0.565030670641982	-0.0587939778272046	0.514482675080123	-0.336988070493401	0.788509110529191	0.148733914540437	0.940674661794067	0.304974430607051	0.844503285788681	0.039626014229948	-0.534082371257814	-0.578113319759708	-0.343716013361196	0.0421002091984236	1	0.00519199252015775	-0.0224352034882133	-0.0228969967878325	0	0	0	0	0	0	0	0	0	-0.0053668423918229	-0.0274646128042442	-0.0655960288150716	0	0	0	0	0	0	0	0	0
17449	0	2943098815	0	60.0680691359449	130918669397386698	0.00046656653578345	-0.024256651389586	-0.0550636822652572	1	0.345928470332484	0.565030670641982	-0.0587939778272046	0.514482675080122	-0.336988070493401	0.788509110529191	0.148733914540437	0.940674661794067	0.304974430607051	0.844503285788681	0.0396260142299479	-0.534082371257813	-0.578113319759708	-0.343716013361196	0.0421002091984236	1	0.00519199252015774	-0.0224352034882133	-0.0228969967878325	0	0	0	0	0	0	0	0	0	-0.0053668423918229	-0.0274646128042442	-0.0655960288150716	0	0	0	0	0	0	0	0	0
17450	0	2943265852	0	60.0508991421129	130918669397553729	0.00046656653578345	-0.024256651389586	-0.0550636822652572	1	0.345928470332484	0.565030670641982	-0.0587939778272046	0.514482675080123	-0.336988070493401	0.788509110529191	0.148733914540437	0.940674661794067	0.304974430607051	0.844503285788681	0.039626014229948	-0.534082371257814	-0.578113319759708	-0.343716013361196	0.0421002091984236	1	0.00519199252015775	-0.0224352034882133	-0.0228969967878325	0	0	0	0	0	0	0	0	0	-0.0053668423918229	-0.0274646128042442	-0.0655960288150716	0	0	0	0	0	0	0	0	0
17451	0	2943431986	0	60.0315766092965	130918669397719866	0.000287723900452294	-0.0251232764616338	-0.0556712988589999	1	0.328227836097808	0.552078607226202	-0.0554939617117237	0.505828193894261	-0.320755448669893	0.800783229351268	0.139238128733543	0.946485997750322	0.291164900991445	0.851322842268696	0.0357798576178299	-0.523420691242137	-0.563379073007114	-0.326526971479771	0.0377848468033617	1	0.00456523271556927	-0.0227301347891257	-0.0234789341795328	0	0	0	0	0	0	0	0	0	-0.00539376828889208	-0.0285304467120209	-0.0662241106827412	0	0	0	0	0	0	0	0	0
17452	0	2943598643	0	60.0254868217045	130918669397886527	0.000274463671457963	-0.0250925823427445	-0.0556495820391907	1	0.327884368702911	0.551912920820619	-0.0551247532347072	0.505780705972687	-0.32035652925934	0.800972890693986	0.138783411879887	0.946612536744558	0.290970565289705	0.851425300336294	0.036005547335692	-0.523238529265869	-0.563229767339268	-0.326105828150609	0.038017876678164	1	0.00454358994830134	-0.0226898150118625	-0.0234568013044492	0	0	0	0	0	0	0	0	0	-0.00540346808084614	-0.0285043769039112	-0.0662028160879821	0	0	0	0	0	0	0	0	0
17453	0	2943764985	0	60.0354689550586	130918669398052868	0.000155961463027406	-0.0250114627930425	-0.0555657301078933	1	0.326812112058226	0.550401094013502	-0.0563783602411781	0.504396468323854	-0.319769160249275	0.802079726022231	0.139463985124173	0.946874120974142	0.289791642189229	0.852134965598589	0.0343086458916516	-0.522196243974785	-0.561370778123835	-0.325485845769282	0.0362177428358235	1	0.04016840851797	-0.014314051625277	0.00297445663154979	0.046435690219338	-0.01270467013826	0.0136224673702756	0.50830980650282	0.118664444961109	0.852959489140685	0.580033900654132	-0.53742637407292	0.118944715197749	0.0667458867538029	-0.0127798865176746	-0.0138481507859514	0.0729886208896688	-0.0111570126454019	-0.00318773095821533	0.506892182895711	0.118612339538031	0.853809948307312	5.60191804171973e-016	-0.535761467396403	0.118892239164076
17454	0	2943931835	0	60.0310360456356	130918669398219718	-9.80320084284098e-005	-0.0247593967488281	-0.055494079120987	1	0.323785417649857	0.5466958440291	-0.059684929614017	0.500995896181378	-0.318018842766985	0.804901936669657	0.14125795774423	0.94761508023347	0.28648184774614	0.853843838991268	0.0298274262929431	-0.519673958610004	-0.556749792263807	-0.323639110624751	0.0314659213201099	1	0.039762528160072	-0.0139422716696814	0.00312766877217759	0	0	0	0	0	0	0	0	0	0.0663962209009331	-0.0125498365327472	-0.0136180866333068	0	0	0	0	0	0	0	0	0
17455	0	2944098357	0	60.0302792728652	130918669398386241	0.00141890857736452	-0.0243402894917063	-0.0575374405020692	1	0.31405841821158	0.517073380199471	-0.0849665707348923	0.472572451941302	-0.316176638584105	0.822622398722428	0.158480697933005	0.948699726955127	0.273592208328262	0.866925109827171	-0.00107763116313134	-0.498437250476149	-0.521436393689336	-0.321696661834567	-0.00113590282471119	1	0.040079115011266	-0.0134830657053319	0.00187539452839748	0	0	0	0	0	0	0	0	0	0.0671456122740654	-0.0130635871075477	-0.0142155663135243	0	0	0	0	0	0	0	0	0
17456	0	2944264985	0	60.0259191919071	130918669398552868	0.0013982124651405	-0.0250858550713468	-0.059741346095071	1	0.304075460318604	0.509742280800832	-0.075309289627709	0.468757530466804	-0.304884112725647	0.829042855007	0.146111517373139	0.952379660944645	0.267627363903398	0.871158884544939	0.00431963267626552	-0.490982218264531	-0.51460496186231	-0.309816746356457	0.00453558935876191	1	0.0315292179703242	-0.00860955442549644	-0.0383124970314099	0.0723068179973613	-0.0106982383734875	-0.00412953433066279	0.455895514140936	-0.739661322708884	0.495035764238016	0.630189747557434	-0.744261468849314	-0.832566968378551	0.0667589238931152	-0.0014246337868086	-0.0103320442240849	0.0723068179973613	-0.0106982383734875	-0.00412953433066279	0.455895514140936	-0.739661322708884	0.495035764238016	0.630189747557434	-0.744261468849314	-0.832566968378551
17457	0	2944431350	0	60.0727240397225	130918669398719231	0.00310286569563744	-0.0218991198299963	-0.0602465381734533	1	0.344771252918501	0.494428881921133	-0.100314373340079	0.447467773578563	-0.347749636751608	0.823919159716394	0.176800301893687	0.937515990423368	0.299675526112482	0.876649442399267	-0.0115740157083151	-0.48099043369015	-0.497527724777033	-0.355169868424186	-0.0123447790601676	1	0.033557384220552	-0.00718711183693549	-0.03794724307164	0	0	0	0	0	0	0	0	0	0.0686814766272407	-0.00216710915950415	-0.00936224095116436	0	0	0	0	0	0	0	0	0
17458	0	2944598125	0	60.0299549475188	130918669398886006	-0.00259446372115837	-0.0200028472529962	-0.059242512213285	1	0.380651823527793	0.554166574847823	-0.0670721689647931	0.500668858740436	-0.370233030274259	0.782469294721198	0.16360488630579	0.928101445522556	0.334456496417414	0.85003772567129	0.0394361523589977	-0.525243424349795	-0.569212102926586	-0.379259864562568	0.0424656638548613	1	0.0289549510533719	-0.00584314849235143	-0.0394954069956314	0.0711438931367868	-0.00964149076420609	-0.00613599923372567	0.441352262462176	-0.716976354484852	0.539586033482271	0.602541183723847	-0.685588264602027	-0.799455107961179	0.0657782224997923	-0.000660330121735588	-0.012903445733657	0.0711438931367868	-0.00964149076420609	-0.00613599923372567	0.441352262462176	-0.716976354484852	0.539586033482271	0.602541183723847	-0.685588264602027	-0.799455107961179
17459	0	2944765955	0	59.982964837986	130918669399053832	-0.00327046396182454	-0.0204504485768901	-0.0598219187932529	1	0.385996510683762	0.551161851204781	-0.0485410219344146	0.50127636803923	-0.370253201964474	0.78207069327552	0.147341364567352	0.927152188649185	0.34449868123181	0.8526502947474	0.0574576845868363	-0.519313093758564	-0.56999424350165	-0.379281579421568	0.0618930719521352	1	0.0279317071658071	-0.00601261226962822	-0.0397377971950432	0	0	0	0	0	0	0	0	0	0.0645023070585812	-0.000533745027614312	-0.0128590567052752	0	0	0	0	0	0	0	0	0
17460	0	2944931462	0	60.0380641326601	130918669399219345	-0.00771006226782405	-0.0166061377820146	-0.0546252400907598	1	0.438711372043544	0.635817746197366	-0.0666415915693556	0.560099016956286	-0.416202625081044	0.716285184881169	0.192783878528228	0.906380172420163	0.375911371500264	0.805681988990827	0.0724593535662859	-0.587899799877956	-0.663637373941429	-0.429265027516193	0.0797740094798696	1	0.0253523083462756	-0.00361493327430917	-0.0366166576044868	0	0	0	0	0	0	0	0	0	0.0641908019940306	3.68389613789391e-006	-0.0127736077641582	0	0	0	0	0	0	0	0	0
17461	0	2945097866	0	60.0283333733522	130918669399385747	-0.00744360966833212	-0.0202215479897164	-0.0594953329815001	1	0.37039480179431	0.610662027198159	-0.0665412036241475	0.547821875463152	-0.358899674984297	0.755699818750938	0.169306297153496	0.932174528234449	0.319978165903635	0.8192841817759	0.0473463008802995	-0.57142957333756	-0.627255720535131	-0.367088760266597	0.0507476319886101	1	0.0255214986877281	-0.00534386184610849	-0.041567101187843	0.0683770741208803	-0.00900000749010704	-0.0102348841026036	0.41157400158498	-0.739032813244483	0.53332667490692	0.570266607292679	-0.65725190085573	-0.831633526110487	0.0633986521738065	0.000273076161389271	-0.0169038596243194	0.0683770741208803	-0.00900000749010704	-0.0102348841026036	0.41157400158498	-0.739032813244483	0.53332667490692	0.570266607292679	-0.65725190085573	-0.831633526110487
17462	0	2945264443	0	60.0312162324409	130918669399552324	-0.00658759879083717	-0.0200995250217718	-0.060306150210708	1	0.365211499775603	0.612859669673234	-0.0680671940710187	0.549822295746632	-0.354722138545509	0.756219311790967	0.169591395064416	0.933897128837821	0.314761674078308	0.817883978214519	0.044814698193506	-0.573635285704965	-0.628661880317957	-0.362616863510506	0.0479499781659709	1	0.0264116846578609	-0.00511450839239972	-0.0425355291469556	0	0	0	0	0	0	0	0	0	0.0643449308849568	0.000648457236802024	-0.0179929226541253	0	0	0	0	0	0	0	0	0
17463	0	2945431031	0	60.0223523240055	130918669399718914	-0.00876226390266266	-0.0207677743963949	-0.0604281780034111	1	0.358332455040046	0.620908016938274	-0.0430948418470909	0.56149688713803	-0.34112706806396	0.753892279552184	0.146030215921954	0.937622068138189	0.315499656700372	0.814491511172516	0.0670610227654765	-0.576286731977719	-0.640163016818817	-0.348115623733149	0.0714008611820045	1	0.0238834894445274	-0.00495497361078041	-0.0427563831346806	0	0	0	0	0	0	0	0	0	0.0617332791309098	0.00177011195157412	-0.0183331856115904	0	0	0	0	0	0	0	0	0
17464	0	2945598324	0	60.0063966818863	130918669399886207	-0.00889314237346146	-0.0218293001080537	-0.0606565180048607	1	0.357761865703299	0.61261016305859	-0.0372299605638357	0.555982810584976	-0.339352264118106	0.758764228974947	0.139229002377916	0.937985420585009	0.317488008697672	0.81945005902183	0.0708758887625287	-0.568751447612435	-0.632367955129478	-0.346228214214113	0.0754185051288388	1	-0.00112896804760692	-0.0198158223616889	-0.0300257486480861	0.015076009337573	-0.0134285457317077	0.0236061675903093	0.291237720032671	0.170761712550129	0.941286899917936	0.0550278817427148	-0.300061626919939	0.17160268451079	-0.0137013698391992	-0.0240210187301373	-0.0719404587225062	0	0	0	0	0	0	0	0	0
17465	0	2945764250	0	60.0278649349028	130918669400052133	-0.00897040432243272	-0.0223434462497342	-0.0608788003355793	1	0.363658235001863	0.611751567783723	-0.0371523238606022	0.55479495268328	-0.3445399102754	0.757294401606519	0.140692013163958	0.935966471800177	0.322757681702236	0.820005071880064	0.072519058828341	-0.567743488027491	-0.632272712543422	-0.351748643411725	0.0773259146508233	1	0.0270013314251025	-0.00671073190969216	-0.0451486378727596	0.0675635294516328	-0.00828821056841186	-0.0119919727144784	0.208770738436468	-0.685196597555214	0.697796819619759	0.332465724164918	-0.290709442574861	-0.754873583380411	0.0651611072649355	0.000331101563424606	-0.020662948784728	0.0675635294516328	-0.00828821056841186	-0.0119919727144784	0.208770738436468	-0.685196597555214	0.697796819619759	0.332465724164918	-0.290709442574861	-0.754873583380411
17466	0	2945931408	0	60.0087732826539	130918669400219289	-0.00897040432243272	-0.0223434462497342	-0.0608788003355793	1	0.363658235001863	0.611751567783723	-0.0371523238606022	0.55479495268328	-0.3445399102754	0.757294401606519	0.140692013163958	0.935966471800177	0.322757681702236	0.820005071880064	0.0725190588283409	-0.567743488027491	-0.632272712543422	-0.351748643411725	0.0773259146508233	1	0.0205683895357165	-0.0190274194434911	-0.0451075015031808	0.0667634923060167	-0.00796555633386949	-0.0125086063946881	0.697037434894357	0.306603280396979	0.648176860745358	0.531482223036382	-0.821703980627918	0.311622379127075	0.0582313658956431	-0.0119057313589138	-0.0206895500865505	0.0667634923060167	-0.00796555633386949	-0.0125086063946881	0.697037434894357	0.306603280396979	0.648176860745357	0.531482223036382	-0.821703980627917	0.311622379127075
17467	0	2946097225	0	60.0285135439334	130918669400385115	-0.00066302475922076	-0.0263210809454129	-0.0671284516975687	1	0.300083844840927	0.497328068967018	-0.0272368241586814	0.465798592539188	-0.29004048266347	0.836007290401736	0.0982686716089852	0.955868728470249	0.2768722487229	0.879417386323876	0.0468133778850812	-0.473744201317833	-0.508331712800691	-0.294269138476065	0.0489355940260161	1	0.0268085027089152	-0.0216281016830977	-0.0483131208559138	0	0	0	0	0	0	0	0	0	0.0613798966568519	-0.012543454172759	-0.0202481875380276	0	0	0	0	0	0	0	0	0
17468	0	2946265265	0	59.982964837986	130918669400553146	-0.0091848434525597	-0.0292517878414781	-0.0638105230571297	1	0.25722774592912	0.62632534190149	-0.02612905937056	0.576252018833412	-0.24586543486526	0.779412470216466	0.101693841606818	0.967835019578627	0.230116790905154	0.810920448237473	0.053343817033989	-0.582719884519638	-0.636644725931421	-0.24841243312974	0.0550609323515653	1	0.0203066164905094	-0.0231065735069479	-0.0488374879051391	0	0	0	0	0	0	0	0	0	0.0578280386566751	-0.0120377239634657	-0.0257080121676475	0	0	0	0	0	0	0	0	0
17469	0	2946430573	0	60.0738427675298	130918669400718457	-0.00783045327018021	-0.0292365185691681	-0.0643704223331955	1	0.267551010574694	0.639053196436887	-0.0232808239394433	0.586098103918292	-0.25377863538895	0.76947086806682	0.103581422448561	0.965358354795153	0.239487235047568	0.803591874963227	0.0606601273269237	-0.592081453387763	-0.650940692133828	-0.256584791082146	0.0627543930016545	1	-0.00368380719067794	-0.023379863621526	-0.0321851408970018	0.0121968248561823	-0.0114341416311589	0.0210209806922607	0.399866570002532	0.234823177364559	0.885982393485798	0.465199805235899	-0.423955781684262	0.237036654935739	-0.014600492082571	-0.0323392894450307	-0.07435988615117	0	0	0	0	0	0	0	0	0
17470	0	2946598550	0	59.9848358335013	130918669400886431	-0.00763012610429118	-0.0297052127600883	-0.0647469836125399	1	0.274226795918219	0.641474660717641	-0.0194835360288218	0.588089654430219	-0.258500964876786	0.766373152915677	0.102382192764096	0.963719202753517	0.246501896238022	0.802289501961082	0.0665022511039715	-0.593219188530802	-0.654523806693911	-0.261470101438835	0.0688966189997814	1	-0.00342806229457492	-0.0240848316576954	-0.0325268015706463	0	0	0	0	0	0	0	0	0	-0.0144143274492141	-0.032747933234668	-0.0747453066831913	0	0	0	0	0	0	0	0	0
17471	0	2946763771	0	60.0274325366693	130918669401051651	-0.0115214802790958	-0.0276532101019986	-0.0658496472061764	1	0.288665774681367	0.646751116144354	0.000770731378603471	0.594127752903073	-0.264891679490507	0.75950287120395	0.0888021813908842	0.960048496920922	0.265369659418893	0.799453804675771	0.0902179677036498	-0.593914415124652	-0.663829090995522	-0.268091587327736	0.0936971422289355	1	-0.0129401575570397	-0.0145691793955228	-0.0240346192043315	0.00880360907055956	-0.0104671381554434	0.0196399630735974	0.927567015327909	-0.371766241762411	0.0375405588867227	0.739596158024427	-1.53034633085391	-0.380910906176069	-0.0230597773479003	-0.0231127595430484	-0.067075212167223	0	0	0	0	0	0	0	0	0
17472	0	2946930365	0	60.0268199831685	130918669401218249	-0.0226686314328957	-0.0270512160071267	-0.0600977975644626	1	0.30289523304674	0.768652651007173	0.0253085443204712	0.68768843290328	-0.260378723002185	0.677707562196839	0.0874084040501938	0.956377781079315	0.278749548446638	0.720724906016456	0.132455503719392	-0.680449226160198	-0.792707905753917	-0.26341443533628	0.137621582249932	1	-0.0171517735505734	-0.01497775780737	-0.0187185663787126	0.0114794228684528	-0.0122158579678164	0.0227082488246577	0.920163593357578	-0.391489168196329	-0.00593233884876943	0.746955170635483	-1.57724328546858	-0.402249376335205	-0.0342432691696301	-0.0224385274022204	-0.0600683850240968	0	0	0	0	0	0	0	0	0
17473	0	2947096909	0	60.0284054414549	130918669401384793	-0.0464595114150006	-0.0373382459878542	-0.0504456157504707	1	0.179103267047875	1.06874171095501	0.0703365410741701	0.876438652942431	-0.11188622958788	0.468334025303592	0.029359210276914	0.983236596409209	0.179955083989171	0.480617648864847	0.143969674272889	-0.86503144942215	-1.08003979662574	-0.112120996351176	0.145391053590463	1	-0.0314821378725257	-0.0206361461287501	-0.0132651733249647	0	0	0	0	0	0	0	0	0	-0.0581067277879181	-0.0340860211203207	-0.0474430528163361	0	0	0	0	0	0	0	0	0
17474	0	2947264018	0	60.0350364472706	130918669401551901	-0.0137757762702185	-0.0128176054521014	-0.0631305245607126	0	0.139519053077112	0.220477893658888	0.017281586785393	0.219172652073256	-0.136040276839444	0.966155469715212	-0.00179232479184476	0.990174069324753	0.139828823955222	0.975684444969282	0.0323783185836975	-0.216775248427205	-0.223074879134663	-0.136463425695677	0.0326879754244359	0	0	0	0	0	0	0	0	0	0	0	0	0	0	0	0	0	0	0	0	0	0	0	0	0
17475	0	2947430128	0	60.0284054414549	130918669401718012	-0.0232094422552796	0.0670128388731826	-0.0533134873495303	0.1	0	3.14159265358979	0	1.22464679914735e-016	0	-1	0	1	0	-1	0	-1.22464679914735e-016	-3.14159265358979	-0	-0	0.1	0	0	0	0	0	0	0	0	0	0	0	0	0	0	0	0	0	0	0	0	0	0	0	0
17476	0	2947597915	0	60.0057485507112	130918669401885792	0.0196616455683787	-0.0334828553754506	-0.0403679357457101	0.2	0.139519053077112	0.220477893658888	0.017281586785393	0.219172652073256	-0.136040276839444	0.966155469715212	-0.00179232479184476	0.990174069324753	0.139828823955222	0.975684444969282	0.0323783185836975	-0.216775248427205	-0.223074879134663	-0.136463425695677	0.0326879754244359	0.2	0	0	0	0	0	0	0	0	0	0	0	0	0	0	0	0	0	0	0	0	0	0	0	0
17477	0	2947763274	0	60.0222442437167	130918669402051157	-0.0137757762702185	-0.0128176054521014	-0.0631305245607126	0	0.139519053077112	0.220477893658888	0.017281586785393	0.219172652073256	-0.136040276839444	0.966155469715212	-0.00179232479184476	0.990174069324753	0.139828823955222	0.975684444969282	0.0323783185836975	-0.216775248427205	-0.223074879134663	-0.136463425695677	0.0326879754244359	0	0	0	0	0	0	0	0	0	0	0	0	0	0	0	0	0	0	0	0	0	0	0	0	0
17478	0	2947931049	0	60.0317928374867	130918669402218926	0.0220879622337722	0.0124143234673099	0.0643006414322039	0.05	0.307699397151337	0.335186856781035	-0.0755584740396095	0.31200810262337	-0.309345150295977	0.898307587569939	0.123568438500755	0.950689561332938	0.284464758764721	0.942009439922897	-0.0222471562440025	-0.334848143395189	-0.334293158181877	-0.314504328264285	-0.0233968032877803	0.05	0	0	0	0	0	0	0	0	0	0	0	0	0	0	0	0	0	0	0	0	0	0	0	0
17479	0	2948096484	0	60.0272163398885	130918669402384367	0.00983461814154681	-0.030381300783178	-0.0481106722159213	0.2	0.139519053077112	0.220477893658888	0.017281586785393	0.219172652073256	-0.136040276839444	0.966155469715212	-0.00179232479184476	0.990174069324753	0.139828823955222	0.975684444969282	0.0323783185836975	-0.216775248427205	-0.223074879134663	-0.136463425695677	0.0326879754244359	0.2	0	0	0	0	0	0	0	0	0	0	0	0	0	0	0	0	0	0	0	0	0	0	0	0
17480	0	2948263196	0	60.0728323018828	130918669402551079	-0.0137757762702185	-0.0128176054521014	-0.0631305245607126	0	0.139519053077112	0.220477893658888	0.017281586785393	0.219172652073256	-0.136040276839444	0.966155469715212	-0.00179232479184476	0.990174069324753	0.139828823955222	0.975684444969282	0.0323783185836975	-0.216775248427205	-0.223074879134663	-0.136463425695677	0.0326879754244359	0	0	0	0	0	0	0	0	0	0	0	0	0	0	0	0	0	0	0	0	0	0	0	0	0
17481	0	2948430661	0	59.9919610772156	130918669402718541	0.00572598431229686	-0.00983401612471853	0.0228217660138118	0.1	0	3.14159265358979	0	1.22464679914735e-016	0	-1	0	1	0	-1	0	-1.22464679914735e-016	-3.14159265358979	-0	-0	0.1	0	0	0	0	0	0	0	0	0	0	0	0	0	0	0	0	0	0	0	0	0	0	0	0
17482	0	2948597360	0	59.9881823280814	130918669402885240	0.0180587967663258	-0.0387606784769096	-0.0492920304513212	0.2	0.139519053077112	0.220477893658888	0.017281586785393	0.219172652073256	-0.136040276839444	0.966155469715212	-0.00179232479184476	0.990174069324753	0.139828823955222	0.975684444969282	0.0323783185836975	-0.216775248427205	-0.223074879134663	-0.136463425695677	0.0326879754244359	0.2	0	0	0	0	0	0	0	0	0	0	0	0	0	0	0	0	0	0	0	0	0	0	0	0
17483	0	2948763831	0	59.9908094079987	130918669403051711	-0.0137757762702185	-0.0128176054521014	-0.0631305245607126	0	0.139519053077112	0.220477893658888	0.017281586785393	0.219172652073256	-0.136040276839444	0.966155469715212	-0.00179232479184476	0.990174069324753	0.139828823955222	0.975684444969282	0.0323783185836975	-0.216775248427205	-0.223074879134663	-0.136463425695677	0.0326879754244359	0	0	0	0	0	0	0	0	0	0	0	0	0	0	0	0	0	0	0	0	0	0	0	0	0
17484	0	2948929375	0	60.0471850780343	130918669403217262	-0.0855607974757493	-0.072327841835059	0.11086392377745	0.05	0.441665901013133	-0.607413727642413	0.105328499001816	-0.528676755685587	-0.431016968464962	0.731249110011791	-0.223349159826062	0.901765128498241	0.370047031915597	0.818911497539725	-0.0323113899395299	0.573009540302272	0.625981323319655	-0.445619503871274	-0.0358159476116011	0.05	0	0	0	0	0	0	0	0	0	0	0	0	0	0	0	0	0	0	0	0	0	0	0	0
17485	0	2949095954	0	60.0302792728652	130918669403383834	0.0105228153272888	-0.0389746759061943	-0.0517204658722635	0.2	0.139519053077112	0.220477893658888	0.017281586785393	0.219172652073256	-0.136040276839444	0.966155469715212	-0.00179232479184476	0.990174069324753	0.139828823955222	0.975684444969282	0.0323783185836975	-0.216775248427205	-0.223074879134663	-0.136463425695677	0.0326879754244359	0.2	0	0	0	0	0	0	0	0	0	0	0	0	0	0	0	0	0	0	0	0	0	0	0	0
17486	0	2949262542	0	60.0735179712933	130918669403550423	-0.00131320933963425	-0.0379228223087561	-0.0488563685328666	1	0.172017380206736	0.457949320315787	-0.0119503475193026	0.438883377493956	-0.167916325724121	0.882714839863253	0.0500870250466404	0.985427894387632	0.16255200670781	0.897146961696619	0.0271288134290718	-0.440898351777886	-0.461402884029304	-0.168715600945754	0.0275230314223032	1	-0.00777413479490631	-0.0201148915353286	-0.00978435544275356	0	0	0	0	0	0	0	0	0	-0.0120809127655108	-0.0332194022564802	-0.0530017759608783	0	0	0	0	0	0	0	0	0
17487	0	2949429197	0	60.0267839509989	130918669403717080	-0.00853286245211049	-0.0240128932766287	-0.0545244087621565	1	0.298358911144177	0.476891034699799	-0.0296081802072415	0.447765664143595	-0.28970339820855	0.845918347762042	0.0973478526451388	0.956228713727642	0.275952971769032	0.888835927266346	0.0412139310088009	-0.456368388795035	-0.486831398823607	-0.293916932197644	0.0430738362431828	1	-0.0134449327564202	-0.0106880607851289	-0.0134382556856346	0	0	0	0	0	0	0	0	0	-0.0191644158561899	-0.018385224691565	-0.0577723956021689	0	0	0	0	0	0	0	0	0
17488	0	2949595719	0	60.0719662155262	130918669403883602	-0.0148835873144334	-0.0171612725286187	-0.0559190154047685	1	0.378671637783076	0.493420720580085	-0.0107778864376826	0.460231773874451	-0.357291640491962	0.812729597068384	0.100544246605139	0.93053007938742	0.352142905408935	0.882087052841714	0.0803520689827183	-0.464183127891585	-0.515255584366803	-0.365366514601143	0.0861371870202635	1	-0.0192183599338616	-0.00726968780010059	-0.0137866875566953	0	0	0	0	0	0	0	0	0	-0.025574865560717	-0.0113118637904162	-0.0585134299579931	0	0	0	0	0	0	0	0	0
17489	0	2949763250	0	59.9964242131169	130918669404051131	-0.0213995550679692	-0.0181691262078411	-0.0533382312629676	1	0.357588083337662	0.549996395238007	-0.00747654554151251	0.510092346623003	-0.334465615723975	0.792425737728792	0.101810762689094	0.938299004432666	0.33049893627867	0.854072811016311	0.0879075092301567	-0.512671340435222	-0.571940689130153	-0.341038131655174	0.0934154816732065	1	-0.0236424246308765	-0.00761712467725951	-0.0112128813417593	0	0	0	0	0	0	0	0	0	-0.0323265186223245	-0.0125682750387592	-0.0554552890476266	0	0	0	0	0	0	0	0	0
17490	0	2949929064	0	60.028765784564	130918669404216945	-0.0264045385554409	-0.01708038400152	-0.0536569132791531	1	0.351273096621105	0.57821292186004	-0.00508549666076168	0.534239256921866	-0.326495691064224	0.77973648117814	0.102446348042849	0.940608997175128	0.323665661147247	0.839102593331862	0.0930337473699478	-0.535958542906118	-0.600692288669961	-0.332593705668177	0.098587340174775	1	-0.0208864419977085	-0.013384291043879	-0.0219821696163475	-0.0157047777501149	-0.00643305466461091	0.0343466310658259	-0.0792688989093634	0.138720071059642	0.987154082983455	0.632569955244206	0.0801284996295625	0.139168872764908	-0.0270176876345829	-0.0186297901426921	-0.0660049248120456	0	0	0	0	0	0	0	0	0
17491	0	2950096333	0	60.0358293829758	130918669404384210	-0.0275893357912167	-0.0176782805102187	-0.0545879799950693	1	0.331187019131179	0.561529362423461	0.0014657989753896	0.522825134494098	-0.307824138284193	0.794920234130961	0.0883745072013386	0.947071579410183	0.30861848608018	0.847846581179725	0.0911028175365389	-0.522356632406209	-0.581774548449699	-0.312905277377732	0.0958991568759641	1	0.00937143220203902	0.00418445779540112	0.00971275757888208	0.0102299373296154	8.71365560892283e-005	0.0213404117297178	0.0774058596523116	-0.330502993198894	0.940625379403543	0.611878219924914	-0.0821069026278358	-0.336836467356957	0.037119138506751	0.00973933173822994	-0.00691153143585673	0.036395846370372	0.00569169420402843	0.00485041903492724	-0.0484236717031719	-0.320393971078636	0.946045903386958	0.443051975115518	0.0511406992796777	-0.326145353312947
17492	0	2950263021	0	60.0362258586831	130918669404550901	-0.0231405888304937	-0.0190082794098185	-0.0569636381360949	1	0.293079106003576	0.477224796230278	-0.0133347682884152	0.450749843976372	-0.281088483954863	0.847238952328818	0.0807706898569536	0.958077170172341	0.27488948989474	0.888988567876611	0.0554743200275173	-0.454556845732387	-0.488935911660887	-0.284928134447949	0.0578371467148732	1	0.0101698299281241	0.00216576763299585	0.0123556299069442	0.00956336621004586	-0.00029062244568057	0.0245282984939065	-0.0435141824931113	-0.195123678090979	0.979812873037604	0.120782876187426	0.0443815443377603	-0.196383550523395	0.040627119288669	0.0066104590977449	-0.00185326606414288	0.039201416743971	0.00420282530307446	0.0102884254063567	-0.108209616112892	-0.188762368632727	0.976042748638021	0.120782876187426	0.110414749349146	-0.189901705687082
17493	0	2950428643	0	60.0668423822029	130918669404716523	-0.00818593459353824	-0.0200628728179191	-0.0608247370128915	1	0.269830854149414	0.289162226629476	-0.0187616914087404	0.279167297032552	-0.265512770255837	0.922804740505059	0.0567807094784723	0.963895072491997	0.260158106267649	0.958562241744718	0.0202301274518722	-0.284163985481308	-0.293767518585388	-0.268735743528001	0.0209848129873707	1	0.0114707952622153	0.00470075772978548	0.0105845455238159	0.0113032427797305	0.00126496168168973	0.0225542124089308	-0.00647585689632828	-0.273651574582357	0.961807090328437	0.722861212265437	0.00673290840389449	-0.27718748324283	0.0433089853365571	0.00552378929605134	0.00215477544196412	0.0427616351707691	0.00209500343672393	0.0141211381026429	-0.0358635863050946	-0.271875516845878	0.961663925972647	0.714677933248976	0.0372759890310629	-0.275341424688571
17494	0	2950595364	0	60.0244059234485	130918669404883248	0.00214963344856075	-0.0156480180676209	-0.0617693502146607	1	0.309514020795043	0.165409306928996	-0.0107344558180462	0.160387500622269	-0.304072616576379	0.939050421166263	0.035851624594699	0.952533557908652	0.302315203176759	0.986402813589896	0.0148210966624869	-0.16367597391083	-0.169165192068226	-0.308964799081255	0.0155584027838203	1	0.0133205414982579	0.00370957690826599	0.0129246471993585	0.0123289400834727	0.00115405367473108	0.0250789598541019	-0.0740219970828356	-0.201963493437383	0.976591773089676	0.713235960476244	0.0756515996285763	-0.203362314274098	0.0439433843747711	0.00444451070805349	0.00537486937201437	0.0430445881669432	0.00188098478693568	0.0175350708600059	-0.0658834658851836	-0.202427792123195	0.977078480931335	0.713235960476244	0.0673271271739505	-0.20383640524285
17495	0	2950761826	0	60.0286216468012	130918669405049710	0.0091347886088526	-0.00959193362207679	-0.0633314272193971	1	0.35393438039638	0.0690347130434468	0.00982110802469506	0.0692664044311258	-0.345972481916131	0.935684352211779	0.00247548555340112	0.937993812614834	0.346643158691417	0.997595126886884	0.0216944521267589	-0.0658279086593304	-0.0738927505819343	-0.353275078039956	0.0231244436095298	1	0.0137003700031841	0.00499864987691601	0.0141767188682992	0.0130140150279525	0.00265056408984846	0.026393586367556	-0.0501021018098272	-0.186092703938836	0.981253934990821	0.712372016807704	0.0510149600137716	-0.187183875876924	0.044340948466045	0.0034594335586652	0.0100823035416576	0.0435384737322667	0.00110686044102101	0.0222917848585599	-0.0587084722604807	-0.185912767198742	0.980810765783771	0.712372016807704	0.059785750420195	-0.187000743331976
17496	0	2950928402	0	60.0290540621661	130918669405216282	0.00836800498257243	-0.00875622266630536	-0.0640632970479256	1	0.348610876714581	0.061839116572922	0.025158139756766	0.0648881426042945	-0.340567057035477	0.937978469162037	-0.013966990766334	0.939557359805298	0.342106548906377	0.997794794593707	0.0352993951491064	-0.0562094350070286	-0.0690686719831571	-0.347519942565204	0.0375525774960656	1	0.0109109564008717	0.00588539577382462	0.0113769909460786	0.0109072641741822	0.00362763185899063	0.0236229269407498	0.00426528441040626	-0.180431637900528	0.983578279240362	0.693408186325713	-0.00433646997317031	-0.181425273954153	0.0426821172317476	0.00424334770768037	0.00936921206271021	0.0422435342495751	0.00196569187342564	0.0216113494932586	-0.0298650545757165	-0.180852582601342	0.98305667277203	0.693408186325713	0.0303704483030109	-0.18185325949374
17497	0	2951095026	0	60.030171164027	130918669405382913	0.00343584706046869	-0.00818056197003189	-0.0640325438715775	1	0.345046946633127	0.0864744620561812	0.0364412121577581	0.0908636509934739	-0.336181779770683	0.937403652584281	-0.0209089943226958	0.940445962979552	0.339299579533892	0.995643817278323	0.0504301662269591	-0.0784231308337766	-0.0966293120298441	-0.342859763066564	0.0535723626351999	1	0.00718970505721384	0.00651534257298769	0.0119429409202667	0.00712162166745497	0.00436081666077872	0.0242146228113629	-0.00112629963898824	-0.172057223164197	0.985086312668158	0.754138337652803	0.00114335072340225	-0.172917656983217	0.0397729615588696	0.0057397221219342	0.00813346010727069	0.0396091152527875	0.00357941831805188	0.0204035962867479	-0.00820313062847604	-0.172198179652679	0.985028169938401	0.701633764459606	0.00832762072284745	-0.173060749173703
17498	0	2951261780	0	60.0218119264541	130918669405549664	-0.00743234593355753	-0.0159351712356162	-0.0634366648185509	1	0.255043433196875	0.178540998401203	0.00371207253140764	0.176139943038587	-0.250614089699907	0.951928200291519	0.0189321365131178	0.967731472228881	0.251271510252897	0.984183059533851	0.0262369148645593	-0.175200826553352	-0.182965514847483	-0.253314536237812	0.0271051319353741	1	0.00487307898705246	0.0077377384838328	0.0101772975193109	0.00468957145398814	0.00582934034995106	0.0224882046437131	-0.0108576228733736	-0.152262382249141	0.988280465747126	0.687479845777511	0.010985936119475	-0.152856943884775	0.0356572270509576	0.00803044103692228	0.00388784044908595	0.0355998289627125	0.00612123594634777	0.0162005022807773	-0.000268085226749315	-0.152482072947697	0.988306200304281	0.687479845777511	0.000271257248099319	-0.153079230181323
17499	0	2951428224	0	60.0609979495175	130918669405716107	-0.0142549794296681	-0.0189126474103746	-0.0639509865499845	1	0.220208174437382	0.231763900870456	0.000750349127712426	0.227917971610895	-0.216389958052072	0.949330703322608	0.0245639155025564	0.975959705691136	0.216562385751668	0.973370439386752	0.0260391805073374	-0.227754141140283	-0.23562326795703	-0.218115295279189	0.0266742615459017	1	0.00214197152631117	0.00891611222860219	0.00876071367899438	0.00186807071521423	0.00694080478715592	0.021059538859788	-0.017946910560213	-0.157387977787439	0.987373755398291	0.763958255821601	0.0181744090411894	-0.158045105051009	0.0322722218780738	0.010029624491206	0.00126126804276357	0.0321079998556727	0.00805228933045853	0.0135622101525952	-0.00865021960843393	-0.15764335881502	0.98745822449471	0.68438859644215	0.00875986257846301	-0.158303714432653
17500	0	2951595963	0	59.9916371657791	130918669405883844	-0.0162454186260145	-0.0182068885121468	-0.063847894497479	1	0.221406444168594	0.232544698047825	0.0185175605236576	0.230588626301711	-0.215474478440993	0.948893900581552	0.00732233841522888	0.975530170119502	0.219743647341053	0.973023776061214	0.0437222635186964	-0.22652393889472	-0.23838702664843	-0.21717769612391	0.0447890024606764	1	-0.000175913920522724	0.0097960912480842	0.00789159004161605	-0.000380114426104344	0.00761690163026506	0.0201572542357909	-0.011953809401546	-0.173718020148702	0.984722882803282	0.77534507774394	0.0121386661002302	-0.174603845557559	0.0306360796409044	0.011212678480553	0.00126607871510656	0.0303183220264173	0.00902964221081388	0.0135291689758622	-0.0204406924981906	-0.17362816981384	0.984599124891593	0.687070931757663	0.0207574393760813	-0.174512608729346
17501	0	2951763000	0	59.9999880000024	130918669406050877	-0.016025745516582	-0.0167289363496611	-0.0644791950037484	1	0.234396011965608	0.214920838683678	0.0200095069006098	0.213627636520216	-0.228317519506118	0.949860170341593	0.00530327575781363	0.972562399373561	0.232581715942974	0.976900766803376	0.0446485118600284	-0.208977037512885	-0.221223351654697	-0.230349205723749	0.0458759099539283	1	-0.00138512136537016	0.00964497715008171	0.00821263639074614	-0.00176261245295676	0.00747796069173586	0.0204768662566973	-0.025828298522576	-0.172393164611291	0.984689542846238	0.786322618115107	0.0262238771630358	-0.173258694347542	0.029723807956273	0.0109713175579244	0.00138159908704648	0.0293605085322857	0.00880217126652276	0.013645889441365	-0.0241081428112491	-0.172412268272006	0.984729814314309	0.703472714017506	0.02447709782407	-0.173278088404203
17502	0	2951927956	0	60.0624048386273	130918669406215842	-0.0169302236972363	-0.0182541042993033	-0.064515704977619	1	0.217231689098306	0.216886272015601	0.0204135508074637	0.215680992889739	-0.2116248799687	0.953255799606973	0.00327900944612419	0.976383988244054	0.21601748910143	0.976458374639262	0.043465131759461	-0.211281388006573	-0.222510745521864	-0.213237196161355	0.0444870610040809	1	-0.00268273617690529	0.00966035551787765	0.00824492204063713	-0.0031644245513281	0.00754149305983281	0.0205138518039002	-0.0342496233491521	-0.168339071917089	0.985133960518332	0.775259986053261	0.0347524656215312	-0.169144451737188	0.0287376080137111	0.0114113264089462	0.00118972618881993	0.028297815317093	0.00929054423145044	0.013459969272786	-0.0303256005321476	-0.168379553082456	0.985255644011298	0.680156966058729	0.0307697089639411	-0.169185519110858
17503	0	2952095535	0	59.9918890965942	130918669406383415	-0.0170369265295395	-0.017977473789261	-0.0655608158727125	1	0.223268800945235	0.205424969407134	0.0282745245381048	0.205392880413437	-0.216948055489909	0.954330815752389	-0.00508340772702184	0.974871132903193	0.222711547069132	0.978666400588757	0.0505946187967923	-0.199128754597257	-0.211988235216598	-0.218686972855879	0.0518522552498374	1	-0.00374305771678808	0.00931458534558735	0.00770618907819345	-0.0042201507651021	0.00722385561193717	0.0199801675149558	-0.0339398051403744	-0.166105143268483	0.985523805398322	0.763364644242543	0.0344247363335385	-0.166878617929168	0.0276947263154325	0.0111870352409808	0.000829621112924631	0.0272437243794728	0.00909443236451664	0.0131042946505457	-0.0312856864884459	-0.166111337785334	0.985610587037352	0.682764814721814	0.0317317869854846	-0.166884899715575
17504	0	2952261515	0	60.0185697454793	130918669406549399	-0.0170006015697461	-0.0175797024019758	-0.0655816459150172	1	0.226583907490559	0.198763788625165	0.0328189407679285	0.199422274552274	-0.219891696869565	0.954923241972998	-0.0099720696090641	0.973991478869249	0.226365096509612	0.979862905839439	0.0546648034654598	-0.192042820803001	-0.205877022008207	-0.221703448673072	0.0560657003078503	1	-0.00336625612725929	0.00951389766597624	0.00749340942029757	-0.00401690278439207	0.00698112082031535	0.0196728662964448	-0.0468983461196181	-0.20099531436775	0.978468920678349	0.73240847831593	0.0478936848072066	-0.202373864780429	0.0272320518910306	0.011660631398606	0.000834444328404918	0.0268502700453083	0.00913152573842301	0.0130290278465865	-0.0247518258449346	-0.200964993800234	0.979285667404672	0.670428689419831	0.0252700083599259	-0.202342912644267
17505	0	2952427559	0	60.0336308399966	130918669406715440	-0.0187587042926686	-0.0179671659437365	-0.0657349365283873	1	0.226144982232841	0.21170072256246	0.033263291010949	0.212023348558165	-0.219011685564111	0.952407465979005	-0.00898325024415411	0.974086628655458	0.225996772299285	0.977223311675092	0.0564723070275215	-0.204561672015447	-0.219046370605922	-0.220801449634176	0.0579098036756579	1	-0.00461701433496783	0.00957820965651262	0.00691706159342743	-0.00443368513320361	0.00577088277369233	0.0187795023301516	0.0222110843067691	-0.303812396898908	0.952472936741227	0.65385558302319	-0.0233151606519388	-0.308691657161202	0.0259513237138516	0.0118984259130934	-0.000218698793304731	0.0260787407922625	0.00808605487534598	0.0116429870885029	0.0187399011359405	-0.303857856242123	0.952533054179936	0.620996232238039	-0.0196712164624981	-0.308739372253169
17506	0	2952594331	0	60.0265677588901	130918669406882215	-0.0192310631151631	-0.0182895207365005	-0.0663764997288673	1	0.230215276124414	0.212357988949112	0.0448435682033311	0.213951551370016	-0.221671613204415	0.951360304808707	-0.0198583298789195	0.972723677457421	0.231115326294323	0.976642401496466	0.0683399093726585	-0.203713711826557	-0.221209872789113	-0.223528399121265	0.0701409888880423	1	-0.00550409989869787	0.00937531140219194	0.00656736536984066	-0.00470747858494765	0.00439876343870151	0.0179602928107027	0.0733215755105689	-0.397506439993749	0.914665281252188	0.676586098550866	-0.0799911459642376	-0.408797759076808	0.0250861908405054	0.0119299615896516	-0.000502686922675855	0.0256587281684741	0.00693646592812504	0.0108985060888646	0.0567269527198732	-0.398044667102766	0.915610449823595	0.671292102993527	-0.0618762465922437	-0.409384393667057
17507	0	2952762112	0	59.9849077971982	130918669407049992	-0.017408609585547	-0.0180918396764149	-0.0665405257523078	1	0.233413749753741	0.185956704037828	0.0488073285169472	0.188788405193758	-0.22536904821067	0.955807370850955	-0.026529316421135	0.97178393561499	0.23437614607905	0.981659377500477	0.0696044150126811	-0.177482652606156	-0.195007125937642	-0.227321812840562	0.0715032934413486	1	-0.00568799551628418	0.00911770511733383	0.00697746894862267	-0.00481332846565458	0.00398068431205532	0.0182934220483568	0.0798276061465359	-0.410314254015635	0.908443595523964	0.67565581503263	-0.0876478035885746	-0.422798633341181	0.0250327953467486	0.0116351302451937	0.000829340158423314	0.0256958166290973	0.00648027621808566	0.0121535568085215	0.0642610448260524	-0.410944564382974	0.909392700169708	0.661381065470687	-0.0705464258472152	-0.423489912982667
17508	0	2952927522	0	60.0333064784342	130918669407215406	-0.0176066567771737	-0.0178350987930833	-0.0665529322675041	1	0.233305820493359	0.184036972268789	0.053288737657141	0.187423351179779	-0.224911565819299	0.956183703580673	-0.0311770659981569	0.971581182513137	0.234644404028994	0.981784333745598	0.073788842971593	-0.175084918438528	-0.193557890345656	-0.226852275713873	0.0758016546479264	1	-0.00667632165533426	0.00929619513539384	0.00679232645468354	-0.00565703889684556	0.00420706993513013	0.0181153173462917	0.0912760156018619	-0.406882868203913	0.908908697580789	0.677633800046976	-0.10008818472703	-0.41903908951323	0.02420319037284	0.0118915222233783	0.000842127527053899	0.0249050657586233	0.00677544830359953	0.0121815789507424	0.0672660965850778	-0.407984261724517	0.910507613606448	0.65895352154447	-0.0737436103220155	-0.420245124990246
17509	0	2953095412	0	59.9812378687946	130918669407383292	-0.0190191920863706	-0.0182723999537864	-0.0662948453806898	1	0.23529483715292	0.190490339694761	0.0569277424394766	0.194136573559706	-0.22621187364737	0.954536106717521	-0.0337976408416574	0.970928763904672	0.236970578123286	0.98039212067419	0.0782657245765502	-0.180847355735361	-0.200646475647774	-0.228186980490983	0.0804352143563356	1	-0.00757163065195465	0.00913616038435144	0.00726057097545706	-0.00651489473998652	0.0039111547368762	0.0185196749667563	0.0944857203666829	-0.417635613367645	0.903688521059009	0.687543388894999	-0.104177110638849	-0.430841570379776	0.0232178702420653	0.0119712887981365	0.0011202270088907	0.0240206364400204	0.00672329414751955	0.0123924991214028	0.075559825793066	-0.418585361555386	0.905028733144793	0.67014145865469	-0.083295693400014	-0.4318870924539
17510	0	2953260651	0	60.0713166671472	130918669407548728	-0.0208789308393468	-0.0179176989612876	-0.06660606800449	1	0.238070329960283	0.200293537677442	0.0629486750108523	0.2043773300066	-0.227841174965104	0.95200751361	-0.0382544384382834	0.969933718398161	0.240343878337038	0.978144419254716	0.0855393529601318	-0.18951652744818	-0.211470636825337	-0.22985996606644	0.0879633481771209	1	-0.00887058450150223	0.0093271453157782	0.00696612680192923	-0.00778006309390481	0.00407172855244466	0.0182077360467317	0.0972303957815014	-0.420101872392418	0.902253105812641	0.694817747569318	-0.107349716816522	-0.433557576084288	0.0218922599125876	0.0125146853276368	0.000598126335218566	0.022724340815684	0.00723471014613094	0.0118533252874088	0.077955508690356	-0.421165150426932	0.903627608437617	0.671066579751979	-0.0860564398823868	-0.434729580289275
17511	0	2953428429	0	60.0445891118745	130918669407716504	-0.0212440121763833	-0.0181777011777781	-0.0661474441213274	1	0.237003317723657	0.197494622451079	0.0676232685748366	0.202174769481977	-0.226460542447923	0.952806898221828	-0.043295102675731	0.969879881578094	0.23970513009604	0.978391995403278	0.0897142019094731	-0.186280609045974	-0.20908743592688	-0.228442274362441	0.0922378482860963	1	-0.00957569194480594	0.00914842084276474	0.00738295898219568	-0.00853715607468838	0.00385566333985832	0.0186109764349965	0.0931743427176912	-0.422954501878014	0.90134789687459	0.691977463637201	-0.103006367938367	-0.436703345047148	0.0212369340871851	0.0124738009112446	0.00122213951940166	0.0219775709475381	0.00715187146088285	0.0124639598331435	0.0707802889907818	-0.424254631253869	0.902772484377999	0.673344147435551	-0.0782431812668347	-0.438138608680657
17512	0	2953595132	0	59.9816696017697	130918669407883206	-0.0212369608435394	-0.0181831204905725	-0.0661915071235184	1	0.233556977042176	0.187396510894927	0.0734605528459364	0.192952388028739	-0.223045326476562	0.95552088323122	-0.0505911107424965	0.970264032019588	0.236702867922914	0.979903013296646	0.0940132464392961	-0.1759306511842	-0.199254717008604	-0.224937386554306	0.096592962164048	1	-0.0105514087048652	0.00928140077892331	0.0074957345825722	-0.00947786239895311	0.00397073484108721	0.0187117205304739	0.0959957517144796	-0.424441634968262	0.900352216723122	0.687334754027303	-0.106218938832721	-0.438345128720461	0.0203279914029452	0.0127584414523265	0.00154477898983509	0.0210937220519439	0.00741566567068858	0.0127750240236858	0.0728172455624887	-0.425949478922487	0.901811892888065	0.669312408727065	-0.0805706935135116	-0.440011068100766
17513	0	2953761810	0	60.0141033142789	130918669408049881	-0.0214449135476334	-0.0182509465946266	-0.0661708680320886	1	0.236731325787548	0.180683519389594	0.0695413231281296	0.18604763056764	-0.226824848603404	0.956000401263624	-0.0472418521714731	0.969797634505567	0.239292196928389	0.981404344072093	0.0896829758842169	-0.169712926063324	-0.192207932015161	-0.228816313784981	0.0922137011586424	1	-0.0114101741716263	0.00896939633606175	0.00739773567380779	-0.0102615732829998	0.00375509705248436	0.0186496449045454	0.101813294443786	-0.417042866133889	0.903166264251126	0.700727819302637	-0.112255383948756	-0.430189304355293	0.0194981090193253	0.0121940581586751	0.00176182856830895	0.0202798871421969	0.00694280154666374	0.0130340566959422	0.0738993926268347	-0.418793957205789	0.905069335011026	0.680511169971004	-0.0814698047834214	-0.432116790618018
17514	0	2953926989	0	60.0429667470042	130918669408215066	-0.0208639577660329	-0.0182559530574379	-0.065743600377136	1	0.233701556778067	0.167270758457089	0.0747585169565101	0.173494704158118	-0.22407520651739	0.959004634740248	-0.0542620875044817	0.970117940087684	0.23648849481462	0.983338809103324	0.0930670948521398	-0.156151536550364	-0.178975426571431	-0.225994009667145	0.0956411064934473	1	-0.011885089957796	0.00927349377382092	0.00800910534530011	-0.0108942400737716	0.0039465243861772	0.0192251903867027	0.0894447751094791	-0.425552146702947	0.900502638886821	0.710106601434187	-0.0990028758024211	-0.439571949553917	0.0191268320329659	0.0125448721465541	0.00266285810204449	0.0198178593057708	0.00718580987442538	0.0138901878322914	0.0669187920304957	-0.427060615687904	0.901743370256443	0.675965880826661	-0.0740746798576221	-0.441239542490279
17515	0	2954093602	0	60.0224604046834	130918669408381676	-0.0209162166100084	-0.018522021350236	-0.0649985601397971	1	0.231081983561202	0.159812718573706	0.0771951657332281	0.166417281672374	-0.221701231440479	0.960808957253497	-0.0577728533313127	0.97053039241557	0.233950966690969	0.984361511731709	0.0944421588881529	-0.14870471695884	-0.171503845665344	-0.223558773122988	0.0970044261389233	1	-0.0127531582523919	0.00909729548064547	0.00880828483864518	-0.0117568321810287	0.00379161074997813	0.0200313807121131	0.0898691512501065	-0.423941025322692	0.9012200301269	0.704010705766928	-0.0993908565927696	-0.43779231864011	0.0183947925158615	0.0126212086497837	0.00384433829308828	0.0190074076089386	0.00727405427414968	0.0150818933132371	0.0606662486120511	-0.425947833906967	0.902711498248086	0.666443200256403	-0.0671035691785938	-0.44000924989644
17516	0	2954260217	0	60.0281171700825	130918669408548291	-0.0210967555690665	-0.0183719787779364	-0.0646186052559938	1	0.227946039752864	0.152952275705704	0.0794352716337623	0.159871016719026	-0.218822521277745	0.962578808303443	-0.0610443917953875	0.971063051979194	0.230889868359755	0.985248618493604	0.0956726359128088	-0.141886949695661	-0.164583805739442	-0.220607582809284	0.0982066660107291	1	-0.0134293741721621	0.00955465009014226	0.00920340526680299	-0.01248821962893	0.00417071049040255	0.02039673920026	0.085594859589131	-0.429933685276505	0.898793939830749	0.716678396549853	-0.0949466748935389	-0.444419326069829	0.0177587593274128	0.0131778142972594	0.00437562674476263	0.0184074500199193	0.00776091189857038	0.0155776965887037	0.0636796187678885	-0.431510615335515	0.899857485942269	0.675000873398587	-0.0706485617747235	-0.446166647209641
17517	0	2954426860	0	60.0691516073304	130918669408714934	-0.0207619660283555	-0.0181905597483274	-0.0643050264476599	1	0.230238163136933	0.145358068932257	0.0847663023960203	0.153088150105306	-0.221011088500014	0.963181248289944	-0.0670016523168401	0.970105949297776	0.233249278077926	0.985938536057978	0.100242435610371	-0.133703617074304	-0.15762167432256	-0.222851074304228	0.102965999100223	1	-0.0138623944322067	0.00926034860622269	0.00962440446137895	-0.0127985573684226	0.00396077316524205	0.0208451891496987	0.0952197000063439	-0.42357567599321	0.900842303312626	0.698718035861329	-0.10530970778377	-0.437388963259234	0.0172784789837361	0.012908494491333	0.00512388019849859	0.0179890109932367	0.00756739031592796	0.0163585475478662	0.0684298016497784	-0.425693404054022	0.902276281407791	0.675764421399654	-0.0756963842357149	-0.439728052155412
17518	0	2954593412	0	60.0279730354345	130918669408881489	-0.0202176350217345	-0.017913576662021	-0.0646610570545594	1	0.235202342053356	0.129809038674839	0.0791193201638794	0.137362721717473	-0.22703814810503	0.964149968618683	-0.0629229608513225	0.969410709711366	0.237241600261437	0.988520198923659	0.0932553226467171	-0.118874981043051	-0.14151791430862	-0.229035327188605	0.0959028464001703	1	-0.0145861731754769	0.00931591119499335	0.00954189742472739	-0.0135289580739407	0.00390871361994866	0.0207142136540162	0.0948615986340608	-0.43198958534366	0.896875841607523	0.696804904824543	-0.105377142325431	-0.446697660063068	0.016719742998409	0.0125753532361202	0.00548947468308324	0.0175072113675019	0.00713666595210399	0.0166720760885863	0.0747452785091573	-0.433533635464948	0.898032143222688	0.68241429502614	-0.0830408920151664	-0.448410401116684
17519	0	2954759967	0	60.0761164395289	130918669409048044	-0.0190891181604947	-0.0182425444311774	-0.0645878469178332	1	0.233759736580011	0.10997782026114	0.0792784806517777	0.117854007471233	-0.226592128470695	0.966833201869945	-0.0655409665145322	0.969720588591543	0.235258074824249	0.990865689501514	0.091093289416901	-0.0994343903883219	-0.121298514777979	-0.2285773722494	0.0936628095412441	1	-0.0148749898534419	0.00894735614713839	0.00960564833958664	-0.0137871225836852	0.00362593178370755	0.02081403526045	0.0971683136941788	-0.425340333913949	0.899802155565211	0.704331682582774	-0.107571674406554	-0.439337898056761	0.0164445576586299	0.0121935346063037	0.0060908188613706	0.0171871491744266	0.00683175056224862	0.0173135560366582	0.0710196153546962	-0.427390819663436	0.90127315587578	0.676280436758436	-0.0786367215153024	-0.441604753797714
17520	0	2954926577	0	60.0266758547499	130918669409214654	-0.0184034557041055	-0.0189100657603499	-0.0654144419836647	1	0.229688207960901	0.0985573143480181	0.0760716377630901	0.106126727060498	-0.223356701984973	0.968942155900868	-0.0639546906322716	0.970894338773775	0.230811569214295	0.99229376464309	0.0864636722296169	-0.0887531297195332	-0.109093584946706	-0.225256820606381	0.0888213800651001	1	-0.014567878366627	0.00893587253965996	0.00929776794706237	-0.0136214291910014	0.00342576836378251	0.020429041633285	0.0862488479398613	-0.439879999958112	0.893905320414807	0.724661713044309	-0.0961876926361565	-0.455465047102352	0.0161564442437313	0.0124419077125126	0.00599957522571477	0.016808779247636	0.00689770289028502	0.0171389761042122	0.0642397855171689	-0.441520858481489	0.894948368053977	0.689689236823354	-0.0716575360980065	-0.457292988025315
17521	0	2955093123	0	60.0711001541424	130918669409381200	-0.018535565447537	-0.0190636697805625	-0.0652508469096749	1	0.233309787998086	0.0978920511429721	0.0678642107132297	0.104647821370889	-0.227347837983023	0.968174464673992	-0.0557362747681222	0.970648917153647	0.233953301544188	0.992946273046683	0.0784451412956752	-0.0889047729303814	-0.107669770199871	-0.229353332998177	0.0806419499182285	1	-0.0155769060316997	0.00875875499953595	0.00909326832206042	-0.014504110718679	0.00329849458025016	0.0202371654833516	0.0962093793707589	-0.436220798099545	0.894681602932848	0.706412122839134	-0.107123120331893	-0.451394515374464	0.0159837316628614	0.0117879180858243	0.00625903398395572	0.0167452598127093	0.00629361875329574	0.0174162177559282	0.0728027258529525	-0.43784389194151	0.896098481974995	0.670319064649506	-0.0810660636234728	-0.453199064615741
17522	0	2955260558	0	60.0446972726498	130918669409548632	-0.0188594061818547	-0.0187234908910035	-0.065358407113485	1	0.23535267554522	0.096994023876051	0.0824121547693795	0.105481092862171	-0.228581585591505	0.967793468554668	-0.0700863776568447	0.969093722266077	0.236527497622204	0.991948405268915	0.0927783174720947	-0.086200609577328	-0.108562802294695	-0.230620444516013	0.0954462993496683	1	-0.0159903362640399	0.00868703206807609	0.0091243077760145	-0.0147952439696218	0.00326471959453229	0.020272032209336	0.105894777064831	-0.433529076563736	0.894895991701932	0.709457955517926	-0.117784220135721	-0.448405342070484	0.0156380851520596	0.0118832477378727	0.00612710314134603	0.0164510641391467	0.00641427100985245	0.0172930943071552	0.0768344698495173	-0.435969967770158	0.896675332238727	0.668930736047619	-0.0854793700888896	-0.45111578417567
17523	0	2955427534	0	60.033955205064	130918669409715605	-0.0191174915524617	-0.0183807871476515	-0.0656482241103089	1	0.232397964217694	0.0965422817498537	0.0877267656805576	0.105537079728901	-0.225447031915848	0.968522359371548	-0.0755401041921515	0.96932977681058	0.233866364505437	0.99154204018838	0.0978438530960736	-0.0852699416581213	-0.108538868303396	-0.227401856513845	0.10059895785031	1	-0.0162565483374422	0.00914419076550181	0.00876402236042487	-0.0149862399755345	0.00372951220738767	0.0199035328368333	0.111906526899923	-0.433164270187953	0.89434089936094	0.7174148049161	-0.124480405551163	-0.448000553648335	0.0152108050230209	0.0124868183900162	0.0057365006934167	0.0160071412503954	0.00701203287401067	0.0169008444791798	0.0755252612056789	-0.436388966654293	0.896582737231881	0.676590574828213	-0.0840384009670619	-0.451581411086706
17524	0	2955592864	0	60.0285135439334	130918669409880938	-0.0191153477254917	-0.0182503957921551	-0.0655803894628093	1	0.231099846228623	0.0966585195969902	0.0872403784609997	0.105550654703074	-0.224207700027435	0.968808529349407	-0.07511736958746	0.969669456462426	0.232590898338958	0.991572710434295	0.0973244699562761	-0.0855073533078677	-0.108520906496361	-0.226129962270832	0.100033695986473	1	-0.0164700088367732	0.00948622434028921	0.00885956814951419	-0.015140338192614	0.00416821474943189	0.0200394453410477	0.116449755602882	-0.425654815512505	0.897361372274874	0.706440100030583	-0.129047910540735	-0.439685407065364	0.0150793685876879	0.0128036241072322	0.00575212301706234	0.0159540140513683	0.00742783267277417	0.0169586328111985	0.0815363888772001	-0.428789190333357	0.89971753764286	0.680491143993085	-0.0903775521925722	-0.443152075958981
17525	0	2955759446	0	60.0296306256768	130918669410047523	-0.0192244494432564	-0.0178232951894151	-0.0653624785043702	1	0.226602173402306	0.0958100396808682	0.0843836707395544	0.104240435213337	-0.220036246225086	0.969906171757716	-0.0726411524638979	0.970929861154298	0.228075574509005	0.991895757948007	0.0942297992466783	-0.0852264647787286	-0.107063799314414	-0.221851627218193	0.0967480930679666	1	-0.0165011037306727	0.0100247428533041	0.00865510083226061	-0.0150886738819552	0.00477887802835125	0.019855344279604	0.122952072878308	-0.420226958948055	0.899050660835193	0.706748495445125	-0.135914533110983	-0.433695420408674	0.0150208892584827	0.0132929840746008	0.00562035053775173	0.0158997009340153	0.00798048113800895	0.0168566756748974	0.0817353670211601	-0.423826889063687	0.902047724837502	0.684515022640827	-0.0903641444453729	-0.437666300997433
17526	0	2955927206	0	59.9883982437797	130918669410215277	-0.0191139041546875	-0.0178162566042769	-0.0652467261136531	1	0.227204416497814	0.0974014525371181	0.0723577275403589	0.104502662666789	-0.221196007701437	0.969614108639358	-0.0605563075942073	0.971728083322717	0.228204876574788	0.992679266987131	0.0825642674460595	-0.0881533586143408	-0.107363150085412	-0.223040686339836	0.0847628465353242	1	-0.0164454403374755	0.010395481863147	0.00889408435554391	-0.0153303778133629	0.00501424243543416	0.0200635306784638	0.099519828132927	-0.430285942579051	0.897189952812252	0.704100331485427	-0.1104723108265	-0.444809519297346	0.0154022793994923	0.0133928419687819	0.00602095822361252	0.0159804602555549	0.00795249553504259	0.0172155255479258	0.0581309821791178	-0.433194890229665	0.899423691032096	0.677809393542611	-0.0645415983363861	-0.448034526556757
17527	0	2956092753	0	60.0278649349028	130918669410380831	-0.0192586659846832	-0.0175412949982569	-0.0650717878340809	1	0.22371827539265	0.0940084818200609	0.0812566332168814	0.102025532564074	-0.217485762769063	0.970716608335191	-0.069914172094039	0.97182800009838	0.225082977510934	0.992321923190968	0.0908310586613489	-0.0839459322244763	-0.104718843994418	-0.219237832827959	0.0931933944013779	1	-0.0164330352208793	0.0106707221828539	0.00881895405196417	-0.0155775861490049	0.00530160070680316	0.020023226818579	0.0787817147763085	-0.428656652616697	0.900026063836127	0.704814253591304	-0.0873101680811565	-0.443005371917125	0.0152727428652078	0.0136977422251257	0.0061125725492247	0.0157372149562289	0.00828293848575887	0.0173248054285758	0.0490475075108297	-0.430932420092831	0.901050271250118	0.666689829363316	-0.0543800406699781	-0.445525807346461
17528	0	2956260612	0	59.9808061420346	130918669410548686	-0.0193314447550958	-0.0175326675862452	-0.0653005572478984	1	0.225254646338967	0.0942703603204809	0.0654163573029787	0.100598008660875	-0.219796092875035	0.970345154164401	-0.054160836464247	0.972636711923683	0.225930144982425	0.99345188330737	0.0752828278902675	-0.0859409761282984	-0.10330335214629	-0.221605447075731	0.0772467544062724	1	-0.0161880817286499	0.010807810741642	0.00865110525406576	-0.0155010614154656	0.00544920215664118	0.0198727076418663	0.0653557474875405	-0.427470972781892	0.901663570129817	0.699513464385403	-0.0723569770886861	-0.441693414041869	0.0154136592854625	0.0137112131909073	0.00587075707681273	0.0157298403707149	0.00831501979430741	0.0170971156292473	0.0372324941312119	-0.429136713716774	0.902471840181807	0.666405372823524	-0.0412327453782042	-0.443536792986848
17529	0	2956425803	0	60.0299189115855	130918669410713883	-0.0193966297122412	-0.0174048142883529	-0.065033784590595	1	0.223575818559535	0.0926732394043181	0.071039715155918	0.0995930652003339	-0.217938332673166	0.970867707010405	-0.0599838975876489	0.972629182394438	0.224486983107977	0.993218582888075	0.0805937758537667	-0.0837943309504666	-0.102223933911634	-0.219701525307294	0.0826729027254025	1	-0.0161000687310182	0.0107481422016207	0.00910578421043169	-0.0153369319904061	0.00538845726309213	0.0203222470292197	0.0714104607699069	-0.427703723304934	0.901093819290603	0.701506420926845	-0.0790833605712087	-0.441950888830479	0.0154471619968562	0.0136176173266595	0.00622985920205721	0.0158486181475069	0.00821904330857233	0.0174523469623686	0.0440087540373159	-0.429515115987011	0.901986693198269	0.67303344972477	-0.0487522514886591	-0.443955773697495
17530	0	2956593481	0	59.9914572164924	130918669410881552	-0.0193307657840663	-0.0176865069560376	-0.0655766423853617	1	0.220421730014934	0.09277630092734	0.0625379144388613	0.0986916799663758	-0.215297520896343	0.971548727445671	-0.0517299728392189	0.973885020210745	0.221070073323302	0.993772590795031	0.0720759662093089	-0.0849770138303672	-0.101234556244124	-0.216996485380065	0.0738740219735004	1	-0.0154305837815023	0.010921222965342	0.00864668446871683	-0.0148666794321875	0.0054707741919933	0.0198349859289853	0.0557008804808828	-0.434376912070642	0.899007291501925	0.696810301316268	-0.0618791076744348	-0.449346403386927	0.0154081385417924	0.0137960816540135	0.00546619259216935	0.0157575435599651	0.00832281986823999	0.0166541915892049	0.0400383488904414	-0.435271239689854	0.899408627108382	0.686206813051819	-0.0444869340471174	-0.450339532056409
17531	0	2956758998	0	60.0285135439334	130918669411047075	-0.0192793714987587	-0.0177227876482845	-0.0655814000895059	1	0.220785309017816	0.0933326032425664	0.0606799407303642	0.0990490200100043	-0.215725093826392	0.971417508349861	-0.0498126614158558	0.973919183238863	0.221359714677299	0.993834991534172	0.0703143542453465	-0.0857198996110754	-0.101612220429036	-0.21743434748465	0.0720722684521806	1	-0.0158781067080847	0.0109363365801519	0.00852421815558675	-0.0151325653101769	0.00553884448323365	0.0197253891495036	0.0700653952251744	-0.430612279755712	0.899813261135625	0.699033461351163	-0.0777097917857855	-0.445171065731687	0.0155140212181927	0.0136240987428605	0.00562988440560039	0.0159528988992743	0.00819592869262489	0.0168366839615295	0.0470441759810042	-0.431925892519092	0.900681335921786	0.666129969897494	-0.0521843438904668	-0.446627038864374
17532	0	2956926667	0	60.020082719678	130918669411214741	-0.0192793714987587	-0.0177227876482845	-0.0655814000895059	1	0.220785309017816	0.0933326032425664	0.0606799407303642	0.0990490200100043	-0.215725093826392	0.971417508349861	-0.0498126614158558	0.973919183238863	0.221359714677299	0.993834991534172	0.0703143542453465	-0.0857198996110754	-0.101612220429037	-0.21743434748465	0.0720722684521806	1	-0.0151113940322484	0.0116231041076689	0.00768426131426213	-0.014348551933069	0.00616820183513429	0.0188541032528343	0.071569942178253	-0.435220603646494	0.897474662337708	0.694416424581	-0.0795775158950826	-0.450283289258871	0.0159019785563156	0.0138990208121624	0.00568554413793268	0.0162836585516929	0.00840671014017781	0.0168631487052599	0.0426420704396412	-0.436840758690628	0.89852757630204	0.666248043419372	-0.0474221397657581	-0.452083598367396
17533	0	2957092165	0	60.0733736185377	130918669411380242	-0.0191676850923706	-0.0177396302836408	-0.0656924178037622	1	0.221184564714575	0.0942643539085366	0.056781878093671	0.0995561737984797	-0.216278840896602	0.971242519270563	-0.0458340513320561	0.974058944350682	0.221604180170244	0.993975758254243	0.0665780437596209	-0.0870606460580477	-0.102147170132785	-0.218001482971571	0.0682449992277286	1	-0.0156309213798471	0.0110481720635836	0.00837131955276636	-0.0148289078961171	0.00553808404827311	0.0195115625918228	0.0747855303863642	-0.439641057516872	0.895054671509108	0.690944303513209	-0.0833605195679909	-0.455198998295613	0.0160549287916316	0.0136962795871579	0.00559126819033487	0.0164836672299034	0.00815055919956948	0.0167407600502465	0.0464935983993542	-0.441143718527461	0.896231312168708	0.677622559022575	-0.0518303222808354	-0.456872703204097
17534	0	2957258522	0	60.0363339893303	130918669411546597	-0.0190260117590552	-0.0169650484766781	-0.0665085618431752	1	0.220230758193434	0.0928973664754377	0.0654858470888502	0.0991234908314206	-0.214957051443002	0.971580156034655	-0.0546403687446404	0.97373983035405	0.221009440715812	0.993573834029884	0.07499472526116	-0.0847751585911824	-0.101671186988803	-0.216647853053771	0.0768654702157129	1	-0.0156156242444655	0.011497491242507	0.00739878706331286	-0.0148112619993321	0.00606935520438634	0.0185796160107749	0.0748148280129895	-0.43317611421088	0.898198861937906	0.690930265551984	-0.0831024483281646	-0.448013694515213	0.0158857380999518	0.0142240766370599	0.00449604049127074	0.0163351397988024	0.00875922366732023	0.0156845801695397	0.0479590578054592	-0.434833168982828	0.899233030936233	0.668331994659238	-0.0532828103330524	-0.449853005879719
17535	0	2957425511	0	60.0216678220838	130918669411713586	-0.0185440040485867	-0.0168287060153725	-0.0668304347870878	1	0.225394668594092	0.0911091495722342	0.054929999522901	0.0963272618698158	-0.220578899094661	0.970600848904869	-0.0441483315219952	0.973228987483225	0.225557670555008	0.994370144083423	0.06457776085128	-0.0840102931726044	-0.0989210522224444	-0.222407948660289	0.0662570016224787	1	-0.0145250376705683	0.0114395608516422	0.00774488720680212	-0.0139115282526183	0.00586300563722383	0.0188678475514665	0.0598874087942573	-0.444418423931685	0.893815284462056	0.705476955722245	-0.0669020026659917	-0.460524944864073	0.0164558465422621	0.0141147803990076	0.00466400059801426	0.0168351637869678	0.00851490503460178	0.0157881866055831	0.0426882192665354	-0.445291035869314	0.894367714818847	0.663382203268875	-0.0476938578634138	-0.461499274170989
17536	0	2957593451	0	60.0151838415119	130918669411881522	-0.0185185491449438	-0.0167027969712663	-0.0668198165803675	1	0.22406106312184	0.0913150261010007	0.0552959035315165	0.0965435119033776	-0.219256058572608	0.970879050700224	-0.0445522853582928	0.973505923101784	0.224279538868565	0.994331154182909	0.0649076148456262	-0.0842173221869243	-0.0991134515060053	-0.221051910135554	0.0665755474205304	1	-0.0148498617745684	0.0117031339713258	0.00727991606291507	-0.0141336087384351	0.00619472690129162	0.018429201838037	0.0679410523504575	-0.439284606099454	0.895775110309256	0.699988563213752	-0.0757011659015983	-0.454802174309244	0.0168168297832218	0.0142381760092278	0.00448203844925221	0.0172380796094698	0.00870132700474227	0.0156362238379489	0.0458799332241321	-0.440429814543566	0.896613969436384	0.667443389568151	-0.0511256278695947	-0.456077366088904
17537	0	2957758540	0	60.0316847231969	130918669412046617	-0.0182942695166025	-0.0169410737894777	-0.0674499582728598	1	0.222068601499468	0.091906129273508	0.0498624558480488	0.0964947556741614	-0.217565612133786	0.971264107513623	-0.0392096793598294	0.974229410938557	0.222125315772001	0.994560889625106	0.0595168823037852	-0.0854773510876075	-0.0990247068869955	-0.219319641125402	0.0610154089233136	1	-0.0146907908035857	0.0119839490762655	0.00637790818553975	-0.0139687201092645	0.0064583045655187	0.0175179828479526	0.0684384335322647	-0.440660671028618	0.89506108943706	0.685536795879799	-0.0763138131259495	-0.456334521782389	0.0168435544387418	0.0143566030413109	0.00377948346727376	0.0172593794165553	0.0088030147286444	0.0149255476354562	0.0454855760480772	-0.441733525661192	0.895992496999003	0.669808993356785	-0.0507220341902353	-0.457530022688502
17538	0	2957926520	0	60.0273244380842	130918669412214594	-0.0182111407924975	-0.0164502236492825	-0.0674068085973407	1	0.221753198929493	0.0918381836188416	0.057251751740243	0.0972248022979908	-0.216894107219117	0.971341486847823	-0.0465413969578043	0.973906676126214	0.22212538028331	0.994173644886713	0.0668036859043792	-0.084593329301171	-0.0997610558572958	-0.218631708698168	0.0684862423684092	1	-0.0138088902313528	0.0121213031262316	0.00709083783650985	-0.0132808414338463	0.00652404986920352	0.0182089323318768	0.0531218600606685	-0.44585987284933	0.89352506499061	0.693814184135532	-0.0593821118158136	-0.462134672732813	0.0172847060188552	0.0146312789526325	0.00383068287062455	0.017640866024625	0.00901537165747421	0.0149475500238506	0.0408850952450283	-0.446500151810576	0.893848993633677	0.662854934381103	-0.0457086354713944	-0.462850113622195
17539	0	2958091680	0	60.0284414755711	130918669412379757	-0.0181554416100349	-0.016214012397663	-0.0680520279221844	1	0.220748934514136	0.0925131788247971	0.0465354649732684	0.0967101113994177	-0.216426086515606	0.971497248286711	-0.0359151094974818	0.974678011527471	0.220709942582202	0.994664395292651	0.0562363131828033	-0.0864882524780652	-0.0992206015115137	-0.218152300658827	0.0576334273023708	1	-0.014298607137763	0.0125047127148258	0.00600631735707606	-0.0136025014145245	0.00696559277044613	0.0171414793704881	0.066397928860761	-0.441667550490984	0.89471844168224	0.689681284074168	-0.0740751911973134	-0.457456485099915	0.0171454949432089	0.0148834434730013	0.00307921878695827	0.0175399180210773	0.00931767417473643	0.0142199836868265	0.04381315829583	-0.442643601924771	0.895626623563195	0.663656360085594	-0.0488800332009508	-0.458544688643822
17540	0	2958258266	0	60.0678165649018	130918669412546340	-0.0181515477570231	-0.0161868699286546	-0.068046276175432	1	0.220524566086147	0.092526953300712	0.0467755381343589	0.0967460621668128	-0.216195256627962	0.971545063528597	-0.0361621379365596	0.974715969122362	0.220501880531012	0.994651948791673	0.056465835240657	-0.0864818490522869	-0.0992523907966099	-0.217915873253393	0.0578658793165446	1	-0.0140615726273119	0.0124147829099933	0.00604789070146637	-0.0133351539875595	0.00696470623121473	0.0172243755864227	0.06864639476056	-0.434726675203822	0.897942309033608	0.693418697704836	-0.0763001466264108	-0.449734749983618	0.0174944140631001	0.0146957611461798	0.00305053483296627	0.017897852037278	0.00921745223324816	0.0142342448281104	0.0443390332784166	-0.435788452411339	0.898956325342264	0.660041890511862	-0.0492828509497866	-0.450914101602639
17541	0	2958425803	0	59.9950204133057	130918669412713874	-0.0180379520558888	-0.0163105472036807	-0.0681650622419196	1	0.222226242673837	0.0935863631464951	0.0421661023265413	0.0973163884177555	-0.218050296705021	0.971073420834994	-0.0313994053971829	0.974546241139857	0.221976803339626	0.994758059975403	0.0520931088247579	-0.087992670870613	-0.0998817899837027	-0.219816248425735	0.0534028826158063	1	-0.0138433119987374	0.0125117229337295	0.00594105903237543	-0.0131012870302135	0.0069979722936636	0.0170860989372441	0.0699985169687183	-0.439756270703864	0.895385185268781	0.704048464881115	-0.078018306332175	-0.455327277294166	0.0179208889192717	0.014713809041634	0.00312796185693653	0.0183707351499157	0.00917518130545785	0.0142801473453884	0.0481538108845951	-0.440633057157134	0.896394845722379	0.658705468073941	-0.0536678348609528	-0.456303760425269
17542	0	2958591792	0	60.0555513850312	130918669412879869	-0.0178316133941481	-0.0160448719707823	-0.0688262147823767	1	0.222232475820416	0.089164529143987	0.0502069720478229	0.0938286848847301	-0.217794827056112	0.971473927185079	-0.0398492804232818	0.974175198901706	0.222249222033662	0.994790537119523	0.0595658891683779	-0.0827266106221683	-0.0962851869492037	-0.219554487633724	0.0610689147402587	1	-0.0132462908302155	0.0121874621653727	0.00561195299899574	-0.0127604476075466	0.00661772130671315	0.0167454040458571	0.0497184690876339	-0.443613935710789	0.894837834400606	0.683381721905593	-0.0555043609337119	-0.459627097300125	0.0176180782745895	0.0144995637103858	0.00251539433938584	0.0179094043613289	0.00891051908586164	0.0136476766433998	0.0356805784304781	-0.444245617038999	0.895194240410709	0.678988618689513	-0.0398368310666731	-0.460332050358723
17543	0	2958758040	0	60.0285135439334	130918669413046117	-0.0174954138521389	-0.0159409604465672	-0.0689937778347148	1	0.22582628384474	0.0900014402305285	0.0361959880546451	0.0931645100644118	-0.221938862786103	0.970599564830764	-0.0257213753324837	0.973977563370324	0.225180187632509	0.995318433927285	0.0459439575615524	-0.0850315697145399	-0.0956933874315852	-0.223802475679996	0.0471365330620465	1	-0.0133371549361959	0.0124498645944526	0.00523292315427681	-0.0128047272392011	0.0069245108202783	0.0163847214692323	0.0533511873881757	-0.440239605341745	0.896293891919842	0.70198838442351	-0.0594540600872958	-0.455865512598029	0.0182244489072272	0.0145831596693966	0.00253203816700484	0.0184850237917883	0.00903608269371491	0.0136860525903144	0.0331478284439635	-0.440877991922918	0.896954746744486	0.672710524408006	-0.0369391548931432	-0.456576629574652
17544	0	2958924508	0	60.0245140115223	130918669413212586	-0.0175844200268971	-0.0157184079097703	-0.0693569835495966	1	0.226967291508292	0.0872530941014986	0.0438604195837471	0.0913201542882691	-0.222761137800321	0.970586474718597	-0.0335639675033901	0.973416714591188	0.226568664735284	0.995255790993551	0.0532670183171982	-0.0814158169730991	-0.093811431649068	-0.224645863320324	0.0546671781058756	1	-0.0130168298522703	0.0121219813141061	0.00496099779619806	-0.0126589370861145	0.00670099447422862	0.016173937554122	0.0392421296027595	-0.431623818119318	0.901199719760466	0.687763111716913	-0.0435168303814276	-0.446292137948579	0.0177847017506843	0.0142401722665746	0.00200760131886867	0.0180740544622544	0.00880956153998284	0.0132180759807433	0.0351775183963017	-0.431783389828089	0.901291099738615	0.676016894055359	-0.0390103398732767	-0.446469043673131
17545	0	2959091795	0	60.013779163696	130918669413379872	-0.0175705567813284	-0.0156994225406163	-0.0693332869154839	1	0.229933154600568	0.0886928392387715	0.0312736606206984	0.0913603623833711	-0.226195679504672	0.969788017434016	-0.0208086025947738	0.97321452996462	0.228955193703479	0.995600465168248	0.0410973629222628	-0.0842064161308623	-0.0939293128066212	-0.22817035542666	0.0422033980056098	1	-0.0134924556546382	0.0122431137439424	0.00479951939302356	-0.0129638394892952	0.00670745215532893	0.0159476762000075	0.053055868914102	-0.441020376569175	0.895927509469685	0.702385220238136	-0.0591498511960044	-0.456735269751704	0.0181394166621368	0.0141573573899879	0.00210076099259918	0.0184551573990043	0.00860445531530928	0.013250450958518	0.0375395440710229	-0.441458031282766	0.896496285127208	0.676932928715107	-0.0418491711956317	-0.45722296735395
17546	0	2959257672	0	60.0881733856261	130918669413545749	-0.0174813333563429	-0.0157336123020711	-0.0693259802277094	1	0.231164394465934	0.0855126854234315	0.0459996938850568	0.0899084837832472	-0.226793460339228	0.969784094987723	-0.0356871682599022	0.972368735719713	0.230706453781501	0.995310449339997	0.0553513156321084	-0.0793305823274209	-0.0924455387313958	-0.22878408563	0.0568628375389654	1	-0.0132033053063543	0.0117807528819154	0.00529930745710289	-0.0126406304887676	0.00632004597002385	0.0164814837436223	0.0556330482388138	-0.43520467544643	0.898611069603099	0.694082432186613	-0.0618311251238157	-0.450265597700394	0.0178056130697628	0.0140789632486106	0.00212884936280526	0.0180991488289334	0.00859435581057389	0.0133128968416351	0.0356276659521989	-0.4360389616228	0.899222271391066	0.677484510937466	-0.0395998208816939	-0.451192448739445
17547	0	2959424441	0	60.0275766687216	130918669413712521	-0.0175087537069891	-0.0156589941305171	-0.069594849181894	1	0.230240022276114	0.0857973558492595	0.0364048292848838	0.0890872553500263	-0.226326090434152	0.969969051940829	-0.0262053226261741	0.972971504689347	0.229433502628986	0.995679035633601	0.0458579529780731	-0.0807484126680116	-0.0915885040925277	-0.228304238377774	0.047097002818068	1	-0.0129723143958441	0.0122628036744044	0.00508429916605792	-0.0126836615381095	0.00668571799399635	0.0162221537679718	0.0340450593470526	-0.4437870921158	0.895485315795551	0.699061078025563	-0.0380002551990878	-0.459820314452359	0.0178974281158029	0.0144199791942069	0.00201689679454398	0.0180819628018602	0.0088311096296228	0.0131515491887459	0.0272039106962716	-0.443996557230345	0.895615433325281	0.683138401015783	-0.0303652081974609	-0.460054071512522
17548	0	2959590952	0	60.0805560094975	130918669413879030	-0.0175063418404937	-0.0152569565688263	-0.0691418509177606	1	0.236197856754203	0.0837285174547653	0.0435954494383432	0.0879494309850907	-0.231843793565378	0.968768988445962	-0.0332918118121623	0.971310193293295	0.235474337605621	0.995568457141779	0.0529619088568073	-0.0777076788649674	-0.0905365441961085	-0.233972694577194	0.0544723152433231	1	-0.0136593724900242	0.0121091334865965	0.00525149411201316	-0.0131231421138971	0.00657629283176307	0.0163995469940618	0.0536669846723909	-0.440833823000618	0.895982921296401	0.689637002448863	-0.0598258527365719	-0.456527420561382	0.0178869988369981	0.0142534375724571	0.00243403637141716	0.0181576962844964	0.00869738248106467	0.0135833401484846	0.03397100113079	-0.441606321028952	0.896565573903798	0.669940266210667	-0.0378720298171372	-0.457388239579086
17549	0	2959758513	0	59.9940125975428	130918669414046584	-0.017633517206827	-0.015299637408918	-0.0696307909874485	1	0.233403321796861	0.0831941549597326	0.0442651421138936	0.0874570328380719	-0.229114865695312	0.969462555091521	-0.0341414540765866	0.971930416166844	0.23277806435161	0.995583059579007	0.053456940121609	-0.0771798356576247	-0.089968340767981	-0.23116826255976	0.0549454291161128	1	-0.0141220142644531	0.0122024902735514	0.00454716489940667	-0.0135122728996699	0.00664721707254376	0.0156793517898732	0.0595619247026719	-0.442767063550316	0.894656193495995	0.698699904001955	-0.0664771120589072	-0.458682378114112	0.0174383925095009	0.0142740623022141	0.00183409783855754	0.0177466794477329	0.00869264755377985	0.0129697508759719	0.0370101426819481	-0.443683182479824	0.895419166046404	0.678603998072302	-0.0413092433788979	-0.459704364320558
17550	0	2959924167	0	60.0275766687216	130918669414212244	-0.017498338183101	-0.0156755029716837	-0.0693373489721456	1	0.236829574169295	0.0850197654648185	0.0372687983463806	0.0884952834938041	-0.232708024376178	0.968512034096782	-0.0268547516033788	0.971416023211441	0.2358595602565	0.995714520892245	0.0468816087501752	-0.079716420173785	-0.0911193943062781	-0.234861226833486	0.0482236864134746	1	-0.0141435076215965	0.012100573947662	0.00492311777823758	-0.0135043866888462	0.00647110108123395	0.0160171499263576	0.0620300457115744	-0.448653528296897	0.891550494910841	0.705635467310052	-0.0694635303356667	-0.465258151967573	0.0174392580951236	0.0142889654896778	0.00231535977549456	0.0178091357161038	0.00863710547720864	0.0134135429126099	0.0420520317573778	-0.449356142117194	0.892362417500103	0.689942492302951	-0.0470895500734381	-0.466044487492317
17551	0	2960090789	0	60.0605650738204	130918669414378866	-0.0177608667908496	-0.0157286996462031	-0.0693783822654327	1	0.236489943840116	0.0809964284527024	0.045720496894742	0.0855046584045969	-0.232111142201263	0.968923821080449	-0.0357040014258932	0.971146847875416	0.23579445316594	0.99569783452275	0.0547559816610906	-0.0747502829361689	-0.0880190278470756	-0.234247540697506	0.0563231696029605	1	-0.0146031139594164	0.0117346672839074	0.00497187641986088	-0.0135689899723783	0.00619116995486694	0.0160725952179619	0.0933417688229373	-0.442829160742422	0.891734068312503	0.705818073786188	-0.104294642009564	-0.458751634988985	0.0171159561136606	0.0138655004611026	0.00245607058005301	0.0176789121622719	0.00828035597468165	0.0135798847439598	0.057232411098915	-0.444539031204503	0.893929248238118	0.662869388858725	-0.0639361609922082	-0.460659582840483
17552	0	2960257636	0	60.0296306256768	130918669414545710	-0.0176191082202122	-0.0162101234873104	-0.0694186270348531	1	0.23411749812146	0.08025131412331	0.0407416308068366	0.0841567203980937	-0.230044208928729	0.969534583369873	-0.0309708166406716	0.971912275251468	0.233296673212723	0.995971111492922	0.0496607607057068	-0.0746682925858329	-0.0865841345691761	-0.232123109899053	0.0510515316436212	1	-0.0147482023629918	0.0116720144421755	0.00462032552531311	-0.0140308177814805	0.00607538789449415	0.0157229012023327	0.0682187917875655	-0.446294743323604	0.892282017373859	0.721149064446115	-0.0763058493321347	-0.462620564561495	0.0171549415365408	0.0137767779223322	0.0023349087371415	0.0174916850166368	0.00814887175075689	0.013446311706729	0.039370183735114	-0.44740059339094	0.893466674065742	0.680244674611716	-0.0440360374477317	-0.46385668992898
17553	0	2960423923	0	60.0282252715227	130918669414711997	-0.0178101044238696	-0.0158808848651522	-0.0689246017834529	1	0.236714832440574	0.0780157192419298	0.0427996298479806	0.0822255428221903	-0.23253917322017	0.969104995872829	-0.0331602641894218	0.97122100484113	0.235860460090865	0.996061924273026	0.0515295320516944	-0.0721481139050044	-0.0846441586308108	-0.234687612898645	0.0530067427051766	1	-0.0147832389203132	0.0115556208947083	0.00530718296021003	-0.0140946444200486	0.00585039361705243	0.0163585716052591	0.0661140924983764	-0.454736354104935	0.888168776206677	0.719093952520028	-0.0743016230916832	-0.472076168654309	0.0169109873933562	0.0136134228388839	0.00283266466523385	0.0172957822680642	0.00788160480928271	0.0138892552328518	0.0434096346767607	-0.455672478580827	0.889088407235881	0.678469485652861	-0.0487861378972117	-0.47312753687329
17554	0	2960590509	0	60.0239735750459	130918669414878586	-0.0179442679448506	-0.0162233726769511	-0.0690242609975364	1	0.240134079339825	0.0776813281535021	0.0381007971787204	0.0813904433039248	-0.236063243536649	0.968323159275739	-0.0284119898970653	0.970602105006548	0.239006929997747	0.996277247842627	0.0469648678036634	-0.0722907091077737	-0.0838558688572214	-0.238312590159859	0.0483496434367711	1	-0.013526676218101	0.0116992269827562	0.00482496433679536	-0.0126633117753462	0.00609813111184417	0.0159153568045114	0.0798297391022308	-0.446927202213628	0.891001284329247	0.715405140704173	-0.0893569471793181	-0.463327437194566	0.0166750066566431	0.0133599208251351	0.00317881313996068	0.0171717216004471	0.00772859818991677	0.0142824827875448	0.0520740288464219	-0.448021063900559	0.892505138260343	0.690802482167863	-0.0582798418618054	-0.464550590083926
17555	0	2960757157	0	60.0470047953538	130918669415045240	-0.0179872097236345	-0.0157445846489249	-0.0683753870473161	1	0.246499626653521	0.0753557769148645	0.0458493661116829	0.0801165959700212	-0.241975639824547	0.96696903817117	-0.0360927280290282	0.968747012044836	0.245410964786876	0.996131841692453	0.0545620416196463	-0.068879152003324	-0.0826645109326845	-0.244401485192369	0.0562628391236634	1	-0.0151941240782356	0.0109486924290038	0.00626091476683427	-0.0141720810453054	0.00529795830588891	0.0173090291155301	0.0925726594023655	-0.451236800193199	0.887589799897778	0.72126688294054	-0.10392094540878	-0.468150773424985	0.0165934841076852	0.0131321280239627	0.00388777702529956	0.0171554907224237	0.00744005029226815	0.0149573027451006	0.0573863049834641	-0.452937534364815	0.889693431449208	0.682326391201064	-0.0644119845992212	-0.470057482679319
17556	0	2960924697	0	59.9871027729038	130918669415212771	-0.0180565489177014	-0.0156607708116897	-0.068572866672002	1	0.247026352318396	0.074312252084054	0.0467798200300655	0.0792087983145058	-0.242478040157606	0.966917972896821	-0.0371196844827633	0.968575426370947	0.245934488135028	0.996166700554416	0.0553718653439117	-0.0677189872551536	-0.0817363297345245	-0.244919306432875	0.0571061988083679	1	-0.0148361893071545	0.0106405567257602	0.00644449434577446	-0.0139526918717633	0.0051751244105233	0.0176002355545207	0.0811852961313666	-0.436295605043267	0.896133412339922	0.720540262209302	-0.0903484612110073	-0.451477650686816	0.016267692234079	0.012876100969007	0.0036249953786207	0.0167683630147881	0.00737628573330181	0.0147942102634033	0.0521047864669644	-0.437695551162564	0.897612219012047	0.68908875881528	-0.0579831461619383	-0.453034074178265
17557	0	2961090421	0	60.0247301888378	130918669415378499	-0.0180696803197841	-0.0158307975177457	-0.0680868495281351	1	0.251502415229552	0.0725243258283335	0.0465012790087418	0.0774862889355291	-0.246874022998449	0.965944662905469	-0.0368890259863537	0.96748426750771	0.25022668100514	0.996310732045368	0.0550218946750423	-0.0658598232429357	-0.0800467396024618	-0.249453098885666	0.0568099057131408	1	-0.0145840440222739	0.0104560388402866	0.00665424290942469	-0.013805346036032	0.00488684114823538	0.0177693094819772	0.0730171732230578	-0.44419344859793	0.892950543220168	0.725177508227607	-0.0815891561101575	-0.460273821321128	0.0162333496279031	0.0124992010267631	0.0042090410208438	0.016725322483216	0.00690346698392093	0.0153308989246031	0.0516209613402498	-0.445214185490673	0.893934899972132	0.675697297737836	-0.0576817147332009	-0.461413446664167
17558	0	2961256847	0	60.0277928680979	130918669415544921	-0.0181398351187111	-0.0159539447076957	-0.0680260711403218	1	0.256146995373117	0.0706126144121191	0.0453457920602111	0.0755331882607816	-0.251465250857408	0.964914485891046	-0.0358097109261615	0.96637058807122	0.25464789634762	0.996500076304335	0.0537876763032609	-0.0639881536172872	-0.0781203644290387	-0.254193856063544	0.0556021009533668	1	-0.0156502095581266	0.0100891014726554	0.00683943244700798	-0.0148423405697725	0.00449126845935552	0.0179353035273423	0.0754151464615893	-0.446567031528654	0.891566285834017	0.712068268815475	-0.0843863778484885	-0.462924859033936	0.0161951697935387	0.0122776829809057	0.00454551760494441	0.0166261791117096	0.00664631955085817	0.0156519111188792	0.046859270682673	-0.447879645566309	0.89286506922294	0.683499436848374	-0.0524338121772065	-0.464392414365808
17559	0	2961423436	0	60.0628377408445	130918669415711514	-0.017709555003694	-0.0162196019824665	-0.0679590333723218	1	0.254538090484624	0.0643150717270659	0.0499820414686188	0.0698755866184208	-0.249921104653206	0.965741603040717	-0.0412524597792354	0.966555851251034	0.253116615366418	0.996702381334014	0.0575258886181692	-0.0572287967879446	-0.0722284631983646	-0.252598773235325	0.0594462387786077	1	-0.0149070937551348	0.0098043858524471	0.00640116881281212	-0.0144277793196617	0.0042286356326573	0.0175322729613684	0.0492070872394625	-0.444068818976418	0.894640456595999	0.761224196823564	-0.0549467172536353	-0.460134719829808	0.015941665297634	0.0119033846331229	0.00490245480952133	0.0162493392587901	0.00630962119141203	0.0160319268226855	0.0369884578215107	-0.444652637568021	0.894939040321624	0.699866151900783	-0.0413071909455186	-0.46078641369356
17560	0	2961590003	0	60.0299189115855	130918669415878077	-0.0177221328574076	-0.0162638790491419	-0.067590262686757	1	0.258962967409197	0.0670062622328335	0.0378356866457294	0.0710634738502779	-0.25456452824545	0.964441228714069	-0.0287537037724645	0.965961101119146	0.257084374562229	0.997057273783054	0.046000566125414	-0.0613248784136192	-0.0735506545177578	-0.257397369744782	0.0475856012876907	1	-0.0150153064761078	0.0094529113940322	0.00687879538020097	-0.0144731825241581	0.00387498931629451	0.0180033019922026	0.054227792631175	-0.444413511925515	0.894178940103367	0.739192592771065	-0.0605711628975211	-0.460519461616114	0.0161894987361886	0.011508343464798	0.00528812171973528	0.0164355938206509	0.0059058866777448	0.0164147526185566	0.0321198973896504	-0.445200477920172	0.894854651131305	0.69754206810121	-0.0358785796250373	-0.461398138255282
17561	0	2961756745	0	60.0255949136712	130918669416044819	-0.0184218815449154	-0.0166250802288401	-0.0672374074211946	1	0.258567850342195	0.068676978112767	0.0515230217650096	0.0744504912804322	-0.253622545950033	0.964433890183213	-0.0420639275022847	0.965458481545037	0.257139157686716	0.99633716700281	0.0597120138546256	-0.061210497876101	-0.0770432575611502	-0.2564234221014	0.0617696691253164	1	-0.0165504189845599	0.00924781728783469	0.00705933548231438	-0.0156946249015407	0.00360738352107885	0.0181260518247788	0.0793405340029844	-0.45011381122827	0.889439506996222	0.747536471213696	-0.0889673676180278	-0.466892787248845	0.0155620249846374	0.0113349041669378	0.00557099840148324	0.0159395712339953	0.0056498764608515	0.0166519694243957	0.0427327344157342	-0.45197965253696	0.891004100496695	0.682071808910196	-0.0479234777916367	-0.468983365636722
17562	0	2961923201	0	60.0396862325997	130918669416211276	-0.018379633734223	-0.016657085752564	-0.0671816343908782	1	0.259242851868626	0.0695349829365836	0.0499324821605193	0.0751066134716009	-0.254309107525974	0.964202195829366	-0.0403571226192193	0.965365871449653	0.257759649468549	0.996358519443039	0.0582718806080159	-0.0622421775300343	-0.077738111048073	-0.257133256912369	0.0602893296117561	1	-0.0155241659409994	0.00912574382937977	0.00728035627989811	-0.0149226784776339	0.00353527827848567	0.018394269089807	0.0589821993137198	-0.445546533772765	0.893313711082054	0.728656489575475	-0.065930603836895	-0.461784643910328	0.0154923027584398	0.0113999482549231	0.00557971999978765	0.0157548567349681	0.00577839272174671	0.0166963372369162	0.0334680875588427	-0.446738278866817	0.894038476414896	0.693527792554933	-0.0374172566085965	-0.463116259407629
17563	0	2962089789	0	60.0288378537049	130918669416377869	-0.0184061585707835	-0.0166094136256945	-0.0664071655011122	1	0.263298996318557	0.0676235535116881	0.051647886518328	0.07352004263985	-0.258216649250418	0.963285505642082	-0.0421453714931324	0.964232162642585	0.261687034809348	0.996402815628268	0.0598372674467145	-0.0600077531038269	-0.0761744943134291	-0.261175793780506	0.0619774308090633	1	-0.0156412808786173	0.00872475175799142	0.00809279893583399	-0.0150290763117635	0.00309329608875685	0.0191868403935572	0.0598998798103184	-0.448765799060304	0.891639648059953	0.731384563594102	-0.0670786815662449	-0.465383779783008	0.0154716657316292	0.01094715579779	0.00640204085019729	0.0157951107513193	0.00528792789866945	0.0174979194952192	0.0383830637382623	-0.449833407837319	0.89228731113444	0.695511041775925	-0.0429899815969578	-0.466578800404752
17564	0	2962256814	0	60.0130228259532	130918669416544886	-0.018521410655505	-0.0171043339595133	-0.0664046465735303	1	0.259476933369392	0.0678524995243318	0.0531716620836949	0.0738657580915621	-0.254463232715978	0.964257389381742	-0.0437632470188826	0.96514023668342	0.258048642207311	0.996307496705672	0.0612599929024374	-0.0601546779367178	-0.0764544619082826	-0.2572926248746	0.0633876003590874	1	-0.0154434182691293	0.00836615185301549	0.00798280831583909	-0.0149975735361848	0.00300004969738071	0.0192188494883085	0.0461315013423908	-0.427474403228484	0.902849665873753	0.708048683142409	-0.0510510442729654	-0.441697208665037	0.0153693917469371	0.0104944650695843	0.00635051777943747	0.0157291100308207	0.00511708221915015	0.0175845890110123	0.0406485410728043	-0.427755090885271	0.90298022034283	0.689626034615578	-0.044985611241559	-0.442007717232188
17565	0	2962423011	0	60.0292702721847	130918669416711088	-0.0185688083628814	-0.017204028042581	-0.0660164672986977	1	0.261097741668247	0.0678008279597214	0.0500500725110539	0.0734465137378778	-0.256148301603066	0.963843170440926	-0.0406285822848234	0.964882596935845	0.259520504838952	0.996471237879587	0.0582204578838393	-0.0604603205624899	-0.0760547447255237	-0.25903545062907	0.0602663523860995	1	-0.0156440000386454	0.00814086765759465	0.00836821595398557	-0.0150772663930933	0.00269533643448942	0.0195591548851793	0.0559119998830115	-0.433989440973627	0.899181301736463	0.723675751609452	-0.062101053094405	-0.448916274036692	0.0152141414208671	0.0102121607336649	0.00666216843445373	0.0155872038793749	0.0047471390535426	0.017853431206717	0.0418986248739583	-0.434676104559275	0.89961168809595	0.697867843986524	-0.0465404907587296	-0.449678596232773
17566	0	2962589524	0	60.0663011832461	130918669416877598	-0.0185688083628814	-0.017204028042581	-0.0660164672986977	1	0.261097741668247	0.0678008279597214	0.0500500725110539	0.0734465137378778	-0.256148301603066	0.963843170440926	-0.0406285822848234	0.964882596935845	0.259520504838952	0.996471237879587	0.0582204578838393	-0.0604603205624899	-0.0760547447255237	-0.25903545062907	0.0602663523860995	1	-0.015604991669897	0.00820420026144288	0.00851119719852278	-0.0151054492037196	0.00269481505781378	0.0196749439850677	0.0506815548906007	-0.438874775110225	0.897117780319742	0.710421734524446	-0.0564337721665148	-0.454346019984961	0.0151199200947554	0.0102682723133041	0.0069349612757295	0.0154865490815791	0.00474399643806861	0.0180973068733318	0.0415167140191414	-0.439320277249783	0.897370634940896	0.678415902731672	-0.0462318791122155	-0.454841882193867
17567	0	2962756215	0	60.031432458035	130918669417044292	-0.0188072968526851	-0.0174187637676904	-0.0648974870586855	1	0.264565719933617	0.0698627819977117	0.0505109754755039	0.0756034544052585	-0.259411752726812	0.962803022548847	-0.0406795010792262	0.963960251636382	0.262917879683123	0.996307831884271	0.0590438465238083	-0.0623259842580584	-0.0783635208566052	-0.262413054376087	0.0611749015883802	1	-0.015711080124251	0.00775772079888167	0.00969633391293033	-0.0151649372742432	0.00216413176576903	0.0208150942902682	0.0545562542394947	-0.445611740144287	0.893562416493071	0.723776992596016	-0.0609790820708226	-0.461857480451851	0.0153445702794108	0.00987599202928123	0.00801833495639508	0.0157002512457388	0.00426287257527836	0.0191366253396009	0.0408410059400982	-0.446279964586329	0.893960964160419	0.682841881765216	-0.0456537021199163	-0.46260404997085
17568	0	2962922692	0	60.0295945901329	130918669417210770	-0.0188408969120724	-0.017373228483493	-0.0648413565657751	1	0.264039661662009	0.069486199004088	0.0501668052962076	0.0751777644196271	-0.25892968173839	0.962966107218589	-0.0404101614923832	0.964114515579021	0.262393253910976	0.996351003705535	0.0586397541322135	-0.0620165836715229	-0.0779109355306302	-0.261913929030902	0.060747559896863	1	-0.0158881103017775	0.00778232129398157	0.00967345134902839	-0.0153474929357869	0.00227263654030732	0.0208344281534944	0.0539557735337782	-0.43898881694114	0.896871001372544	0.721460151075114	-0.0600875953158941	-0.454472941792434	0.0149415037953404	0.00984631050419509	0.00794134079108451	0.0152994927524034	0.00431791054444775	0.0191019249062501	0.0408398170854751	-0.439625323435848	0.897252296923419	0.69284672743573	-0.0454851426575323	-0.45518148050807
17569	0	2963089437	0	60.0239735750459	130918669417377518	-0.0188795709208077	-0.0176631077265535	-0.0641837393149903	1	0.264069448182981	0.0681663151925679	0.0506808152629242	0.0739442922215661	-0.258979543015014	0.963048201258684	-0.0410905924387106	0.96408060634221	0.262412171379059	0.996415478031573	0.0589761034197027	-0.0606466352285196	-0.0766311526040344	-0.261965551164798	0.0610972788383079	1	-0.015911270851259	0.00754761725973979	0.010311967775185	-0.0153347102086311	0.00197516236641171	0.0214382772996849	0.0569488976763825	-0.444034665144025	0.894197986580085	0.724214462504904	-0.0636012264787509	-0.460096601761971	0.0150558951502884	0.00971141925780878	0.00862291889337134	0.0153680415789802	0.0041135713088102	0.0197502124972513	0.0373523641805531	-0.444983596845716	0.894759408683905	0.685002109394625	-0.0417214822656285	-0.461155944229822
17570	0	2963255760	0	60.0327658836193	130918669417544032	-0.0189619043610173	-0.0176402893403747	-0.0639340192434019	1	0.263771172186239	0.0672020562014015	0.0497103495004133	0.0728621631312704	-0.258758515908774	0.963190082812588	-0.0402718698209906	0.964206074441897	0.262077893975186	0.996528615587607	0.0578850278918175	-0.0598334510203965	-0.0755029115450662	-0.26173672389269	0.0599619095163602	1	-0.0161835725160113	0.00745643395243454	0.0105856913767712	-0.015577651110414	0.00192387852894143	0.0217304927955995	0.0592057818158184	-0.440947090532197	0.895578214758917	0.733445570776231	-0.0660129459642602	-0.456653615373547	0.0146782789256299	0.00953794052773746	0.00898806595921806	0.0150263669948137	0.00398068788568381	0.0201346249694454	0.0401166946870609	-0.441871622683805	0.896180852213528	0.691277871996662	-0.0447341975641587	-0.457683957733512
17571	0	2963422445	0	60.0348201957135	130918669417710713	-0.019031609932321	-0.0181813590758599	-0.063476961745013	1	0.262614438990626	0.0662163089129737	0.0521699645973625	0.0721869310809111	-0.257581122191614	0.963556439691847	-0.0428713246878331	0.96438262935357	0.261013780710149	0.996469315383384	0.0601507247803732	-0.0585729784778408	-0.0747774903024343	-0.260518015320579	0.0622915667328388	1	-0.0162286459276926	0.00721846908504158	0.0109329732522968	-0.0155308830494896	0.00174502519610635	0.0221013026535503	0.0663987772104966	-0.436479847827868	0.897260577995664	0.735979782866985	-0.0738670238922012	-0.451682419789112	0.014520218879984	0.00930602589376783	0.0092368714420573	0.0149491874712698	0.00380628109610502	0.0204091045719321	0.0464123351228806	-0.437530402188095	0.898005034679408	0.699517385042409	-0.0516378791008797	-0.452850404593341
17572	0	2963589069	0	60.028765784564	130918669417877338	-0.0190507914921534	-0.0180271665466428	-0.0632315302079679	1	0.261077715137384	0.0660525272680621	0.0490317159731651	0.0715914198530325	-0.256220294276204	0.963963603775808	-0.0398529758531714	0.964936917114232	0.259438791058177	0.996637551429342	0.0569904096414225	-0.0588700627639338	-0.0741316662351245	-0.259109928790709	0.0589927503716916	1	-0.0161531021195388	0.00719580258555879	0.0113213210705671	-0.0155612013776938	0.00171128918527169	0.022490854375457	0.0579974858704922	-0.437129132035786	0.897526831664849	0.737594737469282	-0.0645295046998747	-0.452404202418329	0.0147385849799539	0.0090887547812937	0.00983599898897924	0.0150840422952352	0.00358067338049254	0.0210070194672286	0.0398007728909199	-0.438000094110419	0.89809343391239	0.693055528845127	-0.0442879837464575	-0.453372813130729
17573	0	2963755823	0	60.0227846490528	130918669418044095	-0.0192060104458931	-0.0181058672143575	-0.0627172314972858	1	0.262228268445295	0.0642744721959845	0.0467902044556182	0.0695697207850535	-0.257464710260376	0.963780045923566	-0.037832170734697	0.964744928178153	0.260453355539972	0.996859458904509	0.0545815584705206	-0.0573765864054207	-0.0720592473025782	-0.260397540021408	0.0565159063984051	1	-0.0161830320994805	0.00703568186914031	0.0117923584782848	-0.0155910721789463	0.00148559137622433	0.0229296783633416	0.0581243147868666	-0.442291477347728	0.894985928993368	0.735481931554635	-0.0648533129792706	-0.458152036258692	0.0147521971879982	0.00894946616440256	0.0103482247022401	0.0151081955105512	0.00337690182534899	0.0214868867350628	0.0407779198259515	-0.443092781910815	0.895547847897143	0.688154997091383	-0.0455026190210669	-0.459045677537702
17574	0	2963922246	0	60.0444809514889	130918669418210515	-0.019455074161495	-0.0183140946338394	-0.0621626833463034	1	0.2633783152246	0.0655557377310021	0.0393353120978547	0.0698846973696745	-0.258807865279608	0.96339743509258	-0.0302650695526862	0.964763981604253	0.261370398790834	0.997095860305578	0.047423081600845	-0.0595894008441059	-0.0724130062636427	-0.261787813612734	0.0491155793912264	1	-0.016297864718703	0.00697313256980875	0.0123651951177704	-0.0157322111506922	0.00132858268046941	0.0234573442718502	0.0562018795484168	-0.449662642024354	0.891428548512388	0.75791987587506	-0.0629636449378271	-0.466387606579079	0.0145182195639752	0.00851895567407537	0.0106981852198528	0.0149021665325217	0.00285701994155713	0.0217907533844474	0.0431905125770144	-0.450178886433243	0.891893239033159	0.701073779595193	-0.0483878528237501	-0.466965663507996
17575	0	2964089831	0	59.9944805077933	130918669418378100	-0.019587930150908	-0.018240917010591	-0.0616734471339396	1	0.263816552762923	0.0646419679270339	0.033911966262687	0.068283147958547	-0.259445100610845	0.963340880204873	-0.0250163564929659	0.964845729924813	0.261623583328552	0.997352291626529	0.0419637607333214	-0.059392332606394	-0.0707632539502377	-0.262447584490547	0.0434653226369017	1	-0.0164311134141026	0.00660453183491019	0.0137623687000393	-0.0157046152792208	0.00102114206120746	0.0248736808125214	0.0688947612686945	-0.445210864132298	0.892771414376772	0.725592439018642	-0.0770169020525228	-0.461409737410316	0.0146162058053838	0.00833489177706795	0.0111757713507526	0.0150493241121287	0.00272740964854524	0.0222941593953686	0.0469749575008009	-0.446007520224059	0.893795639545967	0.700584855189915	-0.0525083983804972	-0.462299629703114
17576	0	2964255474	0	60.0258110987725	130918669418543746	-0.01994580535084	-0.0184685595753432	-0.0612166772544423	1	0.264773191488338	0.0650648630103871	0.029860996877333	0.0681805962337815	-0.260500468009774	0.963063296187688	-0.0209281456014421	0.964723726041437	0.262431219816569	0.997453467094526	0.0380478459234729	-0.0603236471186281	-0.0706776289245336	-0.263540531918946	0.0394186814277527	1	-0.0166189118131262	0.00632969856424069	0.0143885438995508	-0.0159026678827745	0.000679362649742943	0.0254669869383821	0.068201816122382	-0.45045534872321	0.890190143218998	0.731499616415182	-0.0764655057791185	-0.467275297271279	0.0144868040425101	0.00784981216312083	0.0116931147840862	0.0149233050814028	0.00217717384206386	0.0227782688796106	0.0473844646538545	-0.451135180186509	0.891196814237772	0.69894749508241	-0.053119454239566	-0.468036904535173
17577	0	2964421999	0	60.0317928374867	130918669418710271	-0.0198544293318878	-0.018626785283878	-0.0607837273170041	1	0.267301977885932	0.0657905914006704	0.0331542908134495	0.0693536399664968	-0.262806529604821	0.962352742304228	-0.0239943254670604	0.963957022321179	0.26497383165714	0.99730353702811	0.0414679046342582	-0.0605480628630327	-0.0719423806511497	-0.265929832949438	0.0429919094843099	1	-0.0165327930196381	0.00545067287188351	0.0156653550217265	-0.0157114267739129	6.23288146999502e-005	0.0268649940017602	0.0760832196458267	-0.430059807783787	0.899588742380259	0.692707312244662	-0.08437476181647	-0.44455902285262	0.0145939115630954	0.00733250927354465	0.0120606538045094	0.015086083907163	0.00191786013236115	0.0232717795758856	0.0512466366311846	-0.430982365172816	0.900903981090125	0.692707312244662	-0.056822337516778	-0.445581155988352
17578	0	2964588277	0	60.0389652884722	130918669418876546	-0.0201196262310306	-0.0195720371807817	-0.060961778957265	1	0.26396232859088	0.0689100903240923	0.0342139241391885	0.0725323715152595	-0.259477722932558	0.963021477633862	-0.0247467976467812	0.964799239941058	0.261820592420432	0.997059000806172	0.0428221661162935	-0.0635579342057852	-0.0751755656948032	-0.262481363630395	0.0443554242497947	1	-0.0167138822366309	0.00529130575167016	0.0145672439059796	-0.0159086619986578	-0.000291299571435911	0.0256732369443819	0.0751543934519782	-0.445312407289528	0.892215600098357	0.713225660863521	-0.0840350688139776	-0.461523142703294	0.0143124099024733	0.00687017755938122	0.0117244266882248	0.0148137519949937	0.001262565249778	0.0228398817077665	0.0523902051188752	-0.446168236500196	0.893414333411944	0.70255908110511	-0.0585733576767773	-0.462479203135808
17579	0	2964755215	0	60.0320090672346	130918669419043487	-0.0200147049482678	-0.0196872572897484	-0.0607226968900739	1	0.272305511503346	0.0684883816744366	0.0318583793442834	0.0718892982754256	-0.267612030416735	0.960841157512364	-0.0221730628966211	0.962666810794521	0.269779477863846	0.997166126618453	0.0406990487719265	-0.0632716631187372	-0.0746799857496988	-0.27091381180019	0.0422522373121144	1	-0.0164339005672818	0.00488517952672787	0.013857647815811	-0.0158221720798849	-0.000866810078239005	0.0248907927878315	0.0600794533410114	-0.45823650218653	0.886797478204635	0.761620554698602	-0.0676454180416684	-0.476010115631626	0.0145598785090893	0.0064044737070573	0.0119622841118394	0.0149272876313255	0.0006321031046152	0.0229983499038216	0.0421182816772659	-0.458821275150207	0.887529767285635	0.727921676199607	-0.0474200512239825	-0.476668140241144
17580	0	2964921815	0	60.0220280843069	130918669419210084	-0.0196380286840194	-0.0200941682295634	-0.0612321947211006	1	0.273300401338377	0.0633298100987624	0.0327942546643989	0.0669427228045843	-0.26864937837196	0.960909040109348	-0.0237632909392637	0.962366909866969	0.270712461473122	0.997473798085566	0.040956590354429	-0.0580394679446237	-0.0695536573484251	-0.271990588646367	0.0425325205208882	1	-0.0164931884754583	0.00423540173083952	0.0143868269741585	-0.0156885680319738	-0.00147317232983652	0.0254234673870053	0.0753871561742726	-0.455353537815632	0.887113257866629	0.719891386950276	-0.0847766218309439	-0.472769268694452	0.0145753058236618	0.00579828055036322	0.0119710701662663	0.0149261982952573	5.43752114788784e-005	0.0230225146841251	0.0407457676862168	-0.456548518797806	0.888765004036045	0.719891386950276	-0.0458132993306134	-0.474111936796116
17581	0	2965088383	0	60.0262434736467	130918669419376655	-0.0194572191793614	-0.0202606888529892	-0.0611402944412704	1	0.282667833027305	0.0614662839134636	0.0334953545214129	0.0653018945459746	-0.277667482191351	0.958455232080363	-0.02439789730162	0.95977395596711	0.279711808929304	0.997567243435733	0.0416500033704622	-0.0559005549460331	-0.0680273093869834	-0.281365261084196	0.0433684283427661	1	-0.0164471421015537	0.00295445405754366	0.0154883236740333	-0.0160237856136743	-0.00279016696923949	0.0265361309550817	0.0450761300143575	-0.457254774245691	0.888192667123778	0.72385831712026	-0.0507068927438782	-0.474905912972086	0.0147510707984309	0.00487733669587231	0.0119835531248261	0.0150484493533628	-0.000880623659458801	0.0230292517691627	0.0365301904930933	-0.457536795308897	0.888439995790938	0.72385831712026	-0.0410940808838817	-0.475223053111391
17582	0	2965254977	0	60.0273244380842	130918669419543249	-0.0191589503904281	-0.020466329056066	-0.061005196971748	1	0.283100569872755	0.0587704909831531	0.0321675164436419	0.0624662862146212	-0.278185479206173	0.958494028278416	-0.0234552127662077	0.95969513180941	0.28006268401094	0.997771424766537	0.0399761571458721	-0.053423691179135	-0.065079250843741	-0.281904502970972	0.0416309913442358	1	-0.0165062612687817	0.00271883684986812	0.0158376369579437	-0.0156371496895234	-0.00281976742261102	0.026955563692211	0.080200664378777	-0.442097699904107	0.893374208925186	0.711261553185353	-0.0895327509567046	-0.457935988417388	0.0149318025957376	0.00433039302203656	0.0125503178537042	0.0153441801257497	-0.00124412174667613	0.0236860589545984	0.0452572846110437	-0.443370704273956	0.895195060744445	0.711261553185353	-0.0505127743830544	-0.459355717893987
17583	0	2965421550	0	60.0338470829854	130918669419709819	-0.0187596946730303	-0.0207184842579673	-0.0613555653702021	1	0.283340591244268	0.0492382718474743	0.0353527976405413	0.0535256809972583	-0.278528221961545	0.958935363329938	-0.0279332562494286	0.959518559461121	0.280256788044392	0.998175703305327	0.0417871226647144	-0.0435786841279152	-0.0557599583942531	-0.282261349098764	0.0435225919376167	1	-0.0167092235410684	0.00290153175024768	0.0147664660592652	-0.0160752836597599	-0.00297948773195918	0.0257294966590291	0.0620950071239727	-0.4684518697768	0.881304178926262	0.738944966388033	-0.0703418410667965	-0.487537670900809	0.0144736790399904	0.00459930127733283	0.0123942822630716	0.0148372180395908	-0.00130549211203095	0.0233601955594959	0.0420994356760687	-0.469217481583441	0.882078563673469	0.715828698356085	-0.047691344829026	-0.488404447805782
17584	0	2965588163	0	60.0270001446651	130918669419876434	-0.01832591599109	-0.0208388626943684	-0.0605532281877245	1	0.282648344352344	0.0463423738335727	0.036321221322754	0.0507987345945981	-0.277902119052465	0.95926529218446	-0.0293147862709578	0.959676615264368	0.279573670828664	0.99827858429873	0.0423226457215982	-0.0406037164511876	-0.0529064580589995	-0.281609510801951	0.044072387869972	1	-0.0165566783201798	0.00282688249109095	0.0154013561756233	-0.015874767739203	-0.00301063373226045	0.0263856489204418	0.065815371342323	-0.465101755291104	0.882807280282739	0.734922918117061	-0.0744147025956002	-0.483749552069202	0.0145031437728295	0.00453970027678439	0.0130905993634542	0.0149542950673707	-0.00131918238957037	0.0240778627357103	0.0489499130434207	-0.465799133658198	0.883535552819644	0.722777394328559	-0.055345732684025	-0.484537484428967
17585	0	2965754766	0	60.0624048386273	130918669420043038	-0.0183154144842108	-0.0208120768249138	-0.0605249242594046	1	0.282325385798936	0.0464134610881478	0.0372805932838031	0.0509983566353382	-0.277565141077562	0.959352260683785	-0.0302589428573469	0.959731799947601	0.279283491360469	0.998240233609952	0.0432719843308608	-0.0405459168649454	-0.0531091668083819	-0.281258732550321	0.0450570645403085	1	-0.0162743078510564	0.00296501910041475	0.0145470422740523	-0.0156848591155751	-0.00280962897043404	0.0255712499250954	0.0583344419325566	-0.459948340873895	0.886027435586376	0.732829171279576	-0.0657433069599973	-0.477937019391621	0.0145973621284894	0.00450645716626761	0.0136016518303394	0.0150365080801235	-0.00128382937790035	0.0246257042871083	0.0478490055437276	-0.460384564842495	0.886429086347725	0.704237649214809	-0.0539271707346311	-0.478428355197578
17586	0	2965921273	0	60.0312522699317	130918669420209542	-0.0181811880079335	-0.0209967874521074	-0.0596312376458758	1	0.28029865678225	0.0472396392799786	0.0356972350360881	0.0515649206824488	-0.275642780378762	0.959876094389311	-0.0286354909057048	0.960351475132972	0.277317602886139	0.99825901829916	0.0417863833681591	-0.0416272813117451	-0.0536688050629014	-0.2792583234922	0.0434841238887642	1	-0.0162429067144076	0.00296896246071281	0.0154514255657114	-0.0157002938562804	-0.00281842088948038	0.0264713544111981	0.0546374532936255	-0.460859458318881	0.885789652443296	0.736731788358533	-0.0616041494434015	-0.478963388337291	0.0149552770770736	0.00433958094540841	0.0143945044007062	0.0153472446249446	-0.00146326149688971	0.0254137321881366	0.0441330528676471	-0.461268805869167	0.886162153545622	0.699152215427555	-0.0497613437699283	-0.479424694247637
17587	0	2966087898	0	60.0276487350073	130918669420376170	-0.0180438810539189	-0.0211981264186232	-0.0586946738002824	1	0.277858735458758	0.0488810325227626	0.0392054892909653	0.0536328076595641	-0.273165004689273	0.960470927282894	-0.0319322787363687	0.960894196392536	0.275068487678697	0.998050024556512	0.0454227206610546	-0.042812672545553	-0.0557821852938475	-0.27668163973191	0.0472361396425426	1	-0.0161246161825846	0.0027002125699439	0.0172912961860063	-0.0155145030233116	-0.0031226170892282	0.0282888926117931	0.0600691185968181	-0.463783616899915	0.883909756528478	0.759693085289062	-0.0678540995724288	-0.482261144344454	0.0149809514489685	0.00446496828388909	0.0150906675016935	0.015432893711302	-0.00137433904129535	0.0260883144388144	0.0489703162400733	-0.46426317388866	0.884342475231273	0.688493937028946	-0.0553183362359241	-0.482802513251801
17588	0	2966254519	0	60.0152918963752	130918669420542791	-0.0177810536950972	-0.02136029129794	-0.0581816777692933	1	0.276269636285741	0.0491540461189273	0.0444250671297589	0.0545909509327555	-0.271483594855065	0.960893587136905	-0.0370855112921617	0.961113369676563	0.27365261826111	0.997819869980778	0.0505741866324437	-0.0423999848821944	-0.0567516851721086	-0.274934185520972	0.0525719308395705	1	-0.0155726621107494	0.00281022331631289	0.016733301753406	-0.0149643244036004	-0.00292512219253577	0.0277774805479911	0.0597537998586986	-0.45688657733016	0.887515711893586	0.725791489002455	-0.0672255794899783	-0.474491943616704	0.0152901241700847	0.00443706259258744	0.0157270864284326	0.015790396668425	-0.00131143664248468	0.0267703868396222	0.0526088292974138	-0.457234702409695	0.88778867867994	0.695132704147751	-0.059189062192435	-0.474883343633563
17589	0	2966421086	0	60.028657681177	130918669420709364	-0.0161285973474523	-0.0211035748423479	-0.0572641228965417	1	0.283413354734003	0.0393278217165684	0.0436475654562576	0.0449230948957672	-0.278620435504544	0.95935007607455	-0.0375064677259167	0.959172107533181	0.280325048843447	0.998286121522137	0.0485749014370005	-0.032638911236054	-0.0467924112488912	-0.282357363399329	0.050599301950643	1	-0.0150041652871514	0.00256295370010303	0.0177984544019654	-0.0144274823094547	-0.00329394904508643	0.0287798559214428	0.057476842612473	-0.466399502273306	0.882704886608494	0.756045253465566	-0.0650226566647293	-0.485216072252638	0.0161943593046365	0.00428835630632856	0.0169762761857073	0.016620483932598	-0.00158524461565271	0.0279566782735521	0.0469964173957034	-0.466901402270301	0.883059690683476	0.704869918225589	-0.0531698171596282	-0.485783548813344
17590	0	2966587639	0	60.0303513456404	130918669420875911	-0.0163615777363284	-0.022391431255776	-0.0567001705987294	1	0.275536587814304	0.0470503304117908	0.0515458818014716	0.0534730492214616	-0.270636911442753	0.961195243003047	-0.0444160850850286	0.960975108913154	0.273045877894304	0.997580996407148	0.0572931253649073	-0.0393656372137218	-0.055574543501956	-0.274054571418063	0.0595492912242989	1	-0.0144581601194786	0.0020227275006017	0.018138344930153	-0.0139280378036473	-0.00380963034043129	0.0291358304547186	0.0537211734587562	-0.464371530646683	0.884009681534694	0.719229044549234	-0.0606952506530969	-0.482924857796614	0.0161939759895662	0.00366857843871319	0.0171066677173447	0.0166362018037114	-0.00217615938776497	0.0281018246543347	0.0482112258386327	-0.464668787495185	0.884171134809823	0.713491370996313	-0.054473086157124	-0.48326052787728
17591	0	2966755643	0	59.9786476014539	130918669421043909	-0.0162273761271402	-0.0218678064480254	-0.0558589925645805	1	0.287100347003622	0.054159713141828	0.0427317992241103	0.0594658618142875	-0.281797857745288	0.957629249056675	-0.0343952518806449	0.958178872237505	0.284095433693907	0.997637598492935	0.0498318790316891	-0.04728642411327	-0.0620173246982097	-0.285667390544316	0.0519600528138663	1	-0.0138637760440499	0.00150836175724373	0.0192615666384265	-0.0133985878786783	-0.00445194427826111	0.030192650272767	0.0488158881039943	-0.474323512004901	0.878996140507997	0.729798859187621	-0.055478962709537	-0.494195442306727	0.0171224531326463	0.00326803224783227	0.0180296444078714	0.0174479705494039	-0.00270801045445499	0.0289580913255183	0.0392388672479073	-0.474733913231349	0.879254242483453	0.721900155591287	-0.0445978500297697	-0.494661680175874
17592	0	2966920879	0	60.0275406356436	130918669421209151	-0.0148810613559141	-0.0228313487217873	-0.0554179508044076	1	0.285842674773779	0.0411469282567051	0.0497439880438782	0.047619292425837	-0.280753046021477	0.958598002365186	-0.0431962790121901	0.9582100929347	0.282785252935109	0.997931102064849	0.0548739004239259	-0.03350179971138	-0.0496351756596143	-0.284578621982461	0.0572046067125572	1	-0.0135743130659284	0.000870878538043657	0.0197247470894299	-0.0130352554866524	-0.00513247743838849	0.0306273226752399	0.0547822495983224	-0.477879860069124	0.8767153155211	0.723346516895147	-0.0624046558466377	-0.498239554328004	0.0174785281233707	0.00270965677800543	0.0189195479694897	0.0177886635888256	-0.00331759130029907	0.0298202863204291	0.0381307292240286	-0.478724127661363	0.877136965977213	0.723346516895147	-0.0434444540688075	-0.499200920819618
17593	0	2967088437	0	59.9920690484718	130918669421376706	-0.0143683135401801	-0.0227194359369637	-0.0548267259715637	1	0.292878383117399	0.0439228343230108	0.0443050181643369	0.0497089993863363	-0.287555151443	0.956473235516082	-0.0372617382536664	0.956456501493772	0.289486655327339	0.998068423627521	0.0500299473204569	-0.0368296908592488	-0.0519244190866284	-0.291673193431944	0.0522599755107873	1	-0.013010079534768	0.000415296106712759	0.0215106214360548	-0.0124834245050929	-0.00574601296336745	0.0323262725687029	0.05408918965259	-0.490272820201648	0.869889028172128	0.733899611562879	-0.0620994646324162	-0.512402747297204	0.0179423355128626	0.00239925323604397	0.0192968464468669	0.0182895127339082	-0.00378149464437062	0.0301101634040239	0.0414031379359981	-0.490859194863913	0.870254578262364	0.733899611562879	-0.0475400453307399	-0.51307565522542
17594	0	2967253992	0	60.030171164027	130918669421542261	-0.0147234235925676	-0.0231677386771126	-0.0538407661502247	1	0.296056785547403	0.0516915906638846	0.0417655222111988	0.0570372563010675	-0.290463650931471	0.955184599373968	-0.0335343048608329	0.955644882539184	0.292606064315436	0.997808699997723	0.0487208986393853	-0.0447668654768646	-0.0596425117854871	-0.294711343577527	0.0509381190262973	1	-0.0127189634599634	-0.000839475242156131	0.0234865002169398	-0.0121937884566021	-0.00680856210199887	0.0344098380615374	0.053600159726576	-0.475133164709151	0.878279852137547	0.720960320887244	-0.0609529679663953	-0.495115363874132	0.0186996325043865	0.00115670858696876	0.0203561801631144	0.0190679837804264	-0.00482931868696168	0.0312778006845023	0.0426579707555087	-0.475609308714572	0.878621695040061	0.720960320887244	-0.0485129157674916	-0.495656568657001
17595	0	2967421650	0	59.9921770201166	130918669421709919	-0.0142999642881403	-0.0234782531723444	-0.0540267135222235	1	0.299284511857134	0.0491612815172207	0.0368170183988713	0.0538666877931529	-0.293752179854923	0.954362633791095	-0.0289473553407537	0.954889188111708	0.295548116296044	0.998128463958909	0.0435464723926619	-0.0429333690406891	-0.056382755131675	-0.298149843494357	0.0455721174025897	1	-0.012098245077496	-0.00149831311480332	0.0231970146576303	-0.01175635805609	-0.00749540732325104	0.0341123508506872	0.0390952189099766	-0.476986272753568	0.878040807401933	0.769020711936852	-0.0444961254255431	-0.497222574917146	0.019124480228193	0.00069298613862994	0.0200097384383309	0.0193142556836485	-0.00532010731378349	0.0309210487358639	0.0285538034256511	-0.477357573483255	0.878245083873578	0.769020711936852	-0.0325008922582061	-0.497645078927557
17596	0	2967587214	0	60.0261353793442	130918669421875486	-0.0134312764254087	-0.0238157751014803	-0.0535717834820306	1	0.305356373495581	0.0500918576456626	0.0405163995614401	0.0554186333521843	-0.299417282879024	0.952511451789803	-0.0322758601839376	0.952941750154078	0.301430406002232	0.997941403052686	0.0474479875930049	-0.0431467790989198	-0.0581160756150082	-0.304081859118008	0.049749982696852	1	-0.0112807003564757	-0.00216354018295896	0.0239490989743494	-0.0109271869427267	-0.00825539786031366	0.0348121872349221	0.040191991172909	-0.48446528574809	0.873886715055549	0.73256743375863	-0.0459598334998309	-0.505751829767585	0.0200281428052422	2.86687136281244e-006	0.0208120449961329	0.0202953802062406	-0.00610129695823298	0.0316710397982756	0.034897079830716	-0.484676576179177	0.873997031071913	0.73256743375863	-0.0399069462957948	-0.50599337301503
17597	0	2967754667	0	59.9963162261837	130918669422042936	-0.0129142552517921	-0.022776036296992	-0.0540371856916146	1	0.321565076021187	0.0450102173030367	0.0248898282949286	0.0481854814214354	-0.315356284853402	0.947749214182552	-0.0172791021864133	0.948446229590841	0.316466715789432	0.998688936560237	0.0316253565731275	-0.0402522647040703	-0.0507982772096439	-0.320832073064022	0.033332035634884	1	-0.0105881741616373	-0.00207784305820792	0.0226597706744864	-0.0100482994931753	-0.00821277766430567	0.0334893745274427	0.0550917711480951	-0.488229216163934	0.870974815500263	0.744054934936302	-0.0631688460404421	-0.510059547950322	0.0204089014732831	-0.000701516314624458	0.0209026122220682	0.0207476054936171	-0.00685443575148236	0.0317320564363456	0.0406706100179187	-0.488655877857981	0.871528160483421	0.744054934936302	-0.0466320281408637	-0.510548504666306
17598	0	2967920315	0	60.0313603826639	130918669422208587	-0.0126794133934864	-0.0236691454833628	-0.0544221758707782	1	0.31872973043033	0.0479523497128301	0.0360936266861672	0.0528178796110006	-0.312313312113126	0.948509708263614	-0.0278889942942343	0.949003694139413	0.314028967624013	0.998214644047388	0.0430393260481217	-0.041414258687914	-0.0556276729249339	-0.317627179700875	0.0453210611363107	1	0.00363969139559663	-0.00963198474273747	-0.0226023878595068	0.0209911234582208	-0.00739043616424706	0.03114337428086	0.0454588979252844	-0.469790025675427	0.881606953452217	0.726083927973576	-0.0515180523421028	-0.489052906689165	0.020585401748681	-0.00147950492883476	0.0201822483430452	0.0209911234582208	-0.00739043616424706	0.03114337428086	0.0454588979252844	-0.469790025675427	0.881606953452217	0.726083927973576	-0.0515180523421028	-0.489052906689165
17599	0	2968086907	0	60.0304594551275	130918669422375179	-0.0129750998055781	-0.0228728949184619	-0.0549753644454963	1	0.32927172280676	0.0500017042146209	0.0231639133124323	0.0528563511989557	-0.322615375825907	0.945053186555467	-0.0145801125014896	0.946025903115175	0.323762893109388	0.998495681741978	0.0308919069632497	-0.0452997089041129	-0.0558712903006569	-0.328491310314113	0.0326427994912913	1	-0.0101374521384001	-0.00277616782326835	0.0219307721147568	-0.00967970774812643	-0.00905148535990026	0.0326845483603752	0.0488274921568024	-0.499107435870019	0.865163362301555	0.772877598387636	-0.0563775026148022	-0.522568437591031	0.02080574558834	-0.00122101359818576	0.0199412992710738	0.0211332793502818	-0.00751028718992591	0.0306924740591157	0.0400827050158799	-0.499341867225154	0.865477369082928	0.731016470706142	-0.0462797593156936	-0.52283899589786
17600	0	2968253577	0	60.0262434736467	130918669422541849	-0.0130527168573361	-0.0228745796645909	-0.0552363638961851	1	0.327445543187693	0.0462173924749027	0.0190739608595348	0.0484712441460406	-0.321053636505166	0.945819803650644	-0.0112291630935942	0.946697846832794	0.321927154335216	0.998761455196962	0.0262249745273667	-0.0422824588202552	-0.0512030691850179	-0.326841810676051	0.027694442927362	1	-0.0105729694078331	-0.00258260906999189	0.0225902152033187	-0.0102841295069972	-0.00891816839591508	0.0333152178550886	0.0355226654513925	-0.503537971084745	0.863242522073077	0.740999622854997	-0.041127069371249	-0.527688913424004	0.0206458434113809	-0.00110392043675044	0.0195487588499007	0.0208963975990794	-0.00744900549714953	0.0302691654735007	0.0341027898898437	-0.503568096076407	0.863282208976712	0.735373748466227	-0.0394831105806616	-0.527723781752528
17601	0	2968420090	0	60.0800145633955	130918669422708362	-0.0131165757123486	-0.0228941490925157	-0.0559946398089778	1	0.324929671045595	0.0392743935599791	0.0218584866510053	0.042093361966937	-0.318708487483185	0.94691765686595	-0.0151448969886567	0.947445242912405	0.319559296184381	0.998998889375521	0.0277922954941638	-0.035054348341421	-0.0444237869919588	-0.324366608027397	0.0293255238199548	1	0.00319206860046229	-0.00908995199909678	-0.0240645625620014	0.0201787194326475	-0.00718817400110888	0.0297483596365314	0.0356827068635243	-0.473441129014909	0.880102404148506	0.764196903363835	-0.0405216190787439	-0.493193404036171	0.0198976164190166	-0.00122738329541455	0.018810354550656	0.0201787194326475	-0.00718817400110888	0.0297483596365314	0.0356827068635243	-0.473441129014909	0.880102404148506	0.764196903363835	-0.0405216190787439	-0.493193404036171
17602	0	2968587518	0	60.0009960165339	130918669422875787	-0.0134954509823672	-0.0226370869502828	-0.0561459264166893	1	0.320462267021731	0.0353627084525535	0.0166953186510218	0.0374035759955181	-0.314631850246062	0.948476552853832	-0.0107896497520153	0.948958241027889	0.315217131900352	0.999241990691432	0.0220239777514157	-0.0320996642198763	-0.0394150013834425	-0.320068782066972	0.0232044190742837	1	-0.0116630867601506	-0.00246704948241736	0.0215656780521111	-0.0113990990074889	-0.00852343975060362	0.0324514653558461	0.0330021670589444	-0.481515754265774	0.875815868412577	0.751190866535746	-0.0376638076124269	-0.502383341894874	0.0194510784423512	-0.00103953741965009	0.0191703758193489	0.0197191532116186	-0.00710295534111323	0.0300521541219868	0.0348741915174371	-0.48147709705601	0.875764577827011	0.751190866535746	-0.0398003939099394	-0.502339235219555
17603	0	2968753438	0	60.0600239879736	130918669423041710	-0.013688979042706	-0.0229013320159852	-0.0556923638271181	1	0.315543453769903	0.0335323414684802	0.0217796137280418	0.0363771389587868	-0.309887807404426	0.950076970873019	-0.0161682349736672	0.950399273067889	0.310611992572511	0.999207331808073	0.0266602433242208	-0.0295624675371313	-0.0382699288290832	-0.315075028734331	0.0280442698706762	1	-0.0103153660883498	-0.000743352166108401	0.0194352749834072	-0.00993189590860521	-0.0067704659001304	0.0303334399139177	0.0424451029269996	-0.479424216066083	0.876556235667135	0.73507703681705	-0.0483847738232783	-0.499998492976464	0.0190283909108182	-0.000737377462976051	0.0192510914608062	0.0193298768541415	-0.00677545821886453	0.0301460759496133	0.0374684331628839	-0.479556894306244	0.876710500473029	0.73507703681705	-0.0427115292136327	-0.500149685145483
17604	0	2968919858	0	60.0288378537049	130918669423208130	-0.0139682658773223	-0.0237923197159274	-0.0565412990640569	1	0.300216453003958	0.0295844939009983	0.0291352547282978	0.0334737275288763	-0.295213813081199	0.954844654449812	-0.0242842798870347	0.95485774340421	0.29606918720358	0.99914452573974	0.0330982541394467	-0.0247935930681677	-0.035042375421894	-0.299679297931377	0.0346491483043983	1	-0.0121480709737439	-0.00268329481892801	0.0218821449776995	-0.0120901786687244	-0.00867012946645959	0.0328093354820888	0.0164949416978518	-0.475652143530581	0.879478797500627	0.705105642649388	-0.0187531615844227	-0.495705264225813	0.0196091537822911	-0.0019419736685291	0.0203731024996089	0.0196973908278722	-0.00793470427231019	0.0312969019363567	0.0204551987547578	-0.475542429744567	0.879454934807087	0.659545305077825	-0.0232547576148334	-0.495580541724095
17605	0	2969086470	0	60.0665537415456	130918669423374742	-0.0140495568604692	-0.0236808171926611	-0.0560598059107939	1	0.302171728719912	0.0296086801273656	0.0239958469200832	0.0327505422931218	-0.297169256256808	0.9542629800612	-0.0191876071159856	0.954412257407566	0.297874266500744	0.999279359194749	0.0280655669098092	-0.0255555520652951	-0.0343067826448923	-0.301726607255222	0.0293976541745	1	-0.0120158895784244	-0.00228837835431007	0.0203206122197018	-0.0116103874773051	-0.00821972767448557	0.0312695816003135	0.0440216194697707	-0.471931559796505	0.88053546202711	0.673745547393758	-0.0499525574776494	-0.491480379863097	0.0198411514781087	-0.00215179499814656	0.0206090929003125	0.0200901204520466	-0.00809813657381374	0.0315557378801915	0.0331021740491507	-0.472237329108382	0.880849675636996	0.673745547393758	-0.0375621463951313	-0.49182723274607
17606	0	2969253043	0	60.030171164027	130918669423541315	-0.0139517271036852	-0.0234821307718237	-0.0562670840981879	1	0.301370101556749	0.0302190184970575	0.0334971993681882	0.0347620883334812	-0.296225323558581	0.954485282703358	-0.0284627539838657	0.954381651721215	0.297229767172703	0.998990224601997	0.0374996072046038	-0.0247449107727477	-0.0364036321460736	-0.300738166585592	0.0392718435913444	1	-0.0121185405599001	-0.00195183002508935	0.0203298903288367	-0.0117170832396075	-0.00789389536347012	0.0312738961936794	0.0437119972582206	-0.472761163046067	0.88010575728774	0.664971617375189	-0.0496259765125894	-0.492421599570688	0.0191904150751058	-0.00144324682176077	0.0210059188824963	0.0194956172609758	-0.00739764486518738	0.0319467595981899	0.0375802413908164	-0.472990139054649	0.880265899495188	0.664971617375189	-0.0426660115965696	-0.492681466133874
17607	0	2969419782	0	60.0559120541224	130918669423708051	-0.0137961097244604	-0.0235936855431316	-0.0563998520353944	1	0.303405826194791	0.0322636072829541	0.033235016368521	0.036761839997852	-0.29813276504202	0.953816240964879	-0.0278594937168947	0.953784676936457	0.299196655481069	0.998935641435328	0.0375718571489207	-0.0267570517914524	-0.0385227800779451	-0.302735860762044	0.0393720322404737	1	-0.0121658369128425	-0.00243334603555668	0.0222083255655906	-0.0118001424743434	-0.00869024932939002	0.0329764487926308	0.0414832554620906	-0.497485417996912	0.866479889204997	0.648673699825682	-0.0478390846231277	-0.52069761204054	0.0197293900521128	-0.00125245504061229	0.0208542016492974	0.0199737548035897	-0.00752389479619579	0.0316179988073788	0.0334504733030112	-0.49777033946806	0.866663576586473	0.635547690435116	-0.0385776885870047	-0.521026093195241
17608	0	2969586232	0	60.0270001446651	130918669423874501	-0.0141487710177124	-0.0227497448572468	-0.0563610213240025	1	0.31603418222951	0.0378757477411904	0.0236119842067227	0.0409354806646407	-0.31025235059007	0.949772480847961	-0.0172787501776821	0.950207294014395	0.311139105858036	0.999012377908829	0.0291475102740745	-0.0335364194536424	-0.0430736433862827	-0.315458470339548	0.0306652806245923	1	-0.0124894026437617	-0.00191800431601549	0.0212683382369627	-0.0121796759084608	-0.00807706951201878	0.0320943300237192	0.0368197116350276	-0.4897518905781	0.871084034126611	0.7863781578126	-0.042243693640991	-0.511805155943173	0.0185622921206151	-0.000236471687574784	0.0185621760328264	0.0190056999986962	-0.00639591201545706	0.0293841298444499	0.0489865317993624	-0.489386436018834	0.87069009179102	0.7863781578126	-0.0562024802738866	-0.511386039594207
17609	0	2969752821	0	60.0271082420821	130918669424041090	-0.0134204831446135	-0.0231974904729469	-0.056404426761412	1	0.311440963274285	0.0373521660516788	0.0367214225439663	0.042405250474787	-0.305609447854409	0.951212205616756	-0.0303457190625452	0.951235372813899	0.306969709975071	0.998639540608496	0.0418823458001757	-0.0310634357972013	-0.0445507234505703	-0.31057843437775	0.0440010056371895	1	-0.0122164501263331	-0.00201596309513593	0.0211588232065539	-0.0119426511500994	-0.00810087799912983	0.0320282042522006	0.033828711743962	-0.483808590217211	0.874519791825079	0.73817926278228	-0.0386633373600795	-0.505001313902201	0.0190043711249323	-8.52802069451937e-005	0.0184084085605626	0.0193515511318765	-0.00617255806057972	0.0292746183126072	0.041199535976241	-0.48351779494441	0.874364420712233	0.73817926278228	-0.0470845846633324	-0.504669072965712
17610	0	2969919364	0	60.0316847231969	130918669424207635	-0.0140013250184449	-0.022727665310446	-0.0567942795918844	1	0.319886955290197	0.0422972115605493	0.027379570558051	0.045902867135349	-0.313751303078412	0.948394984489771	-0.0201972912087891	0.94891016530152	0.31489929757824	0.998741706456971	0.0336097903004436	-0.037220770805806	-0.0483628381817091	-0.319141265024854	0.0354045591007389	1	-0.0119628195282669	-0.00221651007235366	0.0210650112802308	-0.0116339484438784	-0.00842651904347572	0.0318619163809363	0.0384448487340858	-0.493759873418369	0.868748053815195	0.763226793005449	-0.0442243087086793	-0.51640816197175	0.0190720556408004	-0.000458353772341182	0.018343461742757	0.0194675811558752	-0.00667196647578383	0.0291362638227796	0.0453078842367352	-0.493540502985296	0.868541862859248	0.763226793005449	-0.0521182171450843	-0.516155913630262
17611	0	2970086058	0	60.0251625481402	130918669424374327	-0.0138958486928482	-0.0236024228917043	-0.0573742594429003	1	0.31292608048179	0.048614526354186	0.0435035203307089	0.0545397830715228	-0.306575700829957	0.950282458915838	-0.0352246115390026	0.950515869203901	0.308672656925551	0.997890093549604	0.0503082702164687	-0.041041919343388	-0.0573303403215902	-0.311593404179844	0.0528779943759839	1	-0.0117137295224692	-0.00202289278070814	0.019503202476616	-0.011256124098272	-0.00820815476160094	0.0303097269771572	0.0486312144433449	-0.492018184842999	0.86922558105797	0.764631783024607	-0.0558894832105744	-0.514406432520126	0.0191842967266486	-0.000317476343681292	0.0174745537035021	0.0195966024154951	-0.0065124537144409	0.0282774356983552	0.0465977295090692	-0.492112025235191	0.869283846751749	0.723895744103395	-0.0535534786722088	-0.514514225853688
17612	0	2970252550	0	60.0589057747839	130918669424540822	-0.0140885341436905	-0.0232750654883441	-0.0574634477787223	1	0.314287254845797	0.0478438248794113	0.0372605320575858	0.0528364701306957	-0.308064263684084	0.949897213842062	-0.0291731552189404	0.950343724172977	0.309831781680977	0.998176955473677	0.0440819165397807	-0.0412256012142952	-0.0555660960237115	-0.313157667839512	0.0463520100857903	1	-0.0118039469478047	-0.00202778986443652	0.0202293524310827	-0.0114945550031106	-0.0084591884332918	0.0308966439517131	0.0373331931667462	-0.511133948002001	0.858689885749135	0.720306362110099	-0.0434495590269508	-0.536503583103252	0.0193533227838909	0.000340920533781475	0.0174175239051635	0.0196773687596035	-0.00609723764463535	0.028080314978579	0.0401315865545031	-0.511026776047174	0.858627445358841	0.720306362110099	-0.0467052407729213	-0.536378896833758
17613	0	2970418843	0	60.0454544089876	130918669424707109	-0.0141708550868721	-0.0233170136959577	-0.0576062863262892	1	0.309176392322368	0.0505721332383775	0.0431188410094111	0.0563437095113307	-0.302967558510137	0.951333824106401	-0.0346508114260936	0.951680077086712	0.305130057752007	0.997809955685959	0.05015664827953	-0.0431231140729358	-0.0591569090259765	-0.30780502881822	0.0526545503952982	1	-0.0122225613699702	-0.00129659107265897	0.0199541559782198	-0.0119565956432552	-0.00780181608381788	0.0305774448070973	0.0340217094310973	-0.516898290239311	0.855370493315653	0.740064381111294	-0.0397532835640264	-0.543223675947106	0.0190419285494729	0.00065269489207273	0.0167145519028285	0.0193917102025729	-0.00585499962143945	0.0273342300954085	0.0423229397424623	-0.516538520158785	0.855217355976672	0.740064381111294	-0.0494475933133475	-0.542803460083295
17614	0	2970585805	0	60.0259191919071	130918669424874077	-0.0144110015746018	-0.0231092170992956	-0.0584010324942384	1	0.303985272798118	0.051301737773501	0.0439170120238258	0.0570979448227006	-0.297978812985319	0.952863291196006	-0.0354760095306573	0.953212041532525	0.300213684939871	0.997738080582677	0.0509453716175993	-0.0438553493423568	-0.0598509267561975	-0.302574578161206	0.0533951988724777	1	0.00209148900172393	-0.00783202272005103	-0.0264398133761417	0.0194102498312309	-0.00518590952521451	0.0269873977337553	0.0457761602706058	-0.50214993139995	0.863568173073733	0.741188972396033	-0.0529585953846633	-0.526083086743563	0.0190118227443926	0.00113727384347263	0.0162585297626023	0.0194102498312309	-0.00518590952521451	0.0269873977337553	0.0457761602706058	-0.50214993139995	0.863568173073733	0.741188972396033	-0.0529585953846633	-0.526083086743563
17615	0	2970752378	0	60.0273244380842	130918669425040650	-0.0143306953956976	-0.022957702501379	-0.0577862738021939	1	0.297526186417396	0.0520763298412083	0.0462393320741964	0.0580950436090478	-0.291723011046973	0.954736953686067	-0.0378361650567876	0.955021662141785	0.294112307552297	0.997593800362582	0.0532100522986889	-0.044444345112876	-0.0607743323525947	-0.296027709482149	0.0556585228299643	1	0.00219789547187242	-0.00721942368491723	-0.0256434141048087	0.0196652838704026	-0.00455639349547578	0.0276926615108829	0.0494797122017594	-0.519810195919857	0.852847652455109	0.696716055962135	-0.0579520949816617	-0.546628755961469	0.0192262624692804	0.00199070926001221	0.0171005556901106	0.0196652838704026	-0.00455639349547578	0.0276926615108829	0.0494797122017594	-0.519810195919857	0.852847652455109	0.696716055962135	-0.0579520949816617	-0.546628755961469
17616	0	2970918912	0	60.0287297500584	130918669425207184	-0.0159260266215414	-0.0224608423408843	-0.0580273778183086	1	0.292706403411855	0.0660609614686431	0.0436114436467379	0.0713872178395196	-0.28681208821854	0.955323343785157	-0.0333518317051024	0.95654498677273	0.289671095558172	0.996890927058245	0.0525405969863017	-0.0587193768467916	-0.074587089194821	-0.290897452524438	0.0548723315213181	1	0.00147402625249526	-0.00698544597276524	-0.0253105784790158	0.0202964356287506	-0.00477498756618914	0.0284541193461021	0.0687700387182887	-0.527708559422442	0.846637087592421	0.694738723059254	-0.081049354351712	-0.555900662021646	0.0196164730493917	0.00186669800586224	0.0179338691754704	0.0202964356287506	-0.00477498756618914	0.0284541193461021	0.0687700387182887	-0.527708559422442	0.846637087592421	0.694738723059254	-0.081049354351712	-0.555900662021647
17617	0	2971086756	0	59.9889380398255	130918669425375022	-0.0159635346508147	-0.0222822990697961	-0.0579131643528213	1	0.290997872443375	0.0655923525116573	0.045615351604817	0.0711881431499147	-0.285116729667002	0.95584554125594	-0.0354547715473782	0.956947935630625	0.288086111547935	0.996832587473639	0.0543976006481861	-0.0580145981140091	-0.0743393729007808	-0.289128210572739	0.0567837805517417	1	0.00137976425781876	-0.00672047990198677	-0.0252083405014659	0	0	0	0	0	0	0	0	0	0.0194703746642352	0.00223743307878735	0.0180359306123468	0	0	0	0	0	0	0	0	0
17618	0	2971252179	0	60.0259191919071	130918669425540451	-0.0161645200585913	-0.0226852747280874	-0.0583930232861154	1	0.280703371682807	0.0591740749928012	0.0457573943523908	0.0647223902434916	-0.27542758680001	0.959140582308293	-0.0368695897904006	0.95983956194774	0.278116250277934	0.997221964033011	0.0533634683045778	-0.0519682085572474	-0.0673774223874111	-0.279034464554463	0.055539061982368	1	0.000968564273131255	-0.00680059983395623	-0.0257342004499868	0	0	0	0	0	0	0	0	0	0.0187772812934575	0.00258779912530449	0.0175355563435327	0	0	0	0	0	0	0	0	0
17619	0	2971418683	0	60.028981992506	130918669425706958	-0.0161750846842611	-0.022675203284478	-0.0583900914442179	1	0.280606466417822	0.0590851024914257	0.0455544055373454	0.0646050411550909	-0.275343875503285	0.959172528213866	-0.0366852575411949	0.959875491380295	0.278016605487106	0.997236371446853	0.0531487654632578	-0.0519117346391584	-0.0672533945630785	-0.278947386272531	0.0553139959818474	1	0.000959300914007397	-0.00679075634166313	-0.0257317808477393	0	0	0	0	0	0	0	0	0	0.0187673036520214	0.00259829816624058	0.0175381326938904	0	0	0	0	0	0	0	0	0
17620	0	2971586286	0	59.9908094079987	130918669425874555	-0.0169056268985542	-0.0228987145511456	-0.058756385516837	1	0.275573739850656	0.0600035824543296	0.046889777223575	0.0656063749940178	-0.270437601267072	0.960499509308077	-0.0380420458948931	0.961195637424201	0.273232043034515	0.997120156402565	0.0544651302908242	-0.0527725617923593	-0.0681985053268692	-0.273847540974424	0.0566034093024284	1	0.000221359886214276	-0.00682584442444277	-0.0261892628728696	0	0	0	0	0	0	0	0	0	0.0180397653313787	0.00280754394456006	0.0170223426109687	0	0	0	0	0	0	0	0	0
17621	0	2971752830	0	59.9962082396393	130918669426041096	-0.0175302091020377	-0.023288035426655	-0.0588715762611162	1	0.271781523099635	0.061018010407033	0.0573991434971127	0.0679463574738353	-0.266393138963422	0.961466581852564	-0.04839245140305	0.961679409480017	0.269871977110202	0.996514657771395	0.0648645426668572	-0.0524511959003627	-0.0705522006014051	-0.269649002368651	0.067347231053719	1	-0.000593914719914664	-0.00692551894398192	-0.0263541140590154	0	0	0	0	0	0	0	0	0	0.0170973678306689	0.00304578019825327	0.0168325718155355	0	0	0	0	0	0	0	0	0
17622	0	2971918493	0	60.0260633166921	130918669426206768	-0.0188716142479593	-0.0234232774011465	-0.0586549700212483	1	0.267898825186659	0.0710560593752079	0.0579789499103283	0.0778248025914679	-0.262286964296194	0.961846582601345	-0.047752763841681	0.962684662757287	0.266379266530579	0.995822762165577	0.0666617465430922	-0.0623958163721321	-0.0807359877759793	-0.265391378251512	0.069135312665739	1	-0.00165682468695223	-0.00689670545051956	-0.0263732834325591	0	0	0	0	0	0	0	0	0	0.016431876789059	0.00328789849085778	0.0165979176322169	0	0	0	0	0	0	0	0	0
17623	0	2972085046	0	60.0166966450066	130918669426373318	-0.0190947101636875	-0.0231097601100712	-0.0590032668187054	1	0.265164398573831	0.0684819327149181	0.060127107783849	0.075507837901076	-0.259658259190489	0.962744075468486	-0.0503222041020581	0.963277817910961	0.263748974016977	0.995874611680515	0.0683625186404214	-0.0596684494127541	-0.0782695906052562	-0.262668307417698	0.0708498551343767	1	-0.00200528257576651	-0.00646826995013098	-0.0267146987912739	0	0	0	0	0	0	0	0	0	0.0159389879593163	0.00386090901206243	0.016282462555473	0	0	0	0	0	0	0	0	0
17624	0	2972251616	0	60.0308198228971	130918669426539888	-0.0192507936010255	-0.0229128011231556	-0.0587128240295588	1	0.261682477139334	0.0652933041466599	0.0662263272526645	0.0730668083986402	-0.256183426529798	0.963862694309666	-0.0568900098749004	0.963801732215704	0.260479841359062	0.995703152695054	0.0738665888576158	-0.0558476388370163	-0.075661531320675	-0.25907178803168	0.0764913234795998	1	-0.00125559190030441	-0.00632911077852266	-0.0273351543328826	0.0138605774998383	0.00056140116053725	0.0268173110468712	-0.113087883323695	-0.382788598578667	0.916888226254185	0.0435398384911593	0.122719007447703	-0.392812915471997	0.0154218145046636	0.0054234346820769	0.0154518735695811	0.0138605774998383	0.00056140116053725	0.0268173110468712	-0.113087883323695	-0.382788598578667	0.916888226254185	0.0435398384911593	0.122719007447703	-0.392812915471997
17625	0	2972418243	0	60.0288738883403	130918669426706512	-0.0192837481035011	-0.0225315714244959	-0.0583811097794834	1	0.254856801908489	0.0613266093406663	0.0646059938464847	0.0687670909837907	-0.249803082480361	0.965851700407954	-0.0560566266618222	0.965646460856183	0.253741142196581	0.996056595683661	0.0715914283922181	-0.0524015798982987	-0.0710784531328195	-0.252476884940387	0.0740029554203075	1	-0.00193621016449715	-0.0052902963489119	-0.0258233908549984	0.0152310101916277	-0.000971396156351913	0.0280410877674517	0.00600870696371834	-0.512732721844351	0.858527257220589	0.680539182527519	-0.00699873976741419	-0.538364732642746	0.015338386422202	0.00549945964097065	0.0173937174068713	0.0152310101916277	-0.000971396156351913	0.0280410877674517	0.00600870696371834	-0.512732721844351	0.858527257220589	0.680539182527519	-0.00699873976741419	-0.538364732642746
17626	0	2972584844	0	60.0264596634196	130918669426873116	-0.0193447086198612	-0.0224820354732815	-0.0586750979748034	1	0.24738679940022	0.0588192877523606	0.069203065026024	0.0666513613611047	-0.242509779209228	0.967856705828194	-0.0611712796125771	0.967195865902884	0.246556751136388	0.995899427944043	0.0756383762931355	-0.0496302876524676	-0.0687563539357805	-0.244952021946797	0.0780449391124588	1	-0.00307376916157876	-0.0046560113980623	-0.0277579819134263	0.0133936337028506	0.00125745612526219	0.0250463250286757	0.0190612137883708	-0.473340385081249	0.880673350329195	0.72169183197258	-0.0216405301161574	-0.493079033094858	0.0133222007913793	0.00722262969208124	0.0141073304836143	0.0133936337028506	0.00125745612526219	0.0250463250286757	0.0190612137883708	-0.473340385081249	0.880673350329195	0.72169183197258	-0.0216405301161574	-0.493079033094858
17627	0	2972751372	0	60.0739149449483	130918669427039644	-0.0193546064865226	-0.0219184731236413	-0.0583296511120561	1	0.243002507921321	0.0580465727520817	0.0569715276407629	0.064297696514488	-0.238707278184373	0.96896059856154	-0.0493358397081668	0.969022085811922	0.241996223377559	0.996710480101028	0.063364284502544	-0.0505290639756941	-0.0662602494651764	-0.241034427911009	0.0652969674427999	1	-0.00353211581605529	-0.00430020840284345	-0.0278778820723451	0.0131352230883037	0.00272279081298629	0.0251132851661433	0.0437201205627651	-0.42206166622361	0.905512286477952	0.739585919104045	-0.0482447291310439	-0.435718265668254	0.0127348139053539	0.00802661185883327	0.0138456698550031	0.0131352230883037	0.00272279081298629	0.0251132851661433	0.0437201205627651	-0.42206166622361	0.905512286477952	0.739585919104045	-0.0482447291310439	-0.435718265668254
17628	0	2972919261	0	59.9850517251101	130918669427207536	-0.0193546455252507	-0.0212198701688658	-0.0585999039526695	1	0.234495504090836	0.0559332915188708	0.0583435141579111	0.0621671920618034	-0.230475179244315	0.97109033152609	-0.0512226296242055	0.970953319840515	0.233721828045784	0.996750461472445	0.0642716301565658	-0.048555896773567	-0.0639306888005276	-0.232565980498458	0.0660979287279947	1	-0.00367451051295608	-0.00393335314240225	-0.0286711694866951	0.0125391163947341	0.0050887993481897	0.024761023965927	0.0283749537437414	-0.329762709999196	0.9436373334571	0.709428784281244	-0.0300607079122368	-0.336052214591278	0.01229968629965	0.00922577037264692	0.0130103582838318	0.0125391163947341	0.0050887993481897	0.024761023965927	0.0283749537437414	-0.329762709999196	0.9436373334571	0.709428784281244	-0.0300607079122368	-0.336052214591277
17629	0	2973085949	0	59.9784317559406	130918669427374217	-0.0194663904383088	-0.0207381555507151	-0.0589944423818751	1	0.227244956379259	0.0557036671136135	0.0573302929670668	0.0616490516678894	-0.223464442648712	0.972760524127162	-0.0504787797593421	0.97266903585443	0.226642536793121	0.996820589284982	0.0630760617168978	-0.0486839112626374	-0.0632907195239464	-0.225367355092219	0.0647577577785595	1	-0.0180915356460741	0.00746350153549607	0.0155623149274455	-0.0179984289327426	0.0035704218485996	0.0273979929699557	0.0151791358080943	-0.310429149952391	0.95047532145551	0.764574534599205	-0.0159686897931887	-0.315644452500163	0.0129215339203574	0.010130335332279	0.0133137683694045	0.0130592074870909	0.00623812563127756	0.0251493819839347	0.0197335815097206	-0.310190516699235	0.950469583474748	0.695562891266326	-0.0207589460500741	-0.31539342751727
17630	0	2973252128	0	60.0297026968944	130918669427540588	-0.0204848533950273	-0.0205249144817275	-0.0596389671751429	1	0.211746672526732	0.0639136314541913	0.05721371914152	0.0693901910839429	-0.208089024175561	0.975645406589401	-0.049979936602458	0.976049416034405	0.211729883096625	0.996336794120617	0.0634546726140734	-0.0573279792500365	-0.0710027881005546	-0.209620808824097	0.064920382078857	1	-0.0183348424954173	0.00827522784790697	0.0143478596012622	-0.0183702991733879	0.00519175985994088	0.0264189431616471	0.00331765539497528	-0.246045779082621	0.969252530436886	0.76344783623007	-0.00342288756960311	-0.248598492899983	0.0126404843371075	0.0105892642362049	0.0119860861359057	0.0127775574830262	0.00751725642185755	0.0240606038878185	0.0178675417113432	-0.245303249601543	0.969281727202219	0.67966591028827	-0.0184317085495127	-0.247832487142453
17631	0	2973417692	0	60.0650384236051	130918669427706152	-0.0207107782971447	-0.020347863635777	-0.0598386337509532	1	0.197676482767743	0.0664184269676551	0.0570472160551933	0.0715187336954993	-0.194252993872505	0.978340863453102	-0.0500646888432781	0.9789171248642	0.198027244536283	0.996182010308166	0.0631429886778876	-0.0602856974680244	-0.0729722601766906	-0.19549588085116	0.0644136604000054	1	-0.018142631052802	0.00934569963579726	0.0138977270826131	-0.0184048141736006	0.00644883983284932	0.0260112857152892	-0.0151533449537533	-0.230760125382152	0.972892666572385	0.767643184417873	0.015574297414778	-0.23285882029577	0.0128156172047448	0.0115211996885498	0.0115383325044452	0.0127790175776716	0.00863861581636628	0.0236601875888424	0.00358955248626487	-0.229861282296416	0.973216782640947	0.677043163976953	-0.00368832132079294	-0.231935146176142
17632	0	2973585515	0	59.9872107266731	130918669427873975	-0.0206739252995106	-0.0193118993616599	-0.0604585806564385	1	0.185925503255029	0.0634450396971797	0.0560230032769558	0.0681946424409223	-0.182864001731542	0.980770231814303	-0.0497566129998777	0.981212040218371	0.186406039583709	0.996430514489162	0.061511698084424	-0.0578147108756544	-0.069419991167761	-0.183898788724389	0.0626075763911209	1	-0.0179497007345546	0.0112665747777145	0.0130563875727229	-0.0183930377357915	0.00847016135267842	0.0251872863790173	-0.0298170142670384	-0.222410395609014	0.974497081363121	0.735092613026826	0.0305877926105734	-0.224286095676333	0.0130464466326807	0.0134320502477457	0.0107495162957336	0.0128757922967044	0.0106521555681421	0.0228941884884246	-0.00733642220025822	-0.221386995945521	0.975158435812108	0.687551226276185	0.00752317112903934	-0.223236529997676
17633	0	2973750950	0	60.0274685696175	130918669428039410	-0.021135216187686	-0.0191297058021317	-0.0610313127688752	1	0.170710659153311	0.0648072696032916	0.0515668606026883	0.068807429064949	-0.168022255092308	0.983378899254589	-0.0457429349150027	0.984147011224991	0.171354148482842	0.996580715050634	0.0567730754021076	-0.0600307945853857	-0.0698565602080826	-0.168823057025439	0.0576237316309559	1	-0.0190131376261422	0.0124921123103579	0.0115657439687342	-0.0191724766366012	0.00980213411152967	0.0237293991368404	-0.00735781446753973	-0.214530589961568	0.976689555865631	0.703918705682863	0.00753327936883427	-0.216211204742768	0.0124678968140127	0.0140564499009876	0.00951813586711023	0.0124928625127251	0.0113778226411774	0.0216867156000491	0.00804415627216874	-0.213835076185967	0.97683665560953	0.683194709160709	-0.00823471805531576	-0.2154991671119
17634	0	2973918725	0	59.9840802251083	130918669428207184	-0.0209915838664905	-0.0185221848580171	-0.0618292554625637	1	0.161042950842333	0.0619288836885655	0.0528462087200074	0.0658370551066381	-0.158538454935978	0.985155338249455	-0.0475867841123214	0.985675157816842	0.1618022905913	0.996695028658583	0.0575329607204176	-0.0573496144538922	-0.0667298872347293	-0.159210210167749	0.0583029370116194	1	-0.0181957494483749	0.0137601070647731	0.0109448440637639	-0.0185270088205315	0.0111021598743527	0.0231100086096291	-0.0211541577756445	-0.211666528592936	0.977112983376139	0.715639679726459	0.0216462722603331	-0.213279810143292	0.0127023851021418	0.0155881449006039	0.00871905213523222	0.0126607466199958	0.0129484770228534	0.0208960969217137	0.0026404038369896	-0.210579062983513	0.977573264006623	0.689019710264698	-0.00270097138844183	-0.212167267248582
17635	0	2974085151	0	59.9913132578403	130918669428373614	-0.0210668776198761	-0.0178576825936159	-0.0624977219239353	1	0.151579773042608	0.0587163199485535	0.0517489791697791	0.0623444872929676	-0.149330055982099	0.986819993354695	-0.0470590229771776	0.98720388568743	0.152361203854763	0.996944639014931	0.0559376658792814	-0.0545193935711634	-0.0630933093011581	-0.14989069704662	0.0566022035085383	1	-0.0189878118713923	0.0152740114298441	0.00980012193087684	-0.019174910403067	0.0126740437039918	0.0219835471875538	-0.00975318057570438	-0.207293573359491	0.978230162033716	0.716496042046848	0.0099699005410194	-0.208807626061825	0.0124843643646341	0.0170279596735674	0.00789514327734146	0.0124359287359498	0.0144362630548013	0.0200824630247736	0.00198972342631824	-0.206754730588195	0.978390782039615	0.690315263488289	-0.00203366662872365	-0.20825685120384
17636	0	2974251652	0	59.9949124314258	130918669428540112	-0.0212170655770059	-0.0173966210730318	-0.0632459157989403	1	0.142900745684617	0.0579993205357556	0.0506221047699445	0.0613540036172479	-0.140809263961722	0.988133815544581	-0.0462651237707617	0.988533598471227	0.143738870929209	0.997043241069619	0.0545350884851749	-0.0541359359511158	-0.0620111762293252	-0.141278775300036	0.0551117979783043	1	-0.0184800753736361	0.0165039077890747	0.00897838971673498	-0.0187902466117622	0.0137950950450287	0.0211338616024447	-0.019364919360441	-0.215727713237201	0.97626151908165	0.708289133798108	0.0198331899974606	-0.217437030059778	0.0126197366799009	0.0180937176042848	0.00668880897627873	0.0125551533882638	0.0153998983505321	0.0188538887880413	0.000931362173393582	-0.214819730745714	0.976653273094828	0.695899561620064	-0.000953625935348154	-0.216507247618285
17637	0	2974418271	0	59.9916371657791	130918669428706731	-0.0212559628730959	-0.0173768173601172	-0.0639063218609824	1	0.130300164443302	0.0570750508555396	0.054368425198049	0.0603899631098543	-0.128248558750552	0.989901691853285	-0.0504472566918432	0.990052218488418	0.131345646895622	0.996899256017306	0.0578697835192791	-0.0533194289876969	-0.0609305065218165	-0.128602752096191	0.0583848126888463	1	-0.0186886203756932	0.0179348974183099	0.00685156683825594	-0.0187325974833294	0.0151690786255922	0.0190003095810705	0.00200997380232092	-0.220764371142388	0.975325100896834	0.705352136083654	-0.00206082151995146	-0.222598108498615	0.0120206841769434	0.0193333578787399	0.00561718002283158	0.0120563209429759	0.0165722276084094	0.017767278361988	0.00908073361576586	-0.220407177972074	0.975365683308258	0.681811850793781	-0.00930981212418827	-0.222231894591211
17638	0	2974583814	0	60.0761886224109	130918669428872276	-0.0207898304402935	-0.0167606932278423	-0.0650586776545926	1	0.126126867624302	0.0545805032395468	0.0576574194339632	0.0580080256275112	-0.124089901719061	0.99057395748836	-0.0540085467504783	0.990401603520535	0.127231052113291	0.996854124654505	0.0608798820244194	-0.0507493263402912	-0.0584932127410244	-0.12441059119249	0.0613926471828482	1	-0.018498347004219	0.0185393794297278	0.00661144321630458	-0.0187845116553733	0.0158402485860019	0.0187703337738324	-0.0174664734109001	-0.214990710157592	0.976459890037743	0.707108784304394	0.0178856408373807	-0.216682317555359	0.0125083277817267	0.0204196683780207	0.00435265926025571	0.0124317133123408	0.017734881274899	0.0165196658121563	-4.91260934742527e-005	-0.214073376742403	0.976817581207839	0.687078202244826	5.02919832504347e-005	-0.215743116640637
17639	0	2974750438	0	60.0784985662266	130918669429038901	-0.0203845734788557	-0.0162345490087792	-0.0659587121073113	1	0.1162302993995	0.0543229863820643	0.0570941364260388	0.0574572040714622	-0.114300446352265	0.99178328160136	-0.0537548661190998	0.991629158347481	0.117396876805064	0.996899736216641	0.0600584738295835	-0.0508320337233642	-0.0578685423121461	-0.11455080247375	0.0604915653549374	1	-0.0189656418328591	0.0198027674566772	0.00508093523144272	-0.019114750649409	0.017182126536421	0.0172598753925983	-0.00668034781203566	-0.209042038916801	0.977883837129246	0.70704614723278	0.00683132662669561	-0.21059525320492	0.0126530862369724	0.021417117135153	0.00336449796580954	0.0126862716980616	0.0188094329218835	0.0155484579858128	0.00854128959756995	-0.208225019207292	0.978043653293724	0.68735736664199	-0.00873281314423386	-0.209759849482924
17640	0	2974916997	0	60.0647858780481	130918669429205460	-0.0203031262831676	-0.0157787650472352	-0.0666762390437564	1	0.106364737822752	0.0576914292440528	0.0559547228261039	0.0604920923786355	-0.104438288230148	0.99268995699121	-0.0527255002982239	0.992788495920452	0.107661617981103	0.996775164406676	0.0588527511639302	-0.054549292410442	-0.0608622879016755	-0.10462908380476	0.0592109571206484	1	-0.018757882859867	0.0211579808144513	0.00383628127059284	-0.0189236374063927	0.0185510589822219	0.016018743605871	-0.00803400496079636	-0.207884774799576	0.978120327552198	0.698459265716841	0.00821353372378687	-0.209411992981749	0.0128665009068689	0.0227335730211686	0.00199654248093389	0.0128191778015996	0.0201343227057246	0.0141822578198613	0.00209555989564583	-0.207357072721649	0.978263079657529	0.692579766176542	-0.00214211977732602	-0.208872535778862
17641	0	2975084696	0	59.9878584574482	130918669429373158	-0.0196725776664915	-0.0158912991008494	-0.0672234014380546	1	0.0905391775829088	0.0521197343199281	0.0603434022357013	0.0547218005672401	-0.0887490677752091	0.994549710930384	-0.0578405458316889	0.994087841808393	0.0918903369600028	0.996824957452697	0.0625537028301436	-0.0492649821035853	-0.0549662613363037	-0.088865986470909	0.0628428718936093	1	-0.0173358853536812	0.0224018010554064	0.00276904565626906	-0.0177683369307713	0.0197011802327873	0.0149242580402644	-0.0291342117325249	-0.21475101458406	0.976234192928029	0.70260389770831	0.0298346106611739	-0.216436889385074	0.0140306868014255	0.0243632697513972	0.000221148068616728	0.0137407511711234	0.0216717864139604	0.0123834609561633	-0.0170524822640672	-0.214079092965499	0.976667474017489	0.685921989472876	0.017458091147538	-0.215748968528301
17642	0	2975251209	0	60.0350364472706	130918669429539665	-0.0200556561322816	-0.0154552168459748	-0.0680454192296177	1	0.0778198186202624	0.051142410836861	0.0600175562709276	0.0533707484269429	-0.0761275761617608	0.995668697589757	-0.0579069478176297	0.99517592147243	0.0791938805460755	0.996894351777958	0.0618827719905554	-0.0487049681651744	-0.0535516685983879	-0.0762013003172014	0.062102784656694	1	-0.0179081750623526	0.0237065276696353	0.00153168670364413	-0.0183791917594028	0.0210447535688906	0.0136940119629875	-0.0322911661729406	-0.211579772941389	0.976827149637674	0.714127459085071	0.0330451621153905	-0.213191044058858	0.0133430958470862	0.0258439674829082	-0.00106769482151299	0.0130163109567975	0.0231914389301723	0.0111022396036349	-0.0200809251951211	-0.210897189406745	0.977301965588755	0.689033952328365	0.0205444178119384	-0.212492702109684
17643	0	2975416774	0	60.0303513456404	130918669429705233	-0.0202297068369511	-0.014869081272551	-0.0680951656880154	1	0.0712367325190544	0.049068168279299	0.0597442182375763	0.0511038691983715	-0.0696411699324301	0.996262265672749	-0.0578881139175955	0.995681957181947	0.0725700103995472	0.997014222977796	0.0613803518462488	-0.0468518045246016	-0.0512506790960596	-0.0696975851747695	0.061568630131217	1	-0.0188729418475269	0.0248868195581186	0.0010194723091754	-0.0192361763144684	0.0222389649159907	0.0131893470491448	-0.023709938609476	-0.210668796317154	0.977269920272499	0.703871563470202	0.024256643683028	-0.212259059748346	0.0131635139757908	0.026780208104816	-0.00102904794723291	0.0128330514066875	0.0241327826418628	0.0111418983146043	-0.0203859782463491	-0.210483158657043	0.977384904637213	0.685904570891579	0.0208546527209898	-0.212069164152878
17644	0	2975583353	0	60.0734818830393	130918669429871816	-0.0206496249980501	-0.0151151985287961	-0.069061162577892	1	0.0628298628943137	0.0472279598995193	0.0655875046067752	0.0492041414271073	-0.0611727498123262	0.99691366082867	-0.0639906395090424	0.99587894465447	0.0642676096422119	0.996736750863359	0.0669553752457447	-0.0450868850560394	-0.0493164522543297	-0.061210966681314	0.0671314163275607	1	-0.0194688250595243	0.0253530227750358	-0.000236570336476324	-0.019778521234108	0.0227278624067424	0.0119397391159549	-0.019479899957608	-0.208971734013189	0.977727645042914	0.710177571822688	0.0199210108701316	-0.21052336049094	0.0124119451476145	0.0276410448757688	-0.0026292137582567	0.0120922542768808	0.0250129265786363	0.00954620376901714	-0.0195712057850529	-0.208977404419763	0.977724609665778	0.690040431309785	0.0200144215079199	-0.210529158920607
17645	0	2975750116	0	60.0613226103852	130918669430038579	-0.0212936228568705	-0.014724515661187	-0.0693590451908146	1	0.0611870605975445	0.0436146663882423	0.0665260000660084	0.0455750477248377	-0.0596348642118142	0.997179320882316	-0.0650811764116118	0.995918644742005	0.0625339390421541	0.996838680781278	0.0677475905526215	-0.041507932646121	-0.0456721808224652	-0.0596702676459486	0.0679205886786501	1	-0.0204535594574035	0.0258810158548323	-0.000817746649462159	-0.0205472596409998	0.0232788973778689	0.0113670869060291	-0.00228223559427534	-0.207620151771526	0.97820686154773	0.72325151845873	0.00233307651281407	-0.2091414674736	0.0115201393871741	0.0280754095844143	-0.00302234885469635	0.0114212051165568	0.0254714605768619	0.00916205353426654	-0.00201314237264068	-0.20760282972429	0.978211128718262	0.693458329237798	0.00205798060506733	-0.209123759595826
17646	0	2975916563	0	60.063270649302	130918669430205025	-0.0215938902608491	-0.0149607455360892	-0.0700256253306998	1	0.0591013506178598	0.040213096067001	0.0759772256369882	0.0423833415094397	-0.0574679580083628	0.997447284905244	-0.0746522487580309	0.995371445614261	0.0605204677042934	0.996308533596829	0.0770267424867909	-0.0378970556113575	-0.0424662649128403	-0.0574996370668947	0.0772310041698051	1	-0.0218243816594437	0.0262281426641687	-0.00226615693542415	-0.0206347837238844	0.0234969003572663	0.0098323829643009	0.100576392579231	-0.220726750142496	0.970136119844674	0.711548104720413	-0.103303408244127	-0.222559535969569	0.0091056045805044	0.0282432016299307	-0.00284747407611516	0.0102728545032548	0.0255121627275081	0.0092533091271033	0.0994532228276694	-0.220816674772271	0.970231442807183	0.688270784948815	-0.102147872214224	-0.222651735577663
17647	0	2976084124	0	60.0293063073392	130918669430372584	-0.0222311339629731	-0.0144495976882981	-0.0707942983592907	1	0.059055633960405	0.0382652741591837	0.0721964096857049	0.0403304822755791	-0.0575755052382521	0.99752619684697	-0.0709452363471901	0.995653738461874	0.0603357814777943	0.996664550206869	0.0732031029632954	-0.0360704876247139	-0.0404084913811551	-0.0576073626630126	0.0733906021224591	1	-0.0223273083611911	0.0267439782671123	-0.00318749321013957	-0.0209279808301803	0.0239270198050017	0.00886788670001036	0.117535991917714	-0.227982892933943	0.96654492452932	0.70035537675679	-0.121010123059092	-0.230005514622101	0.00963907387004113	0.0288789268279296	-0.00418124867381331	0.0108833379049357	0.0260486999868805	0.00788902982503142	0.105814227741178	-0.228874980293526	0.96768775573693	0.688487414016398	-0.108914772676939	-0.230921828825663
17648	0	2976249514	0	60.0348201957135	130918669430537977	-0.0225426000653421	-0.0147426453600616	-0.0714518136648848	1	0.057046454747459	0.0343583419762309	0.0782350752914269	0.0365274834679877	-0.0556033166080975	0.997784552964053	-0.0771183635281557	0.995316609308205	0.0582889804504825	0.996352598711036	0.079076661648031	-0.0320683742083646	-0.0365922468547985	-0.0556320082735185	0.0792822185108071	1	-0.0234038319838496	0.0266296929435811	-0.00405791905540014	-0.0219505812039911	0.0238302855244023	0.007994071143129	0.121840398395523	-0.22670894536323	0.966311529172198	0.692661978250114	-0.125426224609074	-0.228697310394729	0.00883129237276406	0.0289751868630192	-0.00484641371057923	0.0100610206372505	0.0261541043888355	0.0072274946073341	0.104632909281577	-0.228113828949154	0.967995886012657	0.684575828952337	-0.107674253050998	-0.230139994200379
17649	0	2976416442	0	60.0238654889184	130918669430704905	-0.023423244536299	-0.0147790554856271	-0.0720902702189613	1	0.0565451541765705	0.0353717869583488	0.081791423265496	0.0376164683046636	-0.0549950304120254	0.997777804895591	-0.0806405471492441	0.995060991233211	0.0578854548349516	0.996033183918967	0.0826387944972522	-0.0329958508950161	-0.0376823995954796	-0.0550227898602096	0.0828588271232831	1	-0.024424546030427	0.0262420046362158	-0.0032383047362963	-0.0230546028708802	0.0235191563860481	0.00884106353377834	0.115034078572448	-0.220440773832278	0.968593323329876	0.698560164498208	-0.118210356405826	-0.222266337606387	0.00742126463966906	0.0285950695011369	-0.00436760775181004	0.00857361044613805	0.025850396071555	0.00773151894838038	0.0982878919280991	-0.221861542474168	0.970111821529515	0.68434399084737	-0.100971495784741	-0.223723178438824
17650	0	2976582886	0	60.0280090690316	130918669430871346	-0.0235359940863316	-0.0147638289802963	-0.0721293441497095	1	0.0567260251062895	0.0343606088286692	0.0845540907710555	0.0366904166999069	-0.0551656428776894	0.997802868891585	-0.083417814964059	0.994821368304944	0.0580681781227945	0.995838983706206	0.0853650807401352	-0.0318986131551355	-0.0367546482471928	-0.0551936617222183	0.0855997693959573	1	-0.023531027818688	0.0266342329386403	-0.00444125616645946	-0.0225799711900788	0.0238912639177014	0.00767544115699458	0.0815110693237753	-0.221115484737052	0.971835319376279	0.711449395700784	-0.0836774854064841	-0.222958118881475	0.00792280408306872	0.0298489373014379	-0.00741717703117313	0.00878917064845975	0.0270980841814141	0.0047043829380069	0.0754236510134354	-0.221644372015433	0.972206277094367	0.679412608137189	-0.0774248027201216	-0.223500463006657
17651	0	2976749457	0	60.0686825316066	130918669431037920	-0.0249476679580628	-0.0143375884320711	-0.0732679468711174	1	0.0549637527784341	0.0367822529126031	0.0831434303274894	0.0389958889125771	-0.0533327535005326	0.997815082092854	-0.0819772200715781	0.995037747892008	0.0563880808268709	0.99587100371346	0.0839970099113837	-0.0344303106098812	-0.0390613996290427	-0.0533580690431029	0.0842162387354676	1	-0.0248970471535097	0.0268107359022088	-0.00468093524582423	-0.0239335155132495	0.0240714398626303	0.0074358066197535	0.0824935464058133	-0.220884598113529	0.971804923386179	0.689216098076435	-0.0846839246382902	-0.222721378568608	0.00628933381466095	0.0296971178581605	-0.00694779670076641	0.00730153794722226	0.0269653614396209	0.0051667792168542	0.0870488720653392	-0.220490046737567	0.971497109188606	0.683155654134684	-0.0893641628274614	-0.222316853464818
17652	0	2976916096	0	60.0641364849386	130918669431204559	-0.0261386621645115	-0.0143188831971028	-0.0733929545164091	1	0.0526007026202984	0.0401274725172561	0.0872318722151419	0.0423392944030092	-0.0507472332321287	0.997813661195686	-0.0860033970471075	0.99481706346412	0.0542441327424727	0.995394795970831	0.0881120227886601	-0.0377554180784396	-0.0424066267185776	-0.0507690399161989	0.0883405566208299	1	-0.0283919046311404	0.0276501393554582	-0.00684033904771508	-0.02690121737105	0.0249588107801597	0.00523213922388968	0.124648182562021	-0.218204100451041	0.967910017062711	0.697364443634802	-0.128075835299668	-0.219973847093035	0.0025773949772178	0.0305390613914826	-0.00846191523276359	0.00387042826202313	0.027827560726473	0.0036304720033465	0.109482358250405	-0.21957758818082	0.969432460773119	0.668519089448616	-0.112457999064263	-0.221381470738622
17653	0	2977082669	0	60.0277928680979	130918669431371129	-0.0275023281463331	-0.0141973981923165	-0.0734844667772915	1	0.0513557416384339	0.0405699166052836	0.0975513897988289	0.042978705578493	-0.0492611569559286	0.99786079654537	-0.0962866311436616	0.993930142029689	0.0532142596288549	0.994425319232069	0.0983677344468504	-0.0379746400903583	-0.0430442389420935	-0.0492811021032011	0.0986472207386839	1	-0.0287276036871083	0.0273212015230925	-0.00544212279903632	-0.0275709141650293	0.0246945641652264	0.00667950811462739	0.0978018741041609	-0.212323481795625	0.972292925254471	0.710540641627337	-0.100251685980676	-0.213952042702344	0.00323396610353699	0.0304968307236468	-0.00730718357171194	0.00411239158920721	0.027836964868689	0.00483380000869681	0.07619933695223	-0.214454438418156	0.973757133422289	0.678007456041504	-0.0780937743901489	-0.216133238586363
17654	0	2977249240	0	60.0280811363556	130918669431537703	-0.0286605278545649	-0.0140637058147711	-0.074204814493139	1	0.0486811711131393	0.037922982431091	0.105326347143936	0.040389389682996	-0.0465656904404243	0.998098358717637	-0.104143030716102	0.993276607448658	0.0505550219913795	0.993741881151388	0.105986874513264	-0.0352683438313945	-0.0404442756128427	-0.046582535439798	0.106302062167403	1	-0.0304956071421816	0.0280352704943923	-0.00710589299868951	-0.0293343368381555	0.0253247274704139	0.00499523223699389	0.0983383360137883	-0.219012405246046	0.970753901881615	0.705184717112878	-0.100956599588192	-0.220802187223182	0.00150550212437577	0.0311294100116672	-0.00794356115900428	0.00232802307998461	0.0283751818852804	0.00418028669163308	0.0719246582690383	-0.221803675944678	0.972435073858564	0.680998635536189	-0.0738290217922736	-0.223663833311361
17655	0	2977415816	0	60.0348201957135	130918669431704278	-0.0295874017838808	-0.0143229971279983	-0.0743065424356019	1	0.0477041533704095	0.0370022065045867	0.111077809856666	0.0395496261984559	-0.0455248516500509	0.998180001277226	-0.109900746504221	0.992702744141966	0.0496295042371581	0.993155402233395	0.111663555626946	-0.0342578072761616	-0.0396010233994772	-0.0455405914683585	0.112013540531605	1	-0.0319766605320326	0.0275130676095933	-0.00660003684301888	-0.031169722671348	0.0248894132742734	0.00555204588598224	0.0697796529527499	-0.21130438480229	0.97492628285277	0.7151846683239	-0.0714524385487792	-0.212909285507074	0.000284413362710633	0.0311403284169794	-0.00833267609368991	0.000887907591443467	0.0284897279684673	0.00382709824542649	0.054195203928947	-0.213039401481938	0.975539385820643	0.691373218004386	-0.0554970453138709	-0.214684725012204
17656	0	2977583585	0	59.9872107266731	130918669431872042	-0.0307993186728148	-0.0139770774681471	-0.075201918848893	1	0.0493156457012724	0.0370398132542789	0.119165002775448	0.0398627110152179	-0.0469641812187396	0.998100861613179	-0.117895792883426	0.991696304328798	0.0513714122931451	0.992225552125577	0.119719696220202	-0.0339948238124143	-0.0399173449874062	-0.0469814626783347	0.120140750045468	1	-0.0335405413430572	0.0276884999867594	-0.00762778806771115	-0.0336892639426635	0.0253450483242333	0.00460789775802718	-0.00718182589375477	-0.186905298366757	0.982351683878674	0.760395212943175	0.00731071983999206	-0.188010981779159	-0.00207393867061228	0.0322835654275667	-0.0108048907488983	-0.00237606951929027	0.0299169928636759	0.00142450217348818	-0.018771212936519	-0.188252606081018	0.981941239519248	0.698647202248563	0.0191141038903761	-0.18938263713967
17657	0	2977749047	0	60.0628377408445	130918669432037509	-0.0319650331807883	-0.0143427465605271	-0.0753219525793346	1	0.0494692322364037	0.0363765486040472	0.129616732738904	0.0394524880762481	-0.0469463355851947	0.998118000418646	-0.128274580969256	0.990392635171045	0.0516532678164266	0.990953648291259	0.1300710181942	-0.0330514321046567	-0.0395063116629868	-0.046963597339203	0.130585410500237	1	-0.0349053258072726	0.027187386274927	-0.00771488430344586	-0.0353563256188702	0.0248992847760404	0.00452327261328848	-0.0314307091393382	-0.181831689724046	0.982827221405216	0.754943958322908	0.0319689973523024	-0.182848873880083	-0.00352295987351813	0.0321343426891802	-0.0109357364306335	-0.00416771407422065	0.0298146941041776	0.00128938207442698	-0.0462122830639646	-0.183683656779333	0.981898538101666	0.695986895852132	0.0470295105437099	-0.184732566406337
17658	0	2977916759	0	59.979187222034	130918669432205216	-0.0328049851557231	-0.0145104401146059	-0.0761923638575806	1	0.0540963591086169	0.0334115288875645	0.149793793763959	0.0373069789996178	-0.0513610189015033	0.997983083551681	-0.148231826959639	0.987345663533219	0.0563548239137991	0.98824871100049	0.150035283981959	-0.0292215462685191	-0.0373649774800279	-0.0513836270859663	0.150804519336987	1	-0.0359972427418274	0.0267636323749907	-0.00853962694803725	-0.0365395047585916	0.0244511693006014	0.0036900524069006	-0.0386638049857927	-0.183567882058266	0.982246375845013	0.736546377086206	0.0393423235698905	-0.184614789025013	-0.00437378942902086	0.0320561094402479	-0.0114555492857632	-0.00512039611053598	0.0297063261399854	0.000758012721486109	-0.054261843633614	-0.185828033713547	0.981082868167434	0.694506406596064	0.0552518221990668	-0.186914507117685
17659	0	2978083202	0	59.9966401881495	130918669432371662	-0.033213181559175	-0.0145971059133417	-0.0764674509780412	1	0.0604479641297529	0.0325888605825624	0.16257857233658	0.0373209760724436	-0.0574923929915315	0.99764811907461	-0.160753480956091	0.984996131221963	0.062776905293791	0.986288732119302	0.162718303290912	-0.0275189147429002	-0.0373915217166972	-0.0575241125165994	0.163718290177531	1	-0.0371744651795263	0.0262502011639141	-0.00901656143482099	-0.0378144189794938	0.0239877132619422	0.00321816620899761	-0.0465663970313174	-0.17937791923903	0.982677532437268	0.726218088780742	0.0473518388472062	-0.180354077630007	-0.00525194930731764	0.0317283781930177	-0.011182284904778	-0.00606960020801162	0.0294309265622221	0.00103668244147308	-0.0600486147670923	-0.181496565516674	0.981556498919041	0.6923821701875	0.0611007818899497	-0.182508079062652
17660	0	2978250080	0	59.9810220046377	130918669432538540	-0.0332802590574093	-0.014456022456024	-0.0772510577387982	1	0.0637743104909362	0.0294680870991749	0.173766626115501	0.0348205735802515	-0.0608487648031675	0.997539450587029	-0.171814091559902	0.982919091330514	0.0659543617923904	0.984513811785791	0.173687903205505	-0.0237711312959097	-0.0348922956228251	-0.0608863769953688	0.1749006913571	1	-0.0376944200442309	0.0257883876503631	-0.00895761532993605	-0.0383261308327506	0.0235357432186817	0.00327846466155039	-0.0459235742860923	-0.178610757150327	0.982847507375878	0.754353229841007	0.0466910656115277	-0.179574322556498	-0.00626532839982511	0.0319544963040137	-0.0118779738142461	-0.00712566040062575	0.0296549909978781	0.000337676155995045	-0.0634455440789621	-0.181555262211738	0.981331926363222	0.687776240017795	0.0645626253737352	-0.182567767410292
17661	0	2978416458	0	59.9879664139374	130918669432704915	-0.0325995634409443	-0.0147280438973121	-0.0773366178486254	1	0.0652192949419858	0.023228185381401	0.18615220911954	0.0291262074009535	-0.0626364775641497	0.997611314952268	-0.184175825342707	0.980610760462821	0.0669462607160407	0.982461668159002	0.185685777976891	-0.0170253474369097	-0.0291876559895649	-0.0626775072877889	0.187141539015127	1	-0.0379662089932677	0.0252657251889696	-0.00902686516078588	-0.0385654164592946	0.0230654044565465	0.00322008881211464	-0.043435742002687	-0.17451833567292	0.983695423812996	0.749345489603871	0.04412701806885	-0.175416575751682	-0.00654867389827301	0.0318023286763966	-0.0116480882046386	-0.00738967936414865	0.0295496604541958	0.000577630411747729	-0.0620163249850408	-0.177881079896446	0.982095869480278	0.686740178560477	0.0630631823773282	-0.178832770041299
17662	0	2978583374	0	59.9780000695745	130918669432871833	-0.0319544250520912	-0.0148375058929103	-0.0770876483452355	1	0.0661456576627086	0.0209449316069286	0.195471877357572	0.027236731143803	-0.0636326335774084	0.997601648164538	-0.193383023877652	0.978783977560977	0.0677121211146656	0.980745209803512	0.194763480185365	-0.0143534049461925	-0.027295430697856	-0.0636756546228938	0.196419555901911	1	-0.0382003417974985	0.0252475095055066	-0.00933454284844672	-0.0387728745170015	0.0230983839040783	0.00292360204128063	-0.041416517100848	-0.170503632152715	0.984486253603354	0.730969728150266	0.0420443756049135	-0.171340762957081	-0.00644863883790739	0.0317424878162303	-0.0111634291060725	-0.0072187804055449	0.0295485503288332	0.00107762968257769	-0.056506264821308	-0.1733869833227	0.983231405138281	0.687497213984575	0.0574068097957692	-0.174267707709764
17663	0	2978748595	0	60.0266758547499	130918669433037058	-0.0306749715232565	-0.0151834616734374	-0.0767412950721117	1	0.0656963512477183	0.0231252540615003	0.200868445523361	0.029524788154386	-0.0628887358414976	0.997583727708455	-0.198601923184768	0.977751917344219	0.0675163997634355	0.979635423508026	0.200115454260691	-0.0163780943423525	-0.0295876638769248	-0.0629302638794406	0.201880873540647	1	-0.0371119939843012	0.0244354748492601	-0.00769892894821955	-0.0377257686387299	0.0222467297745858	0.00455013192524904	-0.0446258231089062	-0.173565855155469	0.983810667677477	0.737600400682161	0.045329102185052	-0.174449333346491	-0.00557609799819552	0.0315884158882101	-0.0109494210256105	-0.00639148716284762	0.0293528330826856	0.0012811680865219	-0.0600149259457015	-0.176586049145254	0.982453854341771	0.698994987125011	0.0610109492237004	-0.177516907529533
17664	0	2978916289	0	59.9862391567374	130918669433204749	-0.0295086862498273	-0.0147939190572401	-0.0763860254079739	1	0.0738028352702955	0.0244244222081176	0.206622916945706	0.0318202740354806	-0.0706917219870205	0.99699054689742	-0.204051016522759	0.976027654127215	0.0757179043222609	0.978442973717087	0.205846299022927	-0.0166327496893394	-0.0319054941296822	-0.0707507329745924	0.207856051754572	1	-0.0359967786952366	0.0242658168593036	-0.00772192549770596	-0.0366290541048787	0.022101873170207	0.00453042138604723	-0.0461528113117453	-0.171550835456382	0.984093607774301	0.72741248800157	0.0468644627568594	-0.172403626221146	-0.00479641124238351	0.0314523525569103	-0.0102067905129705	-0.00564004313725905	0.0292383134372947	0.00202580185343978	-0.0623173458827041	-0.174804895742279	0.982629022992231	0.692525470844455	0.063334177310154	-0.175707609441039
17665	0	2979082642	0	59.9942645483092	130918669433371104	-0.02827886193128	-0.0148493160784902	-0.0756588638837478	1	0.0815825602163717	0.0191399910408804	0.212945118049014	0.0276218383632484	-0.0788433680541944	0.99650426861068	-0.21031406140002	0.974112599621274	0.0829013801846072	0.977243587660141	0.211868748457518	-0.0103249118244083	-0.0277116398585441	-0.078925282768867	0.214163744561865	1	-0.035437036402587	0.023361117129069	-0.00642205399111601	-0.0359717393164772	0.0212352183046402	0.005842297187526	-0.0384467563443003	-0.168740012046856	0.984910480836217	0.750379399977577	0.0390159782346657	-0.169551210598857	-0.0038415639194101	0.0300077935684421	-0.00718357249920507	-0.00454490887110321	0.0278408150864948	0.00506630546499136	-0.0512436349501192	-0.171407476151926	0.983866640859586	0.710212734345682	0.0520369034739274	-0.172258111516094
17666	0	2979249917	0	60.0120504197243	130918669433538376	-0.0267829569355432	-0.014507297876897	-0.0752684276596385	1	0.0901914061695424	0.0118070563150793	0.215504788593751	0.0213737857486595	-0.0881047166052245	0.995881880643826	-0.21301486650403	0.972835797950828	0.0906376129079251	0.976815145219934	0.214074914778191	-0.00202556946798985	-0.0214588750995707	-0.0882191012262106	0.216600346758282	1	-0.0345838140690704	0.0234930414706199	-0.00669405332905497	-0.0351842714313495	0.0212902245253073	0.00555160224771035	-0.0435247774911525	-0.174714405872334	0.983656683058181	0.755739478117975	0.0442190920214671	-0.175615705269104	-0.00295149356734051	0.0306942758857426	-0.00796801882723618	-0.00382730818603945	0.0284244288032484	0.00425207703882668	-0.0647499301188622	-0.179160951431884	0.981686711752596	0.683717611314109	0.0658624354105476	-0.180133537068597
17667	0	2979414919	0	60.0286216468012	130918669433703382	-0.025171535316228	-0.0137861622546546	-0.0743039809160537	1	0.101099982385099	0.00849192624635556	0.217135648709849	0.0193346267525841	-0.0992173289636854	0.994877929115753	-0.214635639232822	0.971452495439873	0.101052419440418	0.976502798039748	0.215490071086712	0.00251290341789747	-0.0194317238254019	-0.0993808381835287	0.218288050855974	1	-0.0328051781579981	0.0231276202637549	-0.0049700053850693	-0.0335809664628211	0.0209296994134003	0.00726904775560462	-0.0575409538678851	-0.17394402240848	0.983072996117955	0.716668934130349	0.0584650151036118	-0.174833341784273	-0.00146276419133611	0.030409391339435	-0.00635731075140174	-0.00238443982316043	0.0281748487226872	0.0058659184996448	-0.0684888578024342	-0.176243492332779	0.981961052062282	0.693898201593722	0.0696342514350751	-0.177168892418012
17668	0	2979582431	0	60.0358293829758	130918669433870891	-0.0234851201980602	-0.0136896930974852	-0.0735987580220316	1	0.104270660767339	0.00780098169745292	0.216156848776205	0.0189415999468489	-0.102432481696632	0.994559602278779	-0.213680912744693	0.97134002494274	0.104110630930912	0.976719859181766	0.214490425515236	0.00348913201881287	-0.0190429112896193	-0.10261246010424	0.217331451817046	1	-0.0305676919200505	0.0231794322072528	-0.00392959183802306	-0.0313124196824832	0.0209608959016065	0.00830802536857091	-0.0550229370813189	-0.17565661834236	0.982912625225392	0.691924780445295	0.055921114787429	-0.176572717550535	0.000620481501240378	0.0303412337895851	-0.0055196229268905	-0.000239167286138969	0.0280936271398751	0.00670573057763185	-0.0635143258696024	-0.177433271485533	0.982081139508987	0.691924780445295	0.0645832536028805	-0.178377722936434
17669	0	2979749029	0	60.0302432365426	130918669434037486	-0.0215175656173666	-0.0136907480006822	-0.0729020765455686	1	0.103887626130927	0.0105537524135074	0.21034340521035	0.0213329338048692	-0.101830519018476	0.994572999498632	-0.20786969259431	0.972607740927167	0.104040247929831	0.977923870675026	0.20896106739051	0.000418902129786951	-0.0214460508592397	-0.102007333151259	0.211629140998237	1	-0.0281780591785789	0.0228839306029672	-0.00237321640968104	-0.028936571589599	0.0206250716995842	0.00985672883571581	-0.0560487963691517	-0.178852165479292	0.982278186324494	0.723338450381616	0.0569981976497457	-0.179819681684958	0.00312498452970549	0.029467712430345	-0.00333158818448311	0.00234219822787865	0.0272013012114982	0.00889545666669651	-0.0573429431823044	-0.179115576073497	0.982155485284815	0.723338450381616	0.0583185864285235	-0.180087415645837
17670	0	2979915900	0	60.0304954917098	130918669434204360	-0.0197663591010214	-0.0133082439842304	-0.072556573681833	1	0.103455898932691	0.0144118382440281	0.200840646866845	0.0246338399314137	-0.101133441386424	0.994567846335066	-0.198387280738108	0.974588756917631	0.104015584077988	0.979814095005564	0.19987191379252	-0.00394427500852488	-0.0247633225602367	-0.101306638080371	0.202278570911336	1	-0.0261587316911965	0.0231686232637194	-0.00202698525467308	-0.0268824375786812	0.0209550145483516	0.0102133113030749	-0.0533651318905375	-0.175326159729828	0.983063019553017	0.703029755054819	0.0542313201799802	-0.17623704969544	0.00512283909784927	0.029625686523096	-0.00302016793221538	0.00436421534750726	0.027402450623309	0.00921632307375996	-0.0555186970232996	-0.175743706937985	0.982869179368511	0.703029755054819	0.0564263922249475	-0.176661182328371
17671	0	2980081272	0	60.0667702217785	130918669434369734	-0.0181463488010238	-0.0128573617916082	-0.07203677485409	1	0.102565852971179	0.0188124338964873	0.193987357239435	0.0285688131462207	-0.0999213826782357	0.994585109580415	-0.191462074536704	0.976021732697415	0.103556029841036	0.98108414365411	0.193383801250274	-0.00875262728993219	-0.0287164562318044	-0.100088408093895	0.195601388134455	1	-0.0238952296966933	0.0240972484668367	-0.00236534923416601	-0.0247238375016862	0.0217979538831736	0.00985249825036155	-0.0615552907338433	-0.181913557140954	0.98138596072646	0.693846870478696	0.0626407556148291	-0.182932129831599	0.00725053721649358	0.0307847561215046	-0.00432461539425266	0.00639406643073009	0.0284772053189632	0.00788978868809308	-0.0631187133942776	-0.182203910536328	0.9812327771761	0.693846870478696	0.0642374289632985	-0.183227418188282
17672	0	2980247809	0	60.0804477194964	130918669434536272	-0.0169834356616102	-0.0128869138993781	-0.0719564954940174	1	0.0976010707921777	0.027176679707784	0.180895429057836	0.0357786024991365	-0.0944540224341915	0.994886088579597	-0.178280673254543	0.978951003702108	0.0993525736684353	0.983328985206434	0.180923657924098	-0.0181861721164211	-0.0359470201515941	-0.0945950355385363	0.182751724927621	1	-0.0234176720037972	0.0244323141785029	-0.00307104303000125	-0.0240729989448561	0.0223975489821278	0.00920414613033634	-0.0482845255646497	-0.161250955537603	0.985731572959498	0.752197981759388	0.0489443219479991	-0.161958065387413	0.00715416076983537	0.0307578704464952	-0.00506530997732414	0.00649697209441627	0.0287209602922444	0.00720942423847093	-0.047868438741004	-0.161178438774882	0.985763725974227	0.657597538000944	0.0485216337820154	-0.161884587486642
17673	0	2980415415	0	59.9944805077933	130918669434703871	-0.0161547330909868	-0.01317330278854	-0.0718040605500862	1	0.0987964863265922	0.0358700422661841	0.170084630402672	0.0440054578572138	-0.0950992268680045	0.994494674057073	-0.167187648784861	0.980719594739545	0.101179872443548	0.984942541355874	0.170719692897481	-0.0272575986547352	-0.0442202176658238	-0.0952431574631517	0.172348931901039	1	-0.0210420644296403	0.0235804045609856	-0.00163270386695434	-0.0215141497034842	0.0214189772248523	0.0106288252480491	-0.0334032029955547	-0.171769021878793	0.984570784226528	0.733238468668033	0.0339136570691806	-0.172625100143992	0.010264932132175	0.028700088392185	-0.00249847625645722	0.00989239373653254	0.026556358796102	0.0097700052536014	-0.0249043470476107	-0.17036883303636	0.985065598946568	0.719464718422305	0.0252765328793182	-0.171203962269804
17674	0	2980580968	0	60.0716414395808	130918669434869430	-0.0152353154003013	-0.012920726617356	-0.0716842296288133	1	0.103892313664425	0.0374012784322969	0.167201448981932	0.0458079632715155	-0.100082189439965	0.993924134860311	-0.164148508975237	0.980689768086558	0.106314842668084	0.985371451535979	0.168021231179979	-0.0284950587057127	-0.0460553973226325	-0.100250024999722	0.169682171530545	1	-0.0190308388445746	0.0237619177928541	-0.000872063712580126	-0.0195870467828873	0.0213513352088233	0.0113375958024282	-0.0396195479279841	-0.19146705870919	0.980699065387152	0.757489782265004	0.0403773349202879	-0.192656641556777	0.0117793951934864	0.0291058728894974	-0.00235863928821629	0.0114510658902343	0.0267361539043021	0.00986946897920721	-0.0208546738409028	-0.188438189206017	0.98186360123377	0.704327032738838	0.0212366957965742	-0.189571602200708
17675	0	2980747324	0	60.0715331817128	130918669435035783	-0.01478689145882	-0.0132935666735535	-0.0716603434768906	1	0.102881978766144	0.0359954213410471	0.163404635286892	0.0441431137086067	-0.0992902317311975	0.994078887913265	-0.160510234664904	0.9814169739076	0.105153163974593	0.986046576019575	0.164201623648535	-0.0273857026796527	-0.0443768933242802	-0.0994541027201762	0.165775301122167	1	-0.0186025680572136	0.0233663756054384	-0.000703441180281331	-0.0182200981360632	0.0210105625583368	0.0115246237745517	0.0352820363766042	-0.189153816585974	0.981313411495063	0.730940089187281	-0.0359384116452501	-0.190300334887564	0.0122763048278225	0.0286477660174222	-0.00230915126057563	0.0128237368026064	0.0263247445429996	0.00992007150550218	0.0490112775702855	-0.186883146125224	0.981158796711963	0.701758362897467	-0.0499109558874442	-0.187988432215288
17676	0	2980914142	0	60.08802896243	130918669435202602	-0.014779780768174	-0.013359135755893	-0.0715768262245813	1	0.104210528360159	0.0360871832113596	0.154217922476139	0.0438829017673366	-0.100813016626576	0.993937134134311	-0.151420973777076	0.982730322481176	0.106361656514207	0.987494799800424	0.155170386848437	-0.0278598530582237	-0.0441219271316411	-0.100984567261221	0.156604300650204	1	-0.0185934464371807	0.0232838281555237	-0.000727634932432414	-0.017779826567784	0.0208716317972384	0.0114692895777503	0.0698937975640489	-0.194553529547622	0.978398579926728	0.712694851807099	-0.0713157877333234	-0.19580226175592	0.0124708375722426	0.0281348884471797	-0.00220739005861101	0.0133489136942287	0.0257370869131329	0.00998808164720341	0.0756278886346978	-0.193641751708734	0.978153001557441	0.682280096581361	-0.07716351888599	-0.194872807723282
17677	0	2981080760	0	60.0297387325681	130918669435369222	-0.0146635953761124	-0.0134835010247521	-0.0713814584199776	1	0.106344579043886	0.036874479825923	0.152167805102492	0.0447216937979146	-0.102913579636352	0.993684439462689	-0.149306035263324	0.982819276896684	0.108507957285291	0.987779164559464	0.153215743599383	-0.0285877242098012	-0.0449755813465037	-0.103096114082877	0.154649321817073	1	-0.0180891653840351	0.0230242981600784	-0.000306382787419693	-0.0173365176925032	0.0206408000164395	0.0119001746522818	0.0649598476274775	-0.192129411761136	0.979217293215625	0.736391923346164	-0.0662414839812857	-0.193331524239992	0.0127627908434263	0.0278536499861681	-0.00196200509273915	0.0135633144422038	0.0254811414116307	0.0102437462168504	0.0693676320323274	-0.191440382125077	0.979049902567807	0.698826911710412	-0.0707337848178381	-0.192629462199171
17678	0	2981247336	0	60.0634871058709	130918669435535796	-0.0145682677198778	-0.0134848461247748	-0.0710934100327428	1	0.106347482884065	0.0378276850745425	0.151018775884687	0.0456104441693834	-0.102870645123938	0.993648488025044	-0.148120156046931	0.982992242565182	0.108566433253131	0.987917054592795	0.152131132344627	-0.0295974967900501	-0.045869793522366	-0.103052950480587	0.153545154093667	1	-0.0182394220225499	0.0230047505793408	-0.000316770251297449	-0.0173830620096348	0.0205827379867565	0.0118752598357143	0.0733429098722805	-0.195392675140609	0.977978793263363	0.700344562573976	-0.0748542557056388	-0.196657826878965	0.0129981254029241	0.0277013379932829	-0.00162985471634758	0.013785262557658	0.0252690736225258	0.010565000966701	0.0684213925239405	-0.19615556781094	0.978182757086759	0.698194050806066	-0.0698337107669734	-0.197435773605177
17679	0	2981414093	0	60.057751533875	130918669435702556	-0.0138952230273492	-0.0136447776342021	-0.0704816420285141	1	0.108582776477139	0.0366135807513575	0.15135388124647	0.0445866223836105	-0.105169259984703	0.993454306880136	-0.148464577209452	0.98270293246956	0.110694244790536	0.987912092454809	0.152428256140383	-0.028201494846227	-0.0448502986018769	-0.105364103387592	0.153884914273791	1	-0.0175314274811975	0.0228390478738927	0.000292826354596681	-0.0166256595224759	0.0203686003221072	0.0124716316006003	0.0773861082866769	-0.199357526557688	0.976866401740301	0.708926742393828	-0.0790536284168261	-0.200702242909978	0.0137729212886416	0.0275747884720484	-0.00104660771824786	0.0146229216804421	0.0250966352309783	0.0111347820155926	0.0735477191932036	-0.199956273772292	0.977040542444672	0.706470956501106	-0.0751343138302883	-0.20131329309931
17680	0	2981580489	0	60.0748893570725	130918669435868948	-0.0137157652683816	-0.0135954542295303	-0.0704195685354545	1	0.108782100770571	0.0392089814438982	0.14526910173765	0.0468627535645846	-0.10531839699046	0.993333739275831	-0.142309373334424	0.983578927748988	0.110997906058242	0.988712255709167	0.146562369466076	-0.0311054218261207	-0.0471422953866046	-0.105514073259077	0.147920869474349	1	-0.0170476489600247	0.0228975944503601	0.000262997053512029	-0.0161999301789344	0.0204576491676511	0.0124520238690025	0.0726846460837437	-0.196799019269814	0.977745922128096	0.724402849886177	-0.0742025045690483	-0.198092016313882	0.0142970724435028	0.0273741707100383	-0.00110763456602755	0.0150703713163124	0.0249233701309606	0.0110843950178811	0.0673529245065092	-0.197594020582476	0.977967375013335	0.695970905040325	-0.0687617404908379	-0.19890294098433
17681	0	2981747616	0	60.0116182492931	130918669436036075	-0.0135525468839388	-0.0133745282459501	-0.0700418047647047	1	0.111159722861187	0.0422380022424756	0.135621291911319	0.0495267470224049	-0.10770153422914	0.992948881289499	-0.132545886282288	0.984666828664417	0.113414393079546	0.989938730103546	0.137228335458274	-0.0344919496162528	-0.0498371439802566	-0.107910844799476	0.138473335967635	1	-0.0165803530933403	0.0228234819472918	0.000762099444697684	-0.0156423924322744	0.020295043856962	0.0129265992161711	0.0800683103758503	-0.204042670969839	0.975682148087711	0.70723873998698	-0.0818804501312513	-0.205485705285985	0.0149213938629998	0.0270148383560694	-0.000663960387032494	0.0158130747545791	0.0244811066286804	0.0115030075475523	0.0769984729921463	-0.204473478818342	0.975839039809744	0.690879073799919	-0.0787417464570081	-0.20592579144204
17682	0	2981913852	0	60.0224604046834	130918669436202315	-0.0136300888839065	-0.0133667508459249	-0.0698021394407836	1	0.113645126092641	0.0407113411548591	0.135599373346113	0.048172033632485	-0.110269223845486	0.992733676999136	-0.132548735672668	0.9843917388284	0.115774510139221	0.990005195868834	0.137162687342125	-0.0328041057460565	-0.0484865969738861	-0.110493921632918	0.138446121268556	1	-0.016374178354709	0.0227513815917555	0.00115015496023314	-0.0154689695727084	0.020193850516862	0.0133109398366884	0.0775021745479708	-0.206278374304872	0.975419215124694	0.722380629956831	-0.0792886734520971	-0.207769999914005	0.0150892593322213	0.026802368305735	-0.00023515991771747	0.0159248600756915	0.0242354864940702	0.011928839801226	0.0725802708079108	-0.206967217054371	0.975651923256557	0.722380629956831	-0.0742547859221494	-0.208474035286659
17683	0	2982080712	0	60.0493485546422	130918669436369174	-0.0136809274727479	-0.0133097405787385	-0.0696941122273425	1	0.113629487456779	0.0397144390156411	0.137389062526042	0.0472780096322204	-0.110278084831436	0.992775671444021	-0.134376247249223	0.984150434089314	0.115719260527492	0.989801906434025	0.138876445402827	-0.0317099185089487	-0.0475860958175677	-0.110502836991292	0.140187403904014	1	-0.0163949619679736	0.0230891566958327	0.00103886000224998	-0.0155222326235207	0.020525580835591	0.0132004143684122	0.0749192971366023	-0.206680041196461	0.975535985747111	0.712420805775817	-0.076647635019078	-0.208180512959149	0.0151656015943689	0.0272362632074706	-0.00035232213877931	0.0159255851752501	0.0246557881125072	0.0118137607657987	0.0665598481092492	-0.20785959449139	0.975891477367001	0.712420805775817	-0.0680986860988739	-0.209386250351474
17684	0	2982246885	0	60.0270001446651	130918669436535348	-0.0132198099471578	-0.0127949438054789	-0.0695858899844571	1	0.121743801336254	0.0346011700382482	0.128913724085422	0.0422391645255395	-0.118858421246033	0.992012363168466	-0.12611311299942	0.984322558392265	0.123306868298977	0.99111620696555	0.130314146350296	-0.0265873569805972	-0.0425535682496372	-0.119140074073362	0.131624245454678	1	-0.0157910270368635	0.0228115716064019	0.00161426379226047	-0.0149322557515904	0.0202708948618089	0.013781592091021	0.0737601040395408	-0.20482815785785	0.976014791281687	0.709402037646463	-0.07542935151181	-0.206288139565994	0.015841933893439	0.0266921017039228	0.000399140288913427	0.0165853745838486	0.0241349187318585	0.0125711619446298	0.0651877125984069	-0.205969365680528	0.976384751277563	0.698415548381126	-0.0666654339603034	-0.207454209985848
17685	0	2982413476	0	60.0185337232137	130918669436701938	-0.0122153119089668	-0.0124932060153218	-0.0698926221924446	1	0.123457786543634	0.0314419748217247	0.12569763106921	0.0390128810396642	-0.120828953960931	0.991906426533114	-0.12309197914508	0.984520524207935	0.1247705978325	0.991628135836782	0.126963385659172	-0.0235359070109513	-0.0393109488270553	-0.121124912305136	0.128251771513209	1	-0.0151202914866845	0.0229423603457161	0.0012318910873291	-0.0141886514052797	0.0203652497570412	0.0133865568142146	0.0796533304849888	-0.20789411583336	0.97490275594262	0.700203731540615	-0.0815227918929749	-0.209421542653623	0.0165185954297368	0.0266520983142204	0.000116531626937352	0.0173826608245928	0.0240665622398409	0.0122745904440962	0.0748963294085356	-0.20851866084928	0.975146403325547	0.697167967405814	-0.0766547218460245	-0.210060081310903
17686	0	2982580140	0	60.0240816615626	130918669436868603	-0.0122642251658487	-0.011945927211623	-0.0698094775143074	1	0.129321953313461	0.0374868109579997	0.110301943605196	0.0444120575007995	-0.126607733480812	0.990958147941374	-0.107328015980079	0.985591089617661	0.130732172979917	0.993231224909047	0.112163656721429	-0.0301835713021451	-0.0447873183963818	-0.126948440357608	0.113315925161674	1	-0.0146223953995022	0.0230183157468143	0.00126868156758428	-0.0143397926113618	0.0205299081788947	0.0134742802450318	0.027557308415064	-0.199426996050817	0.979525123720196	0.745350384339459	-0.0281259161241626	-0.200773135952796	0.0172451658662125	0.0261927430672484	0.000374731665402639	0.0175637777258604	0.0237095943093682	0.0125805687415367	0.03106342605076	-0.199041230554262	0.979498673864051	0.699462753970472	-0.0317029712470076	-0.200379478375356
17687	0	2982746586	0	60.0302792728652	130918669437035049	-0.0114215371594662	-0.0114766856619187	-0.0701046838867326	1	0.133428023638628	0.034205294025796	0.10808118480798	0.0412229321261375	-0.130903613856812	0.990537689210335	-0.105253684365626	0.985295331433624	0.13459112817183	0.993590625858751	0.109805982233808	-0.0268386749166838	-0.0415927213751262	-0.131280381841714	0.110986769538004	1	-0.0135779635516633	0.0231549519339501	0.00129425027790968	-0.0135927066215081	0.0207976273935833	0.013528947494036	0.00354156421207201	-0.188316655584504	0.98210197767462	0.754734387729896	-0.00360609075350112	-0.189447853062331	0.0182122154761706	0.0263515228984668	0.000432938424362178	0.0181275614825882	0.0239843877979826	0.0126656611432595	-0.00140916190448609	-0.188832053942289	0.982008385741519	0.703310592738217	0.00143497851720521	-0.189972667160988
17688	0	2982913208	0	60.0286216468012	130918669437201667	-0.0112552973139996	-0.0111906462741587	-0.0702910559679324	1	0.140457587915853	0.0340676220992112	0.102509833071925	0.0410699559825707	-0.137982175735355	0.989582830234502	-0.0995879795418141	0.984921214712505	0.141465314264741	0.99418081506654	0.104360528882238	-0.0267093048402752	-0.0414784885971406	-0.138423812357151	0.105564364119247	1	-0.0129216820565935	0.0230752080872297	0.00119019412300495	-0.0130548194239644	0.0206406458976572	0.0134092380068686	-0.00576760639546048	-0.194210566667053	0.980942908894972	0.761336712642817	0.00587958777398567	-0.195452629961242	0.0188604101686616	0.0260986542627297	0.000142717126800904	0.018715390185837	0.0236615711465894	0.0123611292613463	-0.00607007101960608	-0.194240046716039	0.980935246838224	0.704157251043198	0.00618796557955891	-0.195482682298504
17689	0	2983079790	0	60.0349283212973	130918669437368253	-0.010586609124379	-0.0108575548590507	-0.0706149677000669	1	0.147257657644705	0.0350827305527251	0.0939683949458159	0.0417979029072481	-0.144835783195916	0.988572471404389	-0.0908957277633101	0.984782881960783	0.148123739054186	0.994982865172529	0.0960482758983215	-0.027996905365155	-0.0422559029111861	-0.145347003680848	0.0972249301510219	1	-0.0116883798632942	0.0227499360812247	0.00127656647283801	-0.011820782545953	0.0203219515443946	0.0134969218832516	-0.00572432798030263	-0.193696876572087	0.981044724808911	0.765961840261316	0.00583486447925224	-0.194928996414632	0.0201704221394345	0.0253273669048089	2.72458457986902e-005	0.0200545554869909	0.0229002201997616	0.0122479468809697	-0.00376529824203147	-0.193522568490729	0.981088598452708	0.70456287543421	0.00383785904900833	-0.194751326576
17690	0	2983246436	0	60.0259191919071	130918669437535087	-0.0101902905496291	-0.0105388772319472	-0.0716348330867057	1	0.152554733438041	0.0349314738323848	0.0852794337956317	0.0412345194932649	-0.150262816880453	0.987785806875818	-0.0821712213158925	0.984767622171004	0.153233875860139	0.99576483407962	0.0874860913906738	-0.0282591405313133	-0.0417201710505069	-0.150834102559192	0.088606706868874	1	-0.0107239600041874	0.0225968735818238	0.000916353459572125	-0.0111209040794836	0.0200783467929367	0.0131123013726123	-0.0266692433039414	-0.200335766302663	0.979364248990905	0.78010154029787	0.0272244511527668	-0.201700622831331	0.0205445039254428	0.0250933686188063	-0.000380817666380331	0.020238321482956	0.0225822534278379	0.0118196148181507	-0.0187624097370857	-0.199722579714956	0.979672834742732	0.698735702726317	0.0191493686813953	-0.201074788075491
17691	0	2983413003	0	60.0461033981891	130918669437701654	-0.0097810044711825	-0.0100660333808845	-0.0720391561494316	1	0.155492759702554	0.0324854296140231	0.0758884389333245	0.0382027185364366	-0.153461368193946	0.987415900605448	-0.0729779439677686	0.985070092502226	0.155920276269296	0.996601611473041	0.0780161606957075	-0.0264330603532492	-0.038670304912351	-0.154070188488348	0.0790336198586394	1	-0.0106005983708443	0.0229834579249516	9.44565525948238e-005	-0.0108592326900014	0.020542503497123	0.0123101492639961	-0.0157811747863417	-0.194456469251592	0.980784194452871	0.76327226088117	0.0160889757121802	-0.195703311664167	0.0211063076721927	0.0252498938914861	-0.00103386695711435	0.0208888317225783	0.0228112930284434	0.0111831674638123	-0.011849998244212	-0.194182298392812	0.98089388444036	0.713211872042325	0.0120802280405769	-0.19542381309051
17692	0	2983580143	0	60.0135270489968	130918669437868791	-0.00920123357490806	-0.00996828373332466	-0.072322430344406	1	0.155961937450765	0.0287159716802511	0.073265671049696	0.0342689556057425	-0.154120634094854	0.98745757824217	-0.0706599923598905	0.985191723462918	0.156219184160799	0.996911633075566	0.0751272132210794	-0.0228713286068518	-0.0346903083608984	-0.154737391854315	0.0761091417210189	1	-0.00890279911870861	0.0232337187933956	-0.000229720961277186	-0.00945317062476314	0.020741556384078	0.0119660112622071	-0.0389615668513747	-0.197876126755045	0.979452415775727	0.753862067575545	0.0397579660478211	-0.199190729396986	0.0228149462017744	0.0255746219233128	-0.00195832328576348	0.0222827929772342	0.0230814730694544	0.010238029518994	-0.0368277007182168	-0.197740426058759	0.979562373900667	0.69532736809035	0.0375783766770233	-0.199052293304234
17693	0	2983746053	0	60.0477619898868	130918669438034705	-0.00864006381650122	-0.00994431742998014	-0.0729544033338077	1	0.160996016407585	0.0299726698500474	0.0647427788569781	0.0350162135503257	-0.159197480116472	0.98662557594721	-0.0620021763937165	0.98498319344754	0.161132984668966	0.997461575656446	0.0668151999956009	-0.0246197916016241	-0.0354759934580522	-0.159877712752806	0.0677300898214645	1	-0.00844165811107403	0.0229037031291853	-0.000939422783061014	-0.00885367497739376	0.0203575067643296	0.0112500157651805	-0.0277987144840607	-0.202449254920457	0.978898120672006	0.755489891375767	0.0283903348110588	-0.203858321823507	0.0237350870061078	0.0249081526586002	-0.00251749145913094	0.0232025992397354	0.0223494598839043	0.00966526471767003	-0.0367016981122168	-0.202943327284417	0.978502422718723	0.698967342249997	0.0374904552963854	-0.204362867732802
17694	0	2983912551	0	60.0360456418033	130918669438201206	-0.00757066904259555	-0.0100909308702686	-0.074134530090964	1	0.166661485778455	0.0326038646619702	0.0590626173006523	0.0373369688556695	-0.164804735380756	0.985619272311956	-0.0560353143215299	0.984409845340729	0.166725222882228	0.997730421659858	0.0614545001795663	-0.0275199945879641	-0.0378636309442285	-0.165560036392541	0.0623468493584458	1	-0.00757259803869566	0.0222078659274623	-0.00170816825383105	-0.00772164150518162	0.01975473768161	0.0105069063091021	-0.00699846206467173	-0.195644441126317	0.980649924379287	0.787754659021851	0.0071364337902772	-0.196914547574422	0.0242471424238927	0.0237323078059959	-0.00295168605692846	0.024054809329854	0.021274185540118	0.00926185736449241	-0.00979872785379075	-0.195794587924051	0.980595974024011	0.69767561166726	0.0099922924325813	-0.19706765549225
17695	0	2984079155	0	60.0355770829794	130918669438367807	-0.00691199232835651	-0.00995516837135305	-0.0749885330170008	1	0.168320153110983	0.0423953365061405	0.051109898126081	0.0464540584154034	-0.166322695394263	0.984976538529485	-0.0472731836051568	0.984570220396198	0.168483611134183	0.997801215958655	0.0543897242663416	-0.037874679215274	-0.0471276824701093	-0.167099238956006	0.0551860064190166	1	-0.00562697882435439	0.02211769969625	-0.00206045259389426	-0.00579948918103713	0.0196540135683459	0.0101520296577545	-0.00885921127625595	-0.196466187782035	0.980470576526372	0.736855187341652	0.00903542686695829	-0.197752557654563	0.0255726452376478	0.0235392137194376	-0.00360229887073871	0.025475958911562	0.0210794448657445	0.00861204470313989	-0.00216012949953858	-0.196160806719776	0.980569361007977	0.706478892163374	0.00220293034958581	-0.197441116310683
17696	0	2984245897	0	60.0327658836193	130918669438534554	-0.00644485419019228	-0.00943513446311788	-0.075380125306296	1	0.171510371641401	0.0532895639060126	0.033962973342763	0.0558977348467098	-0.16965454595591	0.983917058636296	-0.0292170293810104	0.984757860883958	0.17145938475744	0.998008922020818	0.0383313248368054	-0.0500889319420889	-0.0567504274689741	-0.170479122995289	0.0389049785835896	1	-0.0046301316405607	0.0224041281674599	-0.0028102464556069	-0.00461088378960087	0.0199015546087034	0.00939572298958594	0.00654272628825515	-0.199950938623217	0.979784065432997	0.732919653312317	-0.00667762343830823	-0.20130784798821	0.0270790359840978	0.0235208361112638	-0.00443689051826449	0.0270657977879157	0.0210152076784342	0.00776850381812458	0.00460571099344153	-0.200008235492533	0.979783390939757	0.689561276994799	-0.00470070947553966	-0.20136632611191
17697	0	2984412524	0	60.0262434736467	130918669438701178	-0.00524162572664424	-0.00948716026090243	-0.0758671276880083	1	0.169170112208982	0.0543848150900634	0.0247449930319918	0.05618097118527	-0.167592942014959	0.984254186815301	-0.020024639074235	0.985423741287364	0.1689350879396	0.99821977154664	0.0292002721559968	-0.0520060746393076	-0.0570178685472543	-0.168387568616604	0.0296235302970282	1	-0.00301446952812779	0.0226607466616342	-0.00331630636436846	-0.00303611525611212	0.0201541120346031	0.00888883899451634	0.00328346597127519	-0.200184464722053	0.979752723361952	0.730917162687161	-0.00335130855008243	-0.201546192927748	0.0287443803148373	0.0234242164732677	-0.00494124417396259	0.02869565210945	0.0209148882494852	0.00726329995629187	0.00178057433084011	-0.200214579194525	0.979750453857007	0.685454075181108	-0.00181737335615326	-0.201576929660811
17698	0	2984579390	0	60.0174530753543	130918669438868041	-0.00420065651079884	-0.00956600388168122	-0.0754871753370435	1	0.170006739526361	0.0605978338342886	0.0227581610046683	0.0621933573338092	-0.168382988610586	0.983757671101027	-0.0174960176588855	0.985330408573841	0.169758284940053	0.997910755363238	0.027769679261299	-0.0583349744501144	-0.0631361759964375	-0.169189004402178	0.0281756557476759	1	-0.00138658612375161	0.0225445212473184	-0.00311579258436162	-0.00156521688238954	0.0199918525475968	0.00907851361912916	-0.00916566401875776	-0.203511352350755	0.979029682934824	0.757069162394265	0.00936171437104799	-0.204942999236787	0.0305273140596679	0.0232255544603202	-0.0049522188330723	0.030378165790479	0.0206721948641784	0.00724237462331599	-0.00613535647971171	-0.203463189699911	0.979063372738458	0.680999047323886	0.00626647502210659	-0.204893807373691
17699	0	2984746879	0	59.9847998517176	130918669439035527	-0.00357204537257959	-0.00915184355787619	-0.076123034187192	1	0.176008713147791	0.0682536584662209	0.0181590167217334	0.0694385312229483	-0.174337659185047	0.982234529514962	-0.0120617196052608	0.984392455956346	0.175573368072715	0.997513310839391	0.0240389942824502	-0.066251954326832	-0.0705770332898209	-0.175233086358541	0.0244152800559853	1	0.000554439536369758	0.0222480681240083	-0.00308603739185838	0.000135450315768482	0.0196785341048532	0.00909834901359416	-0.0283241287934884	-0.204349547874128	0.978488122570596	0.731493837363667	0.0289387484705473	-0.205799187256168	0.0316957659044858	0.0230619939831656	-0.00573390114266059	0.0313892619358476	0.0204935414800337	0.00645458141491666	-0.0186563708238759	-0.204273916527902	0.978735974026721	0.700111456092586	0.0190593911167282	-0.205721926154746
17700	0	2984912289	0	60.0293063073392	130918669439200944	-0.00349100826971434	-0.00900199879014755	-0.0767184688474948	1	0.181887341007873	0.0749026560328089	0.0101605729391207	0.0753403221818844	-0.180334218819569	0.980715761766	-0.00330507328483797	0.983460456099604	0.181092815370851	0.9971524017642	0.0168849285190967	-0.0734982098067244	-0.0766711810064949	-0.181326230205207	0.0171672075330853	1	0.00137117509772081	0.0224367031911521	-0.00450239524992754	0.00107971025729371	0.0197891496380804	0.0076693883367647	-0.0179832700900809	-0.210811177087313	0.977361371045494	0.77007944007627	0.0183977406958972	-0.21240471154462	0.0323228546280349	0.0228615260806248	-0.00658015317891004	0.0320878738423477	0.020212964363307	0.00559276368024562	-0.0127671332211003	-0.210808446216622	0.977444013390562	0.688980638348174	0.0130610112253356	-0.212401917892451
17701	0	2985078845	0	60.0297026968944	130918669439367500	-0.00362524171961523	-0.00857109742748389	-0.0766746527703868	1	0.184897599304074	0.0768206579726022	0.00104827764842178	0.0764049891895204	-0.183624530085669	0.980022606666686	0.00603699549722506	0.982962921236535	0.183704790790835	0.997058590210383	0.0081195704908113	-0.0762118118320841	-0.0778050939854909	-0.184672416620922	0.00826011403874316	1	0.00161710149373798	0.0226018471727033	-0.00428545246723994	0.00135471034373385	0.019902461218749	0.00787548551694407	-0.0155586286357366	-0.215001506001705	0.976489775415992	0.746778463047377	0.0159318741654975	-0.216693371906519	0.032510010472666	0.022807433365375	-0.00632079656271639	0.0323254033138188	0.0201068950215486	0.00584156393393169	-0.00862998256661965	-0.215057028798306	0.976563360855477	0.699073453274486	0.00883686432691058	-0.216750224624361
17702	0	2985245412	0	60.050358230412	130918669439534063	-0.00416676567837875	-0.00800405957385177	-0.0769236585357486	1	0.185427482664757	0.0769635885749968	-0.00356702485162333	0.0761178391761676	-0.184320740928926	0.97991425085186	0.0106547422387296	0.982859669542429	0.184047131069118	0.99704190033668	0.00356853616466975	-0.0767770442428213	-0.0775223910205285	-0.185380717203994	0.00363075278664584	1	0.000497203107005613	0.023048513127733	-0.00423125003059049	0.000225739016433109	0.020069302580321	0.00786389954081936	-0.015717016729202	-0.23720806294657	0.971331719989762	0.755113346163096	0.0161794832163009	-0.239490874744467	0.0321591609113164	0.0232316749595489	-0.00668060644768148	0.0319769320331663	0.0202506601898703	0.00541610151684037	-0.00780232504128114	-0.237305605318342	0.971403712885866	0.672649727268729	0.00803183800923265	-0.239591284108961
17703	0	2985413175	0	59.9836124770713	130918669439701824	-0.00469551682435151	-0.00750035847361949	-0.0770152014429666	1	0.189355948325345	0.0774123944041538	-0.00469092814532507	0.0764307300174814	-0.188218247042291	0.979148729759336	0.011961972621144	0.98212366485911	0.18785637634832	0.997003136765379	0.00264544968533175	-0.0773158901905457	-0.0779003835241834	-0.189347652717139	0.00269359489237961	1	0.000248501457081923	0.0232081521890444	-0.00396762105602702	0.000119726239578963	0.0192484323478237	0.00784532311972223	-0.00235700912534512	-0.315188761245687	0.949026074084581	0.673733806957326	0.00248360328917386	-0.320655546825853	0.0316614889179736	0.0233797320810994	-0.00673523151552848	0.0314413651645104	0.0194143024707552	0.00507480292720568	-0.00858539019116532	-0.315108535484989	0.949016808038599	0.655976627587462	0.00904636874385857	-0.320571013440092
17704	0	2985578227	0	60.0356852112896	130918669439866881	-0.00578524605072535	-0.00711315505744899	-0.0772944481394892	1	0.190472813025778	0.0826718579695926	-0.00668348485932104	0.0814442396652901	-0.189380933526198	0.978520157095442	0.0144806068740009	0.981902947816211	0.188830381809694	0.996572700734825	0.00120958115901228	-0.0827126898578225	-0.0830406472572699	-0.190531632394747	0.00123187383218532	1	2.46411257158177e-005	0.0238446586623442	-0.00391000277127015	-0.000119657132811955	0.0186195645330269	0.00740048104449623	-0.00107420038657563	-0.415163007446295	0.909746406061424	0.680614756056618	0.0011807684869065	-0.428121974519091	0.0307966861175274	0.0241313533032977	-0.00722336012412159	0.0306309546552132	0.0188990015113149	0.00408349743257087	-0.00139915411430594	-0.415158512073954	0.90974801578256	0.680614756056618	0.00153795665050999	-0.428117033181473
17705	0	2985745168	0	60.0235412328715	130918669440033822	-0.0074031934682438	-0.00657191157171584	-0.0775197850968217	1	0.189486085337882	0.0921685772608442	-0.00615837390667786	0.0909061563519703	-0.188368559613164	0.977882076984016	0.0148129062937188	0.982095001647023	0.187803049887554	0.995749290004489	0.00258717784378344	-0.0920687675944454	-0.0926958761789925	-0.189500702924545	0.00263433970711227	1	-0.0016614059676048	0.0245301157545528	-0.00440681601005845	-0.00157841402415978	0.0191169670616994	0.00681449307961216	0.0173824232931559	-0.430455317905171	0.902444497267071	0.670629709972248	-0.0192591058724021	-0.444997161130373	0.0296084393008193	0.024817172729542	-0.00755333093600512	0.0295395617884023	0.0193950149968234	0.0036647554163904	0.00671729054728541	-0.430319417754809	0.902651691800811	0.670629709972248	-0.00744159304490199	-0.444846603316915
17706	0	2985911768	0	60.028657681177	130918669440200419	-0.00877750927539983	-0.00607238888390455	-0.0776416113220561	1	0.188647821620849	0.093942769114516	-0.00615080290237441	0.0926703162388769	-0.187541167883314	0.977875515000324	0.0149336101437484	0.982252969430144	0.186965481663699	0.995584853127176	0.00272293860139697	-0.0938263599907401	-0.0944848120808308	-0.18865829753807	0.00277212867881343	1	-0.00282817331751631	0.0250383353049533	-0.00456444533533108	-0.00270985572406137	0.0197313920707482	0.00670766900761496	0.0199772635085075	-0.422146174881808	0.906307627671405	0.68054279309916	-0.0220389064217857	-0.435811486004585	0.0284951069168204	0.025428447664905	-0.00774630805324464	0.0285051627805545	0.0201134410347743	0.00352314638791051	0.0127454888750408	-0.422062010991161	0.906477363970791	0.68054279309916	-0.0140595337161092	-0.435718645968369
17707	0	2986078077	0	60.0401188073871	130918669440366728	-0.00991473540733863	-0.00550309864729892	-0.0781280412530981	1	0.186054272373543	0.0916392766746956	-0.00401385243394065	0.090611421769284	-0.184906073865257	0.978570035353978	0.0124795424806631	0.982745852287209	0.184539564407639	0.99580812974409	0.00450928597715652	-0.0913555421173448	-0.0923324606561461	-0.18597628727412	0.00458842367128986	1	-0.00363376476322836	0.0258424590765042	-0.00472310187617166	-0.00362955699677775	0.0204100888988515	0.00649010999171032	0.0111467005490638	-0.431811591260028	0.901894949936162	0.687914356376792	-0.0123585713054821	-0.446500310138542	0.02714430996389	0.0262776786233201	-0.0081798002747059	0.0270924837460935	0.0208374367733186	0.00302961909726161	0.00811145265762171	-0.431780701015762	0.901942143691113	0.687914356376792	-0.00899307570981565	-0.446466062655406
17708	0	2986245078	0	60.0352527003857	130918669440533730	-0.0110634483382451	-0.00547109584457255	-0.0780782589642399	1	0.178175733895209	0.0898016715020453	-0.00332595643984343	0.0889115231011633	-0.177144377367851	0.980160502482521	0.0112776517684177	0.984173796916337	0.176846690763133	0.995975680240447	0.00466979980699546	-0.0895021638807742	-0.0904636024309532	-0.178084178744618	0.00474485784603065	1	-0.0055710388336548	0.0266033152909479	-0.00540527020551002	-0.00554911333652759	0.0212391844469039	0.00584061435945155	0.0124225476773562	-0.426462805145531	0.904419789774975	0.68628788498372	-0.0137345143163336	-0.440578513868887	0.0256914277921467	0.0269878207168736	-0.00858020331393085	0.0256383762736427	0.0216156442384561	0.00266198977376882	0.00786206293467694	-0.426420569952719	0.904490843230384	0.68628788498372	-0.00869203375110751	-0.440531820126729
17709	0	2986411536	0	60.072435342536	130918669440700191	-0.0122741832937586	-0.00514535811227645	-0.0786619220082534	1	0.17401907170236	0.085075162419173	-0.000538155309747244	0.0844974677663031	-0.172955711897369	0.981298374432138	0.00791403049157518	0.984905820569526	0.172910071220989	0.996392265155878	0.0068444379128756	-0.0845908246040657	-0.0858959486980195	-0.173829820555431	0.00694922051747752	1	-0.00709225168986236	0.0272150455612646	-0.00605350114547348	-0.0070356573014485	0.0219172898886737	0.00522356514465851	0.0150498566846061	-0.421296172973991	0.906798233595127	0.680534538917879	-0.016595174676978	-0.434874044741969	0.0242547187135209	0.0276923805093869	-0.00904342271308078	0.0242203398892872	0.0223862781055887	0.00223017899076043	0.0091971467205825	-0.421261241772834	0.906892705159883	0.680534538917879	-0.0101410358535693	-0.434835528920575
17710	0	2986578263	0	60.0249463677104	130918669440866911	-0.0134129870298821	-0.00507364821191443	-0.0790417024137704	1	0.168731329365497	0.0803639508987797	-0.00176807172984956	0.0797481609651356	-0.167821534909363	0.98258646603917	0.00851804083552804	0.985804700702617	0.167679858817179	0.996778648348269	0.00500244872940477	-0.0800456226392585	-0.0809839614883483	-0.168619445621858	0.00507443897173144	1	-0.00854158908936999	0.0277680819498694	-0.00644810164767262	-0.0084292458933435	0.0225335916414567	0.00485777426335487	0.0193616722965447	-0.416419073203653	0.908966600661483	0.671571742548036	-0.0212975315120122	-0.429503086032986	0.0229057492523969	0.028123744061503	-0.0092899867904163	0.0228973589922753	0.0228805614925731	0.0020130643973119	0.0111205879365898	-0.416366568676407	0.909128820911855	0.671571742548036	-0.0122315265896914	-0.429445337017954
17711	0	2986745948	0	59.9842961112781	130918669441034600	-0.0144001346668289	-0.00487413554102353	-0.0795854923921998	1	0.162922511151282	0.0773480265672406	-0.00280492623112158	0.076701423276201	-0.162148701986926	0.983780814059392	0.00907354455547377	0.986760148150786	0.161932334049253	0.997012819604946	0.00349406144682674	-0.0771571712674909	-0.0778085644529442	-0.162867783773467	0.00354092820865742	1	-0.00966311197608336	0.0283414982719598	-0.00729822205405378	-0.00935213786079759	0.0243816014604531	0.00451098965493232	0.0326897073523466	-0.316159171931076	0.948142795699611	0.699479368920969	-0.0344639688352446	-0.321678250752874	0.0219614637806857	0.0286860000003227	-0.00986070374896471	0.0221499800666523	0.0247203072630778	0.00194978915877153	0.0239445488284216	-0.316117744701879	0.948417750817645	0.665061942857509	-0.0252414754064843	-0.321634583989093
17712	0	2986912488	0	59.985267618273	130918669441201140	-0.0156337981834269	-0.00459656938063667	-0.0804255038008903	1	0.156383098907945	0.0731963658610255	-0.00336288108898367	0.0725707688893681	-0.15572968078574	0.985130321340876	0.00905531651591805	0.987796883499834	0.155484141283964	0.997322156951104	0.00236293681391073	-0.0730953608925423	-0.0735333384385092	-0.156366103458722	0.00239212367063503	1	-0.0112205052055744	0.0289367840843018	-0.00832941286512739	-0.0107404691173587	0.0255512255663889	0.00365212320389086	0.0450590253026703	-0.271078163500336	0.961502113108473	0.724755694619456	-0.0468288967257974	-0.274512958234382	0.0203949546574404	0.0291147550862299	-0.0107731318643838	0.0208937193602968	0.0257284209222745	0.00120743467903195	0.0474080217047436	-0.271081441670853	0.961388231392342	0.672355341411813	-0.0492721349313699	-0.274516363924577
17713	0	2987078278	0	60.0563448627502	130918669441366926	-0.016419219812968	-0.00449538093465647	-0.0807389860583336	1	0.14833277832373	0.0671655253587806	-0.00143310668892655	0.0667630395019444	-0.147726139407091	0.986772356874846	0.0063972087147544	0.989021956436885	0.147630096546797	0.997748351177351	0.00354364524655116	-0.0669751468922982	-0.067555040764666	-0.148268790400228	0.003582964017605	1	-0.0120015056237727	0.029516487613462	-0.00898280745614884	-0.0116254888791246	0.0263751828201783	0.00306876803674221	0.0362882163948352	-0.251471137056878	0.967184280568187	0.726733218492545	-0.0375018533132989	-0.254199937692747	0.0197157170438907	0.0294368076847167	-0.0114028889309073	0.0200732714740092	0.0262938095531685	0.000648821220543661	0.0356147493239809	-0.251470517397274	0.967209474990055	0.681399489762702	-0.0368055390059561	-0.254199297459158
17714	0	2987244563	0	60.0119063622223	130918669441533221	-0.0172858858006249	-0.00438446637822059	-0.0817619583562694	1	0.138902004170152	0.0652203973162727	0.00136557139603089	0.0650593700918126	-0.138313026606479	0.98824935367255	0.00316052180626026	0.99037110267138	0.138401915071242	0.997876389872598	0.00588095778173089	-0.0648700614336135	-0.0657380901818144	-0.138757866254948	0.00593806568429252	1	-0.0124512426613955	0.0305170598452424	-0.0106346318812666	-0.0122097534026894	0.0275030885680561	0.00145266803325603	0.0253029540126297	-0.241059471324417	0.970180442908961	0.717891308551566	-0.0260747570250542	-0.243457367414121	0.0197090124921509	0.0306262413429134	-0.013312969954878	0.0198810099743558	0.0276088861264768	-0.00122512546696547	0.0205326779563647	-0.241058817479695	0.970293283317591	0.672771945584331	-0.0211581531900906	-0.243456693701913
17715	0	2987411027	0	60.029090097061	130918669441699679	-0.0179248776318612	-0.00440251766278515	-0.0825373763215177	1	0.13009568119054	0.0644310089357527	-0.00129890989766468	0.0641205590159632	-0.129680909619795	0.989480376557142	0.00547809317964172	0.991551568556219	0.129597366442446	0.997927123795418	0.00288938988107925	-0.0642892449754979	-0.0647117734657554	-0.130047165128675	0.00291400043566212	1	-0.0130533335767779	0.031232887645602	-0.0117354945388135	-0.0128910216348405	0.0281465668907838	0.000334986709255872	0.0191209497730315	-0.246629967350255	0.968921074435162	0.720176227459439	-0.0197317084891186	-0.24920125591505	0.019104453043202	0.0312753216935454	-0.0143908249638465	0.0192248922138399	0.0281861521544456	-0.00232050906222757	0.01657876613849	-0.246621923448774	0.968969953810619	0.678262209038106	-0.0171080110327242	-0.249192955623785
17716	0	2987577784	0	60.0234331483011	130918669441866433	-0.0180938492379962	-0.00451696346844238	-0.0834290934413843	1	0.119954749327335	0.0647219901236482	0.000227803777638244	0.0645354158736127	-0.119576311157044	0.99072533323222	0.00364874989930101	0.992816534727057	0.119591032258826	0.997908746690895	0.00410294804171189	-0.0645081320081027	-0.0650476648812172	-0.119863120639838	0.00413261115302454	1	-0.013233304440629	0.0318424398382472	-0.0130033196379401	-0.0129865535050658	0.0288184939525445	-0.000918502623427658	0.0257407121544845	-0.241867046897524	0.969967910480986	0.738882538736387	-0.0265314674875673	-0.24428956785754	0.0189113855653001	0.0318962519695594	-0.0157591901988163	0.0191127953737175	0.0288696420822577	-0.00367411400215285	0.022899951821328	-0.241864750685344	0.970039707734945	0.677783120612001	-0.0236028473911665	-0.244287201384018
17717	0	2987744072	0	60.0241897484686	130918669442032727	-0.0179519014013699	-0.00398082390983482	-0.0843616370594	1	0.114138504991182	0.0623900980669463	-0.000681485689469662	0.062175463611047	-0.113838124470938	0.991551861044943	0.00423510399056018	0.993495148551727	0.113795666430539	0.998056248724961	0.002875973073688	-0.0622531377517544	-0.0626232148189196	-0.11408544309288	0.00289479525338228	1	-0.0133416105437288	0.0329192696925284	-0.0139256136030819	-0.0130936879547325	0.029813131366142	-0.00186192046976388	0.0259978155690657	-0.248384565581476	0.968312563776045	0.737972263471807	-0.0268421297351436	-0.251012200082459	0.0188933558357069	0.033049362342745	-0.0165876355529213	0.0190533510368604	0.0299393250638132	-0.00452313930735591	0.0197803915630532	-0.248372589604651	0.968462592381705	0.674510481867364	-0.0204216888381347	-0.250999836673979
17718	0	2987910988	0	60.0272523725772	130918669442199639	-0.0179305903003194	-0.00409905881530689	-0.0849008638011117	1	0.105736050593567	0.0629421123903046	-0.000150697138733227	0.0627754323128097	-0.105474149351846	0.992438637355703	0.00347374556461117	0.994416982549594	0.105464676118178	0.998021632125122	0.00317311132238599	-0.0627913463372426	-0.0631695584800045	-0.105670697972978	0.00319091548976263	1	-0.0127252622253463	0.0335804725540646	-0.0143178587298866	-0.0124324924119268	0.0301846957593318	-0.00233403137183277	0.0301465087018434	-0.271447682750959	0.961980947598353	0.725523106255943	-0.0313276951667656	-0.27489687223321	0.0191574424822628	0.0340973483431482	-0.017550801723111	0.0193058865468849	0.0306957201955661	-0.00556510648648598	0.0195052158738531	-0.27143055062091	0.962260361203424	0.694387497004805	-0.0202674305998853	-0.274879071796673
17719	0	2988078450	0	59.9910973211575	130918669442367102	-0.0179406797316592	-0.00378655080940514	-0.0858186266545857	1	0.0981694598865897	0.0622724466903475	-0.0039397136446285	0.0619389490117239	-0.0980707568564636	0.993250065816722	0.00698401646905613	0.995179057443036	0.0978256977524288	0.998055504523312	-0.000877653912431095	-0.062325272677518	-0.0622792280735991	-0.0982286465219978	-0.000881905299687727	1	0.000732653646714359	0.0182130267130392	-0.0578829742401098	0.01965686341715	0.0309473990329039	-0.00681555612855783	0.0156601312925714	-0.368920024566408	0.929329207418889	0.729227023034124	-0.0168494104730024	-0.37784681521857	0.0195911923582164	0.0355860860960975	-0.0183796501113037	0.01965686341715	0.0309473990329039	-0.00681555612855783	0.0156601312925714	-0.368920024566408	0.929329207418889	0.729227023034124	-0.0168494104730024	-0.37784681521857
17720	0	2988243981	0	60.0341714503896	130918669442532632	-0.0175484121389994	-0.00345687488750389	-0.0868254925601554	1	0.0833167671739067	0.0625148583994085	0.0020467568769094	0.0624870180713354	-0.0831022106756279	0.994580009427787	0.000558856937784739	0.996530203676057	0.0832300477008067	0.998045620325782	0.00464496955630768	-0.0623166430927187	-0.0627450716066534	-0.0831981594866116	0.00466110901641723	1	0.000976029255417069	0.0190651623368899	-0.0592171519960978	0	0	0	0	0	0	0	0	0	0.0197182796663249	0.0371359413306402	-0.0199731395822299	0	0	0	0	0	0	0	0	0
17721	0	2988410591	0	60.0729405644333	130918669442699245	-0.0174058903364994	-0.00368311929736324	-0.0876212622252129	1	0.0718087508770741	0.0640413543833101	-0.00164478865301786	0.0638835481268678	-0.0717505980102304	0.995374675167043	0.00393984217533728	0.997422389068465	0.0716453447796095	0.997949582855945	0.000655339705808498	-0.0640015672270172	-0.0640924981433443	-0.0718123048583005	0.000657033187432998	1	0.00123443846328407	0.019095195885698	-0.0603075667416664	0	0	0	0	0	0	0	0	0	0.0201006373597457	0.0375587849605318	-0.021307035873363	0	0	0	0	0	0	0	0	0
17722	0	2988576968	0	60.0788234163222	130918669442865619	-0.0173044644728883	-0.00335308123827757	-0.0880377145958658	1	0.0609333069185176	0.0666235518404251	-0.00382218900866714	0.0664165421794749	-0.0609776460506952	0.995926990098691	0.00584540475771695	0.998137529445576	0.0607231714875082	0.997774861463317	-0.00178857328588999	-0.066649282347678	-0.0665895656895155	-0.0610154980121169	-0.00179190874883853	1	0.00144436781418776	0.019687221859927	-0.0610251083459068	0	0	0	0	0	0	0	0	0	0.0204458177279581	0.0385426640864126	-0.0222790829941242	0	0	0	0	0	0	0	0	0
17723	0	2988744897	0	60.001716049079	130918669443033549	-0.0169691182522489	-0.00338848821293443	-0.088187208996507	1	0.0531705916761954	0.0682197222255842	-0.0058247246105478	0.0679795543920785	-0.0533025769525977	0.996261820745364	0.00762993790653379	0.998570376016929	0.0529054646416818	0.997657538553284	-0.00400492591969005	-0.0682890645431676	-0.0681290231867604	-0.0533278495109547	-0.00401063815078546	1	0.00186126285526742	0.019828741606079	-0.0613873074832836	0	0	0	0	0	0	0	0	0	0.0209589272562103	0.0389539795108977	-0.0228216012030578	0	0	0	0	0	0	0	0	0
17724	0	2988909991	0	60.0446251654229	130918669443198639	-0.0162654386908014	-0.00369162743040513	-0.0886758142428668	1	0.0454912422601762	0.0737419324981406	-0.0302714496394921	0.0729503865545054	-0.046542756146793	0.996248971368005	0.0319050969665063	0.99850814079458	0.0443120475097757	0.996825112990792	-0.0285528390394187	-0.074326505996737	-0.0730945999175421	-0.0465595762529941	-0.0285877091156695	1	-0.0282320461589678	0.0247071640882154	-0.0534324504998858	-0.0481473212442919	0.0326349306242137	-0.00643478917643019	-0.328921885798441	-0.811050752617384	0.483742772268043	0.502692259604313	0.597143863312922	-0.945946117632176	-0.0126356364188071	0.00658167304239802	-0.0947201366086683	0	0	0	0	0	0	0	0	0
17725	0	2989076782	0	60.0328379623654	130918669443365434	-0.0157694196635338	-0.00328221959141154	-0.0883389457421169	1	0.0388494582343816	0.0689145162710486	-0.0175289552112619	0.0684988194365287	-0.039410628847012	0.996872466301324	0.0188476932385677	0.999092224511119	0.0382032901856555	0.997473145601117	-0.0161718661665132	-0.0691794373300744	-0.0686058835784212	-0.0394208380670353	-0.0161851464993412	1	0.00494823470110859	0.023513045938225	-0.0601216230626561	0.020696596826676	0.0349718235899089	-0.0129573809254303	-0.123709026119738	-0.606418182655943	0.785463598520497	0.523181164483592	0.156214866588268	-0.651548207253879	0.0224738940670605	0.0426657918115455	-0.0225955377784686	0.020696596826676	0.0349718235899089	-0.0129573809254303	-0.123709026119738	-0.606418182655943	0.785463598520498	0.523181164483592	0.156214866588268	-0.651548207253878
17726	0	2989243560	0	60.0320811441634	130918669443532218	-0.0157725375797368	-0.00377406631625662	-0.0883282967237973	1	0.0279928619772431	0.0723296621843175	-0.0207133534821668	0.0719622450942167	-0.0287114990258011	0.996994024608318	0.0217029273238623	0.99939400386901	0.0272141135487688	0.997171208081428	-0.019679300149181	-0.0725417598288283	-0.072054257046966	-0.0287154452113876	-0.0196886884953245	1	0.00394247175619748	0.0211959316739029	-0.0612568035441069	0.022642577364159	0.0358670552579759	-0.0115175769580658	-0.017706789109423	-0.408763665309108	0.912468484684539	0.720611787968522	0.0194029353373119	-0.421098971459568	0.0230115020773939	0.0410240578789489	-0.0228542086678481	0.022642577364159	0.0358670552579759	-0.0115175769580658	-0.017706789109423	-0.408763665309108	0.912468484684539	0.720611787968522	0.0194029353373119	-0.421098971459568
17727	0	2989411299	0	59.9798347795471	130918669443699954	-0.0144286366505235	-0.00446059842640853	-0.0871212051704044	1	0.019347505989215	0.0660363072621033	-0.0305152078172933	0.065678904144767	-0.0203363198604462	0.997633557798091	0.0311249152756661	0.999347556217631	0.0183221595597047	0.997355263283563	-0.0298478806011799	-0.0662690185848002	-0.0657398309882002	-0.0203377218561351	-0.0298584909722028	1	0.00403683926217016	0.0198462301554982	-0.0610046730373775	0.0222296399999592	0.0362343349337893	-0.0112614807636506	-0.00260915263566638	-0.315169051051552	0.949031960253072	0.696681023974651	0.00274927101634698	-0.320634778096828	0.0223746285817061	0.0401982330233134	-0.0230731906418617	0.0222296399999592	0.0362343349337893	-0.0112614807636506	-0.00260915263566638	-0.315169051051552	0.949031960253072	0.696681023974651	0.00274927101634698	-0.320634778096827
17728	0	2989576739	0	60.0329821203769	130918669443865394	-0.0138986649159637	-0.00407364182375058	-0.087476080470199	1	0.0127226805061373	0.0631008950584363	-0.0345523500543772	0.0628250755027887	-0.0138010230498881	0.997929126567035	0.0349228490786181	0.999322435706054	0.0116217084265392	0.997413356888858	-0.034120393568889	-0.0632644785199653	-0.0628724731971424	-0.0138014611968632	-0.0341302693240241	1	0.00487676203644353	0.020520030784902	-0.062731107346884	0.0239688940730641	0.037918617111652	-0.0141297270325758	0.0188519957753076	-0.287119460818577	0.957709255188932	0.725508328384192	-0.0196819246827826	-0.291218320567984	0.0238341721668921	0.0415190066638908	-0.0260573858590231	0.0239688940730641	0.037918617111652	-0.0141297270325758	0.0188519957753076	-0.287119460818577	0.957709255188931	0.725508328384192	-0.0196819246827826	-0.291218320567985
17729	0	2989743298	0	60.0655435210902	130918669444031953	-0.013445119287899	-0.00476591639822611	-0.0865876238017792	1	0.00697968570772477	0.0625626312292962	-0.0340684240576662	0.0623903794018638	-0.0080389774104822	0.998019446403869	0.0342575807106819	0.999395571364591	0.00590847701981571	0.99746371298506	-0.0338210996130571	-0.0626280647874502	-0.0624329468711045	-0.00803906399970202	-0.0338286442651867	1	-0.0261928379663912	0.0203055250888048	-0.0588973683659864	-0.0378282432637621	0.0385264347073643	-0.0072748505525108	0.0616244489664172	-0.274705771346994	0.95955154446139	0.768086493035767	-0.0641340586433195	-0.278283687988075	-0.0138601868051721	-0.00134008824663409	-0.0985601515395572	0	0	0	0	0	0	0	0	0
17730	0	2989909907	0	60.0266758547499	130918669444198561	-0.013417211170051	-0.00462959598760605	-0.0866503245031096	1	0.00775587967843568	0.0673061949511455	-0.0301351109711678	0.0671277238702263	-0.00876244937388417	0.997705912666139	0.0303683925364585	0.999516082500654	0.00673509890782171	0.997282121279006	-0.0298466129320679	-0.0673613410921211	-0.0671808237889162	-0.00876256150865523	-0.0298521924334775	1	-0.00708037777371245	0.0409127960419006	-0.0202954035074898	-0.00683723464736385	0.0377063485733231	-0.00826078171440628	0.025832053487245	-0.256338182827582	0.966241916414976	0.704941147439183	-0.0267281943721612	-0.259231890523901	0.0243032531943096	0.0403798867115484	-0.02346491449469	0.0242681431331727	0.0371720972722893	-0.0114250285235944	0.00443974348174005	-0.255634651037139	0.966763266713696	0.694020299687052	-0.00459234687919982	-0.258504109320496
17731	0	2990076610	0	60.0233250641199	130918669444365267	-0.0133823198315062	-0.00480134231902454	-0.0866673643295847	1	0.0103650106445018	0.0677357758061142	-0.0310487877554612	0.0675110663984651	-0.0114062974565605	0.997653322698859	0.03137038426359	0.99946452228707	0.00930417544083372	0.99722522777199	-0.0306686332889415	-0.0678327356612697	-0.0675668570825256	-0.0114065448044727	-0.0306754391496714	1	-0.00665888973947664	0.0402253350888515	-0.0200171855044616	-0.00651504812758435	0.0370817930492289	-0.00796325451349414	0.0177747786471164	-0.251119787308379	0.967792803065946	0.750198193127857	-0.0183642411805986	-0.253836939483647	0.02480556498009	0.0398136825248927	-0.0232961299132847	0.0247253679934876	0.036668669570178	-0.0112399090311834	0.000703929588434189	-0.250551622340483	0.968102984720989	0.685024582818396	-0.000727122501930442	-0.253250010184759
17732	0	2990243024	0	60.02199205789	130918669444531679	-0.0125748890475965	-0.00488270404296933	-0.086450946992492	1	0.010175837876824	0.0661309979981215	-0.0357544017456209	0.065885754755945	-0.0113477502037904	0.997762645064222	0.0360564236061505	0.999309368863635	0.00898440972452292	0.99717551195212	-0.0353838079730919	-0.0662494112905923	-0.0659377674666549	-0.0113479937622466	-0.0353934754988018	1	-0.00611621387089186	0.040202979725767	-0.0204656238974801	-0.00575376560123419	0.0371748258584859	-0.00838688344313393	0.0350059154068131	-0.242449024940478	0.969532390481072	0.691502779624714	-0.0360903007618705	-0.244889398787162	0.0262836594888288	0.039393674366671	-0.0234497493731186	0.0264161182815174	0.0363659441325882	-0.0113640013905625	0.0174011254604242	-0.24178346683938	0.970174188481554	0.691502779624714	-0.0179341607192107	-0.244203431248965
17733	0	2990410320	0	60.0448054338147	130918669444698975	-0.0122752038230218	-0.00524317483464075	-0.0868314203940195	1	0.00998700214556398	0.0735966656466906	-0.0371592650146592	0.073326646992712	-0.0113421392781842	0.99724348015788	0.0374838588943557	0.999260149782708	0.00860891274370074	0.996603312839765	-0.0367492711878058	-0.0736975434052647	-0.0733972466210424	-0.0113423824755222	-0.0367599135369873	1	-0.00561683875869482	0.0401384649782822	-0.020939222743837	-0.00529973297477935	0.0370713629172494	-0.00887150371319761	0.0314751388027447	-0.245458773257049	0.968895921277664	0.703879584928376	-0.0324741523646815	-0.247992915623545	0.0264380863978906	0.0391668447910797	-0.0238104819750427	0.0264199322365598	0.0361012832407552	-0.0117335617216173	0.00547217074542497	-0.244409952247131	0.969656552904114	0.67646312898072	-0.00564335138809235	-0.246911143406297
17734	0	2990577345	0	59.975266200219	130918669444865996	-0.0120194959754227	-0.00532192601919829	-0.0867449622049782	1	0.0101702676084654	0.0768585352542323	-0.0464398638855646	0.0765179642324559	-0.0119398649090017	0.996996710513969	0.0467672447494969	0.998870721262821	0.00837299363619683	0.995970795740649	-0.0459861047474771	-0.0769899487069112	-0.0765983012583353	-0.0119401486191373	-0.046005609881466	1	-0.00482840732523313	0.0397013554869296	-0.0204445103830789	-0.00429243251933484	0.0367438514891928	-0.00835566070515512	0.0487407295154191	-0.237232399479171	0.970229421283265	0.742137490897463	-0.0501940967119189	-0.239515926352728	0.0280445372839183	0.037902101947473	-0.0214615479891406	0.0283058824601542	0.0349488760716707	-0.00935947562010599	0.0275213213048208	-0.236196688673776	0.971315448828639	0.677468075506549	-0.0283264926941631	-0.238449918745967
17735	0	2990742840	0	60.0219200051859	130918669445031491	-0.00983698500185037	-0.00582962100302461	-0.0859306655427813	1	0.00799621045836908	0.0623509719107649	-0.0420112367652117	0.0621236983721982	-0.00929769112944922	0.998025149502868	0.0422203888241204	0.999085993838111	0.00667949729054378	0.997175052269209	-0.0417220547933063	-0.0624594690637385	-0.0621664180632806	-0.00929782509434817	-0.041735973819233	1	-0.00367954110740843	0.039327097378168	-0.0200736059058927	-0.00329981281556811	0.0365028854922003	-0.00794507090006749	0.0359848772317459	-0.226293261207241	0.973394292433856	0.711017135048984	-0.0369516215938236	-0.228270534723169	0.0287522977707418	0.0380937685306893	-0.0227421445692828	0.0289639796661694	0.0352708605538716	-0.0106080446302858	0.023269957593992	-0.225741678475438	0.97390923790293	0.680577140314238	-0.0238888081057781	-0.227704299658772
17736	0	2990909199	0	60.037018825808	130918669445197847	-0.0100805347522186	-0.00652476830791307	-0.0860946118814685	1	-0.00203313472978894	0.0727596338163155	-0.0470895883122441	0.07271636998788	0.000318551047640519	0.997352609692788	0.0469567078684928	0.998889914019332	-0.00374262696571908	0.996246654760727	-0.0471045453823891	-0.0726206904565061	-0.0727806100190271	0.000318551053118339	-0.0471219847517944	1	-0.0026688295853979	0.0389862825646537	-0.01943511267698	-0.00234134909724474	0.0363030480832656	-0.00727359362913781	0.0315399232735685	-0.214977652004512	0.976109544251322	0.731955720766338	-0.0323006304356046	-0.216668946760073	0.029984597028104	0.0373866627895983	-0.0209770591333139	0.0301110322171442	0.0347062603967209	-0.00880950156594533	0.0161484505543526	-0.214226274343766	0.976650567462838	0.670983398702231	-0.0165330157203018	-0.2158996455845
17737	0	2991077309	0	60.0236493178312	130918669445365960	-0.00996267388917181	-0.00693371490626312	-0.0857178264786536	1	-0.00291463204328965	0.0790689739066052	-0.0507591819005971	0.0790264890611412	0.000905080352322589	0.996872105566318	0.0505693123695014	0.998708456709213	-0.00491560209710144	0.99558905110148	-0.0507995996741812	-0.0788786536383437	-0.0791090094136895	0.00090508047594112	-0.0508214948214911	1	-0.00213306929705868	0.038478030448649	-0.0191155133213874	-0.00181648692326685	0.0358250267709106	-0.00694655523476574	0.0306064980552584	-0.21255131259791	0.9766704571091	0.783883015859113	-0.0313273374356209	-0.214185195287947	0.0305049372447092	0.0365975466996935	-0.0208868161633901	0.0306548636628245	0.033947299082455	-0.00871292156730984	0.0179570868123087	-0.211891224863735	0.977128267864031	0.655372547356078	-0.0183753415679188	-0.213509721350733
17738	0	2991242614	0	60.0285135439334	130918669445531271	-0.00894126745285078	-0.00634195828017116	-0.0854969989701378	1	-0.000434465156855933	0.0730131844009416	-0.053864122055853	0.0729247389897906	-0.00153117760309815	0.997336271243766	0.0537743968244001	0.998550228805435	-0.00239891616882002	0.995886688679713	-0.0538060967526994	-0.0729013529558696	-0.0729896157166994	-0.0015311782013632	-0.0538321561035634	1	-0.00194133869549698	0.0396523814778337	-0.0210655450850782	-0.00149614817007534	0.0368898402035368	-0.00892572616024413	0.0411023428397505	-0.221540967875646	0.974284453825373	0.757694716657368	-0.0421622089656012	-0.223394422630701	0.0305745749168258	0.0379241881999427	-0.023165589697703	0.0308079459422813	0.0351663384700541	-0.0110169353346951	0.0248580452496444	-0.220634957296667	0.975039636735382	0.685212114532845	-0.0254888732722231	-0.222465422866054
17739	0	2991410175	0	59.9924289554658	130918669445698826	-0.0074847803420636	-0.00738809141379181	-0.0842198665619732	1	-0.00440081632811912	0.0646276095587167	-0.053683507955705	0.064669453317398	0.00266193121784477	0.997903189658105	0.0534780783319158	0.998550212332125	-0.00612932209894825	0.996472757753846	-0.05376232485355	-0.0644333413753082	-0.0647148440608812	0.00266193436156743	-0.0537884483439126	1	-0.000794368106350967	0.03835273067114	-0.0189974122058169	-0.0004817858753296	0.0357192136918959	-0.00682323359415166	0.0302419662914627	-0.211001745424588	0.977017751580084	0.753979959910098	-0.0309434638412939	-0.212599665119633	0.0315821272596557	0.0368481433370913	-0.021658601954311	0.0318156531447344	0.0342155746367489	-0.00948218837317079	0.0245941772980519	-0.210694443571543	0.977242537905053	0.682113367133189	-0.02516160101864	-0.212285295879723
17740	0	2991575746	0	60.0298108040453	130918669445864401	-0.0076693543918145	-0.00766858874721027	-0.0847238160236833	1	-0.00656324597356282	0.067016540032069	-0.0598134784031187	0.067122123659793	0.00455148443349512	0.997734385748457	0.0595128695299723	0.998190859268846	-0.00855726781347172	0.995968292103573	-0.0599524183129808	-0.0667298183926602	-0.0671733247270779	0.00455150014841851	-0.0599890130637157	1	-0.000689006490880934	0.0385796265768928	-0.0198756426053666	-0.000440305137511928	0.0358977163071316	-0.00771091987493765	0.0252338681235433	-0.21470043680512	0.976353918584452	0.755970859449661	-0.0258392489186715	-0.216385103672762	0.0317068984900561	0.0369853441114282	-0.0227455257547418	0.0318330840065572	0.0343059518315715	-0.0105777431208323	0.0161262698444554	-0.214145502671585	0.976668647549638	0.690281186675787	-0.016510005336939	-0.215816954902886
17741	0	2991742316	0	60.0346039457143	130918669446030970	-0.00629527088538959	-0.00807862603716923	-0.0835536350325701	1	-0.00277324089705274	0.0586926821814727	-0.0569176486147087	0.0587061199744303	0.00110075534479917	0.998274701580291	0.0567728472724239	0.998377250480759	-0.0044395422130219	0.996659638638051	-0.0569355254665316	-0.0585483616313908	-0.0587399288853082	0.00110075556700774	-0.0569663658545055	1	0.000923246829513691	0.0374422718207098	-0.018283290264554	0.000907811910152301	0.0348237861077171	-0.00610167461862705	0.00400261410496381	-0.209086616914374	0.977888933216666	0.747444424096218	-0.0040930944368889	-0.210640838552516	0.0325975130944109	0.0362678046304341	-0.0219657336221205	0.0325429185716308	0.0336482980858041	-0.00978438702575755	0.00156086092696619	-0.20894696488498	0.977925728048159	0.680811639133919	-0.00159609217424404	-0.210498032224208
17742	0	2991909988	0	59.989297909253	130918669446198640	-0.00625790195653844	-0.00820839824994056	-0.0839708224321973	1	-0.00137578037417009	0.0587999939543683	-0.0547868549216221	0.0587743643360641	-0.000235566937120697	0.998271265040274	0.0546874521247022	0.998499062260538	-0.00298416570154764	0.996772219053581	-0.0547683044565379	-0.0586990302301152	-0.0588082572943278	-0.000235566939490818	-0.0547957232038401	1	0.000785300515993017	0.0376638431939757	-0.0194980685259275	0.000998734445947024	0.0349813178852107	-0.00733395763996221	0.0224246194091567	-0.21466842125741	0.976429518889718	0.738249760854372	-0.0229619012106693	-0.216352323812375	0.0329956133965653	0.0354849229293643	-0.0212140684202327	0.0330019903667319	0.0328065267742117	-0.00904541387791313	0.00655990734890871	-0.213770889579877	0.976861799019596	0.700850372151258	-0.00671518606996966	-0.215433461174333
17743	0	2992075490	0	60.0539284277281	130918669446364142	-0.00521495275102955	-0.00910851298004511	-0.0837416684502685	1	0.000711891471992874	0.0551029512770391	-0.0566119001303499	0.055025505744634	-0.00227008139158474	0.998482368621511	0.0565726290870487	0.998398126454932	-0.000847779134776955	0.996881001602361	-0.0565334221656335	-0.0550657863152412	-0.0550534534052027	-0.00227008334133238	-0.0565637251897162	1	0.00118937169895423	0.0367094854936238	-0.0190066230130988	0.00165881242138908	0.0340405415598481	-0.00684689434944741	0.0428620337727235	-0.214158077067079	0.975858168018179	0.751823325688274	-0.0438941889464953	-0.215829827947945	0.0335801621467415	0.0347452980259815	-0.0206648022585652	0.033832259520252	0.0320819850341167	-0.00849544685979267	0.0261451961488484	-0.213180290460133	0.976662988178456	0.692722778829234	-0.0267635342806181	-0.214828926552853
17744	0	2992242105	0	60.0687186140945	130918669446530759	-0.00451007094986187	-0.00955530325763493	-0.0843252352686369	1	-0.0022482253130039	0.0508291487568776	-0.0614213176287151	0.0508442844208324	0.000685673157525698	0.998706357541622	0.0612991116898457	0.99811218466666	-0.00380601182121716	0.996823594046494	-0.0614133265038499	-0.0507062686456241	-0.0508662285215838	0.000685673211318147	-0.0614520110183467	1	0.00163952434504946	0.036227025129456	-0.0190015429506404	0.00190720889729419	0.0336004626884215	-0.00682460477308232	0.026637995452438	-0.210356114619911	0.977261849373182	0.753884693941338	-0.027251039402806	-0.211939210606239	0.0340090187206662	0.0344079649713799	-0.0210945681050811	0.0342355876896752	0.0317814784833372	-0.00891670970426156	0.0240251166147577	-0.210194524616609	0.97736434127343	0.684764315372862	-0.0245765865193618	-0.211773925185942
17745	0	2992408609	0	60.0323334147772	130918669446697261	-0.00391897684079069	-0.010009339629178	-0.0842380403872769	1	-0.00285919393573524	0.0538004150722246	-0.0573309999359546	0.0538268505631673	0.00131482485189769	0.998549418603836	0.0571950032541259	0.998353340324881	-0.00439766584821986	0.996910929702955	-0.0573487497488908	-0.0536630146472234	-0.0538529234618374	0.00131482523075433	-0.0573802815350115	1	0.00239920865259952	0.0355387839226016	-0.0188996484983409	0.00259574385949159	0.0330130410929955	-0.0067000771446577	0.0207519502847913	-0.202208126115564	0.979122683984091	0.769682715965585	-0.02119126047743	-0.203612100589388	0.034724846084583	0.0337566321474182	-0.0212162779567188	0.0349708366162708	0.0312280420705861	-0.00901809280967063	0.0253606264398132	-0.202470680815656	0.978959887858857	0.698445283320784	-0.0258998921480618	-0.203880200820931
17746	0	2992575411	0	60.0163724664088	130918669446864068	-0.00318387802534391	-0.00988339545300044	-0.0844378539544591	1	0.000437153384811099	0.050991909847959	-0.058007027203818	0.0509285562868499	-0.00191492841391059	0.998700463203911	0.0579605141012312	0.99831833304934	-0.00104149061811624	0.997018987261355	-0.0579382338940034	-0.0509539016522348	-0.0509506912381362	-0.00191492958418751	-0.0579708042513049	1	0.00319571306240614	0.0352929770534396	-0.0186686203717963	0.00340429695262762	0.0327926786896241	-0.00646391969895843	0.0216669665853041	-0.200193417013534	0.979516788188664	0.764055187945997	-0.022116449686018	-0.201555330181825	0.0353712423861706	0.0335661659280651	-0.0211300987922158	0.0355630422426922	0.0310650804752005	-0.00892527251846216	0.0209706820129195	-0.200152918887139	0.979540218447855	0.69419660298099	-0.0214054294566816	-0.20151399546276
17747	0	2992741840	0	60.076982645562	130918669447030494	-0.00349207599188322	-0.0107792229394322	-0.084823404227733	1	-0.00817650987524744	0.0632973574811118	-0.0535706134437234	0.0634430186123553	0.00647259289538996	0.997964472779749	0.0532500168156347	0.998532516414233	-0.00986150965082814	0.996563805834071	-0.0537672688972511	-0.06300525134339	-0.0634869874317175	0.00647263809052405	-0.0537943367376951	1	0.0048019723476708	0.0346594924324124	-0.0182489460405101	0.00489832669113386	0.0323269393201986	-0.00601001480498654	0.0123639611699636	-0.186636321765728	0.98235126907942	0.736528063027265	-0.0125854251571936	-0.187737187357519	0.0366088379420529	0.032522281915961	-0.0199081089565202	0.0367971575494629	0.0301859430419733	-0.00767062325105938	0.0203277039019046	-0.1870568865495	0.982138740529302	0.699388830529805	-0.0206944305692383	-0.188165291442488
17748	0	2992908413	0	60.0312522699317	130918669447197067	-0.00212652374022606	-0.0101678565120674	-0.0845167867092686	1	-0.00357171276088608	0.0565564915744605	-0.0636953194395715	0.0566016849197471	0.00176728634028483	0.998395275411116	0.0635172454286113	0.997966306845314	-0.00536748867593158	0.99637433166326	-0.0637191266458992	-0.0563743213003636	-0.0566320400575532	0.0017672872602168	-0.0637624232844746	1	0.00457637058825937	0.0354549709305777	-0.0189720597866294	0.00476170679519361	0.033016010204547	-0.00675485776677526	0.0196865764486886	-0.19529453933235	0.980547031821878	0.772094218577932	-0.0200744393549707	-0.196557763332922	0.0367310997286654	0.0337476989846115	-0.0216503889491108	0.037000530898635	0.0313043475505916	-0.0094353391901241	0.0270458772619935	-0.195758949867018	0.98027901847897	0.681356200453845	-0.0275829813571712	-0.197031314175787
17749	0	2993075044	0	60.0647858780481	130918669447363695	-0.000878889410956855	-0.00983377747269422	-0.0846121385483943	1	-0.00892494280855198	0.0439328242099682	-0.0627390789819125	0.0441691328134245	0.0075386311773213	0.998995623987654	0.0624809718171403	0.997993071400924	-0.0102935706407497	0.99706831053208	-0.0628728755165748	-0.0436094675154548	-0.0441847634871651	0.00753870258376481	-0.0629161622863825	1	0.00486627707233773	0.0361355174789187	-0.0197120200684001	0.00489640762779624	0.0337874846942625	-0.0074755031486238	0.0071057531403126	-0.187679679699849	0.982204584646229	0.786265050445182	-0.00723436775651509	-0.188799313298528	0.0367159788763314	0.0348357891650005	-0.0229474279776107	0.0366870530249653	0.0324881510250772	-0.0107106899131141	0.00299716467213487	-0.18742005265752	0.982275287720189	0.6756536577532	-0.00305123768086742	-0.188534995966186
17750	0	2993241768	0	60.023216980328	130918669447530616	-0.00094167457591867	-0.0100474995735705	-0.0844909444634049	1	-0.0103802298729901	0.0468783958171853	-0.0608398384994715	0.0471470859605198	0.00894451763712975	0.998847910289485	0.0605357653098516	0.998096335639794	-0.0117951642958533	0.997051941176477	-0.061022130302495	-0.046515870512798	-0.0471664584541771	0.00894463690821825	-0.0610625109820657	1	0.0049782158576697	0.0360760321018403	-0.0192999332327484	0.00516852434597979	0.0336733789924226	-0.00707539110670462	0.0200157223431425	-0.192382660801446	0.981115835506714	0.767712929872308	-0.0203981481746893	-0.193589587502863	0.0372321220088354	0.0343071521597834	-0.0214460142334425	0.0373823044667637	0.0319045994773877	-0.00922082769753869	0.0174273152652585	-0.192224037215414	0.981196314811288	0.69398071597765	-0.0177594257012654	-0.193427946981945
17751	0	2993408209	0	60.0278649349028	130918669447697057	-0.000872909008994197	-0.00935486790931339	-0.0846276752180261	1	-0.00304041260507892	0.0516191474939454	-0.0533241149048753	0.0516527210922785	0.0016619775709428	0.998663724300786	0.0531966590766425	0.998574303004179	-0.00441325761774865	0.997247267164391	-0.053353530438677	-0.0514906683087568	-0.0516757884184564	0.00166197833603282	-0.0533789493957759	1	0.00502054664387971	0.0361129981261463	-0.0190040351312633	0.0053309031667631	0.0336955078093348	-0.00678490647575239	0.0296430153475379	-0.193827118354213	0.980587752234142	0.758427590002946	-0.0302206411771867	-0.195061754146289	0.0373119239462453	0.0344405341487816	-0.021285685937509	0.0375741928489969	0.032023463545252	-0.00906525285515869	0.0264156761134759	-0.193653602081477	0.980714277685574	0.692151297285906	-0.026928628742627	-0.194884886738031
17752	0	2993576140	0	60.0185337232137	130918669447864985	-0.00239663967520539	-0.00974906139976524	-0.0856173364926466	1	-0.0113887365832618	0.0634948905812204	-0.0562494003658315	0.0637375084430032	0.00959015244167647	0.99792061758119	0.0558194089314406	0.99835415587861	-0.0131595222729626	0.996404397623787	-0.056542094195859	-0.0630972897985635	-0.0637836799893692	0.00959029945045874	-0.056574869676811	1	0.00453126858099528	0.0358301869616021	-0.0195848114406964	0.00443458642382214	0.0337112965658028	-0.00730678506775928	-0.00348829738207488	-0.169169607705487	0.985580780864839	0.774338710385884	0.00353931700383615	-0.169987072296773	0.0371062785798401	0.0334878879660404	-0.0205825370971655	0.0369776028819146	0.0313681648868882	-0.00830490635534596	-0.0054862327552169	-0.169057401286115	0.985590937620949	0.695623931386341	0.00556638244402765	-0.169873226103026
17753	0	2993741503	0	60.0235412328715	130918669448030348	-0.00241114783745023	-0.00993748324974838	-0.0855322999381807	1	-0.0109306642638956	0.0637015090269546	-0.0545847742583061	0.0639236984647692	0.00918010112153569	0.997912564565645	0.0541717459800812	0.998451435401121	-0.0126551603273604	0.996483408146897	-0.0548676306107711	-0.06332740638227	-0.0639700125512205	0.00918023006746679	-0.0548975130102572	1	0.00508019080458666	0.0360594922656201	-0.0202774022044676	0.00456888030959947	0.0339504442515795	-0.00800854814547432	-0.0366384697675679	-0.167521153415959	0.985187436831833	0.808785282700711	0.0371722085495681	-0.168314750543467	0.0366757984174154	0.0348539481504747	-0.0234693041878048	0.0362895517271263	0.0327385612317882	-0.0111963277078106	-0.026064143079607	-0.168081607842606	0.985428451766322	0.722877588088733	0.0264433887695419	-0.168883266059992
17754	0	2993908338	0	60.0156160632997	130918669448197184	-0.00245583747981439	-0.00990844716270314	-0.0857201047891283	1	-0.013765398830928	0.0545405734882229	-0.0502935612212876	0.0548348240838409	0.0123814708785132	0.998418670321513	0.0498706412482118	0.998641180645723	-0.015123209315768	0.997249247284342	-0.0506210578455341	-0.0541428415712799	-0.0548665513507554	0.0123817872486149	-0.0506465877046961	1	0.00434923046238348	0.0361533802832861	-0.0203172838149152	0.00378550137491242	0.0341125647368592	-0.00803945892732433	-0.0409664724268093	-0.161983433647311	0.985942754606337	0.822917197411376	0.0415266719279352	-0.162700301300179	0.0360403992055344	0.0348001049203671	-0.0232116233526317	0.0356257456104396	0.0327529290757718	-0.0109280109581697	-0.0284897598955894	-0.162587380814237	0.986282757215728	0.714176361291298	0.0288779659714129	-0.16331236203973
17755	0	2994075691	0	59.9850517251101	130918669448364536	-0.00252315660425451	-0.00991960670617976	-0.0856490367798599	1	-0.0135595225704585	0.053891877089835	-0.0475155515807749	0.0541658735641805	0.0122676635931336	0.998456590228636	0.0471080158320381	0.998779749611843	-0.014827225285678	0.997420118598676	-0.047838438470225	-0.0535218723451715	-0.0541964774978228	0.0122679713188074	-0.0478603080633506	1	0.0042630347327923	0.036196733333088	-0.0202947969276313	0.00357478126403847	0.034193736383595	-0.00801789132233723	-0.0509912472709321	-0.158722998879473	0.986005528548629	0.789321715373053	0.0516689419624134	-0.159397120776861	0.0359162548084654	0.0350278504675484	-0.0232438611527877	0.0354323061281149	0.0330175458323073	-0.0109566943130188	-0.034106808306433	-0.159485237958562	0.986610959041328	0.723340323567327	0.03455590184647	-0.160169194701476
17756	0	2994241147	0	60.0335227190863	130918669448529992	-0.00329686814358907	-0.00957472869752322	-0.085433405193753	1	-0.0162040514250768	0.0550648308294734	-0.0548649516703228	0.0554512700490647	0.0146772582378823	0.998353511908765	0.0543614147910873	0.998364492473939	-0.0176968005347355	0.996980437737801	-0.0552532194344672	-0.0545627025565044	-0.0554857096505005	0.0146777852561387	-0.055287333501727	1	0.00302057057645814	0.0366431173486397	-0.019958115207421	0.00258453810006313	0.034643990915797	-0.00766789677747855	-0.0308520227622613	-0.158931795907102	0.986807396071402	0.788808198157761	0.0312543019938114	-0.159608602273899	0.0347949890759002	0.0352193752186588	-0.0228478560322149	0.034476668316778	0.0332144497066111	-0.0105544047029319	-0.0208959478886789	-0.159461942984645	0.986982901625654	0.748109710655526	0.0211683774881092	-0.160145597738228
17757	0	2994407880	0	60.0225684857506	130918669448696728	-0.00367996116523355	-0.0100213195311744	-0.0851282369115152	1	-0.0241287065257328	0.0545463298304379	-0.0419742221215758	0.0550041517630181	0.0229630582602018	0.998222040051295	0.0412792450098722	0.998828504535253	-0.0252515833025324	0.997632481037103	-0.0425947940857608	-0.0539918169405866	-0.0550464546788021	0.0229650768171429	-0.0426189294981768	1	0.00197275702742164	0.037034382745238	-0.0203755963483751	0.00148396259515621	0.0350266412159039	-0.00808830113449187	-0.035041562890064	-0.159453939072267	0.986583260644817	0.826141678143629	0.035503175494453	-0.160137490086196	0.0343710439123275	0.0369693445106384	-0.0254244833278559	0.0338330496962536	0.0349595108681417	-0.0131394871555749	-0.0384213802855898	-0.159315812121764	0.986479736003195	0.717451362191397	0.0389282910245976	-0.159997574528122
17758	0	2994574553	0	60.0189659932539	130918669448863401	-0.00339082706767106	-0.0101580665180266	-0.0845244886382072	1	-0.0209255369859934	0.0404586023511934	-0.0394317261416817	0.0408465720301989	0.0201154455768412	0.998962925439491	0.0389846956902589	0.999003931772912	-0.0217103156172432	0.998404602881677	-0.0398310576247675	-0.0400216915331271	-0.0408662122381126	0.0201168023798902	-0.0398496645268075	1	0.00142729100640142	0.0371794284128301	-0.0205770648506786	0.000873886984458391	0.0351527623454178	-0.00829576839129235	-0.0401604979090016	-0.160813530231292	0.986167401054329	0.817304632910862	0.0407013239531231	-0.161514855813793	0.033706838667271	0.0365222446703101	-0.0235944646039798	0.0330752903110274	0.0344934768438298	-0.0113170362177108	-0.0458420414773775	-0.160593445819224	0.985955502237852	0.713274527522686	0.0464615802131775	-0.161291873236458
17759	0	2994740560	0	60.0414526188881	130918669449029405	-0.00381252821103859	-0.010306438930858	-0.0848019394940606	1	-0.022996352560807	0.037673734430209	-0.0357694189937851	0.0380646442573616	0.0223103814856418	0.999026190715502	0.0353171178311168	0.999096101374248	-0.0236575866664583	0.998650982098182	-0.0361832433143176	-0.037242299305942	-0.0380833261524405	0.0223122327440074	-0.036200157745294	1	0.00126188729669784	0.0365330865610743	-0.0197387396120384	0.000742963410471861	0.0345206866522818	-0.00745372680187394	-0.0374449592108651	-0.15979943925686	0.98643905754126	0.787151737039757	0.0379415120805842	-0.160487478009931	0.0330367417321405	0.0356616451813744	-0.0221601132983923	0.0326147728265327	0.0336457558730087	-0.00987157666707943	-0.0291463061773946	-0.160080872663806	0.986673505797844	0.723729483368163	0.0295313826280381	-0.160772581638891
17760	0	2994908534	0	59.9964242131169	130918669449197376	-0.00440791717901887	-0.0108729225254889	-0.0846273104049243	1	-0.021432437114563	0.0397131109128893	-0.0379258752456279	0.0400964196681277	0.0206671676435439	0.998982054549225	0.0374784634343572	0.99905141404385	-0.0221728860454248	0.998492684954876	-0.0383293657471331	-0.0392838110807183	-0.0401157443052335	0.0206686391938904	-0.0383469516517907	1	-6.78354211955928e-005	0.035665048233911	-0.0187038973414973	-0.000538867787520155	0.0336333445703306	-0.00641975025849617	-0.0335755767660428	-0.161410698028364	0.986316007781899	0.759985512449778	0.0340282588912254	-0.162119928219606	0.03229617999329	0.0351392278678595	-0.0222608061306956	0.0318195067722869	0.0331048912550441	-0.00997731081437224	-0.033470143969099	-0.161414586805163	0.986318954815939	0.740625992499486	0.0339213854009774	-0.16212386866748
17761	0	2995074161	0	60.025739036899	130918669449363009	-0.0047895593569953	-0.0110742319620862	-0.0850330511406699	1	-0.0206315754475092	0.0377377469051145	-0.0349623683752298	0.0380789991433056	0.019961481501153	0.999075337039466	0.0345552744895643	0.999176196383641	-0.0212805447597086	0.998677086364354	-0.0353336643528267	-0.0373578550536133	-0.0380958019126154	0.0199628073833717	-0.0353480666878197	1	-0.000286170248215406	0.0356696693767249	-0.019897645106751	-0.000631992043089467	0.0337202051830935	-0.00759618146294892	-0.0237398052918907	-0.155123786343547	0.987609757219492	0.821317898020863	0.0240330093470373	-0.155752755244731	0.0317923995055651	0.0348917298753649	-0.0224289731780175	0.0313834780653128	0.032940508711748	-0.0101295618414391	-0.0282546242231011	-0.154967850117461	0.987515388052249	0.724310998315782	0.0286040281061337	-0.155594910243093
17762	0	2995241747	0	60.0381722699292	130918669449530589	-0.0052779794969519	-0.0116785725351664	-0.0852908063499173	1	-0.0232019203650091	0.0373940826198946	-0.0318492620923879	0.037745084707747	0.0225951699435239	0.999031914843379	0.0313998991651425	0.999223838598389	-0.0237858510278716	0.998793950178326	-0.0322673003507342	-0.0370063023720504	-0.0377636987612224	0.0225970930147999	-0.0322811466640126	1	-0.000364364575605554	0.035410818452906	-0.0203434192980554	-0.000926059383431196	0.0333459507427036	-0.00807023939037511	-0.0407580773395535	-0.163925251504551	0.985630402864458	0.79385948160931	0.0413287463124647	-0.164668426219865	0.0312366969802087	0.0347059406186727	-0.0226136392464384	0.0308744758177592	0.0326374980810608	-0.0103319316575861	-0.0242546991585443	-0.164407079841837	0.986094326961984	0.720306899221396	0.0245917747539129	-0.165156881583181
17763	0	2995407302	0	60.0312522699317	130918669449696150	-0.005283961124242	-0.0116899601026311	-0.0850451682144924	1	-0.0245822238393033	0.0383198188954583	-0.0248378435014622	0.038607859922297	0.0240954216990366	0.998963885135677	0.0243558233422351	0.999389534745318	-0.025046990055885	0.998957570180807	-0.0252975985951901	-0.0379974273309984	-0.0386286785344518	0.0240977538992694	-0.0253076469604086	1	-0.000429518355263238	0.0353845279120453	-0.0199904452645659	-0.00105508498541385	0.0333776942071544	-0.00771237742858326	-0.0459851031405247	-0.159206121744247	0.986173808762082	0.850733297483468	0.0465960635611651	-0.1598864660192	0.0312675291322413	0.0348643255124276	-0.0225729056096274	0.0309250389773611	0.032855630382467	-0.01028071929601	-0.0228172768339241	-0.159702770065572	0.986901412052525	0.718503836352769	0.0231159995087158	-0.160389551176113
17764	0	2995573821	0	60.0426422845505	130918669449862669	-0.00564399367573945	-0.0116311747970798	-0.0853963271308773	1	-0.0267845645885001	0.0397792062888547	-0.0296940483454715	0.0401556821454919	0.0261799179088785	0.998850405761401	0.029145712277042	0.999200637263403	-0.0273608104462082	0.998768265739002	-0.0302108985416494	-0.0393605508347134	-0.0401802609903054	0.0261829093989905	-0.0302258591553001	1	-0.000188745701418429	0.0352666051246919	-0.0198658449379022	-0.000845635670066216	0.0333295260593296	-0.00757590307773404	-0.0486215536167092	-0.153520157062604	0.986948583209567	0.817609603278113	0.0492247285138687	-0.154129682354412	0.0320970751049656	0.0343785046724216	-0.0219733355487999	0.0315934173368836	0.0324382462109557	-0.00967570464055741	-0.0358432791832092	-0.153864497108616	0.987441631625337	0.716511106878132	0.0362832067990526	-0.154478162784609
17765	0	2995740473	0	60.0679248093744	130918669450029321	-0.00531083501481516	-0.0113780812479552	-0.0853226776209044	1	-0.0282745175049939	0.0399148107745254	-0.0296227711448366	0.0403117304370211	0.027668077147789	0.998804005746932	0.0290424963886379	0.999161750015667	-0.0288501422725485	0.998764986266884	-0.030170760888223	-0.0394743890989686	-0.0403381076253096	0.0276716084536417	-0.0301869001420504	1	-0.0013930998302971	0.0361779127167602	-0.0203849849525436	-0.00196851947445354	0.0341014931733626	-0.00811283305550183	-0.0418167482314107	-0.164733334820678	0.985451311819214	0.80371996336454	0.0424086666210208	-0.165487646419165	0.0306305353018952	0.0364925439711158	-0.0248459229043806	0.0300145294490172	0.0344131424535532	-0.0125761785664582	-0.044483172936504	-0.164658146070848	0.985347117648401	0.70801117429324	0.0451140410551083	-0.165411416708333
17766	0	2995908266	0	59.9837204182785	130918669450197108	-0.00517929923213383	-0.0111930803937477	-0.0853093627135874	1	-0.0313435894712834	0.038845866716303	-0.0259183794460521	0.0392314709787755	0.0308237895536586	0.998754617352227	0.025296093513293	0.999173126500227	-0.0318303460981605	0.998909905515912	-0.0265133414965695	-0.0384193100520826	-0.0392602062305018	0.0308286726196023	-0.0265290574298902	1	-0.0014690157163458	0.0365007581049915	-0.0205126584326675	-0.00194822290773076	0.0344343941821897	-0.00823473055426158	-0.0341546255199986	-0.164141337040661	0.985845364664303	0.798090334759897	0.0346311618163951	-0.164887478867712	0.0307760985310338	0.0368303227688296	-0.0247611012191413	0.0302423680623297	0.0347611227729941	-0.0124857786912396	-0.0379424371215756	-0.164047946922535	0.985722396304242	0.698055232830822	0.0384730173103869	-0.164792805412981
17767	0	2996073598	0	60.0341714503896	130918669450362446	-0.00581159575622079	-0.0111147390967929	-0.0853354621320377	1	-0.0341383930065242	0.0445926483128787	-0.0209976056784171	0.0449242408237988	0.0336499138519267	0.998423505274271	0.0202240947728984	0.999197075914133	-0.0345859722324373	0.998785661980098	-0.0217459601398516	-0.0442076310219609	-0.0449648470818199	0.0336562674831528	-0.02175999943936	1	-0.00163683869388629	0.0370995202629509	-0.0211749927074028	-0.00216717090519526	0.0349692870404496	-0.00891006436763321	-0.0381052455375768	-0.169114226952691	0.984859567910428	0.767116171679975	0.038671755202912	-0.169930881936766	0.0308135473184293	0.0376308336878627	-0.0259531590664531	0.0302345414004017	0.0354973280069468	-0.0136909037414165	-0.0414045523758971	-0.169050567548862	0.984737309465808	0.712777544904913	0.0420215404180328	-0.169866292569997
17768	0	2996241202	0	60.0006360067417	130918669450530044	-0.00587767227919457	-0.0112092527761883	-0.0855961410415811	1	-0.03655901967503	0.0479079820668959	-0.014851472786122	0.0481486191508622	0.0361799136042814	0.998184714532061	0.0139664858945841	0.999221685824873	-0.0368911893147406	0.998742533261512	-0.0157173925600393	-0.0476058381450428	-0.0481988228863335	0.0361878114249545	-0.0157283380677032	1	-0.00203870700274376	0.0368730600324769	-0.020232321313258	-0.0025507547811691	0.0346708785445357	-0.00797934790839525	-0.0364966144829706	-0.174879434062006	0.98391319773313	0.768587498344645	0.0370763291175771	-0.175783313875988	0.0299507693650294	0.0371642498739182	-0.0241185000439667	0.0293855699795477	0.0349584409522228	-0.0118683997727191	-0.0401339721579114	-0.17483211008796	0.983779953831658	0.698990494656061	0.0407730706298097	-0.175735249423772
17769	0	2996406838	0	60.0139952636955	130918669450695686	-0.0058576139573651	-0.0112263104598848	-0.0858187752734363	1	-0.0376613641036868	0.0455361421063672	-0.0167039702688386	0.0458219768034611	0.0372575010836948	0.998254589298152	0.0158362667765312	0.999151566182001	-0.038017896452018	0.99882408816388	-0.0175506811563628	-0.0451930801621452	-0.0458698968992648	0.0372661261281368	-0.017563778107659	1	-0.00134627616956447	0.0373498689283374	-0.021585089010423	-0.00213456702957305	0.0351487702825293	-0.00934655812292189	-0.0585509060241985	-0.174210573628631	0.982966157830334	0.781701869373339	0.0594952383261413	-0.175104025811449	0.0299575605775422	0.0373222801012534	-0.0243224327138444	0.0292151915098687	0.0351181183320646	-0.0120814948795685	-0.0542677413911472	-0.174267537383018	0.983201829564389	0.699383067163833	0.0551389671677333	-0.175161874454407
17770	0	2996573402	0	60.0648219558548	130918669450862250	-0.00583754417115625	-0.0110885772969831	-0.0860792161003628	1	-0.0385319100019622	0.0475350317098771	-0.0184450443510809	0.0478579192442466	0.0380674410296445	0.998128493481208	0.0175169943240332	0.999087846663384	-0.0389439284019259	0.998700542943411	-0.0193479865354792	-0.0471474383350777	-0.0479109606655925	0.038076641142606	-0.0193632306332861	1	-0.00128938956692115	0.0371378653543338	-0.0215902991848353	-0.00202453026085894	0.0350879300178212	-0.00932222920898658	-0.054625723843156	-0.162295649032167	0.985228984855723	0.785706353592943	0.0553879884329789	-0.163016703369395	0.0299723438081146	0.0370650846221106	-0.0245152793155786	0.0292793920098758	0.0350122777758235	-0.0122451610660606	-0.0506838185819097	-0.162355363658807	0.985429797816756	0.700610518920861	0.05138792933359	-0.16307722062031
17771	0	2996739949	0	60.0316486851868	130918669451028798	-0.00580836419256432	-0.0111659814432062	-0.0862312635579835	1	-0.0367829303791459	0.0457092260797045	-0.0150271835629346	0.0459575740663994	0.0364171115567757	0.99827936739762	0.0141775955942894	0.999210841166027	-0.0371037825490164	0.998842779004332	-0.0158584009957265	-0.0454049991604729	-0.0460043045214046	0.0364251657964744	-0.0158695933221304	1	-0.00214938718587986	0.0367177822873845	-0.0208279558492625	-0.00273670755643255	0.0346089877136081	-0.00856189079937938	-0.0426995476060446	-0.167284150039096	0.984983635285346	0.798733947187759	0.0433233895922636	-0.168074354848686	0.0298022124978393	0.0371660002643441	-0.0246489686055868	0.0291740381190019	0.0350536331232041	-0.0123854739156216	-0.0453765386662442	-0.167249659784123	0.984869799029682	0.731063954417949	0.0460410821819663	-0.168039371739439
17772	0	2996907666	0	60.0269280799367	130918669451196511	-0.00584573336948747	-0.0110990749594877	-0.0861036279008389	1	-0.0356852266161962	0.0445719739648213	-0.0132833074259774	0.0447833904884428	0.0353688443124698	0.998370418626453	0.012480647854041	0.999275266756307	-0.0359607380104426	0.998918756138608	-0.0140707533953425	-0.0443095083857222	-0.0448264387405889	0.0353762226063305	-0.0140800278182091	1	-0.00223105291201111	0.0373518327352042	-0.0222206255081782	-0.002747904442774	0.035254679468633	-0.00994951009242534	-0.0370961931188597	-0.166507167191124	0.985342192200291	0.782738487652873	0.0376302587124332	-0.167286319437975	0.0297370044529955	0.0371064575509512	-0.024377986483121	0.0291529784807502	0.0350054841365143	-0.0121103532812531	-0.0418812295483865	-0.166451646441399	0.985159790089132	0.718919643326611	0.0424865356065695	-0.16723001292703
17773	0	2997073146	0	60.0296306256768	130918669451361994	-0.00589003554568324	-0.010992992853284	-0.0859800075192497	1	-0.0363082763476969	0.0441132625169403	-0.0146646981464519	0.04435383401801	0.0359638652322322	0.998368337741868	0.0138555896604824	0.999233550114437	-0.0366105853662535	0.998919796601841	-0.0154568018444062	-0.0438215384677399	-0.0443971292854027	0.0359716223561219	-0.0154674241955856	1	-0.00138076508033843	0.0364211664057395	-0.0200969732153677	-0.00186095335228801	0.0344064767292428	-0.00781042496819699	-0.0343403796372457	-0.160029190623743	0.986514772557755	0.754267214995413	0.0347957479566071	-0.160720224616954	0.0308138003078418	0.0355726793723616	-0.0213692482755092	0.0302994896364295	0.0335549549964419	-0.0090845312304938	-0.0365128226318654	-0.160001295064278	0.986441280239837	0.721782248607494	0.0369978039262926	-0.160691964918369
17774	0	2997239711	0	60.0279730354345	130918669451528562	-0.0055877973126919	-0.0106752446832667	-0.0859742984353803	1	-0.0338517160849624	0.0418150078013007	-0.00687702731226638	0.0419108804827307	0.0336913752094439	0.998553137961951	0.00616607468397831	0.999403530149193	-0.0339788676727586	0.999102325900683	-0.00758123748656577	-0.0416781383703546	-0.0419469876760677	0.033697752363302	-0.00758561666552047	1	-0.00176006534158125	0.0363067020957466	-0.0188658360848128	-0.00229668448512721	0.0341490633829161	-0.00660624480277808	-0.0385478265775727	-0.171273252998442	0.984469165527025	0.778176828693792	0.0391359584107613	-0.172121873662919	0.0309437834732469	0.0361773817044922	-0.0210210336837943	0.0303122602318079	0.0340147815563972	-0.00876646967706672	-0.0455257385006884	-0.17123510785139	0.98417780150392	0.706053036462195	0.046224684743821	-0.172083156543219
17775	0	2997407465	0	59.9882902857362	130918669451696313	-0.00560672839489019	-0.0108728690241473	-0.0855831925217955	1	-0.0346771009644661	0.0413717531398292	-0.00969699735383335	0.0415191038865206	0.0344591772851472	0.998543303574407	0.00897498997708703	0.999351895946406	-0.034860258507868	0.9990973994398	-0.0104092828357668	-0.0411829244162373	-0.0415557357344197	0.0344660006034052	-0.0104156568422999	1	-0.0019733767729838	0.0372940014673714	-0.0210293548246567	-0.00249746690076985	0.0351613715787303	-0.00876483928944316	-0.0375993589086858	-0.169310530747639	0.984845283477363	0.777026158455154	0.0381594020816092	-0.170130057927206	0.0296251170466796	0.0373147190294668	-0.0236537485134502	0.0290070411267579	0.0351774617540562	-0.0113940538396046	-0.0445125610465112	-0.16925327261996	0.98456689037186	0.714741801455062	0.0451795313862196	-0.170071961330428
17776	0	2997572900	0	60.0732653544263	130918669451861748	-0.0054687749278993	-0.0106420363936994	-0.0855793805664299	1	-0.0330354952655008	0.0412646015051776	-0.0156311636629441	0.0415018342270804	0.0326963431685892	0.998603298061442	0.0149418234199683	0.999332330469644	-0.033341193604869	0.999026696174169	-0.0163046748361543	-0.0409855817308094	-0.0415359780227575	0.0327021716485612	-0.0163141207525137	1	-0.00252335443424743	0.0366176318854268	-0.0195776068619197	-0.00283937547683771	0.0345422275895291	-0.00729582629131866	-0.0211058366629423	-0.16523929691025	0.986027645867682	0.772137435660425	0.0214016455635358	-0.166000638633928	0.0292474563930977	0.0364532819054075	-0.0227130428471081	0.0289577134893505	0.0343761344458029	-0.0104308806807472	-0.0184476114778245	-0.16527677145157	0.986074679955483	0.727626793220042	0.0187059460300609	-0.166038635619946
17777	0	2997739494	0	60.0277568347604	130918669452028339	-0.00550041425951329	-0.0110818258196581	-0.0855235186986304	1	-0.0359153421746218	0.0431286684121982	-0.0157881867207581	0.0433876770606759	0.035554632728224	0.998425449180278	0.0150049724717794	0.999230628656469	-0.0362353633336229	0.998945624286127	-0.0165535146225696	-0.0428207995399517	-0.0434287772119323	0.0355621279503547	-0.0165647449910709	1	-0.0021666856129538	0.036832797241299	-0.0200405456732743	-0.00258825325609178	0.0346394199407259	-0.0077825501201728	-0.0292905581528401	-0.174377955750201	0.98424305522136	0.747633011871205	0.0297506959874766	-0.175274009773736	0.0298423233615568	0.0371824088172092	-0.0235959586734683	0.0293668575104505	0.0349857477088421	-0.0113404043327043	-0.0329961045431967	-0.174324775015633	0.984135219317307	0.705971904675371	0.0335154644190579	-0.17522000182661
17778	0	2997906061	0	60.0651466580653	130918669452194909	-0.00562680087493235	-0.0111697206568791	-0.0855732830323531	1	-0.0381605479855462	0.0452373026150949	-0.0122807742234409	0.0454440114183821	0.0378596259103846	0.99824921264789	0.0114104203330211	0.999196722187477	-0.0384150058912484	0.998901718956389	-0.0131361750797789	-0.0449755130070093	-0.0454923048959435	0.0378686761062234	-0.0131459782266939	1	-0.00199617074567339	0.0369390210743915	-0.0202128526696911	-0.00247705043114866	0.0346769822773411	-0.00796960230388742	-0.0338841110305576	-0.179707823743788	0.983136290198333	0.772234806819164	0.0344516873313076	-0.180689431588037	0.0299402929053949	0.0373242089300936	-0.0239566031947214	0.0293906530679898	0.0350581810701293	-0.0117167905414574	-0.0387520785646888	-0.179656199844146	0.98296588255365	0.705211735892356	0.0394032198940555	-0.180636953595699
17779	0	2998072628	0	60.0315766092965	130918669452361476	-0.00558755697269358	-0.0111729360878999	-0.0854692637003599	1	-0.0367941908695025	0.0454650176298842	-0.0104022359060385	0.0456295953353437	0.0365361536545954	0.998290062810234	0.00955994027389793	0.999269205460917	-0.0370089524232564	0.998912682656243	-0.0112322968993498	-0.0452469660294762	-0.0456759617041669	0.0365442871688995	-0.0112400380300987	1	-0.0014729868213354	0.0361475940042923	-0.0186310972501909	-0.00183236278854642	0.0339441243275713	-0.00637321702823043	-0.024300760971381	-0.1753102686118	0.984213281121257	0.743253275489262	0.0246855281699216	-0.176220908580926	0.0312826256876308	0.0356029744644616	-0.0209243158130363	0.030823693282845	0.0333952902941126	-0.0086701119771346	-0.0316512076819561	-0.175241501124948	0.984016573709889	0.723498965650807	0.0321542337492833	-0.176151059789855
17780	0	2998240114	0	59.9983680443892	130918669452528962	-0.0053798218851029	-0.0111681242779163	-0.0855173160529143	1	-0.0354553082678597	0.0458981858793194	-0.0131616061049071	0.046104389701567	0.0351324534485122	0.998318634487474	0.0123404214513802	0.999285057383827	-0.0357363692588219	0.998860400280564	-0.0139672761871696	-0.0456378784264011	-0.0461492484854429	0.0351396847341838	-0.0139763590205633	1	-0.00185339042772937	0.0367509298148319	-0.0201512242012231	-0.00225047268140242	0.0345331164549731	-0.00789719300813034	-0.027282005398522	-0.176367051849344	0.983946317236568	0.767158245658389	0.0277200257100819	-0.177294418228985	0.0301865346421356	0.0370421417889095	-0.023837244130812	0.0296784944635799	0.0348200458798583	-0.0115875835253931	-0.0355359360721503	-0.176266677042261	0.98370079587848	0.703770033065151	0.0361090386610388	-0.177192445867926
17781	0	2998406883	0	59.990377543442	130918669452695728	-0.00537687186946413	-0.0111759013164215	-0.0855579531642491	1	-0.03543263567926	0.0459521572103975	-0.0139500265214139	0.0461719540465142	0.0350911843795043	0.998316963413109	0.013127885663993	0.999275177714578	-0.0357320279510153	0.998847240211195	-0.014755608504655	-0.0456778145289115	-0.0462168596276836	0.0350983902025503	-0.0147652383616788	1	-0.000388293960116146	0.0363815266153026	-0.0196765824837471	-0.00105511639402463	0.034154593019669	-0.00743593203944752	-0.0488094354420941	-0.176556342391414	0.983079598493016	0.775374996244022	0.049608788972253	-0.177486726568538	0.0314953555837987	0.035547697692173	-0.020913377880134	0.0309405823894264	0.033319243151556	-0.00866690013903597	-0.0392493260165639	-0.176657557303598	0.983489500632707	0.713963253778319	0.0398870642204055	-0.17758955783858
17782	0	2998572397	0	60.0697650251002	130918669452861242	-0.00531716787712779	-0.0109042022304745	-0.0858791117469415	1	-0.0323393855522748	0.0455470805384514	-0.0119331263563357	0.0457152188183923	0.0320501167636888	0.998440237963104	0.0111903561635258	0.999406043840371	-0.0325934880654259	0.998891833331978	-0.0126629203097681	-0.0453294137609181	-0.0457546793154512	0.0320556063349166	-0.012669768025866	1	-0.000574123552260779	0.0364035358606577	-0.0198078131348664	-0.00116073275843763	0.0341695878751669	-0.00756402897305213	-0.0423816686171666	-0.177239471134151	0.983254780836234	0.763989970277129	0.0430767809081718	-0.178180801437876	0.0317205200046927	0.0356810345832302	-0.0210552281210921	0.0310626449991735	0.0334427374140632	-0.00881565189233273	-0.0474496540004022	-0.17718726949305	0.983032655543467	0.720553619808391	0.0482312106096601	-0.178127760285546
17783	0	2998738997	0	60.0293783777781	130918669453027845	-0.00531716787712779	-0.0109042022304745	-0.0858791117469415	1	-0.0323393855522748	0.0455470805384514	-0.0119331263563357	0.0457152188183923	0.0320501167636888	0.998440237963104	0.0111903561635258	0.999406043840371	-0.0325934880654259	0.998891833331978	-0.0126629203097681	-0.0453294137609181	-0.0457546793154512	0.0320556063349166	-0.012669768025866	1	-0.00140513662555191	0.0372201305908664	-0.0216202142469246	-0.00197107633173989	0.0349998396850185	-0.00937321953143447	-0.040758364033969	-0.176192972555961	0.983511460117862	0.769746620474364	0.0414179770385312	-0.177117569495113	0.030477982432312	0.0369625325088244	-0.0238487390410208	0.0298067610062934	0.0347373729556801	-0.0116074920963544	-0.0485448859151378	-0.176110495763632	0.983172664049085	0.69671636999313	0.0493356813702181	-0.177033782528115
17784	0	2998906570	0	59.9930767989374	130918669453195415	-0.00531218397097822	-0.0109857916040136	-0.0863342369011441	1	-0.0314983205408245	0.0454263488267134	-0.0123296953061218	0.0455961973425158	0.0312015119471378	0.998472559683097	0.0116078690361768	0.999428070115424	-0.0317614552846361	0.998892508813807	-0.0130383402920613	-0.0452079364502195	-0.0456342454111924	0.0312065767902386	-0.0130450615503147	1	-0.000257884262029482	0.0361711029493111	-0.0202703466915442	-0.000953194941009094	0.0339242467221916	-0.00803475214711798	-0.051039929133521	-0.178071085130906	0.98269304173498	0.76375166928124	0.0518922036559251	-0.179025857960741	0.0317006742819363	0.0354438659121007	-0.0215791403033855	0.0310969020401532	0.0331951858968953	-0.0093386788223274	-0.0431104171091464	-0.178144924879786	0.983059447681701	0.722877249914113	0.0438252372713824	-0.179100897521352
17785	0	2999073457	0	60.0242978357639	130918669453362299	-0.00531902789847665	-0.0109887766259885	-0.0863420898180463	1	-0.031471518693841	0.0453588168840398	-0.0125813214604239	0.0455325065252291	0.0311694435249706	0.99847646774467	0.0118610348200723	0.999425780375706	-0.0317399649245066	0.998892440006694	-0.013288164310978	-0.045136659011467	-0.0455704116044726	0.031174492762877	-0.0132950156333288	1	-0.00149490731840334	0.0371849386822763	-0.0220469129796233	-0.00212307577055829	0.0348982934037125	-0.00981482835139683	-0.0455901405423548	-0.181343900723758	0.982362422304324	0.783585839907126	0.0463754023813832	-0.182352838149618	0.0303831474183892	0.037046453242424	-0.0243941209198188	0.0297026916956761	0.0347556315415547	-0.0121655021938852	-0.0491268040072924	-0.181305784221645	0.98219894610807	0.697285914842648	0.0499755151160308	-0.182314079149501
17786	0	2999239979	0	59.9851596714973	130918669453528824	-0.00540218214383825	-0.011032507835885	-0.0865589058267204	1	-0.0338797897692268	0.0459962201295106	-0.0122947541150459	0.0461782603245587	0.0335778361130133	0.998368718057294	0.0115088088128802	0.999350684230463	-0.0341431874290244	0.998866915856715	-0.0130667076982894	-0.0457618351557453	-0.0462207702913422	0.0335841489896307	-0.013074452591337	1	-0.000570590595364245	0.0363357090562574	-0.020460636547291	-0.000800899287060485	0.0340653920889075	-0.00821160460597603	-0.0138581579015307	-0.180920457888276	0.983400091202494	0.784661197976777	0.0140911525079198	-0.181922273233132	0.0317594834584196	0.0357119271196406	-0.0219141559557322	0.03146734414838	0.0334385658574204	-0.00966685081562216	-0.0181879369600287	-0.180870679455455	0.983338698649891	0.689617732899653	0.0184939973820979	-0.181871659795486
17787	0	2999405378	0	60.028189237666	130918669453694226	-0.00510332634890783	-0.0111576033978269	-0.0865658032277761	1	-0.0326087381225395	0.0419987263698893	-0.0116412688909093	0.042167747564399	0.0323482397446753	0.998586737570035	0.0109509277094977	0.999400723508721	-0.0328370375117388	0.999050528375641	-0.0123201150833503	-0.04178823418962	-0.0422023534628226	0.0323538839823148	-0.0123268782636375	1	-0.000857435370202094	0.0364763633335186	-0.021047908013262	-0.000409350163588137	0.0341989974790392	-0.00880687183978963	0.0403964428652847	-0.182969984457352	0.982288202205192	0.723706508306768	-0.041101677013885	-0.184006590238517	0.0314111905314816	0.0355863699968858	-0.0218270234687273	0.0317184539547806	0.0333069330186844	-0.00958121780919188	0.0297097274310121	-0.182827198049211	0.982696060717376	0.692427826520264	-0.0302236690984122	-0.183861353953251
17788	0	2999571912	0	60.0293783777781	130918669453860761	-0.00512048999656046	-0.0110333984743137	-0.0867415825297942	1	-0.0355465587319833	0.0423689458541252	-0.0133402942480511	0.042583130818286	0.0352448556612247	0.998471069745705	0.0125802670806931	0.999279433738965	-0.0358099174323524	0.99901372055137	-0.0140859311283603	-0.0421090571534904	-0.0426225079216693	0.0352521566021885	-0.0140951547757594	1	-0.00116699167675186	0.0371765989992622	-0.0223961258726208	-0.000509409744622552	0.0348874986083837	-0.0101687555535484	0.0572026311156525	-0.184365431395968	0.98119174818158	0.712522170602259	-0.0582332214852515	-0.185426186933213	0.0314351043987236	0.035842475189793	-0.0221425107428107	0.0318303351550964	0.0335506933622767	-0.00990153330208794	0.0367705197993693	-0.184025067459524	0.982233527945469	0.692294885392677	-0.0374181456182101	-0.185079897876025
17789	0	2999739774	0	59.9827489613987	130918669454028616	-0.00501736010309352	-0.0111329438001596	-0.0865117380572161	1	-0.0338700196614176	0.043005847487743	-0.0133243536941179	0.0432086878104952	0.0335656672436681	0.998502055721561	0.0125891939216172	0.999337816870741	-0.034138540806918	0.998986747406641	-0.0140454175626442	-0.0427575110523506	-0.0432465281488621	0.0335719732569493	-0.0140537990390493	1	-0.00115273971534646	0.036447894586798	-0.0211574639576689	-0.000445205344920579	0.0342053161333693	-0.00892239872181756	0.0610987041433656	-0.180774304410291	0.981624978908431	0.73673696489881	-0.0621622179184739	-0.18177366945277	0.0313658590095635	0.0354477447063842	-0.0218425423257813	0.0319206194590843	0.0332041237060867	-0.00959883350652758	0.0494272216596911	-0.180589070567496	0.982315905068513	0.682711468098665	-0.0502746329506195	-0.181585335946168
17790	0	2999905091	0	60.0608897300083	130918669454193939	-0.00457744739557654	-0.0110923964359064	-0.0864904211835195	1	-0.0363685239441903	0.0393430731393635	-0.0111151165757994	0.0395255130427191	0.0361317813328112	0.998565084607122	0.0103943245285304	0.999277072727762	-0.0365689750776546	0.999164496885426	-0.0118248170536566	-0.0391213735104242	-0.0395616577360358	0.0361396476622557	-0.0118328194300318	1	-0.000600058572039213	0.036786303703615	-0.0216194624993258	-0.000134486258203607	0.0347677389497702	-0.0093350418565976	0.0413093387250094	-0.162395088764878	0.985860727323667	0.71604437513845	-0.0418773023189281	-0.163117480005287	0.0320877492153783	0.0362172292279593	-0.0226818143576282	0.0323262246395826	0.034195549933989	-0.0103892986547958	0.0236414188651048	-0.162157634094099	0.986481619199795	0.620830594870278	-0.023960805648193	-0.162876835677151
17791	0	3000072505	0	60.037631587479	130918669454361350	-0.00460741838676703	-0.0110727623646846	-0.0863105667410586	1	-0.0371010050826547	0.0397758968248518	-0.0148094325089087	0.0400294823662466	0.036786906259055	0.998521088444995	0.0140639223857694	0.999202309349026	-0.0373758087364132	0.999099517880285	-0.0155392573651828	-0.0394801830279598	-0.0400673151151606	0.0367952084583312	-0.0155504092180272	1	-0.00109574419107424	0.0370560692757072	-0.0219771446934173	-0.000354204848433092	0.0347219440698669	-0.00976214750283794	0.0640008130493934	-0.188133883976035	0.980055884952031	0.704222298515161	-0.065210636153622	-0.189261755116909	0.0314008792348054	0.0356597224773009	-0.0216709644162976	0.0319287381799871	0.0333241401444278	-0.00944327370625901	0.0474725915941574	-0.187833245194234	0.981053018469001	0.689670496133683	-0.0483517095773098	-0.188955659311048
17792	0	3000238380	0	60.0246220999854	130918669454527225	-0.00449846875629608	-0.0108155723048405	-0.0864272934901316	1	-0.0354958364220705	0.0428946288734843	-0.0123282877434975	0.0430901267046311	0.0352122644365288	0.998450468182489	0.0115605230387597	0.99929422074983	-0.0357409384748044	0.999004301936508	-0.0130826912079058	-0.0426526423930504	-0.043130236064393	0.03521954513495	-0.0130911833183825	1	-0.00156517519017947	0.0371115846304521	-0.0219629508450628	-0.000819228291418213	0.0348200560330686	-0.00973830669807198	0.0642557062509163	-0.18477585131784	0.98067787218024	0.728418479722749	-0.0654282024912756	-0.185843781445258	0.0300947935777026	0.0364772269127132	-0.0236244639978375	0.0308176631028227	0.03418638102935	-0.0113982836953746	0.0629807666397562	-0.184757843672594	0.980763968666734	0.710964594844416	-0.0641279767509208	-0.185825458319446
17793	0	3000404872	0	60.0285135439334	130918669454693720	-0.00479108213394357	-0.0111626779582371	-0.0861444221804249	1	-0.036998590109937	0.0441152335524201	-0.0162491101627912	0.0443894303523939	0.0366182141303935	0.998342969558503	0.0154235617347467	0.999183778861574	-0.0373348336452577	0.998895235856296	-0.0170552764212503	-0.0437884154747613	-0.0444338410696062	0.0366264025938275	-0.0170675512104117	1	-0.000797547268808076	0.0365148692511318	-0.0207842919447071	-0.00016094391971796	0.0342451651186633	-0.00854982102429334	0.055465889201093	-0.182781772787565	0.98158767243266	0.720683487480557	-0.0564462758653255	-0.183815150124128	0.0315486370400366	0.0353807250303972	-0.0215134791184175	0.0320809723687811	0.0331106282615991	-0.00927365560016107	0.047689900507691	-0.182638851815676	0.982022771221227	0.689188007290339	-0.0485248050375025	-0.183669782142696
17794	0	3000571288	0	60.0702341177305	130918669454860133	-0.0050623937478756	-0.0112724023855823	-0.086609740984966	1	-0.0401380343456428	0.0471598801752311	-0.00922348341017542	0.0473141193928798	0.0398943965614427	0.998083068300968	0.00827131499581407	0.999152209788757	-0.0403292328526555	0.998845813654098	-0.0101636015881197	-0.0469440278250773	-0.0473695293027497	0.0399049865545479	-0.0101718746689048	1	-0.000728750508714964	0.0373165426736731	-0.0224924156438299	3.1962622468797e-005	0.0349529062267532	-0.0102844314257051	0.0655927420031364	-0.190524811617337	0.979488585106886	0.712042246099124	-0.0668664811780414	-0.191696723120619	0.0316452524113929	0.0359761178462266	-0.0221321036390388	0.0321835370747611	0.0336097446840807	-0.00991078915660043	0.0483726647263144	-0.19030596737364	0.980532367690766	0.69306484812628	-0.0492930995259747	-0.191473800191748
17795	0	3000738621	0	60.054144816967	130918669455027463	-0.00498459582923127	-0.0112572033431203	-0.086306564046312	1	-0.0371966482364846	0.047325403550114	-0.0100214865490557	0.0474823629941	0.0369365057122155	0.998188919869514	0.00913536807888824	0.999258219808003	-0.0374106294547976	0.998830301029439	-0.0108951682828864	-0.0471097129425328	-0.0475326832512979	0.0369449096521001	-0.0109028240698007	1	-0.000934465551700032	0.0369894902040064	-0.0219541047451944	-0.000176705217826433	0.0346420920875432	-0.00974223419744041	0.0653208256971635	-0.189226380353671	0.97975842262697	0.708963677123671	-0.0665718193738136	-0.190374233223746	0.0314826877637276	0.0356089069763685	-0.0217009088577225	0.0320517503136745	0.0332594668309369	-0.00947772192397719	0.0507982309641578	-0.189036179842068	0.980655322955843	0.692071632653782	-0.0517540339196638	-0.190180536842899
17796	0	3000904655	0	60.0717496978391	130918669455193503	-0.00498422593917237	-0.011246328491125	-0.0867109899413951	1	-0.0384522082613343	0.0472958871140319	-0.0110132288801063	0.0474773228459714	0.0381672673452806	0.998142857269826	0.0100971627515118	0.999200323964504	-0.0386879812551592	0.998821280870481	-0.0119152126554226	-0.0470539752584962	-0.047529835375363	0.0381765400578669	-0.0119241834077123	1	-0.00170796195023969	0.0370868221664299	-0.0224570677105778	-0.000856624263722987	0.03480448472944	-0.01023761891241	0.0726772121166207	-0.184293252164921	0.980180605830085	0.723243780632808	-0.0740113224682835	-0.185352749314386	0.0298464949973043	0.0364727816542505	-0.0241299499472447	0.0307328070542227	0.0341923058863759	-0.011912590117482	0.0760439848230033	-0.184336214564713	0.979917074232402	0.708769743963627	-0.0774472521864337	-0.185396460607777
17797	0	3001071252	0	60.0285495781794	130918669455360100	-0.00501458940393873	-0.0112076101634222	-0.0866415173182375	1	-0.0392087287697718	0.0466565482324799	-0.0137696776453985	0.0468960561200654	0.0388621051614253	0.998143525101879	0.0128463460139489	0.999136816642912	-0.039504341821595	0.99881716610923	-0.0146750949260932	-0.0463563401751754	-0.0469487543703007	0.0388718938167665	-0.0146867171030352	1	-0.00133387835634959	0.0379315197561442	-0.0237842227739731	-0.000579246538717504	0.0355924707859779	-0.011571972447903	0.0650671639796687	-0.18855633466075	0.979904471278168	0.702017395655813	-0.0663042035996852	-0.189691904223841	0.0305718918497769	0.0372939775199363	-0.0249820607742973	0.0310618275424707	0.0349526711497218	-0.0127538864421324	0.0444517045727414	-0.188194697121328	0.981125273314264	0.676964054758767	-0.0452758966448933	-0.189323674289304
17798	0	3001238870	0	59.989513832982	130918669455527715	-0.00461882609149849	-0.011028562830133	-0.0865758412589102	1	-0.0375590054871594	0.044878881650369	-0.0113619450156925	0.0450656124568834	0.0372818825034179	0.998288110622824	0.010512662858796	0.999230341636533	-0.0377916428930424	0.998928713419283	-0.0121977698756489	-0.0446389954698515	-0.0451122642588464	0.0372905244987794	-0.0122065589268991	1	-0.000231607736513884	0.036897881439955	-0.0217605917814842	0.000262404599732805	0.0346966349142313	-0.00951093414092158	0.0439525535027316	-0.177013877984067	0.983226454099782	0.723326485706664	-0.0446726301427557	-0.177951583913947	0.0326193445816759	0.0363091408631385	-0.0229628630505724	0.0327875042858374	0.0341031945426868	-0.0107009087550622	0.0184271864705529	-0.176642469581206	0.984102574297534	0.62365863684514	-0.0187226756182188	-0.17757422905152
17799	0	3001404417	0	60.0729405644333	130918669455693265	-0.0047198081840107	-0.011252239869147	-0.0868122482447282	1	-0.0401041218105247	0.0443163724088597	-0.0100292681790102	0.0444902953121902	0.0398574144148535	0.998214405896447	0.00913476729839146	0.999145798092368	-0.0403017391779797	0.99896805236676	-0.0109114925893893	-0.0440882034112682	-0.0445404018471129	0.0398679749704132	-0.0109203870519097	1	-0.000691326202640205	0.036740697327793	-0.0215599890799446	-7.37999063592839e-006	0.0345575432710527	-0.00931295535212963	0.0590996043049232	-0.175990159562931	0.982616252922785	0.701541414870275	-0.0600727856133735	-0.176911536994774	0.0316349720927197	0.0358368203418743	-0.0223266869333531	0.0321572340900115	0.0336520124888845	-0.0100709186158751	0.046700496098803	-0.175832155557759	0.983311810534196	0.677289209077642	-0.0474574093647047	-0.176751030051627
17800	0	3001571011	0	60.0268920476373	130918669455859859	-0.00471584747857856	-0.0113030535980483	-0.0864354849253157	1	-0.0415840866680573	0.0455598432289583	-0.0115768097551131	0.0457705659298396	0.0412931601162897	0.99809815660689	0.0106222398235846	0.999068676369886	-0.0418204246469912	0.998895501699548	-0.0125161824904751	-0.0452893128703965	-0.0458256754193437	0.0413049041302192	-0.0125271946319734	1	-0.000337085887661099	0.0373530507500729	-0.0227356195473131	0.000324797446000478	0.0351041537946139	-0.0105050330645028	0.057503355470235	-0.181193788026027	0.981764826875786	0.713113459728361	-0.0585045743244163	-0.182200196729841	0.0325008540897044	0.0364080606730988	-0.0230070023520921	0.0327545051598762	0.0341540166540378	-0.0107552699564373	0.0253677075651401	-0.180676672804891	0.983215347376679	0.626038263576971	-0.0257950417062484	-0.181674403288713
17801	0	3001738624	0	60.0197224808072	130918669456027469	-0.00489939728250792	-0.0113231732330423	-0.0867876372075338	1	-0.0429762998564014	0.0450737525595353	-0.0101655120066433	0.0452622105663253	0.0427187611289806	0.998061340671131	0.00919053673217209	0.999025173547854	-0.0431768068788648	0.998932863774751	-0.0111269971369317	-0.0448254794228739	-0.0453190777824998	0.0427317646685111	-0.0111373940895137	1	-0.0010391920324895	0.0374871736272437	-0.0228094725072319	-0.000243126109347398	0.0351188924067333	-0.0106061542621726	0.0684454878281554	-0.190976964787246	0.979205297226591	0.691409349457981	-0.0697855104446384	-0.192157333808933	0.031565655929006	0.0360930222579235	-0.0224331731983354	0.0320681346847683	0.0337212808562961	-0.0102113747290505	0.0455204847291917	-0.190644269890869	0.98060320610724	0.684753128172293	-0.0463876002966182	-0.191818411853004
17802	0	3001904119	0	60.0334145985656	130918669456192968	-0.00476703342133466	-0.0109898836898551	-0.0867243755512076	1	-0.0389174491345895	0.04551958124243	-0.0103920188121217	0.0456937102039585	0.0386570421701397	0.998207251996524	0.00950014062616776	0.999188968797663	-0.0391299368916573	0.998910322389292	-0.0112711012646541	-0.0452894038424246	-0.0457438415894056	0.0386666766178149	-0.0112797714876355	1	-0.00139942785517634	0.0379126456241584	-0.0237296498377957	-0.000576218533993421	0.0354801689341256	-0.0115417799299927	0.0707470567093747	-0.196150747058976	0.978018270992504	0.708618623812336	-0.072211375050048	-0.197430857346384	0.03072934100986	0.0373127207311281	-0.024880086464343	0.0312197969627058	0.0348762158275674	-0.0126705452439185	0.0446986869658592	-0.195760230587885	0.979632563517417	0.678508769954163	-0.0455963875535477	-0.197032620165043
17803	0	3002070773	0	60.0275766687216	130918669456359618	-0.00479158771906153	-0.011035163688711	-0.0867619649204064	1	-0.0381110674462378	0.0452420311719313	-0.0104478335736918	0.0454138563156832	0.0378518817084948	0.998250878640066	0.00957969944813399	0.999219429419178	-0.0383244208005187	0.998922324814608	-0.011303403130824	-0.0450157979451679	-0.0454620835701289	0.0378609263494137	-0.0113117506348454	1	-0.000781635319301567	0.0374843104058021	-0.0229100876189242	-2.58626452351021e-005	0.0352406290112783	-0.0106852980967332	0.0650252828371131	-0.180995323819063	0.981331954716438	0.702934436960522	-0.0661655455827493	-0.181998395884609	0.032218665135565	0.0366039895918685	-0.0231782997517682	0.0325289181087252	0.0343544922810771	-0.0109270343093174	0.0298830697179212	-0.180454470990702	0.983129282466808	0.640469166608459	-0.030386514033249	-0.181448488094386
17804	0	3002237259	0	60.0250544577307	130918669456526107	-0.00491663337809719	-0.01114193817792	-0.0869639566045236	1	-0.0386638175724749	0.0440311973683177	-0.00790582266312085	0.0441583354408272	0.0384672917799782	0.998283681562615	0.00705025770032083	0.999221530432185	-0.0388152932118383	0.998999667305978	-0.00875217595092392	-0.0438527552004388	-0.0442054387283653	0.0384767849865473	-0.00875877057529928	1	-0.00215599365467809	0.0378009481037824	-0.0236515322128998	-0.00107742561639286	0.0352605750471485	-0.0115016302012674	0.0913525491291043	-0.205294076401364	0.97442755193094	0.71023676199601	-0.0934767467082313	-0.206764174246441	0.029601324860922	0.0368765248402117	-0.024158249702324	0.0305659838297633	0.0343359790879268	-0.01199827189172	0.0828527759744989	-0.205194956170195	0.975207899617118	0.71023676199601	-0.0847555581044974	-0.206662897915846
17805	0	3002403926	0	60.0490600820871	130918669456692774	-0.0048867017081163	-0.0112303820230299	-0.0868669710499084	1	-0.0382683103655154	0.0447107551121572	-0.00937049716845459	0.0448635395920447	0.0380362448605352	0.998268754841191	0.00850970250240002	0.999224094767144	-0.0384550828903281	0.998956879839462	-0.0102202012549054	-0.0445050526088392	-0.0449111243128087	0.0380454223638058	-0.0102277806710711	1	-0.00128113819231705	0.0373524266707966	-0.0226002326135674	-0.000309408241934248	0.0348515359115662	-0.010433678641154	0.0827319125728296	-0.201913194859665	0.975902911351127	0.701814520235166	-0.08457252305018	-0.203310957659532	0.031358139886527	0.0360776479068198	-0.0222012009173971	0.0321683492219852	0.0335756543241075	-0.0100219731526822	0.070413414370632	-0.201751584213772	0.976902374520557	0.678594803711649	-0.0719538163728137	-0.203145951192999
17806	0	3002571415	0	59.9966401881495	130918669456860260	-0.00498754370679614	-0.0114088340360637	-0.0870962208635662	1	-0.0399251313246876	0.0436415554120651	-0.00753376447099924	0.0437660484901455	0.0397371336009376	0.998251217486229	0.00665836173040362	0.999174857657376	-0.0400658213996503	0.999019619035895	-0.00840024038601371	-0.0434653510607225	-0.0438146609660696	0.0397475987913692	-0.00840697943767642	1	-0.00129105743635154	0.0371933792313175	-0.0229445596058566	-0.000457505723589702	0.0348472486162424	-0.0107384970412154	0.071397783520808	-0.189294006646302	0.979321262689678	0.693926539283422	-0.0727766162594891	-0.190443104223877	0.0312426968917725	0.0359140747270783	-0.0224188760380399	0.0318260132838395	0.0335646496980031	-0.0101963581297077	0.0519384373435852	-0.189070121726822	0.980589051436182	0.690251963025473	-0.052917120075517	-0.190215102046959
17807	0	3002737130	0	60.0284054414549	130918669457025978	-0.00478852239169196	-0.0111590225745135	-0.0867063044857473	1	-0.0362625540354193	0.0420765098818607	-0.00785264095542952	0.0421967848104977	0.036078374357842	0.998457701785785	0.00708582199994846	0.999311862098976	-0.0364086994393035	0.999084191886871	-0.00861122360480204	-0.0419121026648211	-0.0422368312983111	0.0360862058431706	-0.00861694011429024	1	-0.00196463434732663	0.0373590198190911	-0.02298378461092	-0.00168430086184768	0.0350819645943566	-0.0107381407548744	0.026979663258134	-0.182571462770158	0.982822343433666	0.753003788905932	-0.0274443183841994	-0.183601240663244	0.0301850376924273	0.0371353521474094	-0.0248485485402907	0.0302904036157142	0.0348544624176694	-0.0125996122573731	0.0135755200439277	-0.182445881529755	0.983122172249394	0.696444853900667	-0.0138077013010192	-0.183473514159501
17808	0	3002903643	0	60.0682495451332	130918669457192491	-0.00480389182943061	-0.0111943071535348	-0.0867529686317341	1	-0.0358358278450204	0.0419540653513416	-0.00803409467357985	0.0420762471791714	0.0356487746071003	0.998478219237821	0.00727839786094382	0.999325798078559	-0.035985750224633	0.999087891202718	-0.00878146705647916	-0.0417884133276306	-0.0421154576852853	0.0356563295475776	-0.00878716536088169	1	-0.00125661068421061	0.0366678107789737	-0.0216457177828577	-0.00126644156391158	0.0345368606476876	-0.0093699419684084	0.0034839720916402	-0.170305731281677	0.985385112446437	0.788754566797995	-0.00353563041523481	-0.171139924657794	0.0314218458227517	0.0358473736325073	-0.0218642180900762	0.0312925584139497	0.0337128635113873	-0.00958915591879737	-0.00550148378722395	-0.170231851879052	0.98538867980202	0.713404757884836	0.00558300165165657	-0.171064950455992
17809	0	3003070270	0	60.0293063073392	130918669457359118	-0.00481549364267186	-0.0112037184618405	-0.0867602269550629	1	-0.0357516948729052	0.0418757414010939	-0.00822122650352083	0.042001036927591	0.0355611393756279	0.998484510777866	0.0074686093725918	0.999327287648759	-0.0359053204221187	0.9990896520188	-0.00896535146452965	-0.041707190052444	-0.0420400015058313	0.0355686387150444	-0.0089711459490666	1	-0.00119571630190723	0.0364874329788462	-0.0215052713774474	-0.001271804450206	0.0344640986655729	-0.00921217628944478	-0.00202449747302309	-0.161584840550844	0.986856747818112	0.780601372567265	0.0020514574556853	-0.162296387104488	0.0313704770310427	0.0356472856042705	-0.0219388631833908	0.0311208488828077	0.0336192142469998	-0.00964762189711593	-0.0153567140246992	-0.161471235397307	0.986757929521538	0.694073810801228	0.0155615414310687	-0.162181270250559
17810	0	3003238247	0	59.9795109990427	130918669457527281	-0.0049140122931233	-0.0112162069340339	-0.0867840513639158	1	-0.0374668972145302	0.0413255553904662	-0.00976131347551485	0.0414862856354497	0.0372452333302014	0.998444630762444	0.00898213382614967	0.999250674466366	-0.0376485172409445	0.999098698515869	-0.0105300604315178	-0.0411206572321694	-0.041527025136401	0.037253849854012	-0.0105375667427204	1	-0.00177999454415148	0.0374599401933477	-0.0230713012294687	-0.00192667710255959	0.0352576742909636	-0.0108089877428092	-0.00731099721633492	-0.175680830792737	0.984420029769649	0.785114783927672	0.00742656852227958	-0.176597312468162	0.0301556342983418	0.0373199460390289	-0.0250128502313725	0.0298899674919155	0.0351137678141567	-0.0127526626802759	-0.0162288897572182	-0.17559564885705	0.984328599218635	0.696878612922025	0.0164857746794036	-0.176510785450697
17811	0	3003403324	0	60.0708836426984	130918669457692364	-0.00519992137862053	-0.0114604721128182	-0.0867021489241573	1	-0.0411925236993259	0.0413966308593222	-0.00770053492364236	0.0415312516970268	0.041009364153699	0.9982952404896	0.0068437131293178	0.999122192738837	-0.0413280481917863	0.999113766656772	-0.00854845181587409	-0.0412141389388383	-0.0415781974305125	0.0410208675672606	-0.0085557535325902	1	-0.00198640995507629	0.0373881192216792	-0.0231649527082978	-0.00196219297621176	0.0353996777961468	-0.010865869396476	0.00592592930169954	-0.159026583244597	0.987256516404658	0.776357127899341	-0.0060023489703236	-0.159704610652324	0.0300014919717408	0.0372172269202969	-0.0250062642962328	0.0298582419579658	0.0352244732566152	-0.0127075484173519	-0.0069394492073638	-0.158921493839483	0.98726683467061	0.691951522191307	0.00702883423534807	-0.159598167585497
17812	0	3003570352	0	60.0156160632997	130918669457859392	-0.00527640350653547	-0.0114839812268898	-0.086593094038826	1	-0.0395404597210825	0.0404663657340475	-0.00545690060013578	0.0405524349217839	0.0394087915085606	0.998399943496467	0.00465414877491812	0.999203601588928	-0.0396295529989401	0.999166572159565	-0.00625377674287126	-0.0403367246483266	-0.0405951106406128	0.0394189993001112	-0.00625867948935213	1	-0.000872888943401967	0.0365095237977626	-0.0207786818447537	-0.00106207185879994	0.0342943887085739	-0.00851905314108339	-0.0106917694048683	-0.176663455951059	0.984213243864571	0.772664172594191	0.0108628378258866	-0.177595550743375	0.0309452316875377	0.0361843928778493	-0.0218868440367662	0.0308503242663463	0.0339696927638454	-0.00962568193905157	-0.00257329363282319	-0.176692195172167	0.984262793325604	0.688959541955275	0.00261443162053149	-0.177624749294582
17813	0	3003736277	0	60.0418852191289	130918669458025317	-0.00563041060110137	-0.0116671298784221	-0.0863934917976795	1	-0.0425098500204043	0.0400810918413347	-0.00657223871498452	0.0401976561473937	0.0423536897696187	0.998293700973393	0.00571677768881831	0.999075125634407	-0.0426170363991935	0.999175393458582	-0.00742012813180834	-0.039918351736952	-0.0402446213914917	0.0423663625908936	-0.00742686061719278	1	0.0120648584251049	0.0145325556262734	-0.0615925302962467	0.0293732450800514	0.0351597218766921	-0.0125058282265212	-0.0095822140729693	-0.22203072006947	0.974992584853286	0.737555922687802	0.00982767020644169	-0.223896683434814	0.0295723116430082	0.0379486147537529	-0.0246480046798508	0.0293732450800514	0.0351597218766921	-0.0125058282265212	-0.0095822140729693	-0.22203072006947	0.974992584853286	0.737555922687802	0.00982767020644169	-0.223896683434815
17814	0	3003902839	0	60.0391455228809	130918669458191876	-0.00570634629802808	-0.0116667934347748	-0.0860901628505915	1	-0.0413263777471126	0.0390610439182239	-0.00886083800228596	0.039222527460781	0.0411305593067448	0.998383628887565	0.0080490444335608	0.999107054530966	-0.0414765773680017	0.999198081575067	-0.00966285038545136	-0.0388564421831637	-0.0392658357102431	0.0411421650623336	-0.00967118496304265	1	0.0126097065121571	0.014863040715991	-0.0589635339633472	0.0302684161802481	0.0328268187853273	-0.00844486883336361	-0.0186787244921934	-0.340337883312919	0.940117668397646	0.628818862206316	0.0198658825896503	-0.34727620859547	0.0306246754473097	0.0371158460633105	-0.020137914815628	0.0302684161802481	0.0328268187853273	-0.00844486883336361	-0.0186787244921934	-0.340337883312919	0.940117668397646	0.628818862206316	0.0198658825896503	-0.347276208595471
17815	0	3004069584	0	60.0363339893303	130918669458358624	-0.00579601718217937	-0.011361232016892	-0.0865433135602016	1	-0.0450135829504388	0.0354521546462994	0.00722312554152139	0.0352699267560852	0.0451165672857725	0.998358917235164	-0.00801680356061176	0.998961090703826	-0.0448605630871103	0.999345667488127	0.00642141854814028	-0.0355949751585621	-0.0353132166418572	0.0451318871529402	0.00642800822257716	1	0.0119977648383923	0.0155501163183324	-0.0594495476092882	0	0	0	0	0	0	0	0	0	0.0295218152277334	0.0382222545193812	-0.0206422705585629	0	0	0	0	0	0	0	0	0
17816	0	3004236000	0	60.0750337171127	130918669458525037	-0.00590483284452539	-0.0110878290508699	-0.0864221684856015	1	-0.0452694750860834	0.0342901272127563	0.0100163738033345	0.0340444700936215	0.04541607268867	0.998387877729684	-0.0107867561738039	0.998925471265876	-0.0450727051273278	0.9993621065196	0.00923489024220562	-0.0344977804347324	-0.0340862351520011	0.04543169987857	0.00924456070972657	1	0.0117832167120146	0.0158787582868603	-0.0593144477416318	0	0	0	0	0	0	0	0	0	0.0292005366350689	0.0386080053950296	-0.0204925623563188	0	0	0	0	0	0	0	0	0
17817	0	3004402592	0	60.043399369064	130918669458691629	-0.00595671655933821	-0.0110262909674773	-0.0860421137255454	1	-0.0418554044425971	0.0329404508899647	0.00632823479074902	0.0327922545795721	0.0419395401672455	0.998581865952987	-0.00701440353162468	0.999104254067281	-0.0417311352320808	0.999437574930363	0.00563599815673208	-0.0330570619095716	-0.0328270277308104	0.0419518446600949	0.00564099127096883	1	0.0117938776217782	0.0157852074439059	-0.058818274475317	0	0	0	0	0	0	0	0	0	0.0292403499959163	0.0383194330297315	-0.0198956127586065	0	0	0	0	0	0	0	0	0
17818	0	3004569180	0	60.0406955834665	130918669458858217	-0.00612626871174045	-0.0112973281839047	-0.0864241025659457	1	-0.0384817431288728	0.0319789439580173	-0.000257234817702374	0.0319705504645753	0.0384615760327507	0.99874851242546	-0.000358046896193891	0.999259699106538	-0.0384698004145001	0.999488747162974	-0.000872301890561683	-0.0319606536854232	-0.0319996845277445	0.0384710650063587	-0.000872947913105974	1	0.0117724218366603	0.0153095317985642	-0.059092620775029	0	0	0	0	0	0	0	0	0	0.0293249159430623	0.0376009014235112	-0.0200775311938071	0	0	0	0	0	0	0	0	0
17819	0	3004735919	0	60.036658383609	130918669459024959	-0.00612626871174045	-0.0112973281839047	-0.0864241025659457	1	-0.0384817431288727	0.0319789439580173	-0.000257234817702374	0.0319705504645753	0.0384615760327507	0.99874851242546	-0.000358046896193891	0.999259699106538	-0.0384698004145	0.999488747162974	-0.000872301890561683	-0.0319606536854232	-0.0319996845277445	0.0384710650063587	-0.000872947913105974	1	0.0117724218366603	0.0153095317985642	-0.059092620775029	0	0	0	0	0	0	0	0	0	0.0293249159430623	0.0376009014235112	-0.0200775311938071	0	0	0	0	0	0	0	0	0
17820	0	3004902399	0	60.0906647950428	130918669459191438	-0.00655954660163794	-0.0113002164873893	-0.0858012976359766	1	-0.0419820933512257	0.0326359926859199	-0.0252559542732751	0.0331471419551887	0.0415458420574178	0.998586606152888	0.024556503689777	0.998800166864397	-0.0423698571886524	0.999148760248811	-0.0259262353494086	-0.0320871502921425	-0.0331818747118714	0.0415578030987254	-0.0259515523269597	1	0.012001886055622	0.0149629985645009	-0.0585745531331141	0	0	0	0	0	0	0	0	0	0.0301135614587527	0.03696213999689	-0.0196488601911897	0	0	0	0	0	0	0	0	0
17821	0	3005068951	0	60.0374513621597	130918669459357988	-0.00655954660163794	-0.0113002164873893	-0.0858012976359766	1	-0.0419820933512257	0.0326359926859199	-0.0252559542732751	0.0331471419551887	0.0415458420574178	0.998586606152888	0.024556503689777	0.998800166864397	-0.0423698571886524	0.999148760248811	-0.0259262353494086	-0.0320871502921425	-0.0331818747118714	0.0415578030987254	-0.0259515523269597	1	0.0105838643609588	0.0114462896320703	-0.0615926902920689	0.0315195959574649	0.033027377439741	-0.0127824907788483	0.159803636621291	-0.0508821164857521	0.985836603065914	0.613879484506741	-0.160701699432567	-0.0509040976510253	0.0295506654738018	0.0336050086359902	-0.0250723099374699	0.0315195959574649	0.033027377439741	-0.0127824907788483	0.159803636621291	-0.0508821164857521	0.985836603065914	0.613879484506741	-0.160701699432567	-0.0509040976510253
17822	0	3005235512	0	60.0542890773259	130918669459524549	-0.00692498338742122	-0.0114183492971097	-0.0860258177625675	1	-0.0426504563394087	0.0295876228190112	-0.0196244956382202	0.0299908282266244	0.0423383219947838	0.998653101288404	0.0189836236603373	0.998898191677669	-0.0429188151724315	0.999369887606688	-0.0202452254556145	-0.0291540493113316	-0.0300222540186485	0.0423509810188721	-0.0202647819743712	1	0.0115508083583045	0.0157967365953618	-0.0617361282703475	0.0240675761713481	0.0355632614300632	-0.0144255778783772	-0.236737856698459	-0.290347135297755	0.927175133526675	0.0327276884628606	0.249991066233167	-0.294589580402451	0.0271520508148762	0.0393018654050147	-0.02590420394999	0.0240675761713481	0.0355632614300632	-0.0144255778783772	-0.236737856698459	-0.290347135297755	0.927175133526675	0.0327276884628606	0.249991066233167	-0.294589580402452
17823	0	3005402098	0	60.0304594551275	130918669459691135	-0.00701610246880539	-0.0115275663942093	-0.0860782873217909	1	-0.0416411474255878	0.0290301234276794	-0.00849391493268202	0.0291941180549505	0.041499503640884	0.998711917756344	0.00788587512000583	0.999097133450245	-0.041746028614637	0.999542653639446	-0.00909445595198916	-0.0288404997590549	-0.0292234490982683	0.0415114246836776	-0.0091024230528938	1	0.0118899653015769	0.014614949034566	-0.0606975106601592	0.0269489071985046	0.0347694761304168	-0.0114348882918393	-0.147401757621484	-0.234717115927399	0.960822875113213	0.228411204862124	0.152225183821825	-0.236927543946017	0.0288857382518442	0.0377719418447953	-0.0233715496803852	0.0269489071985046	0.0347694761304168	-0.0114348882918393	-0.147401757621484	-0.234717115927399	0.960822875113213	0.228411204862124	0.152225183821825	-0.236927543946017
17824	0	3005568761	0	60.0268199831685	130918669459857798	-0.00719088072634593	-0.0115252905769429	-0.0859500460332313	1	-0.0421823140395037	0.0274735343802002	-0.0104064214758008	0.0276808716105677	0.0420208200336813	0.998733207633839	0.00982251798788016	0.99905638720102	-0.0423066582611119	0.999568550669366	-0.0109811600726747	-0.0272420013251827	-0.0277088883599621	0.042033196242554	-0.0109910892120608	1	0.0106209587544909	0.0142791332555958	-0.0608374456212954	0.0268879953826166	0.0352251301954271	-0.0113320346307939	-0.0561672880240127	-0.192380848459616	0.979711613130102	0.757235607811958	0.0572677427411638	-0.193587740662351	0.027660975061889	0.0376582291113279	-0.0235276294125532	0.0268879953826166	0.0352251301954271	-0.0113320346307939	-0.0561672880240127	-0.192380848459616	0.979711613130102	0.757235607811958	0.0572677427411638	-0.193587740662351
17825	0	3005735293	0	60.0344958212989	130918669460024336	-0.00715202800632764	-0.011667574309594	-0.0863182351141486	1	-0.0427593818964128	0.028486322793047	-0.00707931963247725	0.0286248731110875	0.0426394050683955	0.998680378186528	0.00646725395259273	0.999060969770531	-0.0428410236511613	0.99956930288284	-0.00768503848916721	-0.0283222336289567	-0.0286548516166978	0.0426523362353257	-0.00769211004154774	1	-0.00516469106486019	0.0370347218643556	-0.0211312448851164	-0.00523328760611039	0.0347466123495343	-0.00888773300116585	-0.000879809427551498	-0.18268478407219	0.983171142580918	0.747005080999662	0.000894868812355818	-0.183716500396301	0.0272535868008782	0.0377012786898651	-0.0243286159677862	0.0268591319817004	0.0354047468700994	-0.0120885037543941	-0.0263002194511708	-0.182460850524255	0.982861300735147	0.721131730368525	0.026752446997469	-0.183488738705492
17826	0	3005901884	0	60.028189237666	130918669460190920	-0.00699132072940041	-0.011895473373371	-0.0860025595557965	1	-0.0463234814488739	0.026986486881202	-0.00463346392276883	0.0270807582647053	0.0462386235673062	0.998563279027629	0.00400632493240711	0.998916594503263	-0.0463636343111665	0.999625220716417	-0.00525613133440851	-0.0268661718719077	-0.0271130760054058	0.0462551158818836	-0.00526178347173079	1	-0.00513749018647097	0.0369225365428429	-0.0209237390817945	-0.00502521604983997	0.0348453306004801	-0.00864367283897739	0.0131662356799052	-0.166293925734909	0.985988326757317	0.707326713668555	-0.0133525446924329	-0.167070062986363	0.027129159505384	0.0376082679321184	-0.0240480724238808	0.0268914281556816	0.0355223296161519	-0.011766283256689	-0.0142739067382896	-0.16610327665794	0.98600504921117	0.707326713668555	0.0144754935599823	-0.166876725022756
17827	0	3006068641	0	60.0222442437167	130918669460357681	-0.00758681962293637	-0.0113598189195503	-0.085835700594934	1	-0.0439901508991698	0.0335874673033485	-0.00423378069693708	0.0336633202271722	0.0438964814135353	0.998468767559003	0.00349303765133092	0.999023721574886	-0.0440386468755687	0.999427125687135	-0.00497017607090524	-0.0334771233915782	-0.0337021797856316	0.0439105910143852	-0.00497499204337773	1	-0.00536762256505656	0.0376451266672853	-0.0226286901101328	-0.00542371581246815	0.0356092964801383	-0.0103387008641175	-0.000394659911790458	-0.162621271035876	0.986688485009443	0.771036632297464	0.000399984287583741	-0.163346709377845	0.0268352124953404	0.0377014993905356	-0.0241576032062119	0.0265375423887421	0.0356586805101596	-0.0118698742244343	-0.0191595955915039	-0.162526878808564	0.986518080706845	0.702550527067122	0.0194189924765568	-0.16325104445705
17828	0	3006235085	0	60.0274325366693	130918669460524125	-0.00740978002583787	-0.0114477795846728	-0.0857017899807197	1	-0.0447516815146696	0.0324328431722103	-0.000368250953950322	0.0324245712154154	0.044722930691909	0.998473087595166	-0.000357463917015707	0.998998830594533	-0.0447348710773198	0.999474121426385	-0.0010935909121325	-0.0324080955607147	-0.0324627481925242	0.0447378528177178	-0.00109468644187593	1	-0.00351450284276709	0.036949146154942	-0.0205361591801485	-0.00373444098350664	0.0349912169206274	-0.00823298499714362	-0.0136653168628251	-0.156086655935483	0.987648831798994	0.772508541818665	0.0138353273859677	-0.15672749790297	0.0283380442355967	0.0366178487710367	-0.0208495981047474	0.0281116160256531	0.0346581664599184	-0.00854681892664173	-0.0136603208480633	-0.156086651015608	0.987648901689796	0.681647987455508	0.0138302688821977	-0.156727492922047
17829	0	3006401685	0	60.0324415314036	130918669460690722	-0.00700910949912079	-0.0117634968956237	-0.0854044144796195	1	-0.047588144053992	0.0326615179230151	0.00197570555295393	0.0325963678891686	0.0475939507371454	0.998334759814394	-0.00275154200198929	0.998866047792575	-0.0475294391283234	0.999464809694191	0.00119767294028251	-0.0326903619203405	-0.0326391439618628	0.0476119372545479	0.00119903201132256	1	-0.00407957367270665	0.0362291508218648	-0.0189271851327514	-0.00419384975124999	0.0344124498400894	-0.00660120205106429	-0.00549927806459068	-0.145049683265044	0.989409089975162	0.728046754251636	0.0055580866313987	-0.145563186632505	0.0288207139091095	0.0364824289577249	-0.0207008391122218	0.0286247979227765	0.0346621413954678	-0.00837614154526334	-0.0115414537647614	-0.145065405938412	0.989354750756734	0.674990519321763	0.011665108244579	-0.145579077378796
17830	0	3006569014	0	60.0018600576618	130918669460858051	-0.00661830296167682	-0.0115290159737018	-0.0853787878741231	1	-0.0458669869609795	0.0277856151238032	-0.00542780080504082	0.0278966112040722	0.0457693916284545	0.998562437643881	0.00478810600891585	0.998933637453931	-0.045920169902839	0.999599346300395	-0.00606223993416475	-0.0276477146036413	-0.0279295075829418	0.045785386615259	-0.00606863688028493	1	-0.00478599546603737	0.036848595812822	-0.0203323961972676	-0.00478698316451634	0.0351301537440642	-0.00799343539564114	0.00337518932681646	-0.137447991231646	0.990503234625407	0.738056878106282	-0.00340753684123936	-0.137884489112918	0.0273707433937708	0.0374396060129606	-0.0234898207045996	0.0271530284654019	0.0357156053414813	-0.0111516513957149	-0.0135040946630433	-0.137344325893691	0.990431307851352	0.694658348695134	0.0136337147666136	-0.137779831217894
17831	0	3006734859	0	60.0273244380842	130918669461023898	-0.0063406021416185	-0.0112713743655435	-0.0851138026804863	1	-0.0429007794633478	0.0312386522716235	-0.00566219372128574	0.0313452518376156	0.0427919973402785	0.998592169081486	0.00498958385417099	0.999063953558996	-0.0429688346599054	0.999496162694084	-0.00632942830733412	-0.0311023969671739	-0.0313791396468968	0.0428050679104607	-0.00633527373887912	1	-0.00446652763554268	0.0370537934053363	-0.0200809172023306	-0.00450879076045898	0.0351266792272847	-0.00777269434616187	0.000489956760962538	-0.153991940620679	0.988071982279758	0.740063967030924	-0.000495871484660279	-0.154607143484527	0.0276518229787958	0.0377013239104886	-0.0234462212681521	0.0274044730037556	0.0357685739136821	-0.011139585032377	-0.0153934074649158	-0.153892312722256	0.987967711563295	0.706104001386808	0.0155796204793459	-0.154506313681295
17832	0	3006901441	0	60.0265677588901	130918669461190478	-0.00635947636179906	-0.0115078971146805	-0.0851477374760192	1	-0.0423587969916974	0.0314810660974574	-0.00460855441675329	0.0315639261437798	0.0422664618542179	0.998607663083313	0.00393980489994979	0.999092459057567	-0.0424115101317252	0.9994939702188	-0.00527299313758702	-0.0313687589749836	-0.0315974152528874	0.0422790564952817	-0.00527773393830892	1	-0.0037806445691549	0.0367693610663425	-0.020616566190773	-0.00398677108985783	0.0349202360446003	-0.00829715460363502	-0.0127867663359786	-0.14749622196279	0.988979960926091	0.78792152977968	0.0129285267759003	-0.148036326421464	0.0270339178167983	0.0366836761474127	-0.0222677189710745	0.0269703940175506	0.0348365315413875	-0.0099456241194934	-0.000898281405093414	-0.14752640811302	0.989057709135209	0.740623131211645	0.000908219156284363	-0.148066846449566
17833	0	3007067981	0	60.0282252715227	130918669461357018	-0.00631862495945266	-0.011565235267842	-0.0853909030986506	1	-0.04450033350105	0.0315412706699906	-0.000380759914068488	0.0315341022013858	0.0444722666477011	0.998512803071432	-0.000321053414312377	0.999010033158693	-0.0444842733218369	0.999502624970569	-0.00108219567662446	-0.0315171624588855	-0.0315705764760031	0.0444869391217795	-0.00108326765237293	1	-0.0039243775887504	0.0373013472447841	-0.0218038555569433	-0.00414947316828312	0.0354871770130583	-0.00947901994145352	-0.0143652341559858	-0.144605651245335	0.989385084623554	0.791197828617102	0.0145183357357686	-0.1451144232493	0.0279701402818998	0.0373961440065187	-0.0235918136709908	0.0276642532410649	0.0355782277333639	-0.0112690049999918	-0.0203338329698455	-0.144608889784499	0.989279942297452	0.705987535051092	0.0205512811088588	-0.145117696189919
17834	0	3007234576	0	60.0306756752701	130918669461523613	-0.00632234006858786	-0.0118131412786403	-0.0852755148637265	1	-0.04247887772382	0.0328919817204162	-0.00509946820332895	0.0329843021540406	0.0423744164331981	0.998557181459007	0.00439855562844062	0.999084992285981	-0.042542107344424	0.999446190907642	-0.00579543103374444	-0.032767735035224	-0.0330199552995969	0.0423871078787507	-0.00580067369357708	1	-0.00318341903885778	0.0367558583292789	-0.0211344592100366	-0.00367486438777751	0.0349850022441687	-0.00881081952658884	-0.0357431822632368	-0.1405841958402	0.98942332133504	0.800435674893033	0.0361095649916959	-0.141051445873341	0.0280871075396017	0.0370212276999643	-0.0234761807154224	0.0275745457924683	0.0352475957989101	-0.0111537819905419	-0.0369431087380948	-0.140580636515103	0.989379750830678	0.686620018363308	0.037322326173121	-0.141047850845954
17835	0	3007401318	0	60.0231088969253	130918669461690357	-0.00627078277836465	-0.0119804280609072	-0.085564167858601	1	-0.045415974139169	0.0338452585984124	0.000874773853238445	0.033807301579032	0.0454064885020839	0.998396372770782	-0.00164265828725587	0.998968587882364	-0.0453768894710479	0.99942701986373	0.000105953888631984	-0.033847019663152	-0.0338486698672222	0.0454221057944941	0.000106063283190217	1	-0.00393221197299213	0.0363624867738519	-0.0204025527652391	-0.00425244973026016	0.0344607786124809	-0.00809304576306798	-0.0217913644940887	-0.15137184818448	0.988236661944243	0.759976683827182	0.0220471820661435	-0.151955966196439	0.0282194364017215	0.0372759226520541	-0.0237835108239218	0.0278157458521714	0.0353698815354926	-0.0114768442889831	-0.0279417116099414	-0.151385372183048	0.988079819569911	0.68084990958017	0.0282712655270216	-0.151969647864531
17836	0	3007567939	0	60.0220280843069	130918669461856976	-0.00625629106005874	-0.0120796443471103	-0.0853696798909615	1	-0.0431501016390176	0.034178514364511	0.00146796353092907	0.034129580590767	0.0431533779797326	0.998485331738848	-0.00220443863979147	0.999068192398189	-0.0431032178438948	0.999414984968197	0.000730004899425559	-0.0341929073619819	-0.0341680512282671	0.043166782686862	0.000730685627931267	1	-0.00307541255136323	0.0357524680366891	-0.0197573674297508	-0.00337772583732907	0.0340807585616104	-0.00741432120762633	-0.0208265419341023	-0.133075319798888	0.99088708459213	0.785622161605401	0.0210149837409058	-0.133471255938285	0.0292926608588659	0.0354594474627392	-0.0204815158796263	0.0288756027021393	0.0337826908716053	-0.00814196362567494	-0.0295415221623755	-0.133097555649945	0.990662575829096	0.741139645360903	0.0298111295883005	-0.133493691365152
17837	0	3007734476	0	60.0299549475188	130918669462023513	-0.0062290221638754	-0.012309316030437	-0.085622773977452	1	-0.0470396053704865	0.0363812085513485	-0.000286599144240076	0.0363665080337075	0.0470066732618641	0.998232362610172	-0.000568996455200201	0.998893922712284	-0.0470170970126797	0.999338357783022	-0.00114185696044196	-0.0363530304955946	-0.0364148003217535	0.047024001702626	-0.00114312084307906	1	-0.00394587053358327	0.0362752826430583	-0.0205653395299768	-0.00418709727766591	0.0345062168428787	-0.0082352426418815	-0.0157406289481332	-0.140962424336867	0.989889805748796	0.780474137532376	0.0159000550994415	-0.14143347871074	0.0281021293914199	0.0370845776625805	-0.0242148677713518	0.0276852178432678	0.0353090056832727	-0.0118891414679117	-0.0293002868227802	-0.140967454015106	0.989580552608327	0.721625294912442	0.0296001461576277	-0.141438559118941
17838	0	3007900959	0	60.0285495781794	130918669462189996	-0.0061489832364285	-0.0122873542695504	-0.0854918296999859	1	-0.0457600664733741	0.0361305615756891	0.00185124280169933	0.0360677295585564	0.0457675523526185	0.998300781346054	-0.00267662712883272	0.998951591954854	-0.0457006848753518	0.999345763262998	0.00102375901136078	-0.0361524185329644	-0.0361134131933138	0.0457835454099782	0.00102483309621154	1	-0.00393347474741266	0.0361873752916695	-0.0205107978386818	-0.00420003145604014	0.0343260546316984	-0.00819446999526481	-0.0175794313915703	-0.148262110435051	0.988791843717015	0.794602474559554	0.017776824994334	-0.148810729134427	0.0283495414372334	0.0371274382833576	-0.0239322878136969	0.0279331689132766	0.0352598673420367	-0.0116201469478512	-0.0290436549631701	-0.148292684572822	0.988516942600665	0.705039011580028	0.0293725891485247	-0.148841645022324
17839	0	3008067590	0	60.0274325366693	130918669462356632	-0.00619598904006557	-0.0122721782934569	-0.0852310678357333	1	-0.0453712532709276	0.0354456320221437	0.0021266710045572	0.0353777936602411	0.0453838362206393	0.998342986716305	-0.00292937859593734	0.998968748637887	-0.0453084758725839	0.999369716599805	0.00132161066621065	-0.0354742567007667	-0.0354216905068854	0.045399430136899	0.00132297421411644	1	-0.00310030731012211	0.035479730063478	-0.0185441801790461	-0.00339191507643189	0.0337018988729588	-0.00621593919605931	-0.0197528052260036	-0.141555359932138	0.989733250305448	0.767104249705191	0.0199550568462272	-0.142032420086733	0.0296567074914292	0.0358208199207417	-0.0205297072589824	0.0292283366507467	0.0340371047765211	-0.00820554973373425	-0.030196580828815	-0.141587979639845	0.989465012280756	0.73246507219199	0.0305086194289402	-0.142065371682629
17840	0	3008234127	0	60.0559841884605	130918669462523164	-0.0060131073857262	-0.0121251312983732	-0.0853563227694618	1	-0.0443704663978564	0.0363940325633364	0.00586791548908543	0.0362437062294897	0.0444526108654453	0.998353824626317	-0.00667184781339504	0.998998692356578	-0.0442391129725881	0.999320709384883	0.00505747536739593	-0.0365039961840185	-0.0362875320850904	0.0444672638818292	0.00506250128267542	1	-0.003225115038684	0.0366959012309072	-0.0212356303818773	-0.00354248760533129	0.0348512001740653	-0.00891756813467796	-0.0216772623717403	-0.14683211876454	0.988923872295124	0.810533435030694	0.0219165418962602	-0.147364912913402	0.0286272810486567	0.0370441137629568	-0.0234743560528961	0.0282019655853558	0.0351938940650692	-0.0111599013826224	-0.0297980784156821	-0.146889807987952	0.988703928803763	0.70338235307681	0.0301294050643629	-0.147423234509433
17841	0	3008400860	0	60.0239735750459	130918669462689900	-0.00594754042710423	-0.0125509928121718	-0.0851837375920175	1	-0.0475454804471157	0.0381080528560517	0.00102906946009873	0.038060013038913	0.0475356582540547	0.998144176260039	-0.00193408510955831	0.998869534083105	-0.0474964545560021	0.999273583520683	0.000122780108793259	-0.0381089255001781	-0.0381123129856898	0.0475535787185824	0.00012291906398732	1	-0.00276357511206218	0.03527302554703	-0.0185339835099343	-0.00311437744042481	0.0335106826608114	-0.00620490214205882	-0.0245168389127258	-0.140193673987391	0.989820518267652	0.810979782486046	0.0247639108247391	-0.140657017772791	0.0300642559166298	0.0354860616940488	-0.0205494004545074	0.0295918406498785	0.0337182259444818	-0.00822456452950247	-0.0337509209019455	-0.14021664520105	0.989545434907783	0.752186312134346	0.0340942832079765	-0.14068021814877
17842	0	3008568397	0	59.9895858079038	130918669462857434	-0.00535757766959251	-0.0124655938460737	-0.0849769824021013	1	-0.0463255934970556	0.0308899055493504	-0.00315240401479609	0.0309468953918346	0.0462529075938749	0.998450278283661	0.00243545899668833	0.998922280237091	-0.046350259820272	0.999518062970891	-0.00386608135503422	-0.0308008962511476	-0.0309850091626731	0.0462694152074124	-0.00387023307872809	1	-0.00251846102083311	0.0363796309739365	-0.0208733269486714	-0.0030813155244761	0.034532610062705	-0.008564037020817	-0.0412939181260755	-0.146517679375308	0.98834578056279	0.841927405966479	0.0417565552318805	-0.147047035600854	0.0287896424208702	0.0367929801502882	-0.02328361692579	0.0282823151469323	0.0349449194084774	-0.0109719439878138	-0.0363513719526549	-0.146518372365325	0.988539804113408	0.734676432601858	0.0367562336300043	-0.14704773615121
17843	0	3008734103	0	60.0196144099892	130918669463023143	-0.00547635641807656	-0.0124603048373626	-0.085013630174232	1	-0.0465733420307728	0.0315968191748806	0.00270236869906518	0.0315171907009801	0.0465913847498411	0.998416701361416	-0.00343652913415169	0.998912098370326	-0.046506021082238	0.999497302126338	0.0019653489470594	-0.0316430157489471	-0.0315566918068589	0.0466082576673257	0.00196748684324372	1	-0.00342942296653926	0.0361002653449844	-0.0198719148597843	-0.00391341969954966	0.0342045998157122	-0.00756690852398721	-0.0348865368990821	-0.150529854924871	0.987989722780296	0.801133246745033	0.0352959627188573	-0.151104212897625	0.0286618318141157	0.0369187771953364	-0.0234087525750724	0.028083132145055	0.0350177224709117	-0.0111083014602648	-0.0419245992456059	-0.150562163912651	0.987711173762875	0.707260939966139	0.0424207493949696	-0.151136894355862
17844	0	3008900821	0	60.0151838415119	130918669463189863	-0.00610603030727352	-0.0121773095965554	-0.0845047749093102	1	-0.0418927106827795	0.0392079119234481	0.00268093749402389	0.0391302143114341	0.0419222198846756	0.99835432277718	-0.00350050053943118	0.999119148916316	-0.0418171348218544	0.999227988411011	0.00185842639795571	-0.0392424951730735	-0.0391746639982217	0.0419345091311672	0.00186006269291215	1	-0.00271378004834169	0.0356242532244476	-0.0192771490530412	-0.00293774180747809	0.0339545022057743	-0.00693211738841569	-0.0145660774838269	-0.133090717193374	0.990996816535597	0.777648672117451	0.0146973516051212	-0.133486791523454	0.0298587632643883	0.0353059924405891	-0.0199660565826104	0.029525547239069	0.0336314992576772	-0.0076236484034562	-0.0228483109176491	-0.133120458266651	0.99083646394301	0.72448081386487	0.0230555325806549	-0.133516799612825
17845	0	3009068524	0	59.9805902809851	130918669463357558	-0.00605825784969941	-0.0122379094253107	-0.0850328124181018	1	-0.0453893159640342	0.0387531883071613	0.00646665787623462	0.0385832014129797	0.0454873225885734	0.998219534998413	-0.00734200072635776	0.998949311763681	-0.045236794229939	0.999228418127737	0.00558354820797165	-0.0388766304526209	-0.0386327887865935	0.0455030234887598	0.00558936274036543	1	-0.00252821771989467	0.0356651555983695	-0.0195809705175813	-0.00278064790155921	0.0341134013816482	-0.00722118300727533	-0.0170820417579423	-0.123616597947894	0.992183017674244	0.784636286454322	0.0172149230323044	-0.123933614959801	0.0298484530604905	0.0353070209464609	-0.0205310723794859	0.0294779077979316	0.0337498089581363	-0.00817438240879331	-0.0261026510267154	-0.123685319248645	0.991978121438038	0.751634245007916	0.0263076658262269	-0.124002867721961
17846	0	3009234070	0	60.0192901998702	130918669463523109	-0.00565561437131386	-0.0125199984052197	-0.0846497044620427	1	-0.0476999746979114	0.0357105488084508	0.00346295714044044	0.0356067823426171	0.0477334713955787	0.998225261531551	-0.00431234468102179	0.998856699650777	-0.0476098440042502	0.999356573368364	0.00260945804420187	-0.0357719162774095	-0.0356549706179704	0.0477516166672071	0.00261243891014214	1	-0.00290235545808702	0.0362067482505781	-0.0207120475190453	-0.00318099395798772	0.0346305905678025	-0.00835614632590148	-0.0191270067237764	-0.125502983584115	0.991908845975916	0.788572729386093	0.0192806391757029	-0.125834807181622	0.028927315307836	0.0364776461133803	-0.0229515250079797	0.0285081694804041	0.0348955296683461	-0.0105995525205711	-0.0299282545929308	-0.125552566348885	0.991635443426782	0.712006174504463	0.0301715441796328	-0.125884785267778
17847	0	3009400553	0	60.0212355131245	130918669463689592	-0.00569637295475955	-0.0124253113892813	-0.0848667867964415	1	-0.0512686935336829	0.0354363994042206	0.00136914208456868	0.0353783666474339	0.0512597450540271	0.998058520183238	-0.00227635030321947	0.998685249109624	-0.0512112432981862	0.999371397130545	0.000460160673175685	-0.0354485380445808	-0.0354323513283612	0.0512822196599997	0.000460766433689755	1	-0.00279655058601999	0.0356600545239756	-0.0184977819821519	-0.00304699973498952	0.0338890935020263	-0.00616732292985682	-0.0164785553961232	-0.141102531317974	0.98985783467512	0.738563040990612	0.0166458584315355	-0.141575000203566	0.0300483313950596	0.0358372726701108	-0.0204679193604421	0.0296943321769734	0.034061669195935	-0.00814023032899386	-0.0242750303553863	-0.141122848771628	0.989694429839749	0.738563040990612	0.0245228863788969	-0.141595523017947
17848	0	3009567259	0	60.013202904639	130918669463856299	-0.00574888691142456	-0.0125116795984262	-0.0846659813679139	1	-0.04978063785291	0.0350200426013	0.00359042549573743	0.0349090101904555	0.049812650061477	0.998148316084025	-0.00445959143376371	0.998754884258336	-0.0496869521540824	0.999380544663426	0.00271681136095445	-0.0350876884998487	-0.0349595214551445	0.0498332731194976	0.00272019161338625	1	-0.00217842633405671	0.035675826849918	-0.0192705469050366	-0.00261675326975724	0.0340041644920947	-0.00693104113772347	-0.0317042165490603	-0.132798069458439	0.990635914653372	0.772676612980344	0.0319929838813956	-0.133191522834287	0.0297724898949473	0.0353218569979693	-0.0201647642042752	0.0293314156514783	0.0336481479114248	-0.00782563330273414	-0.0314670159966777	-0.132796619280265	0.990643671968886	0.763516349331773	0.0317535358551818	-0.133190059697419
17849	0	3009733745	0	60.0184256566766	130918669464022785	-0.00577750285509865	-0.0125425117049111	-0.0848659884055761	1	-0.0517076560712193	0.0357787637342606	0.00146459557149642	0.0357173256653755	0.0516997627654798	0.998023750808219	-0.00238834322044696	0.998662527633055	-0.0516473786190514	0.999359078842022	0.000538917017188287	-0.0357930315071765	-0.0357727845753297	0.0517228215962962	0.00053963871674736	1	-0.00275686907244745	0.0355709429316184	-0.0183948840982356	-0.0031065375139586	0.0337387977969453	-0.00607587184446313	-0.0242837527553838	-0.14576016622764	0.989021877055005	0.774587334059993	0.0245483696007832	-0.146281301572365	0.0299892881537318	0.0356787101880051	-0.0205176982787082	0.0295261811221896	0.0338411968474074	-0.00820270430386351	-0.0328453391246718	-0.14578641045617	0.988770704574165	0.774587334059993	0.0332061475933216	-0.146307829168091
17850	0	3009900378	0	60.0149677329526	130918669464189418	-0.00580451765245732	-0.0126098593647983	-0.0849007782689977	1	-0.0512829736258433	0.0356116236181986	-0.000697163459636513	0.0356063592812167	0.0512372484783612	0.998051567579102	-0.000216127799941582	0.998685212527296	-0.0512620675361804	0.999365869172803	-0.00160954890466207	-0.0355706182798739	-0.0356607471535535	0.0512596934834153	-0.00161166651001499	1	-0.00351806087093104	0.03627582053137	-0.0199455626268186	-0.0038574909415743	0.0344622562639936	-0.00762540394752374	-0.0234955425682749	-0.144290338630382	0.989256416535851	0.752695188574995	0.0237462459222358	-0.144795768709484	0.0287583260347061	0.0370395174951916	-0.0232864630776434	0.0281753394740232	0.0352171182443304	-0.0109743151074262	-0.0424511800045315	-0.1442918095443	0.988624180876967	0.725991110039511	0.0429132919866122	-0.144797255178876
17851	0	3010066924	0	60.0217038481115	130918669464355964	-0.00590737442313391	-0.0124234055829409	-0.0847624402598034	1	-0.0494148066169127	0.0365049889557305	0.00238509958728766	0.0364230833361141	0.0494272004395574	0.998113375752974	-0.0032852566074627	0.998776629540878	-0.0493401598293546	0.999331059303829	0.00148193780940763	-0.036540905448763	-0.0364757445333114	0.0494473481022393	0.00148375190014564	1	-0.00349548987046343	0.0361225184824616	-0.0197956540512763	-0.00388359844890774	0.0342756983963249	-0.00748141661861845	-0.0273190995566278	-0.146834983520047	0.988783674225097	0.789954410955477	0.027621968285043	-0.147367809059618	0.0287003930873839	0.0369605727732707	-0.0232538603809808	0.0280931169803742	0.0351047446538352	-0.01094788143898	-0.0443114182917998	-0.146893444267917	0.98815930610407	0.726061056829158	0.0448123624942744	-0.147426910666172
17852	0	3010233516	0	60.0557677859661	130918669464522553	-0.0060047055609029	-0.0125628847207315	-0.0847658927868803	1	-0.0466028906961135	0.0356001980822186	0.00386029712947038	0.0354897825345535	0.046644760674439	0.998280893154464	-0.00468737252310188	0.998906949022873	-0.0465073728847968	0.999359046526562	0.00302877787897498	-0.0356696317626081	-0.0355359324795317	0.0466616916861104	0.00303208281834035	1	-0.00317199191235185	0.0351643191156959	-0.0182551711966034	-0.00347878987721669	0.0334657826918186	-0.00591632652186935	-0.0211278621481464	-0.135199036611287	0.990593172770956	0.723903638395737	0.0213252623594814	-0.135614340723167	0.0296109674525539	0.0352020345882358	-0.02026033426197	0.0291502403376062	0.0334968332130419	-0.00792623442470625	-0.0329634198291642	-0.135257289697182	0.990262025191787	0.723903638395737	0.0332752866434295	-0.135673133854251
17853	0	3010400104	0	60.0239735750459	130918669464689144	-0.00596740638611633	-0.0126233416485846	-0.084807659398547	1	-0.0459481063959438	0.0361342986260271	0.00381653668900999	0.0360259802256704	0.045990766777102	0.998292030480076	-0.00464426827262847	0.99893740669112	-0.045852898331853	0.999340062001415	0.00298444039538351	-0.0362012927191135	-0.0360719631769834	0.0460069951281631	0.00298760612616097	1	-0.00272589062959949	0.03613869758291	-0.0207654968162902	-0.0033060611840779	0.0343660298526171	-0.00844595826960291	-0.0428278636018319	-0.140539160738081	0.989148380374926	0.787142218609236	0.0432706876905634	-0.141005959175826	0.0286229676062282	0.0365088666337303	-0.0231682199876335	0.0280390343775334	0.0347335950403791	-0.0108492333103833	-0.0426372981124996	-0.14053788516834	0.98915679426574	0.719378544005786	0.0430780244896919	-0.14100467081942
17854	0	3010566783	0	60.0253787301271	130918669464855822	-0.00609634496496981	-0.0127307761499341	-0.0847332055708848	1	-0.0434410154924551	0.036544098522624	0.00081512300102334	0.0365067697166862	0.0434325722916493	0.998389136273519	-0.00160822837090425	0.999056360380708	-0.0434027923567141	0.999332111645753	2.1141988529993e-005	-0.0365421699773899	-0.0365493884018587	0.0434462390124581	2.11619577885863e-005	1	-0.00284850754053228	0.0352020419429645	-0.0195682253016602	-0.00321635224246269	0.0335246027697886	-0.00722734626696253	-0.0260563119980181	-0.133399196959578	0.990719800375263	0.74408627129369	0.0262943232530125	-0.133798046711316	0.0296193662506367	0.0346401465925342	-0.0201706828430166	0.0291917308074992	0.032959146763601	-0.00783206997515747	-0.0303765874882939	-0.133409912473748	0.990595304948652	0.733625001239867	0.03065537586682	-0.133808858868159
17855	0	3010733266	0	60.0693681062891	130918669465022306	-0.00601380459470516	-0.0127987248382535	-0.0850880418149901	1	-0.0437845910259205	0.0371582848844347	0.00369952966048585	0.0370568110610594	0.0438291445941516	0.99835154071005	-0.00451074384774475	0.999034877913291	-0.0436917143485632	0.99930298005356	0.00288423246659584	-0.0372187487585713	-0.0371009662590301	0.0438431893251569	0.00288701077125441	1	-0.00295109659938618	0.0346186937915458	-0.0183967161025226	-0.00329025787983016	0.0329190630399653	-0.00605889514486482	-0.0237126625412847	-0.13521549302897	0.990532422528478	0.764993273469011	0.0239347382526115	-0.135630949655073	0.0298835856490418	0.0347183294701185	-0.0203434934318878	0.0293884589441658	0.0330118850803759	-0.00801089852688765	-0.0357077885089596	-0.135272883937422	0.990164734128141	0.764993273469011	0.0360468515963815	-0.13568887274362
17856	0	3010899863	0	60.0314684957855	130918669465188903	-0.00579782656867698	-0.0128411909479166	-0.0848428833850884	1	-0.0416776999521801	0.0349819224437567	-0.00304094240539388	0.0350279629482443	0.0416038966218594	0.998519983574477	0.00231063472842524	0.99912707707944	-0.041710248307175	0.999383661452822	-0.00376823998333964	-0.034901254828154	-0.0350655026195867	0.041615907901094	-0.00377151435776628	1	-0.00286211108620231	0.0343922747729225	-0.0181116261457338	-0.00322781822261804	0.03272245168866	-0.00577079587262992	-0.025894747342978	-0.132778788120905	0.990807375570644	0.740161894015793	0.0261290485891708	-0.13317206922347	0.0297873635664533	0.0343659583370885	-0.020095020290913	0.0292433918204277	0.0326897151564669	-0.00776034139201393	-0.039678926305627	-0.132749223692706	0.990355101171401	0.736538582114511	0.0400439351335875	-0.13314224074395
17857	0	3011066424	0	60.028657681177	130918669465355464	-0.00583833018646747	-0.0127835892705219	-0.0849375964266801	1	-0.0427857042703645	0.0371676564289451	0.000725216259418862	0.0371322486737204	0.042776272907535	0.998394404323548	-0.00151973735464045	0.999084673871414	-0.0427493255341368	0.999309204654298	-7.00813154528447e-005	-0.0371632692561261	-0.0371748296507066	0.0427893290662821	-7.01455213664624e-005	1	-0.00242024305638549	0.0348134393466455	-0.0188245614628182	-0.00288439904524268	0.0331751823765693	-0.00648597378292974	-0.0338200018336463	-0.130041574258325	0.990931580100457	0.747343018820382	0.0341162601378356	-0.130410909895633	0.0308280052193487	0.0351088460874427	-0.0213565127564484	0.0300328132345757	0.0334585439432009	-0.00903197736804272	-0.0597928783352987	-0.1300755222573	0.989699535318609	0.665451978600364	0.060341838324609	-0.130445148708274
17858	0	3011234133	0	59.9925369284061	130918669465523175	-0.00582324610513831	-0.0129801479614008	-0.0846507350204016	1	-0.0412156435017086	0.0375500825679614	0.0020583764482177	0.0374881958707127	0.0412328990311339	0.998446034199069	-0.00283093335626335	0.999148737772773	-0.0411556268741914	0.999293060611696	0.00128368398120138	-0.0375730111748437	-0.0375289131657583	0.0412445916780531	0.00128477695699006	1	-0.0023524639812591	0.0347215859851096	-0.0190474370898113	-0.00272780412259399	0.0330086182731631	-0.00671350137403311	-0.0265733644324542	-0.136194140782434	0.990325710218247	0.776824173539236	0.0268265170123436	-0.136618735144218	0.0300098187861175	0.0343368826659343	-0.0199530642744992	0.0294136796680469	0.0326151929680539	-0.00762705913349272	-0.0437374629081385	-0.136242056357525	0.989709622272024	0.723644808491342	0.044163482754266	-0.136667101548708
17859	0	3011400264	0	60.0053164710393	130918669465689307	-0.00592621162832436	-0.0128554165118184	-0.0847601078259645	1	-0.0409628457263869	0.0389175021571363	-1.48971571501756e-005	0.0388971029672398	0.0409407635710262	0.998404161278877	-0.000781984549377506	0.999161245705132	-0.0409413431769465	0.999242915351878	-0.000811763013016477	-0.0388964928996204	-0.0389395824963348	0.0409522093232802	-0.000812444275536298	1	-0.0023994633182836	0.0348337916584877	-0.0191515712419224	-0.00259542785872018	0.033096218493596	-0.0068155859854674	-0.0121887727815043	-0.138556698821833	0.990279493390465	0.756429323779733	0.0123077953218793	-0.139003907468745	0.0299652159802773	0.0343669563545658	-0.0201313432308126	0.02964325996891	0.0326244791735463	-0.00779805017500751	-0.0217916273930654	-0.13856273917043	0.990113878444873	0.723506873549223	0.0220056603877588	-0.139010006649551
17860	0	3011566226	0	60.0294864837608	130918669465855263	-0.00587975706024946	-0.0128046279231154	-0.0849093531663204	1	-0.0419483049659884	0.0391988706462154	0.00147010838860611	0.0391464996473114	0.0419540539516209	0.998352347081123	-0.00229123749247827	0.999119331350302	-0.0418964432008172	0.999230855106124	0.000647363229351569	-0.039208151253702	-0.0391910286253339	0.0419663712300922	0.000647933753703914	1	-0.00235906555514598	0.034952407292999	-0.0186971662399699	-0.00276351398390904	0.0331206607923411	-0.00638308797479505	-0.0286503804168921	-0.145597332970721	0.988929002676016	0.777599061417338	0.0289630182814705	-0.146116712470029	0.0308373534591827	0.0353337984489622	-0.0213196085948073	0.0301257719232134	0.0334905326990511	-0.00901733144409768	-0.0526644871395947	-0.145640076322537	0.987934926988154	0.67690227240743	0.0532572388476352	-0.146159916341112
17861	0	3011732796	0	60.0286216468012	130918669466021836	-0.0058170637141989	-0.0129671753149705	-0.0847170133957797	1	-0.0408633114363421	0.0399834910567557	0.000773355256639676	0.0399459130688693	0.0408565072928011	0.998366200269684	-0.00158964036135794	0.999165023354905	-0.0408255942726385	0.99920057899934	-4.37724324355473e-005	-0.0399775063174065	-0.0399899525865137	0.040867882488837	-4.38090119092824e-005	1	-0.00310244379197096	0.0350726520563206	-0.0193590853870031	-0.00340474754872798	0.0331279862265662	-0.00705689246053584	-0.020264531228482	-0.154820958675224	0.987734690860341	0.765232463770232	0.0205132905942636	-0.155446224314965	0.0290672787576794	0.0358063232451183	-0.0228423322647508	0.0285837217494331	0.0338544206120164	-0.0105457372591947	-0.0342115905927279	-0.154839993245151	0.987347022865293	0.703228194766723	0.0346361592300822	-0.155465491223523
17862	0	3011900800	0	59.9777842287217	130918669466189839	-0.0058236399198067	-0.0131758765773719	-0.0849960697418556	1	-0.0394601879865916	0.0400597606195382	-0.00179103168296155	0.0400739596851233	0.0394035106934621	0.998419471514947	0.00099991263941557	0.999220048635931	-0.0394752400717359	0.999196215930519	-0.00258026142820169	-0.0400033038772235	-0.0401158648700715	0.0394137143800877	-0.00258226973784189	1	-0.00229028810171942	0.0347521477243351	-0.0197070603441773	-0.00266681561375638	0.0320252374368754	-0.00755520261573266	-0.0246023499585231	-0.216896254910965	0.975884593065243	0.712510309619075	0.0252049679169742	-0.218633908762777	0.0302252303768739	0.0341864255976851	-0.0204620829438879	0.0297815624547987	0.0314546953740148	-0.00831338718014403	-0.02921855133862	-0.216893920166628	0.975757809936679	0.668204511094171	0.0299355255892168	-0.218631517084341
17863	0	3012067030	0	59.9906654524556	130918669466356067	-0.0057918181623265	-0.0132895215567427	-0.0850971696801517	1	-0.0378634202816364	0.040549632243731	-0.0032354988426185	0.0405900011195693	0.0377783515914665	0.998461440397247	0.0024663573596784	0.999278132288067	-0.0379095161172911	0.999172842350355	-0.00400131002352197	-0.0404675255928496	-0.0406301751319615	0.0377873436025071	-0.00400417912618779	1	-0.00102594598332641	0.0356869318186636	-0.0215086175992451	-0.00126547519415431	0.0315234433772758	-0.00977014842675983	-0.0107545373995584	-0.331088562822654	0.94353839534666	0.657383865470513	0.0113975984001022	-0.337456969814602	0.0319552944322964	0.0361888762148463	-0.0245493430735622	0.0314586344858937	0.0320140301332575	-0.0128201491927927	-0.0301061303098295	-0.330986612778367	0.943155068416255	0.631159756321664	0.0319098229273457	-0.337348928116603
17864	0	3012232221	0	60.0442646318866	130918669466521258	-0.0057797121565666	-0.0134350600460247	-0.0852307855706911	1	-0.0359216044488711	0.0410311225719518	-0.00540745084895627	0.0411076863688794	0.035792718327527	0.99851341475021	0.00466797722202382	0.999340364011797	-0.0360145365848877	0.999143817530816	-0.00614151215059131	-0.0409134906656915	-0.0411456523160264	0.0358003651901661	-0.00614548862029702	1	-0.00208916197695856	0.0349721101516817	-0.0195353149082592	-0.00212168091457823	0.0296756451503301	-0.00827068976675348	0.00801970757635435	-0.421287383263774	0.906891738297991	0.669546451519159	-0.0088428400003369	-0.434864352971745	0.0309430590387966	0.0351873670791147	-0.0221387147458388	0.0303590013134806	0.0298728739090501	-0.0108841583832434	-0.0344303973842345	-0.420692316646163	0.906549790387075	0.669546451519159	0.0379613534236271	-0.434208317950409
17865	0	3012398981	0	60.0342795736366	130918669466688027	-0.00574828987747938	-0.013553937666139	-0.0853436520284781	1	-0.0343027259865523	0.0415358443451432	-0.00678640832446515	0.0416318072550843	0.034144969654298	0.998549404722662	0.00607085312277197	0.999388784001402	-0.0344267796135762	0.999114576696305	-0.00749529582518836	-0.0413990721327867	-0.0416681538920279	0.0341516079545547	-0.00749973925825615	1	-0.00114966840780422	0.0355888585907567	-0.0212784786651188	-0.00110624747640662	0.0301527757489522	-0.0100820746157509	0.0143424899071406	-0.432503123663679	0.901518353115689	0.66228908567334	-0.0159079180046234	-0.447267147355221	0.0318292747971449	0.0360227961770108	-0.0243508259316466	0.0312919179134823	0.0305690627518247	-0.0131607392784259	-0.0304035029203084	-0.431768808897063	0.901471753674948	0.655761309374296	0.0337137385456852	-0.446452878217393
17866	0	3012565421	0	60.0399385671349	130918669466854458	-0.0056963764307518	-0.0137173911073066	-0.0855153715610612	1	-0.0320597457835392	0.0423758691952781	-0.00896996131250149	0.0424991147862373	0.031854222145131	0.998588570820793	0.00828650505190125	0.999445990337064	-0.0322342400746457	0.999062139747279	-0.00964473590585684	-0.0422116096932495	-0.0425335163577843	0.0318596116409721	-0.00964978260965802	1	-0.00041881119711955	0.0352332387542879	-0.0211183427465275	-0.000610588904359171	0.0299017491120211	-0.00987076312660609	-0.00458655518472821	-0.423705280979282	0.90578849539051	0.66799725918858	0.00506356175726088	-0.43753204190152	0.0321640016654512	0.0358012258381538	-0.0245235861153224	0.0314432230641049	0.0304533512054562	-0.0132927929500651	-0.0452089632116098	-0.423020193065113	0.904991749080889	0.66799725918858	0.0499136184896241	-0.436775841026768
17867	0	3012732218	0	60.031432458035	130918669467021254	-0.00556195294376218	-0.0139898177957639	-0.085709624913587	1	-0.0282620286512274	0.0440331071023467	-0.0109998266267282	0.0441675325544166	0.0280064447681824	0.998631497660424	0.0103725023420818	0.999540240315455	-0.0284906859391991	0.998970289980247	-0.0116166708470766	-0.0438567291896309	-0.0441992540751696	0.0280101072546471	-0.011621490956533	1	-0.000405056365324384	0.0351702404805763	-0.0216942719352819	-0.000471548131461969	0.0297671769026893	-0.0104803905690322	0.00552618944451614	-0.429634083888047	0.902986165559529	0.668698645257784	-0.00611982848199764	-0.444087516519016	0.0327999957651527	0.0357020097590509	-0.0250745884399166	0.0321848642805672	0.0302837690239852	-0.0138712728327606	-0.0366593015665907	-0.42880042288343	0.902655135111767	0.66323670032765	0.0405904368590663	-0.443164509572337
17868	0	3012898701	0	60.0756472550235	130918669467187738	-0.00544984407662496	-0.0144265361213871	-0.0861192299623392	1	-0.0344752734265845	0.0429217797747434	-0.00673886458579798	0.0430159092297747	0.0343130155054951	0.998484976612095	0.00599572966254473	0.999383179761169	-0.0346021854261996	0.999056396195405	-0.00747509045932363	-0.0427836445814924	-0.0430545551479295	0.034319752335807	-0.00747956461042839	1	-0.000270190204414623	0.0353107679682309	-0.0227385614045628	-0.000368714015970564	0.0299976066812227	-0.0114899624910657	0.00281773720060552	-0.422671218993459	0.906278710437166	0.670118922114779	-0.00310911873888056	-0.436390745658034	0.0332536462636364	0.0360399570672994	-0.0264874013659491	0.0324630426562806	0.0307064738419827	-0.0152544630762004	-0.0507861052614964	-0.421730872196461	0.90529765433739	0.66641381123071	0.0560400543454522	-0.435353410233397
17869	0	3013065271	0	60.0598075563646	130918669467354307	-0.00540656876390822	-0.0144992792595364	-0.0861212233627506	1	-0.0329238479077003	0.0435532607670777	-0.00749435600150712	0.0436545589739957	0.0327440247893885	0.998509944027288	0.0067737741148761	0.999430071696301	-0.0330703458307832	0.999023721172339	-0.0082073521746588	-0.0434078783777157	-0.0436918802194084	0.0327498788140989	-0.00821184785226607	1	-0.0029702419235401	0.034223197834402	-0.0209410919926023	-0.00249595379585663	0.0290572959624698	-0.00961526498233872	0.0480342540571871	-0.411780659408382	0.910016153139255	0.667630182661401	-0.052735018127551	-0.424407215188938	0.0278151279059006	0.0339498837850422	-0.0226878660561528	0.0280363884527757	0.0287745787097105	-0.0113557320493718	0.0292104588618809	-0.411544701740344	0.910921350920336	0.126681880357643	-0.0320559538374137	-0.424148301250002
17870	0	3013231871	0	60.0368025599693	130918669467521106	-0.00506930262036886	-0.0145433246257374	-0.0857006005661344	1	-0.026793488009809	0.0447655625296595	-0.00927428468699128	0.0448688323883065	0.0265734153297446	0.998639395116086	0.00867037268023703	0.999598142365072	-0.0269884867653443	0.998955260518556	-0.00986951761791124	-0.0446204000911454	-0.0448997674854457	0.0265765437775704	-0.00987316453089574	1	-0.00131978178117858	0.0341788155768119	-0.0206939435589126	-0.00120908501579025	0.028813624227348	-0.00945698086740418	0.0195298928986008	-0.426872134768189	0.904101080544548	0.670427987211209	-0.0215980894976048	-0.441031107574777	0.0306592575271982	0.0341094893095638	-0.0229766796699172	0.0303422250918753	0.0287308675711929	-0.011741915825916	-0.0130828403152292	-0.426339337204965	0.904468688701227	0.670154330106785	0.014463660452683	-0.440442014950266
17871	0	3013398475	0	60.0355770829794	130918669467687706	-0.00506907185903675	-0.0145740963463361	-0.0857345344626207	1	-0.0262890406165722	0.0448258735584211	-0.00971953431134878	0.0449327243863367	0.026059003696274	0.9986500781583	0.00912592997194457	0.99960729997538	-0.0264945888452484	0.99894833083667	-0.0103040847380625	-0.0446772666614931	-0.0449631371065013	0.0260619539197746	-0.0103077676595021	1	-0.000667461940508299	0.0335756281485161	-0.020289992217447	-0.000537334516801016	0.028342160863494	-0.00899728805247839	0.0208413358356872	-0.416659424657679	0.908823724692812	0.673566136044614	-0.0229281906176101	-0.429767464832567	0.0320482408108935	0.0333692721173328	-0.0224796496095169	0.0316140191886577	0.0281206536559163	-0.0111874640004658	-0.0226835531372552	-0.415835762053339	0.909156793636053	0.654305809064475	0.0249449249670325	-0.428861595747751
17872	0	3013565003	0	60.0888232986	130918669467854234	-0.00507331023783424	-0.0145956132001688	-0.0857563764288214	1	-0.0256677435471719	0.0447781125229171	-0.00989517805481947	0.044884468023743	0.025434437486785	0.998668350314536	0.00931607958536318	0.999621713271795	-0.0258774229149856	0.998948745027183	-0.0104651681922781	-0.0446305395813512	-0.0449140923522017	0.0254371805866492	-0.0104687460683885	1	0.000688339465999938	0.0339585607646601	-0.0211262722247123	0.000502044445623776	0.0286839627864498	-0.00985566072387821	-0.0042565773615525	-0.419318218960171	0.907829341229526	0.676684140825618	0.00468870742112744	-0.432694196632495	0.0334315023665103	0.0344737150571124	-0.0248396288042379	0.0326397198689377	0.029182118386652	-0.0135869808868049	-0.0509766111661891	-0.418425216768084	0.906819564790368	0.676684140825618	0.0561556209704652	-0.431710763170012
17873	0	3013731468	0	60.0803394298856	130918669468020700	-0.00506744193952994	-0.0146858476021037	-0.0858162726626604	1	-0.0237117034011434	0.0449421805234112	-0.0106302093922187	0.0450479982547186	0.0234622353964976	0.998709267686769	0.0100927270468452	0.999662452704049	-0.0239398729003012	0.998933839007369	-0.0111581433905482	-0.044795994486954	-0.0450756649971019	0.0234643884980656	-0.0111614475504064	1	-0.000394027751109584	0.0333530123784609	-0.0201777591524038	-0.000444723571544539	0.0281104923875689	-0.00889160388532191	0.00647500551990929	-0.417080352491771	0.908846551332433	0.662466497767775	-0.00712430053491848	-0.430230548998601	0.0323195977196399	0.0330593479469876	-0.022092290407189	0.0316478190950402	0.0278006117614245	-0.0108164575239745	-0.0415238726999939	-0.416101460118169	0.908369606979187	0.662337080171974	0.045680728790825	-0.429153771039427
17874	0	3013898107	0	60.0281171700825	130918669468187342	-0.0050746045343735	-0.0147791752291878	-0.0859319519810645	1	-0.0220259275115926	0.0450667685917313	-0.0120512045299452	0.0451794712821052	0.0217446646910664	0.998742201437459	0.011549651131227	0.999684883389878	-0.0222876530956685	0.998912118723873	-0.0125420683796176	-0.0449140911891203	-0.0452055511856416	0.0217463786456836	-0.0125453636425635	1	-0.00112978821337455	0.0334735790957251	-0.020806638312626	-0.00107268859775855	0.0282121575096797	-0.00952242750597627	0.0150699326107276	-0.418623169560352	0.908034987783154	0.667832520880624	-0.0165946791167344	-0.431928723489091	0.0309871561392114	0.0333083999769784	-0.0233257209323905	0.0305640620483881	0.0280339506975863	-0.0120451546261526	-0.0217410418397319	-0.417896080073202	0.90823465765141	0.667832520880624	0.0239331217430306	-0.431128252841964
17875	0	3014064641	0	60.0362619021889	130918669468353873	-0.0051148335002798	-0.0148304925075713	-0.085971236964218	1	-0.0206558217474588	0.0447011114848473	-0.0127712861583641	0.0448137054739154	0.0203615297116322	0.998787835283099	0.0123042087399596	0.999705179229111	-0.0209322972885251	0.998919585476719	-0.0132273478178361	-0.0445499609508843	-0.0448380206383063	0.0203629369283783	-0.0132304766321925	1	4.62753632421093e-005	0.0337461991986395	-0.0216152991313489	-9.45649893029608e-005	0.0285217773644565	-0.0103185323033387	-0.000743647006619446	-0.415392624679311	0.909641915454187	0.667423063964399	0.000817516022863046	-0.428374385849514	0.0333647747207724	0.0339710093353161	-0.0248482194151146	0.0326598040402932	0.0287321429810659	-0.0135651659426733	-0.0442053142352529	-0.414460695029081	0.90899297162815	0.662112493614106	0.0485928018328237	-0.427350123896346
17876	0	3014231236	0	60.0306756752701	130918669468520471	-0.00514936145283513	-0.0148704021078516	-0.086023087764578	1	-0.0197372537486608	0.0443211055706003	-0.0127595053257979	0.0444284096314812	0.0194462775241763	0.998823287027325	0.0123168572434565	0.999723875837144	-0.0200116743128278	0.998936640355764	-0.0131914507015376	-0.0441766248498828	-0.0444514498772768	0.0194475033594158	-0.0131943284643355	1	-0.00143404281418281	0.0322471550645746	-0.0188295398690986	-0.00128947137433216	0.0270657333043258	-0.00750373411003893	0.0218480992488094	-0.412365369518401	0.910756533098263	0.674610566047199	-0.0239843568789456	-0.425048942231769	0.0304992895864352	0.0311922513844766	-0.019013904476387	0.0303152505098113	0.0260005144562224	-0.00768862314274774	-0.00294454935959942	-0.411918376492501	0.911215990167453	0.63344188500392	0.00323143924401554	-0.424558344737786
17877	0	3014397815	0	60.0385327303063	130918669468687046	-0.00543971298459233	-0.0141806525212178	-0.0862192847883197	1	-0.0141824854732382	0.0451180714149531	-0.0191116099546596	0.0452340031603931	0.0137452897022072	0.99888185085579	0.018783449020294	0.99971686313774	-0.0146073817277351	0.998799813276408	-0.0194231966740841	-0.0449630117982803	-0.045253721125983	0.0137457225621209	-0.0194262535967925	1	-0.000598421984597691	0.0331312502976474	-0.0202305808229241	-0.000583620525938515	0.0279610883809597	-0.00890308923204695	0.0115196072375949	-0.411307445221746	0.911423877322869	0.662566879097105	-0.0126384596375379	-0.423887992613191	0.0319862300870144	0.0325999231101175	-0.0222550803152712	0.0315460200307355	0.0274202076712559	-0.0109313546439751	-0.023316341812202	-0.410392484557305	0.911610858219327	0.662524133061752	0.0255715025568273	-0.422884419348793
17878	0	3014564548	0	60.0295225191749	130918669468853779	-0.00544921304611757	-0.0141880354866479	-0.0862314446268107	1	-0.0140821354327529	0.0450246461372246	-0.0191972417277866	0.0451403224226598	0.0136439668144211	0.998887477877836	0.018871989949491	0.999716640947979	-0.014508128998458	0.998802382499624	-0.0195058960639229	-0.0448700426990972	-0.0451598730036309	0.0136443901717597	-0.0195089493963329	1	-0.000965161224873558	0.0329625960931841	-0.0203371753267402	-0.00106377636285681	0.0278148383133804	-0.00900129121071558	0.00245449319895818	-0.4093380685291	0.912379483063929	0.663349605249454	-0.00269020437580827	-0.421728446466989	0.0317913208356402	0.0323429832714344	-0.0222391941213374	0.0312044262932411	0.0271851477549973	-0.0109121341505646	-0.0350154595119627	-0.408337090585334	0.912159381932495	0.657507469852823	0.0383685963862072	-0.420631613059379
17879	0	3014731118	0	60.0295225191749	130918669469020350	-0.00559312452796392	-0.0145547988138197	-0.0867066632221046	1	-0.0157141546511031	0.0428690656297428	-0.0145707620224714	0.0429671175091126	0.0153958817450292	0.998957853784759	0.0142284233987376	0.999770423068714	-0.016020397142135	0.998975164246111	-0.0149019455876926	-0.0427381941260635	-0.042985447224947	0.0153964900323726	-0.0149042638216093	1	-0.00178279945193638	0.0330688366388717	-0.0207238329456476	-0.00195841359521444	0.0279411793327913	-0.00937934813993518	-0.00371330362749889	-0.407582136248245	0.913161000912483	0.675002123826213	0.00406640576684963	-0.41980471887275	0.0299761055055496	0.0326505195805738	-0.0223198960066225	0.0293223370278848	0.02751045634261	-0.0109884205207317	-0.040367175832585	-0.406785120679812	0.912631555836643	0.675002123826213	0.0442028123625614	-0.418932086449591
17880	0	3014897565	0	60.0350364472706	130918669469186796	-0.0053256907783742	-0.0142052684712665	-0.0862066758491999	1	-0.0130885143030156	0.0380059106654569	-0.0187618986473865	0.0381162099838392	0.0127277491387379	0.999192253241752	0.0185070664076573	0.999738383880434	-0.0134406952618029	0.999101918239301	-0.0190044257476895	-0.03787068487036	-0.038128535466795	0.0127280928036826	-0.0190071096811666	1	0.0134564572528974	0.0119930281421433	-0.059603692136977	0.0309704605058007	0.0274430979581475	-0.010559525610398	-0.0584341301594266	-0.425554214124504	0.903044330735422	0.665585010213965	0.0646178439108081	-0.439574234165709	0.0318588862813579	0.0328277997117295	-0.0217606722778735	0.0309704605058007	0.0274430979581475	-0.010559525610398	-0.0584341301594266	-0.425554214124504	0.903044330735422	0.665585010213965	0.0646178439108081	-0.439574234165709
17881	0	3015064181	0	60.0346039457143	130918669469353413	-0.0053256907783742	-0.0142052684712665	-0.0862066758491999	1	-0.0130885143030156	0.0380059106654569	-0.0187618986473865	0.0381162099838392	0.0127277491387379	0.999192253241752	0.0185070664076573	0.999738383880434	-0.0134406952618029	0.999101918239301	-0.0190044257476895	-0.03787068487036	-0.038128535466795	0.0127280928036826	-0.0190071096811666	1	-0.000422031622919988	0.0334948999454004	-0.0207048517846763	-0.000990017718735379	0.0282005010024185	-0.0094510260945781	-0.034596321190933	-0.419982560474136	0.906872506727182	0.666179702974233	0.0381305556465921	-0.433426103557362	0.0321226808003676	0.0336686471021402	-0.0238406007925118	0.0310576531430652	0.0283622437480596	-0.0126175085478145	-0.0726379524913671	-0.418988330277696	0.905081491882897	0.661649212990266	0.080084058644686	-0.432330849283534
17882	0	3015230896	0	60.0278649349028	130918669469520131	-0.00534875046562081	-0.0143263407502725	-0.0863309773252213	1	-0.0111343659014305	0.0379693669295299	-0.0203236220229479	0.038069973192361	0.0107449204289345	0.999217305607799	0.0201055727465343	0.999731532414291	-0.0115164682566884	0.999072791685204	-0.0205282678652964	-0.0378437198592304	-0.0380813745792917	0.0107451271957857	-0.0205308953216425	1	-0.0017523941524491	0.0329042354378306	-0.0201316065517299	-0.00220781312118427	0.0275059636661429	-0.0089216688793942	-0.0254311358035343	-0.428407206733737	0.903227835349608	0.68346321672156	0.0281484004540774	-0.442729291640301	0.0301134496464819	0.0326488823680621	-0.0225229031879999	0.0291703785670618	0.0272396800979514	-0.0113380407507506	-0.0627157381121309	-0.427366682090703	0.901900468583887	0.68346321672156	0.069425559175073	-0.441578055089327
17883	0	3015397412	0	60.026027285431	130918669469686644	-0.00539721232208959	-0.0144009211249469	-0.086401934097409	1	-0.00966284305470945	0.0375059193314883	-0.0211073485082721	0.0375957206558949	0.00926394896283774	0.999250089335987	0.0209193272898813	0.999730598334421	-0.0100554711296887	0.999074043068932	-0.0212816823469179	-0.0373917967257812	-0.0376061973236117	0.00926408147446964	-0.0212842025928696	1	-0.00189999225957574	0.0332387836005126	-0.0207798719506913	-0.00238148501008286	0.0277883024031258	-0.00959658233548967	-0.0273996298997352	-0.432487350807435	0.901223585839232	0.680493402446851	0.0303933374164961	-0.447249653763097	0.0299448415214855	0.0335878907393889	-0.024165944807725	0.0289697516884904	0.0281267141969093	-0.0130091195160275	-0.0651370107858675	-0.431396412728533	0.899807926677041	0.680493402446851	0.0722638533641678	-0.446040055750968
17884	0	3015563952	0	60.0295945901329	130918669469853187	-0.00564412219130855	-0.0141371988086691	-0.0870019831554107	1	-0.00451994412385037	0.0322198735980336	-0.024455954151459	0.0322662403357123	0.00412476674978981	0.999470797989545	0.024376396280905	0.999690780898193	-0.00491262572544903	0.999182005962354	-0.0245220082053222	-0.0321557160489978	-0.0322721163766211	0.00412477844615984	-0.0245246751730381	1	-0.00195227909531771	0.0329094288611625	-0.0200645757170749	-0.00267520913039678	0.0274406669976271	-0.00890145033053917	-0.0465663664554811	-0.433410234611292	0.899992856665717	0.684031232265405	0.0516947198725434	-0.448273466625376	0.0295096006220625	0.0334444983795923	-0.0242543146588595	0.0283356679497078	0.027966098202087	-0.0131251182109623	-0.0808832039249137	-0.432323302754555	0.898083776280495	0.684031232265405	0.0898196567591837	-0.44706771762919
17885	0	3015730504	0	60.0289459577408	130918669470019735	-0.0064575449323497	-0.0139183871019033	-0.0866394634113856	1	-0.000475752713613289	0.0401683035306637	-0.0244412061162829	0.040159315448496	-1.52130402212324e-005	0.999193289184466	0.0244226468255512	0.999701255603488	-0.000966367861949819	0.998894771086896	-0.0244417534840204	-0.0401476896207464	-0.0401701179221695	-1.5213042024152e-005	-0.024444187722426	1	-0.0020046556641645	0.0325050090895487	-0.0201293775503027	-0.0025433483202629	0.0271473129960985	-0.00890214841214561	-0.0321386228885637	-0.424997635387603	0.904623744345555	0.67156431545706	0.0355121251563494	-0.438959273338087	0.0293317923012353	0.0324082168218188	-0.022887687573623	0.0283420147457082	0.0270415842456824	-0.0116863664380012	-0.0665229229556601	-0.423906082050827	0.903259837655673	0.67156431545706	0.073514881676738	-0.437753737045737
17886	0	3015897258	0	60.023216980328	130918669470186489	-0.0064575449323497	-0.0139183871019033	-0.0866394634113856	1	-0.000475752713613289	0.0401683035306637	-0.0244412061162829	0.040159315448496	-1.52130402212324e-005	0.999193289184466	0.0244226468255512	0.999701255603488	-0.000966367861949819	0.998894771086896	-0.0244417534840204	-0.0401476896207464	-0.0401701179221695	-1.5213042024152e-005	-0.024444187722426	1	-0.00273328959205999	0.0325422400058614	-0.0205653933626764	-0.00319492704995129	0.0272750696104637	-0.00929319815484905	-0.0261918080366078	-0.41802736533911	0.908056777420562	0.673313138762888	0.0288358049378494	-0.431272766189666	0.0292741033579534	0.0322953932574244	-0.0227197312894434	0.028332064905916	0.0270195807060292	-0.0114712484816411	-0.0629437525473028	-0.416846769916217	0.906794824878087	0.662746501930697	0.0693022827851358	-0.429973560755945
17887	0	3016063702	0	60.0280811363556	130918669470352934	-0.0064738593268234	-0.0138392749527228	-0.0869598840367319	1	0.000642908075669915	0.0357397297337634	-0.0245440478312912	0.0357206428859108	-0.00108123673677313	0.999361229285455	0.0245478443451096	0.99969863541467	0.000204176530830184	0.999060277966162	-0.0245248705840932	-0.0357364199802943	-0.0357282645219979	-0.00108123694746693	-0.0245273440824535	1	-0.00307573058573782	0.0327520868108316	-0.0206230414848238	-0.00365843591309917	0.0274341519644906	-0.00937683143754528	-0.0357208831069037	-0.421713945281345	0.906025036555451	0.672720391681488	0.0394055248783801	-0.435334742042625	0.029029821052152	0.0323691101093493	-0.0224174258192313	0.0280571055722119	0.0270422811287645	-0.0111956292782719	-0.0652608468654624	-0.420803545234434	0.904801303151435	0.672720391681488	0.072002580911247	-0.434330927447924
17888	0	3016230284	0	60.0335227190863	130918669470519515	-0.00730887147926836	-0.0134612588622909	-0.0873552527772424	1	0.00318553910631251	0.0444490917699651	-0.0171583418561595	0.0444048768889861	-0.00356559249047329	0.99900725395698	0.0172226053423238	0.999847750756858	0.00280306469316424	0.998865150445092	-0.0170810379264079	-0.0444595250723629	-0.0444197652751229	-0.00356560004565411	-0.0170819772310396	1	-0.00321364543040433	0.0332769302084018	-0.0218593060854016	-0.00366468768045842	0.0278974090394613	-0.0106374787417529	-0.0251227486216882	-0.426869110937705	0.903964385155159	0.673717066393396	0.0277845940808384	-0.441027763786217	0.0287390808785344	0.0336041374277078	-0.0250795600419078	0.0278670118295186	0.0282130089256639	-0.0138802194788122	-0.0571206078223452	-0.426097047335012	0.902872384345867	0.673717066393396	0.0631812231948514	-0.440174178990058
17889	0	3016396876	0	60.0327298443111	130918669470686108	-0.00730887147926836	-0.0134612588622909	-0.0873552527772424	1	0.00318553910631251	0.0444490917699651	-0.0171583418561595	0.0444048768889861	-0.00356559249047329	0.99900725395698	0.0172226053423238	0.999847750756858	0.00280306469316424	0.998865150445092	-0.0170810379264079	-0.0444595250723629	-0.0444197652751229	-0.00356560004565411	-0.0170819772310396	1	-0.001581392348883	0.033091542232741	-0.0221509998479133	-0.0020906392046917	0.027683305134835	-0.0109550911860468	-0.0296923199528223	-0.429262563725295	0.902691540627144	0.668220930890588	0.0328812412333003	-0.44367612941757	0.0319719108240927	0.033566322124047	-0.0254303284863389	0.0308366698468443	0.028144702836015	-0.0142693575510118	-0.077943858925531	-0.427926311417372	0.90044645973679	0.668220930890588	0.086346116761597	-0.442197151037946
17890	0	3016563617	0	60.0221361638172	130918669470852849	-0.00725615116683237	-0.0135238318346076	-0.0874558589698425	1	0.00347699060711358	0.0451101757057662	-0.0190110487612703	0.0450590263943768	-0.00390430491070383	0.998976696696953	0.0190818266166931	0.999813282759902	0.00304688526825089	0.998802066494339	-0.0189250104367653	-0.0451251143666917	-0.0450746314684189	-0.00390431483006095	-0.0189262845733803	1	-0.00242446410289119	0.0315682023862933	-0.0190740287056239	-0.00240174396220665	0.0264539968995678	-0.00771896545047218	0.0120309536551676	-0.406855622661477	0.913413246270761	0.683885124313511	-0.0131706629403329	-0.419009263626159	0.0290446955273568	0.0304051398141865	-0.0199749874089064	0.0286713965209285	0.0252818532029909	-0.00862322181269432	-0.0181309266074863	-0.406096870184633	0.913650152698832	0.61943886601192	0.0198418914565709	-0.418178810951079
17891	0	3016730091	0	60.0272523725772	130918669471019323	-0.00706205908131616	-0.0136259343624395	-0.0875767657004468	1	0.00373051505570342	0.0472653109935365	-0.0191675055926839	0.0472089668286617	-0.00418176952803833	0.998876281755946	0.0192472945906866	0.999809386541746	0.00327600884552113	0.998699582007477	-0.0190710090616878	-0.0472804559142504	-0.0472269333460025	-0.00418178171604973	-0.0190723320644561	1	-0.00138775821196838	0.0319964761950896	-0.0200370441060923	-0.00113190357866718	0.0272190495680157	-0.00854090651980211	0.0299357345846257	-0.380784831531523	0.924178967446451	0.727398889939499	-0.0323803856981039	-0.390644923420867	0.0303354913147419	0.0313238985254282	-0.0212401722679996	0.0301447546413228	0.0265382600378319	-0.00973750806410968	-0.00439237464319696	-0.379904206582873	0.925015405745024	0.655517803104493	0.00474839835512346	-0.389692736713087
[truncated: 10,163 more rows]
[truncated: 220 more columns]
