# Supplementary material for: SmartEye and Polhemus data for vestibulo–ocular reflex and optokinetic reflex model
Source: Data Brief. 2018 Mar 27;18:882–5. doi: 10.1016/j.dib.2018.03.097 (PMC5996827; doi:10.1016/j.dib.2018.03.097)
Supplement: Supplementary file 2 — Supplementary material [file mmc2.zip › SmartEye_and_Polhemus_data/S1_NoVS_NoMWL/20151113_NonVS_NoMWL.csv]

-34.68	-0.29	40.06	-9.36	36.28	-3.52
-34.86	-0.62	39.99	-9.4	35.77	-3.25
-35.19	-0.73	39.62	-9.43	34.83	-2.81
-35.41	-0.62	39.26	-9.36	33.86	-2.37
-35.27	-0.44	39.48	-9.45	34.19	-2.66
-34.86	-0.33	40.06	-9.34	35.24	-3.25
-34.72	-0.51	40.43	-9.38	35.38	-3.45
-35.08	-0.84	40.1	-9.16	34.56	-2.92
-35.49	-0.73	39.59	-9.43	33.11	-2.35
-35.41	-0.48	39.62	-9.89	33.09	-2.57
-35.01	-0.18	40.14	-10.02	34.37	-3.36
-34.46	-0.18	40.94	-10.06	35.35	-3.98
-34.72	-0.59	40.72	-9.69	34.85	-3.54
-35.38	-1.03	39.88	-9.07	33.44	-2.4
-35.74	-0.81	39.44	-9.34	31.9	-1.91
-35.34	-0.4	39.95	-9.78	33.27	-2.88
-34.39	-0.04	41.05	-10.35	35.68	-4.42
-34.5	-0.07	41.09	-10.33	35.24	-4.39
-34.83	-0.44	40.69	-10.06	34.32	-3.67
-34.97	-0.73	40.39	-9.84	33.79	-3.05
-35.05	-0.48	40.21	-9.89	33.57	-2.99
-34.68	-0.04	40.69	-10.37	34.5	-3.85
-34.61	0.07	40.87	-10.48	34.72	-4.2
-34.79	-0.18	40.69	-10.28	34.39	-3.89
-35.05	-0.4	40.43	-10.22	33.86	-3.52
-35.12	-0.48	40.25	-10.13	33.64	-3.21
-34.86	-0.33	40.47	-9.98	34.28	-3.45
-34.75	-0.15	40.69	-10.04	34.69	-3.82
-34.68	-0.44	40.8	-9.65	34.91	-3.76
-34.94	-0.44	40.58	-10.11	34.21	-3.8
-35.19	-0.51	40.14	-10.04	33.49	-3.3
-35.3	-0.22	39.88	-10	33.46	-3.3
-35.05	-0.22	40.17	-9.73	34.15	-3.49
-34.97	-0.07	40.32	-9.95	34.54	-4.02
-35.16	-0.11	40.14	-10.31	34.3	-4.15
-35.71	-0.29	39.22	-10.04	33.51	-3.52
-35.3	0	39.66	-9.91	34.12	-3.87
-35.16	0	39.99	-9.93	34.69	-4.33
-35.38	-0.07	39.73	-10.13	34.41	-4.42
-35.71	-0.29	39.29	-10.02	33.77	-3.89
-35.93	-0.37	38.89	-9.98	33.4	-3.63
-35.63	0	39.22	-9.95	33.9	-3.91
-35.41	0.07	39.59	-9.82	34.61	-4.37
-35.6	-0.15	39.44	-9.47	34.48	-4.28
-35.85	-0.26	39.11	-9.69	34.01	-4.11
-36.22	-0.29	38.56	-9.8	33.38	-3.8
-36.25	0	38.38	-9.82	33.33	-3.78
-35.89	-0.11	38.82	-9.36	34.15	-3.98
-35.85	-0.15	38.89	-9.21	34.54	-4.2
-36.07	-0.22	38.64	-9.43	34.1	-4.13
-36.22	-0.18	38.42	-10	33.77	-4.13
-36.29	-0.11	38.12	-10.04	33.75	-3.96
-36.22	0	38.2	-9.67	34.12	-3.96
-36.04	0.15	38.45	-9.67	34.72	-4.35
-36.14	0	38.42	-9.56	34.67	-4.33
-36.33	-0.22	38.23	-9.62	34.28	-4.11
-36.8	-0.22	37.43	-9.71	33.42	-3.58
-36.51	0.04	37.68	-9.62	33.97	-3.67
-36.4	0.07	37.83	-9.38	34.39	-3.76
-36.33	-0.15	38.05	-9.12	34.78	-3.89
-36.4	-0.15	38.01	-9.47	34.87	-4.13
-36.62	-0.15	37.65	-9.8	34.34	-3.96
-36.69	0.04	37.35	-9.8	34.17	-3.76
-36.51	0.04	37.54	-9.49	34.63	-3.71
-36.4	0.04	37.76	-9.16	35.09	-3.96
-36.36	-0.15	37.94	-8.39	35.66	-4.02
-36.51	-0.4	37.76	-8.31	34.89	-3.6
-36.62	-0.15	37.54	-8.92	34.23	-3.58
-36.62	0.18	37.43	-9.07	34.37	-3.8
-36.51	0.48	37.61	-8.83	35.11	-4.24
-36.4	0.66	37.79	-8.7	35.64	-4.59
-36.47	0.37	37.68	-8.66	35.51	-4.53
-36.62	0.51	37.24	-9.1	34.83	-4.26
-36.58	0.51	37.17	-8.85	35.07	-3.98
-36.4	0.48	37.28	-8.11	35.73	-3.76
-36.11	0.4	37.72	-7.14	37.38	-3.78
-36.14	0.37	37.83	-7.8	36.78	-4.39
-36.44	0.37	37.43	-8.57	35.09	-4.13
-36.62	0.48	37.21	-8.68	34.45	-3.74
-36.58	0.37	37.24	-8.11	34.65	-3.27
-36.36	0.33	37.57	-7.32	35.53	-3.21
-36.22	0.33	38.01	-7.43	35.73	-3.76
-36.4	0.22	37.94	-7.62	35.24	-3.89
-36.58	0.48	37.68	-8.28	34.5	-3.91
-36.62	0.59	37.54	-8.66	33.79	-3.67
-36.44	0.44	37.76	-7.51	34.37	-3.01
-36.11	0.29	38.34	-6.92	35.31	-3.27
-36.14	0.33	38.49	-7.19	35.05	-3.63
-36.36	0.59	38.27	-8.09	34.28	-3.87
-36.47	0.7	38.05	-8.79	33.35	-3.76
-36.36	0.44	38.12	-7.69	33.55	-2.72
-36.14	0.26	38.49	-6.64	34.28	-2.44
-36	0.26	38.96	-6.64	34.52	-2.81
-36.29	0.44	38.71	-7.45	33.68	-3.21
-36.47	0.48	38.45	-8.17	32.67	-3.3
-36.44	0.51	38.42	-8.15	32.43	-2.7
-36.18	0.37	38.75	-7.16	33.27	-2.2
-35.96	0.07	39.18	-6.48	33.71	-2.09
-36.04	0.33	39.33	-7.21	33.44	-2.77
-36.14	0.55	39.26	-8.15	32.96	-3.32
-36.44	0.59	38.78	-8.64	31.9	-2.88
-36.14	0.33	39.04	-7.67	32.74	-2.07
-35.82	0.15	39.51	-7.01	33.66	-1.93
-35.78	0.04	39.84	-7.05	33.75	-2.35
-35.89	0.11	39.88	-7.6	33.42	-2.81
-36.44	0.26	39.07	-8.31	31.75	-2.55
-36.51	0.22	38.82	-7.8	31.27	-1.54
-36.14	0.11	39.29	-7.21	32.56	-1.34
-35.78	0.04	39.81	-6.92	33.49	-1.71
-35.67	-0.04	40.17	-7.01	33.77	-2.07
-35.96	0.37	39.81	-8.11	33.16	-2.66
-36.22	0.26	39.22	-8.13	32.65	-2.11
-36.07	0	39.26	-7.51	32.98	-1.45
-35.78	-0.04	39.62	-7.01	33.84	-1.36
-35.45	0	40.03	-6.86	35.09	-1.78
-35.67	0.18	39.84	-8.22	34.56	-2.77
-36.04	0.26	39.18	-8.75	33.57	-2.42
-36.07	0.11	39.04	-8.31	33.79	-1.74
-35.89	-0.11	39.18	-7.25	34.61	-1.1
-35.67	-0.26	39.48	-6.46	36.01	-0.99
-35.63	-0.11	39.62	-7.8	35.95	-2.37
-35.89	0	39.29	-9.05	34.72	-2.72
-36.07	0	39	-8.96	34.26	-2.11
-35.93	-0.26	39.11	-8.06	35.02	-1.38
-35.82	-0.51	39.22	-7.08	35.64	-0.83
-35.63	-0.37	39.59	-7.49	36.25	-1.67
-36	-0.11	39.18	-8.61	35.33	-2.37
-36.22	0	38.89	-9.27	34.83	-2.55
-36.25	-0.26	38.71	-8.68	34.8	-1.82
-36.18	-0.55	38.78	-7.78	35.16	-1.12
-36.04	-0.59	39.15	-7.4	35.66	-1.27
-36.33	-0.22	39	-8.37	34.94	-2.18
-36.51	-0.07	38.82	-9.05	34.32	-2.53
-36.84	-0.18	38.34	-8.72	33.46	-1.67
-36.73	-0.33	38.45	-8.06	33.73	-1.08
-36.55	-0.55	38.85	-7.1	34.43	-0.77
-36.77	-0.33	38.89	-7.65	33.97	-1.58
-37.13	-0.07	38.64	-8.48	32.89	-2.15
-37.76	-0.04	37.76	-8.64	31.11	-1.43
-37.5	-0.15	38.05	-8.31	31.55	-1.05
-37.28	-0.51	38.53	-6.79	32.54	-0.18
-37.35	-0.44	38.75	-6.72	32.56	-0.75
-37.5	-0.11	38.85	-7.62	32.28	-1.71
-37.94	0.04	38.31	-8.33	31.03	-1.74
-38.05	0.04	38.12	-8.59	30.5	-1.45
-37.79	-0.29	38.42	-7.19	31.51	-0.24
-37.65	-0.37	38.78	-6.53	32.23	-0.24
-37.79	-0.29	38.85	-6.92	31.93	-0.83
-38.12	-0.11	38.56	-7.91	30.87	-1.34
-38.53	0	38.09	-8.79	29.62	-1.41
-38.09	-0.18	38.42	-7.91	30.87	-0.44
-37.68	-0.44	39.04	-6.75	32.5	0.02
-37.83	-0.44	39.07	-6.81	32.39	-0.4
-38.31	-0.15	38.67	-8	31.18	-1.25
-38.53	0.11	38.34	-9.18	30.41	-2
-38.67	0.07	37.98	-9.07	30.23	-1.3
-38.01	-0.29	38.6	-7.67	31.79	-0.42
-37.83	-0.29	38.93	-7.23	32.56	-0.55
-38.31	-0.15	38.56	-7.65	31.9	-1.21
-38.82	0	38.01	-8.26	30.87	-1.74
-38.78	0.22	37.65	-8.92	30.59	-1.93
-38.27	0	37.9	-8.09	31.6	-1.19
-37.76	-0.11	38.45	-7.51	33.27	-1.12
-37.68	-0.04	38.56	-7.87	33.88	-2.2
-37.98	0.04	38.27	-8.46	33.27	-2.81
-38.27	0.26	37.72	-9.56	32.21	-3.19
-38.05	0.11	37.68	-8.83	33.07	-2.2
-37.76	-0.07	37.83	-8	34.15	-1.56
-37.65	-0.15	37.98	-7.58	34.87	-1.74
-37.68	-0.18	38.01	-7.73	34.78	-2.15
-37.9	0	37.76	-9.16	33.75	-3.12
-37.72	0.04	37.76	-9.49	33.9	-2.97
-37.57	0	37.87	-9.12	34.32	-2.4
-37.43	-0.22	38.12	-8.48	34.78	-2
-37.46	-0.33	38.23	-8.09	34.83	-1.89
-37.68	-0.15	38.12	-8.88	34.12	-2.68
-37.65	0	38.05	-9.69	33.66	-3.03
-37.61	-0.11	38.05	-9.4	33.55	-2.26
-37.32	-0.4	38.42	-8.35	34.34	-1.47
-37.1	-0.7	38.82	-7.6	34.65	-1.03
-37.43	-0.48	38.78	-8.33	34.01	-1.91
-37.57	-0.22	38.67	-9.27	33.35	-2.7
-37.43	-0.18	38.71	-9.98	33.05	-2.7
-37.24	-0.26	38.85	-9.93	33.24	-2.35
-36.84	-0.77	39.37	-8.64	34.12	-1.36
-36.99	-0.73	39.66	-8.68	34.01	-1.91
-37.21	-0.37	39.51	-9.45	33.35	-2.77
-37.32	-0.18	39.4	-10.63	32.52	-3.38
-37.21	-0.11	39.44	-11.23	32.19	-3.47
-36.8	-0.59	39.88	-9.45	33.38	-1.85
-36.69	-0.73	40.39	-8.88	33.64	-1.78
-37.02	-0.59	40.32	-9.32	32.81	-2.48
-37.39	-0.29	40.06	-10.55	31.4	-3.34
-37.32	-0.04	40.14	-11.78	30.74	-4.09
-37.02	-0.33	40.39	-10.35	31.68	-2.31
-36.66	-0.84	40.87	-8.53	32.72	-1.03
-36.8	-0.92	41.13	-8.53	32.32	-1.54
-37.17	-0.51	40.83	-9.69	31.11	-2.72
-37.35	-0.15	40.72	-11.01	30.12	-3.71
-37.02	-0.33	40.83	-10.66	30.56	-2.83
-36.55	-0.66	41.31	-9.29	31.86	-1.56
-36.55	-0.84	41.49	-8.7	32.04	-1.27
-36.88	-0.66	41.35	-9.16	31.25	-2.09
-37.21	-0.29	41.2	-10.26	30.26	-3.14
-37.13	-0.22	41.13	-10.72	29.93	-3.23
-36.73	-0.48	41.35	-9.58	31.22	-1.85
-36.51	-0.62	41.6	-8.92	31.88	-1.38
-36.66	-0.37	41.71	-9.25	31.6	-2.15
-37.02	-0.26	41.46	-9.67	30.72	-2.75
-37.17	-0.11	41.2	-10.61	29.75	-3.49
-36.77	-0.26	41.35	-10.06	30.78	-2.57
-36.58	-0.44	41.46	-9.23	31.42	-1.71
-36.62	-0.48	41.49	-8.94	31.51	-1.8
-36.8	-0.29	41.46	-9.29	31.18	-2.4
-37.13	-0.18	41.16	-10.11	30.21	-3.27
-36.99	-0.15	41.09	-10.31	30.48	-3.16
-36.69	-0.33	41.2	-9.76	31.31	-2.57
-36.62	-0.4	41.24	-9.21	31.75	-2.18
-36.73	-0.37	41.16	-9.01	31.82	-2.15
-36.99	-0.18	40.94	-9.71	31.22	-3.1
-36.95	0	40.72	-10.46	31.09	-3.67
-36.77	-0.07	40.69	-10.26	31.66	-3.21
-36.66	-0.4	40.72	-9.29	32.37	-2.31
-36.69	-0.51	40.72	-8.57	32.85	-1.76
-36.99	-0.22	40.5	-9.56	32.15	-3.1
-37.13	0.11	40.17	-10.66	31.6	-4.15
-36.95	-0.07	40.1	-10.52	31.88	-3.89
-36.66	-0.22	40.21	-9.89	32.7	-3.16
-36.66	-0.26	40.21	-9.14	33.46	-2.44
-36.91	-0.15	40.06	-9.21	33.27	-2.97
-37.13	0.07	39.81	-10.31	32.65	-4.26
-37.13	0.07	39.51	-10.59	32.59	-4.44
-36.8	-0.04	39.7	-10.17	33.31	-3.8
-36.62	-0.15	39.73	-9.45	34.21	-3.01
-36.69	-0.07	39.77	-8.9	34.65	-2.86
-37.1	0.07	39.48	-9.98	33.64	-4.28
-37.32	0.22	39.18	-10.52	33.18	-4.81
-37.13	-0.11	39.11	-9.82	33.68	-4
-36.91	-0.29	39.15	-9.14	34.37	-3.27
-36.84	-0.07	39.29	-8.83	35.27	-2.9
-36.95	0	39.22	-9.21	35	-3.87
-37.13	0	39	-9.76	34.43	-4.61
-37.1	0	38.78	-9.98	34.45	-4.61
-37.06	0	38.67	-9.95	34.65	-4.35
-36.84	-0.18	38.82	-9.01	35.77	-3.27
-36.95	0	38.75	-9.29	35.84	-3.69
-37.21	0.07	38.53	-9.93	35.27	-4.48
-37.24	-0.29	38.27	-9.6	35.07	-4.44
-37.13	-0.59	38.09	-9.25	35.16	-4.2
-36.8	-0.44	38.23	-8.83	36.04	-3.49
-36.8	0.04	38.34	-9.47	36.74	-3.74
-36.91	-0.04	38.27	-9.4	36.63	-4.04
-37.17	-0.15	37.9	-9.67	35.79	-4.46
-37.24	-0.29	37.65	-9.67	35.57	-4.59
-36.99	-0.51	37.65	-8.9	36.17	-3.63
-36.69	-0.15	37.9	-8.85	37.22	-3.23
-36.73	0.07	37.9	-9.47	37.33	-3.74
-36.95	0.11	37.68	-10	36.54	-4.53
-37.1	0.18	37.43	-10.52	36.01	-5.1
-36.99	-0.15	37.35	-9.65	36.3	-4.31
-36.73	-0.22	37.54	-9.03	37.2	-3.41
-36.58	-0.33	37.65	-8.48	37.95	-2.94
-36.66	-0.22	37.57	-9.29	37.49	-3.78
-36.73	-0.18	37.5	-9.93	37.11	-4.48
-36.73	-0.26	37.43	-10.04	36.94	-4.5
-36.51	-0.4	37.5	-9.38	37.53	-3.58
-36.33	-0.37	37.65	-9.23	38.06	-3.12
-36.29	-0.33	37.72	-9.51	38.03	-3.47
-36.36	-0.29	37.76	-9.98	37.73	-4
-36.51	-0.26	37.54	-10.59	36.89	-4.55
-36.36	-0.51	37.57	-9.84	37.11	-3.6
-36.18	-0.88	37.72	-8.99	37.53	-2.64
-36	-0.66	38.05	-9.21	37.97	-2.61
-36.04	-0.33	38.16	-9.98	37.88	-3.12
-36.25	-0.48	37.98	-10.37	37.09	-3.69
-36.18	-0.7	37.94	-10.24	36.83	-3.45
-36	-0.81	38.12	-9.95	37.05	-2.92
-35.6	-1.06	38.67	-9.38	37.64	-2.24
-35.63	-0.81	38.85	-9.54	37.73	-2.13
-36.07	-0.59	38.67	-10.33	36.83	-2.9
-36.14	-0.66	38.64	-10.57	36.08	-3.19
-35.96	-0.62	38.82	-10.57	35.99	-2.77
-35.71	-0.88	39.15	-9.78	36.39	-2
-35.3	-0.81	39.81	-9.47	37	-1.54
-35.56	-0.18	39.92	-10.52	36.34	-2.72
-35.93	-0.15	39.73	-11.07	35.11	-3.47
-35.85	-0.62	39.84	-10.26	34.83	-2.94
-35.63	-0.7	40.06	-10.02	34.87	-2.59
-35.19	-0.51	40.69	-9.73	35.75	-1.96
-35.45	-0.04	40.91	-10.35	35.29	-2.46
-35.78	-0.22	40.83	-10.35	34.37	-2.79
-35.85	-0.37	40.87	-10.2	33.42	-3.01
-35.85	-0.66	40.91	-9.54	33.09	-2.5
-35.41	-0.66	41.35	-9.05	34.17	-1.58
-35.23	-0.26	41.86	-9.36	34.52	-1.58
-35.67	-0.07	41.75	-9.71	33.68	-2
-35.93	-0.48	41.6	-9.34	32.67	-2.13
-36.04	-0.81	41.53	-8.68	31.93	-1.91
-35.67	-0.88	41.78	-8.13	32.78	-1.1
-35.34	-0.37	42.15	-8.75	33.64	-1.16
-35.45	0.04	42.33	-9.29	33.35	-1.69
-36	-0.11	42.04	-9.32	32.3	-2.02
-36.18	-0.29	41.93	-9.16	31.4	-2.42
-36	-0.81	42	-7.84	31.86	-1.25
-35.63	-0.84	42.22	-7.43	32.96	-0.31
-35.41	-0.7	42.48	-7.82	33.49	-0.46
-35.52	-0.73	42.52	-8.24	33.18	-0.99
-35.82	-0.99	42.37	-8.33	32.63	-1.21
-35.85	-1.03	42.33	-8.64	32.37	-1.43
-35.74	-0.99	42.41	-8.64	32.67	-0.9
-35.56	-0.77	42.55	-8.96	33.02	-0.77
-35.63	-0.88	42.66	-8.81	32.89	-0.66
-35.82	-0.77	42.7	-9.16	32.39	-1.01
-36.18	-0.66	42.59	-9.91	31.05	-1.98
-36	-1.06	42.59	-8.61	31.55	-0.57
-35.89	-1.1	42.7	-8.24	32.12	0.11
-35.89	-0.92	42.77	-8.5	32.21	-0.13
-35.89	-0.88	42.85	-8.42	32.26	-0.35
-36.18	-0.84	42.63	-8.66	31.33	-1.08
-36.29	-0.88	42.44	-8.46	31.11	-1.08
-36.04	-0.51	42.52	-8.68	31.68	-1.19
-35.89	-0.44	42.63	-8.39	32.26	-0.88
-35.89	-0.18	42.7	-8.46	32.48	-0.99
-36.07	0	42.59	-8.79	32.19	-1.71
-36.36	-0.29	42.19	-8.55	31.64	-1.8
-36.36	-0.62	41.97	-7.93	31.66	-1.23
-36	-0.48	42.11	-7.65	32.5	-0.75
-35.89	-0.33	42.11	-7.6	32.96	-0.62
-36.14	-0.04	41.97	-8.15	32.74	-1.34
-36.51	0	41.53	-8.53	32.1	-1.96
-36.44	-0.33	41.42	-8.28	32.23	-1.89
-36.33	-0.37	41.24	-7.98	32.52	-1.43
-36.11	-0.15	41.31	-8.11	33.16	-1.34
-36.11	-0.04	41.35	-8.31	33.46	-1.6
-36.36	-0.07	41.13	-8.53	32.94	-2.2
-36.47	-0.04	40.91	-8.72	32.87	-2.55
-36.44	-0.22	40.69	-8.42	33.05	-2.15
-36.4	-0.29	40.54	-8.11	33.31	-1.71
-36.22	-0.11	40.72	-8.06	34.06	-1.6
-36.51	0.11	40.65	-8.81	33.73	-2.64
-36.55	-0.15	40.5	-8.5	33.64	-2.77
-36.69	-0.26	40.03	-8.22	33.22	-2.46
-36.66	-0.48	39.84	-7.82	33.24	-2.04
-36.29	-0.11	40.17	-7.82	33.88	-1.89
-36.07	0.26	40.54	-8.53	34.61	-2.75
-36.4	0.18	40.21	-8.72	34.08	-3.19
-36.44	-0.26	40.03	-8.02	33.93	-2.83
-36.33	-0.15	40.06	-8.2	34.08	-2.97
-36.18	-0.11	40.1	-8	34.45	-2.55
-36.14	-0.04	40.17	-8	34.78	-2.5
-36.22	0.04	40.17	-8.35	34.72	-2.92
-36.33	-0.04	40.06	-8.37	34.41	-3.12
-36.36	-0.22	39.95	-8.2	34.21	-3.03
-36.47	-0.33	39.66	-7.73	33.97	-2.35
-36.18	0.33	40.06	-8.5	34.54	-2.75
-35.96	0.29	40.36	-8.64	35.02	-3.01
-36.04	0.29	40.36	-8.92	34.85	-3.47
-36.11	0.26	40.28	-9.14	34.52	-3.8
-36.25	0	40.03	-8.57	34.08	-3.16
-36.14	-0.04	40.1	-8.24	34.23	-2.66
-35.93	0.18	40.39	-8.59	34.61	-2.99
-35.89	0.29	40.61	-9.01	34.63	-3.58
-35.85	0.33	40.72	-9.38	34.58	-4.11
-36.04	0.04	40.43	-9.01	34.06	-3.76
-36	0	40.36	-8.68	33.99	-3.21
-35.89	0.07	40.5	-8.85	34.26	-3.27
-35.74	0.15	40.72	-9.18	34.54	-3.78
-35.67	0.22	40.87	-9.49	34.54	-4.22
-35.74	0	40.76	-9.45	34.21	-4.24
-35.78	-0.15	40.61	-9.14	33.97	-3.78
-35.6	0.04	40.8	-9.51	34.3	-4
-35.3	0.15	41.13	-9.62	34.65	-4.22
-35.34	0.26	41.16	-9.93	34.58	-4.59
-35.6	-0.04	40.91	-9.82	34.04	-4.61
-35.6	-0.4	40.76	-9.34	33.79	-4.11
-35.49	-0.22	40.87	-9.49	33.93	-4.09
-35.3	0.07	41.05	-9.87	34.21	-4.35
-35.01	0.51	41.38	-10.37	34.58	-4.88
-34.9	0.44	41.6	-10.88	34.85	-5.8
-35.27	-0.15	41.2	-9.93	33.95	-4.9
-35.38	-0.29	41.02	-9.49	33.71	-4.24
-34.94	-0.11	41.42	-9.65	34.65	-4.42
-34.75	0.15	41.6	-10	35.02	-4.75
-34.53	0.44	42	-10.83	35.42	-5.87
-35.01	0.4	41.56	-10.94	34.45	-5.89
-35.38	-0.15	41.05	-10	33.55	-4.77
-35.41	-0.51	40.91	-9.16	33.24	-3.85
-34.97	-0.15	41.31	-9.62	34.21	-4.2
-34.64	0.33	41.82	-10.83	34.98	-5.49
-34.86	0	41.75	-10.59	34.65	-5.41
-35.05	-0.33	41.56	-10.24	34.19	-5.05
-35.08	-0.62	41.42	-9.84	33.88	-4.59
-34.94	-0.22	41.53	-10.15	34.06	-4.66
-34.75	0	41.75	-10.46	34.48	-4.97
-34.86	-0.04	41.75	-10.35	34.34	-5.03
-35.01	-0.11	41.64	-10.37	33.95	-5.1
-35.08	-0.33	41.53	-10.17	33.66	-4.94
-35.01	-0.4	41.56	-9.93	33.88	-4.64
-34.9	0.07	41.71	-10.61	34.21	-5.19
-34.68	0.48	42.11	-11.43	34.83	-6.11
-35.05	0.07	41.75	-10.9	34.1	-5.69
-35.19	-0.4	41.56	-10.24	33.75	-5.1
-35.23	-0.55	41.49	-10.02	33.64	-4.66
-35.12	-0.22	41.6	-10.26	33.95	-4.68
-34.94	-0.18	41.86	-10.31	34.37	-4.79
-35.01	-0.11	41.82	-10.44	34.21	-4.97
-35.12	-0.33	41.78	-10.31	34.01	-4.86
-35.27	-0.44	41.6	-10.26	33.6	-4.61
-35.34	-0.48	41.53	-10.09	33.57	-4.22
-35.3	-0.33	41.64	-10.24	33.77	-4.31
-35.3	-0.29	41.75	-10.39	33.97	-4.59
-35.41	-0.33	41.71	-10.57	33.84	-4.77
-35.6	-0.55	41.49	-10.46	33.44	-4.57
-35.71	-0.73	41.24	-10.2	33.31	-4.15
-35.52	-0.51	41.38	-10.24	33.64	-4.2
-35.52	-0.26	41.46	-10.42	33.84	-4.5
-35.56	-0.26	41.53	-10.44	33.99	-4.68
-35.78	-0.55	41.31	-10.24	33.64	-4.55
-36.07	-0.81	40.94	-9.98	33.24	-4.17
-36.07	-0.77	40.83	-9.62	33.11	-3.76
-35.85	-0.44	41.16	-9.8	33.71	-4.15
-35.96	-0.11	41.16	-10.22	33.75	-4.61
-36.11	-0.48	41.05	-10.04	33.62	-4.61
-36.36	-0.92	40.65	-9.65	33.16	-4.06
-36.36	-1.06	40.5	-9.4	33.13	-3.6
-36.14	-0.55	40.76	-10	33.71	-4.04
-36.11	-0.29	40.8	-10.35	34.04	-4.31
-36.14	-0.37	40.83	-10.66	34.28	-4.61
-36.22	-0.7	40.69	-10.66	34.12	-4.35
-36.47	-0.88	40.32	-10.59	33.75	-3.93
-36.44	-1.03	40.21	-10.39	33.88	-3.56
-36.44	-1.03	40.21	-10.22	34.1	-3.41
-36.55	-0.81	40.21	-10.52	34.21	-3.67
-36.77	-0.7	40.03	-10.94	33.9	-3.82
-36.69	-0.84	39.99	-11.01	33.99	-3.71
-36.58	-0.88	39.95	-10.94	34.26	-3.52
-36.62	-0.84	39.81	-10.79	34.28	-3.23
-36.62	-0.59	39.84	-11.21	34.61	-3.63
-36.8	-0.51	39.7	-11.36	34.48	-3.71
-36.8	-0.59	39.62	-11.29	34.54	-3.63
-36.69	-0.62	39.62	-11.16	34.74	-3.45
-36.73	-0.4	39.37	-11.1	34.58	-3.3
-36.58	0	39.59	-11.25	34.94	-3.63
-36.55	0.18	39.81	-11.34	35.49	-4.33
-36.8	0	39.51	-10.59	34.87	-3.89
-37.02	0	39.26	-10.48	34.26	-3.67
-36.99	-0.18	39.07	-9.82	34.19	-3.21
-36.62	0	39.29	-9.82	35.02	-3.56
-36.07	0.29	39.88	-10.26	36.87	-4.7
-36	0.37	39.99	-10.37	37.02	-5.03
-36.44	0.29	39.4	-10.22	35.68	-4.48
-36.69	0.11	39.04	-9.82	34.96	-3.89
-36.51	0	39.07	-9.1	35.16	-3.47
-36.4	0.26	39.29	-9.43	35.57	-4
-36.25	0.4	39.59	-9.69	35.95	-4.44
-36.25	0.29	39.7	-9.73	35.79	-4.44
-36.55	0.26	39.4	-9.8	35.07	-4.22
-36.58	0.04	39.22	-9.21	34.5	-3.54
-36.47	0.11	39.26	-9.07	34.74	-3.6
-36.4	0.33	39.37	-9.43	34.96	-4.04
-36.33	0.33	39.51	-9.54	35.2	-4.26
-36.36	0.33	39.55	-9.62	35.02	-4.28
-36.47	0.15	39.29	-9.18	34.43	-3.74
-36.55	0.33	39.15	-9.21	34.1	-3.67
-36.36	0.48	39.37	-9.32	34.72	-4.09
-36.04	0.62	39.84	-9.43	35.33	-4.53
-35.78	0.51	40.17	-9.25	35.75	-4.68
-36.29	0.44	39.59	-9.12	34.58	-4.26
-36.44	0.4	39.29	-8.85	34.06	-3.91
-36.22	0.66	39.55	-8.99	34.37	-4.22
-35.89	0.73	39.92	-8.9	34.94	-4.53
-35.52	1.06	40.43	-9.4	35.71	-5.52
-35.82	0.62	40.06	-8.96	35.05	-5.08
-36.4	0.48	39.22	-8.37	33.57	-4.24
-36.22	0.66	39.4	-8.46	33.77	-4.44
-35.71	0.99	40.03	-8.79	34.85	-5.21
-35.34	1.21	40.58	-8.99	35.82	-5.91
-35.49	1.14	40.5	-9.05	35.51	-6.04
-35.82	0.92	40.1	-8.72	34.67	-5.6
-35.96	0.84	39.84	-8.44	34.19	-5.16
-36	0.95	39.77	-8.42	33.99	-5.1
-35.74	1.17	40.1	-8.53	34.63	-5.52
-35.34	0.88	40.61	-8.06	35.68	-5.56
-35.3	0.84	40.65	-8.11	35.62	-5.6
-35.63	0.99	40.25	-8.44	34.65	-5.45
-35.78	1.06	40.06	-8.53	34.19	-5.34
-35.74	1.28	40.14	-8.55	34.39	-5.62
-35.52	1.32	40.43	-8.46	34.96	-5.93
-35.52	1.25	40.5	-8.33	34.96	-5.93
-35.78	1.1	40.25	-8.24	34.3	-5.67
-35.96	1.35	40.1	-9.1	33.64	-6.06
-35.93	1.46	40.1	-9.14	33.82	-6.17
-35.49	1.54	40.69	-9.16	35.24	-6.77
-35.38	1.39	40.91	-8.96	35.49	-6.75
-35.56	1.46	40.72	-9.23	35.07	-6.79
-35.82	1.43	40.47	-9.38	34.48	-6.61
-35.93	1.46	40.28	-9.4	34.17	-6.44
-35.71	1.5	40.54	-9.16	34.69	-6.5
-35.71	1.39	40.54	-8.77	34.74	-6.35
-35.71	1.21	40.58	-8.48	34.76	-6.22
-35.85	1.17	40.47	-8.59	34.43	-6.15
-35.96	1.39	40.28	-9.12	34.08	-6.28
-36.11	1.46	40.1	-8.92	33.88	-6.11
-35.93	1.54	40.28	-8.88	34.32	-6.28
-35.89	1.39	40.36	-8.61	34.48	-6.26
-35.82	1.32	40.47	-8.68	34.74	-6.39
-36.11	1.43	40.1	-8.96	34.04	-6.31
-36.36	1.61	39.73	-9.03	33.73	-6.26
-36.07	1.72	39.99	-9.03	34.23	-6.44
-36.04	1.61	40.06	-8.81	34.54	-6.5
-36.11	1.65	40.03	-8.79	34.65	-6.64
-36.36	1.68	39.7	-9.01	34.21	-6.59
-36.66	2.09	39.26	-9.47	33.79	-6.72
-36.51	2.23	39.37	-9.56	34.01	-6.86
-36.29	2.12	39.66	-9.16	34.61	-7.01
-36.33	2.09	39.66	-8.92	34.78	-7.08
-36.47	1.98	39.51	-8.96	34.61	-7.12
-36.91	1.94	38.85	-9.01	33.93	-6.88
-36.77	2.34	38.93	-9.4	34.06	-7.14
-36.69	2.23	38.96	-9.05	34.32	-7.1
-36.55	2.09	39.15	-8.68	35	-7.19
-36.58	2.01	39.11	-8.64	35.16	-7.25
-36.84	2.09	38.75	-9.05	34.52	-7.21
-36.99	2.23	38.49	-9.29	34.37	-7.16
-36.88	2.27	38.53	-9.14	34.72	-7.12
-36.99	2.12	38.38	-8.61	34.83	-6.88
-36.73	2.05	38.75	-8.48	35.62	-7.1
-37.06	2.01	38.34	-8.61	34.85	-6.9
-37.21	2.16	38.09	-9.03	34.52	-6.97
-37.24	2.2	37.9	-8.9	34.48	-6.72
-37.1	2.16	38.01	-8.64	34.96	-6.68
-36.77	2.2	38.49	-8.66	36.25	-7.1
-36.99	1.83	38.27	-8	35.64	-6.57
-37.24	1.98	37.9	-8.44	34.74	-6.53
-37.5	2.42	37.5	-8.99	34.12	-6.64
-37.57	2.78	37.28	-9.21	33.9	-6.77
-37.24	3.08	37.79	-9.4	34.67	-7.29
-37.1	2.56	38.12	-8.94	35.22	-7.36
-37.28	2.53	37.87	-8.96	34.94	-7.43
-37.43	2.49	37.5	-8.9	34.52	-7.25
-37.35	2.49	37.46	-8.9	34.63	-7.21
-37.21	2.49	37.54	-8.55	35.07	-7.16
-36.95	2.49	37.79	-8.39	36.39	-7.62
-36.88	2.23	37.87	-8.31	36.3	-7.6
-36.95	2.34	37.68	-9.14	35.68	-7.71
-36.99	2.34	37.5	-9.25	35.38	-7.49
-36.95	2.27	37.5	-8.66	35.66	-7.05
-36.8	2.23	37.65	-8.48	36.25	-7.23
-36.62	2.2	37.87	-8.72	36.54	-7.56
-36.58	2.2	37.79	-9.16	36.28	-7.71
-36.58	2.2	37.68	-9.54	36.01	-7.73
-36.44	2.2	37.72	-9.51	36.19	-7.56
-36.33	2.09	37.79	-9.25	36.34	-7.36
-36	1.98	38.2	-9.14	36.78	-7.49
-36.04	1.9	38.16	-9.16	36.76	-7.56
-36.04	2.01	38.12	-9.76	36.47	-7.8
-36.04	2.01	38.01	-10	36.17	-7.6
-35.96	1.9	38.09	-9.65	36.21	-7.14
-35.71	1.83	38.49	-9.36	36.67	-7.14
-35.6	1.79	38.78	-9.29	36.76	-7.29
-35.52	2.05	38.96	-10.06	36.5	-7.89
-35.71	2.27	38.71	-10.79	35.79	-8
-35.74	2.16	38.71	-10.44	35.35	-7.45
-35.56	1.98	38.96	-9.62	35.73	-7.1
-35.41	1.9	39.29	-9.1	35.93	-6.99
-35.34	2.09	39.59	-9.56	35.82	-7.6
-35.63	2.34	39.29	-10.22	34.87	-7.82
-35.67	2.45	39.26	-10.46	34.37	-7.71
-35.45	2.31	39.55	-9.76	34.8	-7.29
-35.34	2.23	39.77	-9.16	35.09	-7.03
-35.19	2.23	40.17	-9.16	35.24	-7.38
-35.41	2.49	39.99	-9.73	34.67	-7.84
-35.6	2.64	39.77	-10.13	33.93	-7.89
-35.49	2.53	39.88	-9.8	33.95	-7.4
-35.41	2.45	39.95	-9.27	34.06	-7.01
-35.05	2.53	40.58	-9.12	34.85	-7.43
-35.12	2.67	40.58	-9.51	34.56	-7.95
-35.38	2.75	40.21	-9.73	33.95	-8.09
-35.49	2.64	40.03	-9.45	33.57	-7.65
-35.49	2.53	40.03	-9.01	33.49	-7.21
-35.16	2.56	40.43	-8.68	34.28	-7.23
-35.08	2.56	40.61	-8.7	34.48	-7.54
-35.23	2.64	40.47	-8.88	34.15	-7.78
-35.23	2.78	40.32	-9.34	33.93	-7.98
-35.23	2.71	40.25	-9.45	33.88	-7.89
-35.12	2.42	40.32	-8.83	34.3	-7.38
-35.08	2.42	40.32	-8.85	34.5	-7.62
-34.94	2.38	40.43	-9.23	34.98	-8.28
-35.08	2.38	40.17	-9.65	34.43	-8.42
-35.08	2.42	40.06	-10.04	34.43	-8.55
-35.12	2.2	39.99	-9.49	34.56	-7.91
-35.05	2.05	40.06	-9.14	34.87	-7.76
-35.01	2.01	40.21	-9.27	35.02	-8.06
-35.08	2.09	40.14	-9.89	34.78	-8.48
-35.12	2.09	40.03	-10.57	34.56	-8.85
-35.19	1.94	39.81	-10.35	34.39	-8.31
-34.97	1.79	40.06	-10.06	35.13	-8.2
-34.68	1.79	40.36	-10.42	36.04	-8.88
-34.97	1.9	40.03	-10.94	35.18	-9.23
-35.08	2.01	39.88	-11.45	34.74	-9.56
-35.16	2.01	39.73	-11.51	34.67	-9.36
-35.08	1.76	39.81	-10.81	35.16	-8.77
-35.05	1.68	39.88	-10.42	35.46	-8.59
-35.23	1.76	39.77	-10.44	35.09	-8.75
-35.38	1.87	39.7	-10.79	34.83	-9.1
-35.67	1.98	39.4	-11.03	34.41	-9.07
-35.38	1.9	39.73	-10.88	34.94	-8.85
-35.45	1.72	39.66	-10.26	35.07	-8.42
-35.41	1.83	39.81	-10.17	35.31	-8.66
-35.63	1.9	39.62	-10.15	35	-8.83
-35.78	2.05	39.48	-10.57	34.63	-9.16
-35.78	1.94	39.44	-10.35	34.76	-8.83
-35.85	1.79	39.33	-9.82	34.78	-8.31
-35.82	1.72	39.44	-9.43	35.09	-8.2
-35.85	1.72	39.48	-9.34	35.13	-8.26
-36.04	1.83	39.33	-9.84	34.65	-8.68
-36.18	1.87	39.11	-10.02	34.37	-8.55
-35.96	1.76	39.33	-9.91	34.74	-8.33
-35.89	1.5	39.44	-9.4	35.13	-7.95
-36.11	1.35	39.26	-8.94	34.98	-7.6
-36.22	1.54	39.18	-9.49	34.65	-8.11
-36.55	1.65	38.82	-10.04	34.04	-8.22
-36.4	1.54	38.85	-10.04	34.12	-7.84
-36.18	1.32	39.15	-9.47	34.91	-7.4
-36.14	1.06	39.15	-8.77	35.24	-6.99
-36.22	1.1	39.04	-8.81	35.05	-7.25
-36.25	1.5	38.96	-9.91	34.87	-8.02
-36.4	1.5	38.75	-10.17	34.56	-7.93
-36.11	1.35	38.93	-9.82	35.2	-7.54
-35.82	1.1	39.22	-9.05	36.19	-6.94
-35.74	1.17	39.51	-9.38	36.8	-7.51
-36.33	1.35	38.96	-10.06	35.2	-7.89
-36.4	1.39	38.82	-10.35	34.8	-7.95
-36.33	1.46	38.82	-10.61	34.76	-7.93
-36.11	1.32	39	-10.02	35.35	-7.32
-36	1.17	39.18	-9.4	35.77	-7.01
-36	1.17	39.26	-9.34	35.66	-7.16
-36.07	1.32	39.22	-9.89	35.16	-7.69
-36.18	1.5	39.11	-10.46	34.58	-7.98
-36	1.39	39.26	-10.17	34.89	-7.54
-35.82	1.1	39.48	-9.45	35.31	-6.92
-35.74	0.95	39.7	-9.03	35.44	-6.75
-35.96	1.17	39.51	-9.51	34.87	-7.16
-36.04	1.35	39.51	-10.06	34.45	-7.56
-35.85	1.35	39.55	-10.17	34.48	-7.36
-35.67	1.1	39.77	-9.58	34.89	-6.64
-35.6	0.92	39.95	-9.05	35.07	-6.2
-35.6	1.14	40.03	-9.34	34.96	-6.57
-35.74	1.21	39.95	-9.73	34.45	-6.86
-35.78	1.32	39.95	-10.22	34.15	-7.01
-35.45	1.1	40.17	-9.71	34.72	-6.37
-35.16	0.73	40.58	-9.18	35.07	-5.84
-35.3	0.92	40.61	-9.21	34.96	-6.02
-35.27	0.84	40.76	-9.36	34.78	-6.26
-35.45	1.21	40.65	-10.35	34.12	-6.88
-35.27	1.03	40.8	-10.35	34.21	-6.5
-34.94	0.62	41.13	-9.82	34.52	-5.87
-34.94	0.51	41.35	-9.43	34.61	-5.54
-35.08	0.51	41.46	-9.32	34.39	-5.45
-35.3	0.7	41.35	-9.73	33.66	-5.84
-35.16	0.84	41.46	-10.26	33.49	-6
-35.01	0.81	41.64	-10.06	33.68	-5.47
-34.64	0.66	42.11	-9.47	34.21	-5.01
-34.72	0.48	42.19	-8.92	34.15	-4.57
-35.08	0.81	42.04	-9.38	33.42	-5.16
-35.16	1.17	42.04	-10.28	32.74	-5.91
-35.01	1.06	42.11	-9.95	32.76	-5.43
-34.72	0.88	42.41	-9.14	33.4	-4.7
-34.61	0.7	42.59	-8.46	33.66	-4.2
-34.72	0.88	42.7	-8.75	33.38	-4.83
-34.94	1.14	42.55	-9.4	32.59	-5.65
-34.94	1.21	42.59	-9.71	32.26	-5.84
-34.75	1.06	42.74	-9.01	32.63	-5.03
-34.53	0.99	42.99	-8.55	33	-4.59
-34.61	1.03	43.14	-8.37	32.83	-4.77
-34.94	1.32	43.03	-9.01	31.79	-5.73
-35.05	1.43	42.99	-9.38	30.92	-6.22
-34.94	1.32	43.03	-8.59	31.07	-5.27
-34.61	1.14	43.29	-7.89	31.79	-4.53
-34.72	1.03	43.36	-7.54	31.71	-4.26
-35.01	1.17	43.25	-8.15	30.83	-5.19
-35.16	1.68	43.18	-9.69	30.08	-6.68
-35.01	1.57	43.21	-9.43	30.37	-6.06
-34.61	1.06	43.4	-8.46	31.33	-5.1
-34.75	0.84	43.36	-7.91	31.38	-4.24
-34.97	0.77	43.32	-7.98	30.96	-4.61
-35.12	1.03	43.25	-8.85	30.5	-5.54
-35.19	0.95	43.18	-9.1	30.28	-5.6
-35.19	0.77	43.1	-8.94	30.37	-5.3
-35.01	0.4	43.25	-8.31	30.98	-4.5
-35.12	0.62	43.21	-8.42	31.11	-4.61
-35.3	0.7	43.1	-8.68	30.98	-5.01
-35.38	0.81	42.92	-9.12	30.85	-5.54
-35.3	1.21	42.81	-10.42	31.05	-6.75
-35.16	0.77	42.77	-9.1	31.97	-5.25
-35.05	0.73	42.85	-8.57	32.76	-4.97
-35.08	0.95	42.81	-9.07	32.65	-5.78
-35.23	0.99	42.7	-9.34	32.19	-6.37
-35.45	1.14	42.48	-9.73	31.82	-6.83
-35.38	1.1	42.41	-9.58	32.06	-6.48
-35.38	0.88	42.41	-8.85	32.48	-5.67
-35.41	0.92	42.37	-8.57	32.72	-5.58
-35.78	1.35	42.08	-9.05	32.34	-6.28
-36.04	1.54	41.82	-9.36	31.99	-6.75
-35.96	1.5	41.67	-9.58	31.93	-6.92
-35.74	0.95	41.71	-8.66	32.5	-5.98
-35.74	1.14	41.71	-8.46	32.89	-5.8
-36.04	1.28	41.42	-8.55	32.67	-6.15
-36.18	1.61	41.16	-9.01	32.54	-6.72
-36.33	1.61	40.87	-9.4	32.32	-7.1
-36.04	1.1	40.91	-8.75	33.02	-6.46
-35.93	1.43	40.91	-8.96	33.46	-6.5
-36	1.43	40.83	-8.9	33.64	-6.55
-36.11	1.43	40.65	-8.94	33.55	-6.68
-36.22	1.5	40.5	-9.29	33.31	-7.19
-36.14	1.5	40.43	-9.56	33.46	-7.4
-36	1.14	40.47	-8.94	33.93	-6.77
-35.96	1.03	40.43	-8.5	34.39	-6.2
-36	1.46	40.39	-9.54	34.52	-7.05
-36.18	1.54	40.25	-9.91	34.04	-7.67
-36.22	1.57	40.21	-10.13	33.99	-7.89
-36.11	1.32	40.25	-9.6	34.3	-7.32
-36.04	1.21	40.32	-9.23	34.65	-6.77
-36.14	1.54	40.28	-9.67	34.39	-6.77
-36.33	1.5	40.25	-9.58	33.95	-6.86
-36.44	1.28	40.28	-9.23	33.68	-6.81
-36.4	1.1	40.39	-8.61	33.4	-6.42
-36.25	1.14	40.54	-8.33	33.49	-6.24
-36.14	1.72	40.69	-8.83	33.66	-6.42
-36.44	2.12	40.65	-9.18	33.16	-6.88
-36.58	2.31	40.5	-9.78	32.26	-7.87
-36.55	1.76	40.47	-8.72	32.23	-7.21
-36.29	1.54	40.58	-8.24	32.7	-6.86
-36	1.76	40.8	-8.33	33.51	-6.5
-36	1.72	40.87	-7.95	33.62	-6.24
-36.18	2.01	40.8	-8.7	32.98	-6.99
-36.29	1.87	40.72	-8.59	32.61	-7.14
-36.36	1.87	40.65	-8.81	32.23	-7.34
-36.22	1.57	40.76	-8	32.74	-6.39
-36.11	1.57	40.83	-7.98	33.07	-6.06
-36.07	1.83	40.91	-8.64	33.05	-6.57
-36.14	1.76	40.83	-8.81	32.81	-6.92
-36.11	1.72	40.83	-9.03	32.65	-7.25
-35.78	1.25	40.98	-8.48	33.07	-6.72
-35.41	1.25	41.2	-8.22	33.66	-6.17
-35.45	1.61	41.27	-8.7	33.82	-6.33
-35.74	1.65	41.16	-8.96	33.24	-6.7
-35.89	1.61	41.09	-9.16	32.78	-6.97
-35.67	1.5	41.2	-9.1	32.92	-6.88
-35.23	1.35	41.53	-8.77	33.51	-6.31
-35.12	1.61	41.67	-8.94	33.84	-6.15
-35.41	1.72	41.6	-9.18	33.38	-6.35
-35.56	1.68	41.56	-9.18	33	-6.55
-35.56	1.32	41.6	-8.72	32.81	-6.37
-35.38	1.21	41.64	-8.42	32.96	-5.89
-35.12	1.35	41.86	-8.42	33.38	-5.71
-35.12	1.25	41.97	-8.17	33.49	-5.45
-35.19	1.28	42.04	-8.35	33.33	-5.67
-35.49	0.92	41.89	-8.04	32.63	-5.6
-35.45	0.84	41.86	-8.04	32.56	-5.47
-35.34	0.81	41.89	-7.98	32.74	-5.08
-35.16	1.03	42.04	-8.37	33.13	-5.19
-35.19	1.14	42.08	-8.81	33.22	-5.36
-35.41	0.99	42	-8.92	32.74	-5.67
-35.34	0.66	42.04	-8.64	32.83	-5.52
-35.08	0.55	42.19	-8.64	33.13	-5.27
-34.97	1.1	42.26	-9.49	33.49	-5.47
-34.9	1.35	42.44	-10.33	34.48	-5.82
-35.12	1.39	42.33	-10.5	33.29	-6.24
-35.38	0.88	42.08	-9.4	32.5	-5.65
-35.38	0.55	42.04	-8.9	32.76	-5.19
-35.3	0.55	42	-8.79	33.07	-4.66
-35.34	0.73	41.93	-8.96	33.13	-4.53
-35.6	0.88	41.75	-9.23	32.59	-4.79
-35.49	0.88	41.89	-9.43	32.74	-5.45
-35.41	0.59	41.97	-8.99	32.87	-5.32
-35.3	0.59	41.93	-8.85	33.02	-5.05
-35.23	0.84	41.93	-9.16	33.18	-5.1
-35.34	0.92	41.89	-9.14	33	-4.9
-35.6	0.77	41.82	-9.1	32.48	-4.97
-35.67	0.95	41.78	-9.67	32.06	-5.6
-35.56	0.73	41.89	-9.25	32.45	-5.21
-35.41	0.7	41.97	-9.07	32.76	-4.86
-35.34	0.81	42.11	-9.21	33.07	-4.75
-35.45	0.99	42.15	-9.47	32.81	-5.1
-35.74	1.1	41.97	-9.82	32.21	-5.47
-35.71	1.1	41.97	-9.95	32.15	-5.65
-35.45	0.81	42.19	-9.45	32.74	-5.34
-35.41	0.84	42.22	-9.29	33.02	-4.9
-35.67	0.99	42.04	-9.49	32.45	-4.92
-35.82	0.99	42	-9.6	32.23	-5.16
-35.96	0.73	41.86	-9.34	31.97	-5.12
-36.07	0.73	41.71	-9.36	31.82	-5.21
-36.11	0.66	41.6	-8.96	31.93	-4.64
-36.14	0.77	41.56	-8.9	32.08	-4.46
-36.33	0.73	41.46	-8.83	31.93	-4.48
-36.25	0.73	41.56	-9.03	32.08	-4.97
-36.29	0.66	41.46	-9.07	32.08	-5.19
-36.51	0.62	41.05	-8.85	31.93	-4.86
-36.55	0.62	40.91	-8.61	32.1	-4.46
-36.44	0.77	40.98	-8.72	32.39	-4.59
-36.62	0.66	40.83	-8.79	32.3	-4.86
-36.62	0.62	40.8	-8.94	32.39	-5.19
-36.58	0.55	40.5	-8.83	32.43	-5.05
-36.58	0.33	40.43	-8.42	32.72	-4.55
-36.58	0.7	40.39	-8.75	32.89	-4.68
-36.69	0.81	40.25	-8.83	32.83	-4.7
-36.8	0.7	40.25	-8.99	32.76	-5.01
-36.91	0.4	39.99	-8.75	32.56	-4.9
-36.95	0.37	39.92	-8.7	32.56	-4.72
-36.95	0.4	39.88	-8.53	32.67	-4.39
-37.06	0.7	39.81	-8.72	32.59	-4.35
-37.1	0.73	39.88	-8.94	32.54	-4.64
-37.13	0.44	39.88	-8.75	32.45	-4.66
-37.1	0.37	39.84	-8.66	32.45	-4.55
-36.99	0.66	39.95	-9.05	32.72	-4.64
-36.95	0.77	39.99	-9.05	32.81	-4.46
-36.95	1.03	40.17	-9.29	32.92	-4.66
-37.24	0.92	40.03	-9.25	32.45	-4.72
-37.61	0.62	39.66	-8.39	31.29	-3.89
-37.72	0.66	39.51	-7.98	30.87	-3.19
-37.57	0.59	39.62	-7.21	31.18	-2.59
-36.91	1.28	40.54	-8.59	33.24	-4.22
-37.1	1.28	40.58	-8.59	32.83	-4.81
-37.35	0.51	40.28	-6.92	32.3	-3.93
-37.43	0.66	39.95	-6.9	31.95	-3.93
-37.21	0.92	39.88	-7.12	32.43	-4.2
-36.77	1.72	40.14	-8.26	33.77	-5.27
-36.58	1.65	40.32	-8	34.89	-5.76
-36.66	1.57	40.17	-7.89	34.74	-6.02
-36.84	1.32	39.81	-7.16	34.08	-5.3
-36.8	1.17	39.7	-7.03	34.17	-5.03
-36.66	1.54	39.77	-8.04	34.83	-5.49
-36.51	1.54	39.95	-8.09	35.33	-5.56
-36.51	1.46	39.99	-8.17	35.18	-5.73
-36.58	1.28	39.95	-8.22	34.78	-5.73
-36.55	1.1	39.95	-8.22	34.67	-5.65
-36.51	1.1	39.92	-8.31	34.63	-5.41
-36.25	1.32	40.25	-8.79	35.22	-5.73
-36.22	1.32	40.36	-8.94	35.13	-5.87
-36.22	0.95	40.43	-8.57	35	-5.62
-36.36	0.81	40.32	-8.55	34.45	-5.47
-36.33	0.88	40.36	-8.77	34.37	-5.41
-36.25	1.14	40.47	-9.21	34.45	-5.49
-36.11	1.14	40.69	-9.32	34.74	-5.49
-36.07	0.73	40.83	-8.88	34.72	-5.23
-36.22	0.59	40.8	-8.88	34.37	-5.21
-36.33	0.51	40.65	-8.9	33.75	-4.88
-36.14	0.81	40.76	-9.54	34.1	-5.08
-36	0.84	41.02	-9.56	34.54	-5.08
-35.85	0.44	41.24	-9.14	34.78	-4.9
-35.96	0.26	41.27	-9.05	34.58	-4.83
-36.07	-0.04	41.09	-8.68	34.08	-4.33
-36.04	0.29	41.13	-9.27	34.01	-4.5
-35.89	0.51	41.27	-9.69	34.26	-4.66
-35.67	0.7	41.64	-9.98	34.61	-4.97
-35.78	0.59	41.75	-9.93	34.54	-4.94
-35.82	0.29	41.71	-9.8	34.23	-4.81
-36.04	0	41.49	-9.18	33.62	-3.96
-36.04	0.15	41.46	-9.27	33.46	-3.78
-36	0.33	41.46	-9.34	33.46	-3.82
-36	0.44	41.49	-9.47	33.6	-4.02
-36	0.04	41.6	-8.77	33.62	-3.67
-36.29	-0.33	41.24	-8.13	32.5	-2.72
-36.29	0	41.27	-8.99	32.56	-3.21
-36.14	0.4	41.49	-9.71	33.07	-3.85
-35.82	0.84	41.97	-10.31	33.82	-4.55
-36	0.48	41.97	-9.91	33.62	-4.35
-36.11	0.22	41.89	-9.78	33.38	-4.22
-36.25	0.04	41.67	-9.45	33	-3.78
-36.33	0.07	41.6	-9.27	32.87	-3.52
-36.18	0.44	41.75	-9.62	33.16	-3.93
-36.14	0.51	41.86	-9.65	33.27	-4.2
-36.22	0.18	41.82	-9.21	33.07	-3.96
-36.33	0.11	41.71	-9.07	32.83	-3.82
-36.4	0.18	41.64	-9.1	32.76	-3.76
-36.4	0.7	41.6	-9.67	32.76	-4.22
-36.14	0.92	41.97	-9.78	33.33	-4.64
-36.36	0.66	41.82	-9.56	33.11	-4.61
-36.36	0.48	41.82	-9.32	33.16	-4.53
-36.62	0.51	41.56	-9.32	32.76	-4.35
-36.69	0.73	41.35	-9.4	32.56	-4.33
-36.66	0.77	41.35	-9.16	32.7	-4.26
-36.47	0.73	41.6	-9.07	33.18	-4.5
-36.69	0.73	41.42	-9.12	32.83	-4.5
-36.95	0.62	41.05	-9.07	32.43	-4.33
-36.99	0.59	40.91	-9.05	32.39	-4.17
-36.91	0.66	40.98	-8.9	32.67	-4.11
-36.69	0.7	41.27	-8.79	33.2	-4.26
-36.88	0.59	41.2	-8.66	33.18	-4.24
-37.1	0.48	40.98	-8.66	32.83	-4.09
-37.39	0.51	40.65	-8.81	32.45	-3.98
-37.35	0.73	40.65	-9.01	32.59	-4
-37.21	0.95	40.8	-9.14	32.98	-4.22
-37.32	0.92	40.76	-9.07	33.05	-4.2
-37.72	0.44	40.32	-8.66	32.61	-3.69
-37.68	0.55	40.43	-9.01	32.7	-3.78
-37.9	0.48	40.03	-8.88	32.28	-3.32
-37.65	0.66	40.25	-8.92	32.83	-3.43
-37.28	0.73	40.76	-9.1	33.77	-3.87
-37.5	0.77	40.61	-9.27	33.4	-3.96
-37.68	0.55	40.43	-9.14	33.05	-3.67
-37.98	0.51	40.03	-9.23	32.5	-3.45
-38.05	0.37	39.84	-8.77	32.34	-3.08
-37.83	0.59	40.06	-8.9	32.78	-3.38
-37.5	0.7	40.43	-9.03	33.55	-3.87
-37.54	0.37	40.43	-8.7	33.66	-3.82
-38.31	0.44	39.62	-9.01	32.3	-3.58
-38.53	0.77	39.26	-9.51	31.95	-3.78
-37.87	0.81	39.88	-9.6	33.05	-4.2
-37.32	0.95	40.43	-9.67	34.5	-4.83
-37.39	0.99	40.47	-9.71	34.74	-5.23
-37.83	0.7	40.03	-9.18	33.55	-4.46
-37.94	0.55	39.77	-8.94	33.22	-4.13
-37.98	0.66	39.62	-8.9	33.2	-4.11
-37.79	1.03	39.77	-9.36	33.73	-4.64
-37.57	1.14	40.06	-9.47	34.5	-5.14
-37.79	0.88	39.77	-8.75	33.71	-4.48
-38.09	0.59	39.33	-8.33	33.02	-3.87
-38.01	0.95	39.18	-8.77	32.98	-4
-37.9	1.28	39.22	-9.21	33.24	-4.31
-37.5	1.35	39.73	-9.27	34.34	-4.72
-37.39	1.06	39.92	-8.9	34.87	-4.66
-37.61	0.73	39.62	-8.44	34.26	-4.09
-37.72	0.73	39.33	-8.7	33.79	-3.96
-37.76	0.7	39.18	-8.72	33.68	-3.8
-37.5	0.84	39.44	-8.96	34.39	-4.15
-37.32	0.81	39.66	-9.01	34.96	-4.46
-37.17	0.73	39.73	-9.1	35.13	-4.5
-37.35	0.7	39.4	-9.36	34.34	-4.2
-37.57	0.59	38.96	-9.18	33.51	-3.69
-37.21	0.73	39.37	-9.49	34.67	-4.22
-36.99	0.84	39.66	-9.54	35.27	-4.57
-36.95	0.7	39.73	-9.23	35.24	-4.39
-37.17	0.62	39.48	-9.21	34.45	-4.09
-37.21	0.55	39.44	-9.23	34.15	-3.85
-37.17	0.59	39.4	-9.25	34.04	-3.76
-36.73	0.88	39.95	-9.6	35.05	-4.42
-36.4	0.92	40.47	-9.6	35.42	-4.7
-36.62	0.81	40.36	-9.6	35.05	-4.64
-36.91	0.7	40.03	-9.65	34.32	-4.39
-36.91	0.73	40.03	-9.78	33.88	-4.2
-36.58	0.92	40.43	-9.82	34.41	-4.53
-36.36	0.92	40.83	-9.58	34.78	-4.7
-36.36	0.77	41.05	-9.43	34.67	-4.66
-36.58	0.62	40.94	-9.32	34.1	-4.42
-36.88	0.59	40.65	-9.18	32.72	-3.78
-36.62	1.06	40.98	-9.87	33.18	-4.46
-36.11	0.99	41.71	-9.4	34.34	-4.59
-36.14	0.77	41.86	-8.7	34.08	-4.31
-36.29	0.81	41.93	-8.88	33.46	-4.37
-36.66	0.55	41.56	-8.57	32.12	-3.58
-36.73	0.81	41.49	-9.23	31.64	-3.85
-36.66	1.1	41.56	-9.8	31.88	-4.55
-36.47	1.06	41.89	-9.16	32.63	-4.55
-36.29	0.84	42.22	-8.79	32.92	-4.48
-36.58	0.37	42	-8.26	31.79	-3.52
-36.95	0.55	41.56	-9.14	30.28	-3.36
-36.91	0.73	41.67	-9.78	30.74	-3.8
-36.51	0.99	42.15	-10.15	32.04	-4.75
-36.36	0.95	42.52	-9.73	32.26	-4.7
-36.51	0.7	42.48	-9.65	31.66	-4.37
-36.88	0.4	42.08	-9.43	30.48	-3.56
-36.99	0.55	41.93	-9.93	29.99	-3.58
-36.77	0.84	42.15	-10.33	30.85	-4.35
-36.58	0.84	42.37	-9.8	31.57	-4.39
-36.55	0.99	42.44	-10.02	31.42	-4.79
-36.69	0.84	42.3	-10.02	30.89	-4.46
-36.88	0.62	42.04	-9.69	30.39	-3.96
-36.84	0.66	42	-9.54	30.61	-3.91
-36.62	0.62	42.15	-9.14	31.27	-3.96
-36.51	0.62	42.33	-8.92	31.71	-4.24
-36.66	0.59	42.15	-9.27	31.31	-4.37
-36.8	0.77	41.93	-9.93	30.96	-4.61
-36.84	0.62	41.78	-9.73	31.03	-4.37
-36.84	0.73	41.67	-9.71	31.27	-4.44
-36.58	0.88	41.93	-9.84	32.43	-5.25
-36.58	0.73	41.93	-9.58	32.43	-5.32
-36.77	0.66	41.71	-9.8	31.82	-5.21
-36.95	0.88	41.35	-10.35	31.44	-5.27
-37.02	0.73	41.05	-10.09	31.46	-5.05
-36.77	0.99	41.31	-9.93	32.12	-5.34
-36.69	0.73	41.46	-9.32	32.61	-5.54
-36.73	0.95	41.42	-10.09	32.65	-6.15
-36.99	0.95	41.02	-10.28	31.97	-5.82
-37.28	1.25	40.43	-10.61	31.53	-5.8
-37.02	1.25	40.58	-10.35	32.15	-5.84
-36.69	1.39	40.98	-10.33	33.02	-6.46
-36.77	1.17	40.91	-10.02	33.2	-6.61
-37.02	0.99	40.61	-10.17	32.74	-6.46
-37.17	1.25	40.32	-10.96	32.37	-6.77
-37.28	1.17	40.03	-10.52	32.39	-6.42
-36.99	1.32	40.32	-10.33	33.18	-6.77
-36.88	1.5	40.43	-10.63	33.73	-7.54
-36.95	1.68	40.36	-11.25	33.68	-8.15
-37.32	1.65	39.84	-11.54	32.83	-7.93
-37.39	1.5	39.59	-11.32	32.81	-7.54
-37.21	1.25	39.62	-10.74	33.2	-7.27
-36.84	1.68	40.06	-11.1	34.15	-8.02
-36.95	1.61	39.95	-10.85	34.26	-8.13
-37.24	1.72	39.62	-11.56	33.62	-8.39
-37.46	1.57	39.18	-11.49	33.16	-8.02
-37.54	1.43	39	-11.14	33	-7.62
-37.24	1.35	39.44	-10.48	32.89	-7.71
-36.95	1.43	39.84	-10.31	33.53	-7.98
-36.99	1.46	39.77	-10.66	33.88	-8.37
-37.28	1.57	39.33	-11.21	33.46	-8.42
-37.32	1.54	39.15	-11.23	33.51	-8.17
-37.13	1.57	39.26	-11.07	34.06	-8.11
-36.91	1.46	39.51	-10.5	35.13	-8.09
-36.77	1.54	39.7	-10.94	35.57	-8.94
-37.02	1.65	39.37	-11.58	34.23	-8.99
-37.06	1.72	39.22	-11.91	34.08	-8.88
-36.95	1.68	39.26	-11.38	34.58	-8.53
-36.84	1.54	39.33	-10.57	35.07	-8.13
-36.66	1.5	39.55	-10.33	35.71	-8.48
-36.73	1.61	39.48	-11.05	35.02	-9.03
-36.84	1.72	39.29	-11.58	34.41	-9.07
-36.77	1.72	39.33	-11.49	34.58	-8.85
-36.66	1.61	39.37	-10.92	34.94	-8.46
-36.36	1.43	39.73	-10.33	35.62	-8.48
-36.4	1.68	39.77	-10.96	35.35	-9.21
-36.44	1.83	39.7	-11.58	34.96	-9.51
-36.4	1.83	39.66	-11.87	34.87	-9.45
-36.4	1.76	39.55	-11.69	34.83	-9.12
-36.11	1.57	39.88	-11.07	35.35	-8.81
-36	1.57	40.1	-10.99	35.46	-8.99
-36.14	1.76	40.03	-11.36	35.22	-9.29
-36.29	1.83	39.77	-11.78	34.72	-9.29
-36.18	1.83	39.88	-12.04	34.58	-9.21
-36.07	1.43	39.99	-11.07	34.83	-8.37
-35.85	1.35	40.32	-10.63	35.11	-8.33
-35.85	1.5	40.5	-10.79	35	-8.68
-35.89	1.9	40.47	-11.6	34.65	-9.21
-35.89	1.98	40.43	-12.24	34.17	-9.36
-35.74	1.61	40.58	-11.38	34.5	-8.53
-35.45	1.43	41.05	-10.55	34.91	-8.17
-35.56	1.54	41.09	-10.44	34.63	-8.24
-35.78	1.76	41.02	-10.96	33.99	-8.59
-35.89	2.09	41.02	-12.15	32.89	-9.16
-35.89	1.9	41.02	-11.45	32.56	-8.11
-35.67	1.61	41.35	-10.09	33.27	-7.27
-35.27	1.54	42	-9.76	33.75	-7.4
-35.56	1.76	41.89	-10.2	33.05	-7.93
-35.82	2.12	41.75	-11.1	32.17	-8.55
-35.78	2.09	41.71	-11.4	31.82	-8.42
-35.67	1.9	41.75	-10.42	31.99	-7.49
-35.38	1.68	42.15	-9.67	32.59	-7.25
-35.45	1.76	42.26	-9.65	32.37	-7.58
-35.45	2.01	42.44	-10.33	32.15	-8.26
-35.93	2.05	41.93	-10.66	30.54	-8.11
-35.93	1.87	41.89	-10.04	30.67	-7.25
-35.71	1.72	42.15	-9.36	31.38	-6.88
-35.6	1.65	42.33	-9.01	31.64	-7.1
-35.3	2.16	42.77	-10.04	31.97	-7.84
-35.74	2.23	42.37	-10.61	30.96	-8.33
-35.93	2.09	41.97	-10.59	30.37	-7.95
-35.71	1.83	42.15	-10.17	30.96	-7.56
-35.34	1.5	42.52	-9.54	31.9	-7.43
-34.72	1.72	43.18	-10.2	33.35	-8.42
-35.41	2.53	42.48	-12.52	32.1	-9.03
-35.63	2.05	42.11	-12.17	31.38	-8.99
-35.67	1.83	41.97	-11.78	31.35	-8.66
-35.56	1.57	42.11	-10.99	31.82	-8.31
-35.38	1.39	42.41	-10.44	32.48	-8.39
-35.19	1.65	42.77	-11.23	32.67	-9.78
-35.52	1.83	42.41	-11.98	31.62	-10.22
-35.74	1.87	42.15	-12.13	31.07	-10
-35.49	1.72	42.3	-11.62	31.86	-9.58
-35.49	1.54	42.26	-10.79	32.15	-9.07
-35.45	1.68	42.33	-10.92	32.26	-9.65
-35.63	1.94	42.22	-11.69	31.68	-10.46
-35.67	2.16	42.15	-12.24	31.57	-10.85
-35.67	2.05	42	-11.89	31.73	-10.28
-35.45	1.83	42.15	-11.23	32.48	-9.84
-35.41	1.79	42.22	-10.77	32.83	-9.8
-35.6	2.05	42.11	-11.51	32.21	-10.79
-36.22	2.23	41.49	-11.98	31.29	-10.99
-36.33	2.49	41.16	-12.52	30.92	-11.18
-36	2.09	41.31	-11.82	31.64	-10.33
-35.67	1.79	41.64	-10.99	32.45	-9.91
-35.78	1.79	41.53	-10.66	32.45	-10.06
-36	2.16	41.38	-11.51	31.95	-10.9
-36.22	2.42	41.09	-12.26	31.46	-11.43
-36.07	2.31	41.05	-12.13	31.77	-11.07
-35.82	1.94	41.24	-11.29	32.61	-10.39
-35.78	2.01	41.31	-11.05	33	-10.46
-36	2.27	41.16	-11.62	32.56	-11.16
-36.4	2.78	40.91	-12.57	31.86	-12.04
-36.44	2.71	40.69	-12.77	31.68	-11.95
-36.14	1.9	40.69	-11.18	32.3	-10.99
-35.96	1.9	40.83	-10.63	32.81	-10.61
-36.18	2.12	40.72	-10.77	32.56	-11.07
-36.44	2.64	40.58	-11.71	32.12	-11.91
-36.55	2.75	40.32	-12.24	31.86	-12.39
-36.07	1.72	40.39	-10.28	32.63	-11.82
-35.78	1.57	40.58	-9.4	33.64	-11.12
-35.85	2.01	40.61	-10.17	33.71	-11.45
-36.29	2.49	40.36	-11.18	32.89	-11.98
-36.66	2.93	39.92	-12.24	32.1	-12.68
-36.04	2.56	40.21	-11.98	32.83	-12.08
-35.74	2.34	40.39	-11.47	33.49	-11.6
-35.89	2.34	40.36	-11.05	33.6	-11.38
-36.11	2.42	40.25	-10.94	33.46	-11.49
-36.36	2.75	40.03	-11.78	32.81	-12.28
-36.33	2.82	39.92	-12.3	32.59	-12.55
-36.14	2.6	39.99	-11.91	33.07	-12.06
-36.04	2.34	40.06	-11.01	33.53	-11.36
-36.04	2.31	40.1	-10.57	33.68	-11.12
-36.22	2.53	40.03	-11.34	33.11	-11.95
-36.18	2.75	39.99	-12.28	32.81	-12.77
-36.07	2.71	39.99	-12.33	33.02	-12.55
-35.89	2.53	40.1	-11.49	33.57	-11.73
-35.71	2.2	40.25	-10.66	34.01	-11.1
-35.96	2.38	40.17	-11.01	33.51	-11.56
-35.96	2.75	40.14	-12.13	33.05	-12.61
-35.85	2.75	40.17	-12.77	33.07	-13.01
-35.67	2.45	40.25	-12.08	33.51	-12.08
-35.3	1.98	40.47	-11.25	34.06	-11.29
-35.45	1.94	40.5	-11.07	34.01	-11.25
-35.63	2.45	40.43	-12.04	33.51	-12.19
-35.67	2.49	40.39	-12.66	33.09	-12.61
-35.45	2.27	40.47	-12.55	33.44	-12.11
-35.27	2.01	40.61	-12.02	33.77	-11.43
-35.27	1.61	40.72	-11.12	33.88	-10.66
-35.41	1.94	40.8	-11.76	33.42	-11.45
-35.49	2.12	40.8	-12.41	32.98	-12.06
-35.41	2.01	40.8	-12.74	32.7	-11.95
-35.27	1.9	40.87	-12.72	32.92	-11.65
-35.01	1.46	41.16	-11.69	33.42	-10.68
-35.08	1.54	41.27	-11.62	33.27	-10.9
-35.3	1.87	41.2	-12.22	32.72	-11.58
-35.19	1.87	41.27	-12.85	32.52	-12.15
-35.12	1.87	41.27	-13.23	32.34	-12.26
-34.86	1.5	41.46	-12.24	32.98	-11.21
-34.97	1.46	41.53	-11.93	32.98	-10.94
-35.05	1.68	41.6	-12.3	32.67	-11.47
-35.16	1.83	41.53	-13.07	32.12	-12.24
-35.08	1.94	41.56	-13.91	31.97	-12.99
-34.9	1.68	41.64	-12.7	32.7	-11.56
-34.79	1.39	41.78	-11.76	32.98	-10.57
-34.83	1.54	41.93	-12.04	32.96	-11.12
-35.12	1.83	41.75	-12.99	32.17	-12
-35.23	1.87	41.67	-13.6	31.55	-12.59
-34.61	1.57	42	-13.14	32.85	-12.06
-34.5	1.25	42.08	-12.19	33.31	-10.85
-34.72	1.25	41.97	-11.87	32.98	-10.55
-34.94	1.94	41.93	-13.1	32.37	-11.67
-35.23	2.23	41.82	-14.26	31.29	-12.72
-35.01	1.83	41.89	-13.86	31.79	-12.35
-34.75	1.32	41.97	-12.46	32.67	-10.77
-34.57	1.17	42.11	-12.06	33.16	-10.35
-34.79	1.28	42.04	-12.13	32.85	-10.26
-35.08	1.76	41.93	-13.18	32.1	-11.4
-35.16	1.65	41.82	-13.38	31.6	-11.69
-35.12	1.46	41.78	-13.12	31.82	-11.21
-34.97	1.28	41.86	-12.44	32.52	-10.42
-34.94	1.25	41.86	-11.98	32.76	-9.91
-35.12	1.65	41.78	-12.88	32.21	-10.83
-35.34	1.79	41.64	-13.54	31.55	-11.73
-35.34	1.72	41.56	-13.56	31.51	-11.78
-35.05	1.35	41.67	-12.5	32.41	-10.79
-35.01	1.28	41.64	-12.04	32.76	-10.2
-35.19	1.65	41.56	-12.48	32.43	-10.7
-35.41	2.2	41.46	-13.58	31.82	-12.02
-35.67	2.09	41.2	-13.91	31.22	-12.46
-35.41	1.32	41.31	-12.55	32.06	-11.21
-35.19	1.06	41.38	-11.84	32.7	-10.52
-35.27	1.35	41.35	-11.93	32.83	-10.52
-35.6	1.9	41.16	-13.07	32.08	-11.78
-35.85	1.87	40.98	-13.32	31.6	-12.22
-35.78	1.54	40.94	-12.81	31.82	-11.82
-35.74	1.21	40.87	-12.17	32.15	-11.21
-35.67	1.28	40.87	-11.82	32.61	-10.79
-35.78	1.76	40.8	-12.63	32.39	-11.58
-36.07	2.2	40.58	-13.45	31.9	-12.61
-36.22	2.01	40.28	-13.56	31.51	-12.85
-36	1.72	40.32	-13.12	32.01	-12.7
-35.78	1.61	40.39	-12.46	32.89	-11.93
-35.89	2.01	40.28	-12.77	32.96	-12.26
-36.11	2.31	40.1	-13.29	32.72	-12.99
-36.29	2.05	39.88	-13.45	32.43	-13.49
-36.29	1.79	39.77	-13.38	32.43	-13.69
-36.04	1.57	39.77	-12.74	33.2	-12.99
-36.07	1.9	39.7	-12.88	33.42	-12.81
-36.18	2.12	39.59	-13.32	33.31	-13.23
-36.33	2.12	39.4	-13.69	33.05	-13.86
-36.36	2.23	39.33	-14.81	33.02	-15.18
-36.14	1.83	39.33	-13.62	33.95	-14.11
-36.07	1.98	39.29	-13.56	34.43	-13.47
-36.22	2.09	39.15	-13.84	34.06	-13.6
-36.33	2.27	39	-14.59	33.77	-14.59
-36.44	2.09	38.89	-14.59	33.6	-14.99
-36.33	1.9	38.89	-14.37	33.88	-14.92
-36.25	1.94	38.85	-14.17	34.3	-14.39
-36.25	2.05	38.78	-13.97	34.41	-14.06
-36.29	2.82	38.78	-14.94	34.28	-14.92
-36.55	3	38.64	-15.56	33.77	-15.64
-36.4	2.56	38.67	-15.31	33.88	-15.89
-36.07	2.12	38.75	-14.37	34.54	-15.05
-36.07	2.09	38.67	-13.86	34.78	-14.46
-36.22	2.27	38.53	-14.04	34.63	-14.5
-36.4	2.45	38.38	-14.44	34.45	-14.9
-36.44	2.38	38.31	-14.61	34.34	-15.47
-36.11	2.2	38.38	-14.19	35.02	-15.38
-35.71	1.98	38.49	-13.38	36.34	-14.59
-35.78	2.16	38.38	-13.71	36.43	-14.52
-36.04	2.53	38.2	-14.74	35.9	-15.14
-36.18	2.49	38.09	-15.23	35.22	-15.95
-36.07	2.01	38.05	-14.48	35.4	-15.58
-35.89	1.68	38.09	-13.97	35.79	-14.99
-35.67	1.83	38.2	-14.02	36.23	-14.66
-35.63	1.98	38.23	-14.3	36.43	-14.59
-35.74	1.98	38.2	-14.79	36.1	-15.12
-35.82	1.76	38.05	-15.01	35.71	-15.36
-35.71	1.61	38.12	-14.92	35.77	-15.16
-35.38	1.5	38.38	-14.7	36.25	-14.7
-35.38	1.57	38.49	-14.74	36.5	-14.13
-35.67	1.54	38.42	-15.03	35.79	-14.24
-35.82	1.54	38.38	-15.58	35	-14.92
-35.78	1.35	38.42	-15.47	34.89	-14.85
-35.52	1.17	38.6	-15.07	35.27	-14.33
-35.3	1.17	38.82	-14.92	35.55	-14
-35.34	1.32	38.96	-15.12	35.6	-14.08
-35.52	1.35	38.93	-15.49	35.11	-14.66
-35.63	1.35	38.82	-15.89	34.37	-15.12
-35.45	1.06	38.89	-15.25	34.69	-14.48
-35.27	1.17	39.04	-15.34	35	-14.35
-35.19	1.57	39.18	-15.89	35.13	-14.46
-35.34	1.61	39.18	-16.15	34.72	-14.9
-35.45	1.39	39.15	-16.13	34.32	-15.16
-35.34	1.1	39.18	-15.69	34.39	-14.92
-35.12	0.77	39.33	-15.31	34.69	-14.57
-34.97	0.88	39.48	-15.18	35	-14.11
-35.05	1.17	39.59	-15.58	34.94	-14.33
-35.19	1.1	39.66	-16	34.67	-14.9
-35.23	0.92	39.7	-16.24	34.43	-15.45
-35.23	0.62	39.59	-15.93	34.23	-15.23
-35.16	0.66	39.51	-15.67	34.43	-14.55
-35.19	0.88	39.48	-15.89	34.37	-14.48
-35.19	0.92	39.62	-16.3	34.32	-14.96
-35.27	0.88	39.62	-16.66	34.08	-15.45
-35.08	0.73	39.73	-17.05	34.34	-16.24
-35.08	0.44	39.59	-16.26	34.45	-15.1
-35.05	0.4	39.48	-16.06	34.56	-14.57
-35.16	0.48	39.44	-16.37	34.48	-14.74
-35.19	0.55	39.44	-16.79	34.39	-15.14
-35.23	0.4	39.4	-17.01	34.21	-15.67
-35.3	0	39.18	-16.5	34.23	-15.23
-35.49	-0.07	38.89	-16.19	34.21	-14.68
-35.56	0.4	38.89	-16.52	34.23	-14.7
-35.3	0.73	39.18	-17.09	34.58	-15.27
-35.38	0.73	39.15	-17.67	34.45	-16.17
-35.38	0.37	39.04	-17.29	34.48	-16.15
-35.49	0.18	38.82	-16.83	34.45	-15.64
-35.71	0.18	38.53	-16.48	34.39	-15.05
-35.71	0.44	38.53	-16.77	34.48	-15.1
-35.45	0.51	38.85	-17.29	34.89	-15.97
-35.49	0.4	38.82	-17.69	34.78	-16.63
-35.63	0.18	38.56	-16.94	34.58	-15.82
-35.74	0.11	38.27	-16.55	34.83	-15.12
-35.93	0	38.01	-16.06	34.83	-14.41
-35.78	0.26	38.31	-16.68	35.24	-15.18
-35.74	0.15	38.38	-16.96	35.33	-15.84
-35.96	0.07	38.09	-16.9	35.07	-15.78
-36.07	0	37.79	-16.44	35.02	-15.18
-36.11	0	37.65	-16.19	35.16	-14.77
-35.93	0.26	37.94	-16.52	35.68	-15.14
-36	0.37	37.9	-17.25	35.66	-16.04
-36.04	0.29	37.83	-17.38	35.71	-16.37
-36.36	0	37.28	-16.7	35.35	-15.67
-36.58	-0.33	36.8	-15.84	35.2	-14.81
-36.47	-0.04	36.99	-15.78	35.53	-14.66
-36.22	0.33	37.5	-16.66	35.99	-15.73
-36.4	0.37	37.35	-17.14	35.86	-16.28
-36.66	0	36.95	-16.63	35.46	-15.82
-36.91	-0.15	36.55	-16.15	35	-15.25
-36.84	0	36.58	-15.86	35.16	-14.81
-36.55	0.18	37.06	-16.28	35.75	-15.45
-36.4	0.37	37.32	-17.01	36.06	-16.39
-36.73	0.29	36.95	-17.03	35.42	-16.37
-36.95	0.07	36.62	-16.74	34.96	-16.04
-36.99	-0.11	36.51	-16.15	35.05	-15.38
-36.8	0.37	36.77	-16.85	35.42	-15.91
-36.77	0.33	36.95	-17.12	35.6	-16.35
-36.91	0.29	36.84	-17.36	35.27	-16.68
-37.1	0.18	36.66	-17.27	34.74	-16.59
-37.24	0.18	36.33	-16.72	34.34	-15.93
-36.91	0.33	36.77	-16.61	35.02	-16
-36.88	0.55	36.99	-16.94	35.2	-16.48
-36.95	0.44	36.99	-16.96	35	-16.79
-37.1	0.59	36.91	-17.45	34.61	-17.29
-37.21	0.4	36.66	-16.85	34.23	-16.72
-37.21	0.51	36.51	-16.57	34.23	-16.26
-37.02	0.77	36.73	-16.98	34.72	-16.74
-36.99	0.77	36.8	-17.09	34.87	-17.14
-37.06	0.66	36.8	-17.01	34.72	-17.27
-37.17	0.48	36.58	-16.59	34.41	-16.9
-37.1	0.51	36.58	-16.3	34.54	-16.55
-36.99	0.81	36.62	-16.55	34.74	-16.66
-36.91	0.81	36.73	-16.48	35	-16.87
-36.95	0.73	36.69	-16.39	34.89	-16.96
-36.95	0.62	36.66	-16.39	34.76	-17.14
-36.99	0.55	36.51	-16.04	34.63	-16.7
-36.91	0.55	36.55	-15.91	34.83	-16.52
-36.77	0.62	36.66	-16	35.05	-16.63
-36.73	0.62	36.77	-16.11	35.07	-16.81
-36.73	0.37	36.84	-16.04	34.87	-16.83
-36.8	0.22	36.69	-15.97	34.45	-16.5
-36.73	0.11	36.8	-15.86	34.5	-16.19
-36.51	0.07	37.06	-15.84	34.74	-16.06
-36.51	0.18	37.13	-16	34.65	-16.04
-36.44	-0.11	37.39	-16.15	34.65	-16.22
-36.62	-0.26	37.13	-16.35	34.1	-16.08
-36.55	-0.4	37.17	-16.22	34.06	-15.53
-36.29	-0.15	37.39	-16.63	34.56	-15.64
-36.11	-0.04	37.65	-16.77	34.8	-15.64
-35.89	-0.37	38.09	-16.92	35.07	-16.11
-36.18	-0.73	37.79	-16.72	34.67	-15.97
-36.33	-0.84	37.5	-16.37	34.15	-15.47
-36.36	-0.77	37.43	-16.19	33.57	-14.94
-36	-0.4	37.87	-16.59	34.19	-15.34
-35.93	-0.18	38.09	-17.18	34.21	-16.02
-35.71	-0.29	38.45	-17.51	34.43	-16.72
-35.96	-0.62	38.16	-17.16	33.82	-16.33
-36.04	-0.88	37.98	-16.63	33.42	-15.84
-35.85	-0.4	38.16	-16.96	33.55	-16.08
-35.74	-0.18	38.42	-17.2	33.68	-16.46
-35.63	-0.22	38.67	-17.4	33.75	-16.9
-35.78	-0.44	38.6	-17.47	33.35	-17.01
-35.82	-0.81	38.56	-17.25	33.13	-16.79
-35.96	-0.88	38.34	-16.98	32.74	-16.11
-35.82	-0.51	38.49	-17.78	33.11	-16.7
-35.71	-0.51	38.64	-18.04	33.38	-17.03
-35.63	-0.7	38.75	-18.17	33.46	-17.27
-35.85	-1.21	38.56	-17.67	33.05	-16.59
-35.89	-1.43	38.34	-17.51	32.83	-16.08
-35.63	-1.17	38.56	-17.8	33.27	-16.17
-35.49	-1.03	38.82	-18.19	33.6	-16.57
-35.45	-1.1	38.93	-18.63	33.73	-17.03
-35.45	-1.25	39.04	-19.18	33.88	-17.51
-35.67	-1.46	38.71	-18.87	33.07	-16.52
-35.67	-1.5	38.56	-18.59	33.18	-15.97
-35.41	-1.35	38.82	-18.92	33.93	-16.52
-35.3	-1.32	38.96	-19.05	34.23	-16.9
-35.41	-1.35	38.89	-19.07	34.1	-16.94
-35.71	-1.57	38.6	-18.85	33.53	-16.48
-35.89	-1.65	38.27	-18.52	33.29	-15.93
-35.85	-1.54	38.27	-18.3	33.42	-15.73
-35.6	-1.28	38.56	-18.59	33.93	-16.39
-35.6	-1.17	38.67	-18.74	34.12	-16.83
-35.74	-1.17	38.56	-19.01	33.84	-17.07
-36	-1.28	38.2	-18.81	33.42	-16.68
-35.96	-1.25	38.09	-18.63	33.44	-16.57
-35.85	-1.39	38.16	-18.19	33.79	-16.57
-35.71	-1.35	38.27	-18.04	34.39	-16.96
-35.74	-1.32	38.31	-18.63	34.34	-17.64
-36.07	-1.5	37.87	-18.28	33.55	-16.79
-36.14	-1.61	37.72	-18.17	33.64	-16.48
-36.04	-1.54	37.72	-18.02	33.99	-16.41
-35.85	-1.32	37.94	-18.22	34.58	-16.79
-36.04	-1.21	37.87	-18.68	34.58	-17.18
-36.29	-1.5	37.57	-18.59	34.3	-16.85
-36.33	-1.72	37.35	-18.37	34.32	-16.44
-36.22	-1.87	37.35	-18.06	34.67	-16.11
-36.18	-1.87	37.28	-17.47	35.07	-15.64
-36.04	-1.57	37.57	-18.41	35.82	-16.77
-36.25	-1.46	37.43	-18.98	35.31	-16.92
-36.47	-1.76	37.06	-18.24	34.91	-16.02
-36.44	-2.09	36.91	-17.56	35	-15.38
-36.36	-2.05	36.88	-17.31	35.2	-15.21
-36.33	-1.76	37.02	-17.62	35.49	-15.67
-36.33	-1.61	37.21	-18.26	35.73	-16.35
-36.58	-1.76	36.91	-18.26	35.38	-16.13
-36.8	-1.9	36.51	-17.97	35.02	-15.6
-36.62	-2.01	36.55	-17.8	35.24	-15.42
-36.44	-1.72	36.8	-18	35.68	-15.75
-36.33	-1.61	37.06	-18.48	36.21	-16.52
-36.51	-1.79	36.88	-18.22	35.79	-16.06
-36.69	-1.98	36.58	-17.75	35.22	-15.18
-36.84	-2.38	36.25	-17.12	34.94	-14.41
-36.55	-2.34	36.51	-16.81	35.51	-14.41
-36.36	-1.87	36.95	-17.53	36.08	-15.36
-36.29	-1.79	37.17	-18.04	36.43	-15.95
-36.51	-1.98	36.91	-18	36.06	-15.6
-36.69	-2.23	36.62	-17.6	35.62	-14.88
-36.73	-2.34	36.47	-17.03	35.42	-14.15
-36.47	-2.05	36.84	-17.42	36.01	-14.72
-36.29	-1.98	37.1	-17.69	36.43	-15.12
-36.4	-1.98	37.02	-17.84	36.12	-14.9
-36.47	-2.09	36.91	-17.8	35.84	-14.46
-36.55	-2.27	36.73	-17.09	35.46	-13.27
-36.4	-2.12	36.88	-17.25	35.88	-13.6
-36.25	-2.01	37.17	-17.51	36.32	-14.17
-36.22	-1.9	37.35	-17.64	36.17	-14.3
-36.25	-1.9	37.35	-17.67	35.77	-14.13
-36.29	-2.01	37.28	-17.4	35.44	-13.67
-36.33	-1.94	37.21	-16.87	34.96	-13.16
-36.14	-1.76	37.46	-16.96	35.44	-13.78
-35.93	-1.65	37.9	-16.92	35.64	-14.19
-35.85	-1.57	38.12	-17.07	35.6	-14.41
-36.22	-1.5	37.65	-17.16	34.74	-13.86
-36.22	-1.65	37.54	-16.61	34.32	-13.07
-35.96	-1.68	37.87	-16.13	34.69	-13.07
-35.6	-1.5	38.45	-16.24	35.35	-13.78
-35.38	-1.25	38.93	-16.5	35.53	-14.22
-35.85	-1.61	38.42	-16.37	34.72	-13.6
-35.93	-1.54	38.27	-16.35	34.15	-13.12
-35.78	-1.5	38.45	-16.11	34.08	-12.85
-35.52	-1.32	38.89	-16.06	34.52	-13.32
-35.08	-1.1	39.55	-16.26	35.09	-13.93
-35.34	-1.17	39.37	-16.44	34.52	-13.75
-35.78	-1.61	38.75	-15.89	33.51	-12.55
-35.67	-1.39	38.93	-16.04	33.31	-12.46
-35.38	-1.06	39.33	-16.28	33.73	-12.99
-35.12	-0.95	39.77	-16.04	34.12	-13.23
-35.12	-0.88	39.92	-16.06	33.95	-13.4
-35.34	-1.06	39.7	-16.02	33.38	-13.05
-35.56	-0.99	39.51	-16.04	32.52	-12.59
-35.3	-0.88	39.77	-15.95	33.11	-13.1
-35.16	-0.77	39.95	-15.51	33.31	-13.25
-34.75	-0.55	40.61	-15.73	33.84	-14.11
-35.08	-0.77	40.32	-15.71	33.07	-13.73
-35.45	-0.73	39.84	-15.69	32.15	-13.18
-35.34	-0.62	39.88	-15.67	31.99	-13.07
-35.08	-0.26	40.17	-15.93	32.39	-13.67
-34.61	-0.04	40.83	-16.17	33.24	-14.68
-34.64	-0.4	40.91	-15.84	33.22	-14.61
-35.12	-0.66	40.39	-15.47	32.21	-13.89
-35.56	-0.73	39.88	-15.4	30.59	-12.99
-35.45	-0.73	39.95	-15.38	31.05	-13.07
-35.08	-0.59	40.36	-15.31	32.17	-13.89
-34.9	-0.4	40.65	-15.95	32.56	-14.83
-35.01	-0.81	40.58	-15.6	32.26	-14.35
-35.3	-1.14	40.28	-15.51	31.57	-13.62
-35.49	-1.43	39.88	-15.05	31.05	-12.5
-35.3	-1.14	40.06	-15.51	31.55	-12.92
-35.08	-0.88	40.39	-16.02	32.12	-13.58
-35.01	-0.95	40.54	-16.24	32.34	-13.78
-35.16	-1.21	40.47	-16.24	32.01	-13.45
-35.3	-1.54	40.21	-16.11	31.88	-12.81
-35.3	-1.35	40.14	-16.39	31.93	-12.81
-35.16	-1.25	40.28	-16.52	32.43	-13.18
-35.05	-1.14	40.43	-16.7	32.72	-13.73
-35.01	-1.14	40.5	-16.92	32.89	-14.17
-35.16	-1.14	40.25	-17.27	32.19	-13.91
-35.3	-1.32	39.92	-16.61	32.06	-13.18
-35.27	-1.1	39.81	-16.63	32.3	-13.51
-35.12	-0.95	39.95	-16.44	32.85	-14.11
-35.01	-0.77	40.14	-16.66	33.42	-15.14
-35.05	-0.99	40.1	-16.35	33.13	-14.72
-35.27	-1.03	39.77	-16.46	32.28	-14.13
-35.38	-0.99	39.62	-16.44	32.34	-14.15
-35.19	-0.77	39.81	-16.52	33.02	-14.9
-35.3	-0.84	39.7	-16	33	-14.72
-35.38	-0.81	39.62	-16.46	32.92	-15.07
-35.6	-1.21	39.22	-16.39	32.56	-14.52
-35.49	-1.1	39.22	-16.66	32.81	-14.61
-35.49	-0.81	39.15	-16.81	32.96	-14.74
-35.38	-0.81	39.29	-16.61	33.35	-14.88
-35.38	-0.77	39.37	-16.92	33.6	-15.36
-35.52	-1.06	39.15	-16.79	33.18	-14.79
-35.82	-1.35	38.64	-16.68	32.87	-14.26
-35.82	-0.88	38.6	-16.9	32.94	-14.26
-35.74	-0.62	38.71	-16.96	33.16	-14.5
-35.6	-0.62	38.96	-17.05	33.44	-14.96
-35.6	-0.81	39	-17.38	33.57	-15.31
-35.71	-1.17	38.75	-17.16	33.62	-14.94
-35.82	-1.32	38.42	-16.92	33.62	-14.55
-35.85	-1.32	38.31	-16.52	33.53	-14.28
-35.67	-1.32	38.64	-15.95	34.17	-14.63
-35.56	-1.21	38.85	-16.5	34.3	-15.31
-35.74	-1.35	38.67	-16.26	33.68	-14.79
-35.63	-1.25	38.56	-17.07	34.78	-15.07
-35.74	-1.14	38.34	-17.07	34.48	-14.83
-35.67	-0.95	38.53	-16.85	34.52	-15.07
-35.49	-1.03	38.82	-16.63	34.83	-15.42
-35.56	-0.92	38.82	-16.98	34.45	-15.69
-35.93	-0.92	38.38	-16.98	33.4	-14.99
-36.22	-1.06	37.9	-16.52	32.32	-14
-35.82	-1.14	38.34	-16.11	33.68	-14.3
-35.6	-1.1	38.75	-16.13	34.34	-14.99
-35.49	-1.21	38.96	-16.28	34.52	-15.25
-35.67	-1.25	38.75	-16.61	33.77	-14.92
-35.82	-1.25	38.56	-16.85	33.22	-14.44
-35.82	-1.39	38.53	-16.26	33.29	-13.84
-35.63	-1.43	38.78	-15.86	33.9	-13.93
-35.6	-1.46	38.93	-15.78	33.95	-14.06
-35.6	-1.35	39	-16.33	33.77	-14.39
-35.6	-1.35	39	-16.79	33.51	-14.5
-35.67	-1.43	38.85	-16.68	33.29	-14.06
-35.63	-1.57	38.93	-16.04	33.44	-13.65
-35.49	-1.65	39.18	-15.69	33.62	-13.62
-35.45	-1.5	39.4	-16.02	33.51	-13.95
-35.49	-1.5	39.4	-16.39	33.22	-14.11
-35.63	-1.5	39.15	-16.59	32.7	-13.73
-35.56	-1.54	39.18	-16.04	32.76	-13.18
-35.3	-1.65	39.55	-15.62	33.22	-13.18
-35.23	-1.65	39.81	-15.62	33.22	-13.4
-35.34	-1.57	39.84	-15.97	32.98	-13.62
-35.45	-1.46	39.7	-16.59	32.48	-13.67
-35.41	-1.61	39.62	-16.19	32.37	-13.03
-35.3	-1.83	39.77	-15.58	32.5	-12.59
-35.05	-1.87	40.25	-15.38	32.83	-12.81
-34.97	-1.87	40.54	-15.45	32.92	-13.1
-35.27	-1.68	40.21	-16	32.32	-13.23
-35.38	-1.68	39.92	-16.02	31.84	-12.7
-35.12	-1.87	40.21	-15.6	32.17	-12.37
-35.01	-1.94	40.43	-15.07	32.32	-12.28
-34.86	-1.94	40.8	-14.92	32.52	-12.52
-35.01	-1.76	40.8	-15.47	32.12	-12.92
-35.19	-1.65	40.5	-16.02	31.42	-12.77
-35.12	-1.72	40.5	-15.78	31.49	-12.19
-34.83	-1.87	40.83	-15.12	32.34	-12.13
-34.57	-1.98	41.27	-14.68	32.81	-12.15
-34.64	-1.94	41.38	-15.12	32.59	-12.68
-35.16	-1.76	40.72	-15.71	31.57	-12.55
-35.3	-1.76	40.47	-15.82	30.92	-11.95
-35.01	-2.12	40.72	-14.92	31.33	-11.21
-34.83	-1.94	41.02	-14.66	31.84	-11.34
-34.46	-1.76	41.64	-15.16	32.43	-12.37
-34.64	-2.2	41.42	-15.18	32.08	-12.33
-34.97	-2.2	40.98	-15.25	31.55	-11.91
-35.05	-2.01	40.83	-15.07	31.29	-11.29
-34.97	-1.9	40.83	-14.68	31.46	-10.92
-34.46	-1.83	41.53	-14.63	32.52	-11.65
-34.39	-1.83	41.75	-15.1	32.61	-12.33
-34.75	-1.83	41.27	-15.27	32.06	-12.17
-34.94	-1.76	40.94	-15.27	31.73	-11.69
-35.05	-1.87	40.65	-14.77	31.53	-10.96
-34.72	-2.09	41.09	-14.15	32.37	-10.9
-34.57	-1.9	41.35	-14.61	32.65	-11.76
-34.72	-1.76	41.24	-15.16	32.26	-12.17
-34.97	-1.68	40.83	-15.42	31.71	-11.87
-35.19	-1.79	40.43	-15.29	31.53	-11.4
-35.05	-2.09	40.5	-14.44	32.01	-10.79
-34.72	-2.09	40.94	-14.33	32.72	-11.25
-34.75	-1.9	40.98	-14.81	32.76	-11.84
-35.05	-1.79	40.58	-15.34	32.21	-11.71
-35.45	-1.9	39.95	-15.34	31.77	-11.12
-35.41	-2.27	39.84	-14.44	32.15	-10.11
-34.72	-2.42	40.61	-13.91	33.66	-10.28
-34.64	-2.27	40.8	-14.35	34.26	-10.92
-34.94	-2.09	40.47	-15.07	33.57	-10.94
-35.3	-1.9	39.99	-15.58	32.76	-10.59
-35.49	-2.16	39.55	-14.77	32.83	-9.4
-35.27	-2.42	39.73	-13.73	33.66	-8.75
-35.05	-2.34	40.03	-13.6	34.52	-9.18
-35.12	-2.05	40.03	-14.44	34.48	-9.98
-35.3	-1.72	39.84	-15.27	34.08	-10.48
-35.67	-1.83	39.18	-14.81	33.64	-9.6
-35.6	-2.09	39.11	-13.71	34.1	-8.77
-35.49	-2.16	39.18	-12.85	34.67	-8.48
-35.19	-2.05	39.51	-12.77	35.53	-9.03
-35.38	-1.76	39.33	-13.8	35.02	-9.91
-36.04	-1.54	38.34	-14	33.88	-9.34
-36.22	-1.83	37.87	-13.4	33.73	-8.59
-35.56	-1.83	38.6	-12.92	34.78	-8.61
-35.12	-1.87	39.15	-12.55	36.41	-9.03
-35.49	-1.61	38.85	-13.21	35.82	-9.69
-35.93	-1.43	38.34	-14	34.94	-9.8
-36.04	-1.35	38.12	-14.08	34.83	-9.4
-36	-1.57	37.98	-13.16	35.2	-8.5
-35.71	-1.79	38.27	-12.19	36.34	-8.02
-35.6	-1.72	38.53	-12.52	36.91	-8.7
-35.85	-1.57	38.23	-13.4	36.06	-9.05
-36	-1.43	38.01	-13.84	35.77	-8.92
-36.22	-1.68	37.54	-13.12	35.57	-7.82
-35.89	-1.94	37.79	-12.22	36.3	-7.12
-35.71	-1.76	38.27	-12.13	37.11	-7.38
-36.07	-1.43	37.98	-12.9	36.39	-7.93
-36.51	-1.25	37.5	-13.23	35.53	-7.89
-36.66	-1.5	36.99	-12.48	35.05	-6.86
-36.36	-1.61	37.06	-11.65	35.42	-6.2
-35.67	-1.68	37.94	-11.12	37.02	-6.44
-35.63	-1.32	38.38	-12.13	37.51	-7.8
-36	-1.14	38.01	-12.57	36.8	-8.15
-36.18	-1.17	37.68	-12.48	36.28	-7.8
-36.14	-1.14	37.61	-12.35	36.32	-7.56
-36.07	-1.32	37.68	-11.38	36.67	-6.81
-36.07	-1.32	37.76	-11.18	36.67	-6.97
-36.14	-1.21	37.79	-11.6	36.41	-7.47
-36.36	-1.06	37.54	-12.11	35.75	-7.6
-36.4	-1.03	37.39	-12.28	35.27	-7.36
-36.22	-1.25	37.54	-11.25	35.77	-6.35
-36.11	-1.46	37.76	-10.46	36.15	-6.06
-36.04	-1.28	37.9	-10.92	36.17	-6.72
-36.14	-1.17	37.83	-11.62	35.73	-7.25
-36.22	-0.99	37.76	-12.57	35.24	-7.73
-36.14	-1.1	37.76	-11.84	35.49	-6.83
-35.78	-1.32	38.16	-10.96	36.43	-6.42
-35.71	-1.32	38.38	-10.83	36.5	-6.59
-35.89	-1.1	38.34	-11.49	35.99	-7.21
-36.04	-0.95	38.2	-12.26	35.29	-7.62
-35.96	-1.1	38.12	-12.02	35.16	-7.03
-35.63	-1.43	38.45	-11.03	35.93	-6.22
-35.56	-1.61	38.64	-10.59	36.08	-5.95
-35.71	-1.35	38.71	-10.99	35.79	-6.44
-35.85	-1.17	38.64	-11.67	35.22	-6.99
-35.85	-1.03	38.53	-12.37	34.72	-7.08
-35.6	-1.32	38.67	-11.25	35.38	-5.93
-35.27	-1.61	39.07	-10.55	35.99	-5.47
-35.38	-1.61	39.22	-10.61	35.77	-5.8
-35.71	-1.46	39.07	-11.12	35.13	-6.2
-35.96	-1.32	38.78	-12.13	33.99	-6.64
-35.67	-1.54	38.89	-11.43	34.41	-5.54
-35.45	-1.65	39.11	-10.85	34.96	-4.99
-35.52	-1.72	39.26	-10.57	34.89	-4.97
-35.67	-1.65	39.33	-10.88	34.63	-5.38
-35.93	-1.46	39.11	-12.02	33.42	-6.2
-35.71	-1.61	39.11	-11.34	33.77	-5.34
-35.19	-1.83	39.48	-10.48	34.94	-4.59
-34.97	-1.87	39.88	-10.22	35.55	-4.48
-35.27	-1.83	39.88	-10.2	35.31	-4.64
-35.6	-1.61	39.7	-10.85	34.5	-5.32
-35.78	-1.72	39.29	-10.88	33.49	-4.99
-35.49	-1.83	39.4	-10.13	33.99	-4.02
-35.16	-2.01	39.77	-9.36	35.07	-3.34
-34.97	-2.01	40.1	-9.12	35.73	-3.1
-35.56	-1.65	39.92	-10.11	34.78	-4.22
-35.96	-1.46	39.48	-10.83	33.6	-4.64
-35.85	-1.54	39.44	-10.72	33.49	-4.24
-35.38	-1.83	39.73	-9.6	34.67	-3.16
-35.23	-2.09	39.88	-8.61	35.22	-2.31
-35.56	-1.9	39.88	-9.05	34.85	-2.83
-35.85	-1.61	39.62	-10	33.93	-3.74
-36	-1.5	39.48	-10.39	33.46	-3.87
-35.74	-1.68	39.55	-9.8	33.97	-3.16
-35.45	-1.87	39.73	-9.01	34.76	-2.46
-35.49	-1.87	39.81	-8.59	35.07	-2.26
-35.78	-1.79	39.66	-8.85	34.43	-2.7
-35.96	-1.57	39.48	-9.65	33.95	-3.45
-36.14	-1.5	39.18	-9.95	33.68	-3.6
-35.93	-1.76	39.26	-9.29	34.21	-2.79
-35.74	-1.98	39.44	-8.13	35.13	-1.82
-36	-1.9	39.29	-8.15	34.76	-1.96
-36.36	-1.65	39	-9.32	33.9	-2.86
-36.58	-1.32	38.71	-10.17	33.55	-3.32
-36.25	-1.57	38.78	-9.58	34.26	-2.44
-35.89	-1.98	39.07	-8.04	35.49	-1.01
-36.11	-1.98	38.96	-7.45	35.6	-0.57
-36.55	-1.72	38.64	-8.44	34.67	-1.49
-36.95	-1.28	38.31	-9.47	34.04	-2.22
-36.73	-1.39	38.27	-9.47	34.34	-1.91
-36.33	-1.83	38.45	-8.15	35.38	-0.46
-36.29	-1.83	38.56	-7.45	36.17	0.26
-36.62	-1.68	38.45	-8.02	35.68	-0.37
-37.06	-1.57	38.12	-8.53	34.85	-0.73
-37.17	-1.54	37.79	-9.01	34.61	-0.88
-36.69	-1.9	37.9	-7.91	35.53	0.4
-36.44	-2.05	38.16	-6.79	36.85	1.56
-36.62	-1.94	38.12	-7.08	36.83	1.25
-36.91	-1.65	38.01	-8.11	36.39	0.46
-37.32	-1.54	37.61	-8.88	35.2	-0.07
-37.17	-1.68	37.61	-8.5	35.64	0.59
-37.02	-2.01	37.65	-7.36	36.25	1.85
-36.95	-1.94	37.79	-7.1	36.91	2.13
-37.1	-1.79	37.79	-7.36	36.89	1.93
-37.35	-1.57	37.57	-8.44	36.17	0.92
-37.39	-1.61	37.43	-8.75	35.99	0.83
-37.24	-1.76	37.46	-8.39	36.36	1.38
-37.02	-1.83	37.65	-7.71	37.18	2.11
-37.06	-1.72	37.68	-7.32	37.6	2.57
-37.28	-1.5	37.54	-8.22	36.74	1.52
-37.54	-1.39	37.28	-8.79	36.1	0.97
-37.46	-1.46	37.28	-8.33	36.32	1.47
-37.21	-1.54	37.5	-7.36	37	2.35
-37.06	-1.61	37.68	-5.89	37.73	3.38
-37.28	-0.88	37.57	-7.45	36.94	1.91
-37.5	-0.62	37.43	-8.28	36.23	0.7
-37.54	-0.7	37.21	-7.95	36.01	0.88
-37.24	-0.92	37.35	-6.79	36.61	1.87
-36.91	-1.03	37.57	-5.49	37.51	2.86
-36.95	-0.51	37.65	-5.87	37.73	2.37
-37.24	-0.26	37.43	-6.64	36.87	1.23
-37.39	-0.11	37.24	-6.94	36.52	0.77
-37.24	-0.22	37.28	-6.44	36.83	1.23
-37.02	-0.51	37.39	-5.45	37.27	2.02
-36.88	-0.44	37.57	-4.53	38.03	2.81
-36.99	-0.22	37.57	-5.47	37.44	1.52
-37.06	0	37.5	-6.46	36.87	0.53
-37.06	0	37.43	-6.46	36.74	0.68
-36.91	-0.07	37.46	-6.22	37.13	0.97
-36.73	-0.18	37.61	-5.41	37.68	1.82
-36.69	-0.11	37.68	-5.54	37.75	1.56
-36.77	-0.07	37.65	-5.98	37.46	0.97
-36.73	0.04	37.65	-6.94	37.31	0.07
-36.77	0.07	37.61	-7.54	36.98	-0.37
-36.58	-0.15	37.68	-6	37.68	1.08
-36.44	0	37.87	-6.22	38.1	0.88
-36.47	0	37.94	-6.44	37.84	0.31
-36.62	0.22	37.83	-7.71	37	-0.9
-36.58	0.11	37.83	-7.71	36.74	-1.19
-36.36	0	37.94	-6.9	37.33	-0.26
-36.04	-0.26	38.27	-5.98	37.95	0.62
-35.93	0	38.45	-6.37	38.06	0.13
-36.14	0.4	38.31	-7.34	37.46	-0.94
-36.36	0.18	38.16	-7.47	36.74	-1.43
-36.14	0	38.23	-7.1	36.89	-1.08
-35.89	0	38.49	-6.5	37.57	-0.29
-35.74	0.37	38.67	-7.03	37.77	-0.66
-35.89	0.22	38.67	-6.97	37.4	-0.97
-36.04	0.07	38.6	-6.97	36.94	-1.34
-36.04	-0.18	38.56	-6.48	36.58	-1.21
-35.85	-0.22	38.71	-6.13	37.05	-0.51
-35.63	-0.04	38.93	-6.24	37.46	-0.4
-35.74	0.07	38.93	-6.64	37.16	-0.81
-35.85	0.18	38.96	-7.16	36.94	-1.41
-35.93	0.15	38.89	-7.93	36.34	-2.33
-35.89	-0.11	38.78	-6.75	35.93	-1.12
-35.67	-0.22	39	-6.31	36.96	-0.53
-35.63	-0.07	39.07	-6.75	37.02	-0.81
-35.74	-0.04	39.11	-7.01	36.65	-1.12
-36.11	0	38.89	-7.67	35.4	-1.93
-36.07	-0.04	38.89	-7.78	35.42	-1.93
-35.82	0	39.07	-7.71	36.23	-1.6
-35.63	0.15	39.29	-7.76	36.63	-1.43
-35.6	0.73	39.48	-8.44	36.61	-1.87
-36.04	0.51	39.18	-8.53	35.84	-2.26
-36.22	0.26	39.07	-8.33	35.18	-2.44
-36	0	39.15	-7.76	35.53	-1.93
-35.78	0	39.33	-7.43	36.01	-1.56
-35.78	0.18	39.37	-7.54	36.21	-1.41
-35.89	0.22	39.37	-7.71	35.99	-1.8
-36	0.26	39.29	-8.06	35.68	-2.33
-36.04	0.04	39.18	-7.73	35.55	-2.13
-36	-0.04	39.18	-7.56	35.68	-1.87
-35.93	0	39.22	-7.38	36.06	-1.36
-36	0.04	39.22	-7.58	36.1	-1.49
-36.11	-0.04	39.11	-7.58	35.86	-1.71
-36.29	-0.44	38.85	-7.45	35.62	-1.74
-36.25	-0.84	38.75	-7.14	35.57	-1.54
-36.04	-0.84	38.93	-6.48	36.28	-0.55
-36.11	-0.18	38.93	-7.16	36.47	-0.75
-36.29	-0.04	38.82	-7.67	36.21	-1.32
-36.58	-0.29	38.53	-7.6	35.66	-1.56
-36.58	-0.7	38.38	-7.19	35.55	-1.41
-36.51	-0.55	38.42	-7.08	35.86	-1.05
-36.33	-0.26	38.53	-7.08	36.36	-0.75
-36.36	-0.22	38.49	-7.08	36.5	-0.79
-36.51	-0.22	38.42	-7.34	36.21	-1.3
-36.69	-0.18	38.23	-7.6	35.86	-1.69
-36.66	-0.33	38.12	-7.23	35.97	-1.41
-36.51	-0.37	38.2	-6.77	36.5	-0.79
-36.51	-0.18	38.16	-6.86	36.67	-0.77
-36.69	0.15	38.12	-7.6	36.54	-1.54
-36.69	0.07	38.16	-7.76	36.56	-1.98
-36.73	-0.07	37.98	-7.65	36.43	-2.02
-36.69	-0.15	37.87	-7.1	36.58	-1.34
-36.66	-0.11	37.9	-6.94	36.8	-1.05
-36.66	-0.04	38.01	-7.19	37.07	-1.41
-36.33	0.18	38.53	-7.95	37.92	-2.4
-36.73	-0.37	37.98	-7.27	36.98	-2.15
-37.02	-0.4	37.43	-6.66	36.21	-1.16
-37.02	-0.26	37.35	-6.53	36.17	-0.66
-36.58	0.15	37.98	-7.34	37.24	-1.36
-36.55	0.37	38.12	-7.95	37.46	-1.89
-36.55	0.15	38.12	-8.06	37.42	-2.35
-36.73	-0.33	37.79	-7.14	36.98	-1.6
-36.77	-0.37	37.68	-6.88	36.89	-1.14
-36.73	-0.33	37.72	-6.79	36.98	-0.83
-36.77	-0.11	37.76	-7.12	36.96	-0.92
-36.8	0	37.83	-7.69	36.85	-1.58
-36.84	-0.04	37.72	-7.82	36.54	-1.78
-36.8	-0.29	37.79	-7.27	36.63	-1.27
-36.8	-0.33	37.72	-6.9	36.52	-0.73
-36.77	-0.11	37.79	-7.08	36.52	-0.64
-36.77	0	37.94	-7.51	36.45	-1.1
-36.77	0	38.05	-7.84	36.34	-1.65
-36.77	-0.11	38.05	-7.62	36.17	-1.49
-36.58	-0.37	38.23	-7.01	36.47	-0.86
-36.55	-0.33	38.23	-6.7	36.41	-0.35
-36.51	-0.15	38.38	-6.94	36.39	-0.62
-36.55	-0.04	38.42	-7.47	36.12	-1.27
-36.47	-0.07	38.6	-7.65	36.15	-1.54
-36.33	-0.33	38.71	-7.21	36.28	-1.05
-36.36	-0.51	38.6	-6.64	36.04	-0.35
-36.29	-0.22	38.82	-6.99	36.21	-0.42
-36.18	-0.07	39.04	-7.47	36.28	-0.99
-36.25	-0.07	38.96	-7.73	35.99	-1.21
-36.11	-0.37	39.11	-7.45	36.12	-0.88
-35.89	-0.73	39.26	-6.99	36.39	-0.29
-35.96	-0.7	39.18	-6.44	36.19	0.73
-35.96	-0.55	39.33	-6.92	36.17	0.29
-35.89	-0.4	39.51	-7.54	36.19	-0.31
-35.89	-0.66	39.48	-7.12	35.99	0.09
-35.89	-0.88	39.44	-6.7	35.84	0.59
-35.74	-0.77	39.62	-6.59	36.21	1.08
-35.67	-0.44	39.81	-7.01	36.25	0.86
-35.63	-0.29	39.95	-7.21	36.17	0.57
-35.56	-0.51	40.06	-7.21	36.12	0.46
-35.56	-0.92	40.03	-6.68	35.97	0.86
-35.49	-0.92	40.03	-5.89	35.88	1.87
-35.3	-0.33	40.32	-6.37	36.23	1.69
-35.12	-0.15	40.65	-6.5	36.5	1.34
-35.34	-0.26	40.47	-6.46	35.97	1.21
-35.45	-0.62	40.43	-5.91	35.66	1.49
-35.56	-0.95	40.21	-4.57	35.11	2.92
-35.23	-0.18	40.54	-5.84	35.93	2.24
-35.19	0.15	40.72	-6.22	35.86	1.87
-35.19	0.04	40.94	-6.06	35.79	1.58
-35.27	-0.48	40.94	-5.21	35.46	2
-35.08	-0.99	41.13	-4.02	35.73	2.94
-35.16	-0.77	41.02	-3.98	35.35	3.47
-35.23	-0.29	40.98	-4.61	35.09	3.08
-35.12	-0.22	41.16	-4.66	35.27	2.81
-34.94	-0.15	41.53	-4.94	35.64	2.31
-35.19	-0.66	41.24	-4.42	35.11	2.77
-35.23	-0.84	41.13	-4.09	34.98	3.25
-35.19	-0.73	41.09	-4.09	35.02	3.65
-35.12	-0.48	41.13	-4.5	35.29	3.56
-35.05	-0.48	41.31	-4.79	35.57	3.27
-35.23	-0.77	41.24	-4.68	35.24	3.34
-35.49	-1.03	40.94	-4.5	34.63	3.8
-35.38	-0.92	40.94	-4.55	34.74	4.17
-35.19	-0.66	41.05	-4.9	35.02	4.11
-34.86	-0.95	41.53	-4.57	35.79	4.11
-35.08	-1.1	41.46	-4.68	35.46	3.82
-35.34	-0.88	41.31	-5.27	35	3.47
-35.41	-0.88	41.13	-5.21	34.67	3.69
-35.38	-0.92	41.05	-4.92	34.72	4
-35.27	-0.7	41.24	-5.19	35.22	3.69
-35.3	-0.48	41.24	-5.56	35.16	3.14
-35.52	-0.62	41.05	-5.41	34.8	3.1
-35.6	-0.66	40.91	-5.34	34.61	3.16
-35.67	-0.92	40.69	-4.79	34.48	3.63
-35.45	-0.66	40.83	-4.77	34.94	3.6
-35.34	-0.44	41.09	-5.12	35.42	3.03
-35.56	-0.51	40.94	-5.19	35.2	2.79
-35.78	-0.55	40.65	-5.3	34.74	2.77
-35.93	-0.7	40.25	-5.16	34.48	3.01
-35.67	-0.55	40.36	-5.05	34.89	3.21
-35.38	-0.33	40.72	-5.3	35.82	2.81
-35.56	-0.4	40.58	-5.32	35.73	2.66
-35.6	-0.55	40.47	-5.32	35.71	2.61
-35.74	-0.88	40.17	-5.03	35.53	2.9
-35.78	-0.77	39.95	-4.88	35.49	3.21
-35.6	-0.26	40.1	-5.34	35.99	2.81
-35.45	-0.18	40.25	-5.47	36.8	2.35
-35.67	-0.22	40.03	-5.71	36.19	2.11
-35.82	-0.29	39.88	-5.76	35.95	2.11
-35.85	-0.55	39.62	-5.21	35.99	2.68
-35.82	-0.33	39.55	-5.21	36.34	2.75
-35.67	-0.26	39.73	-5.3	37.16	2.5
-35.71	-0.26	39.7	-5.58	37.18	2.04
-35.82	-0.37	39.59	-5.52	37.05	2.04
-36.22	-0.92	38.82	-4.72	36.19	2.94
-36.04	-0.44	38.78	-4.72	36.34	3.14
-35.56	-0.04	39.29	-5.12	37.22	2.77
-35.56	0	39.51	-5.45	37.84	2.26
-35.49	-0.37	39.62	-5.08	38.47	2.31
-35.89	-0.7	39.04	-4.55	37.22	2.94
-36.07	-0.44	38.67	-4.83	36.54	3.12
-35.93	-0.37	38.82	-4.77	37.07	3.12
-35.78	-0.26	39	-4.92	37.66	2.81
-35.63	-0.15	39.22	-5.19	38.19	2.4
-35.78	-0.55	39.07	-4.39	37.64	2.99
-35.89	-0.55	38.93	-4.53	37.27	3.12
-35.89	-0.44	38.85	-4.7	37.2	3.1
-35.74	-0.51	39	-4.31	37.53	3.27
-35.63	-0.33	39.18	-4.55	37.84	2.97
-35.67	-0.44	39.22	-4.48	37.68	2.97
-35.85	-0.73	39.04	-4.06	37.09	3.49
-35.89	-0.62	39	-4.33	36.69	3.54
-35.78	-0.55	39.11	-4.2	36.89	3.63
-35.71	-0.51	39.29	-4.04	37.07	3.65
-35.52	-0.44	39.7	-4.28	37.27	3.34
-35.6	-0.62	39.7	-4.37	36.98	3.43
-35.63	-0.62	39.7	-4.44	36.69	3.56
-35.63	-0.51	39.7	-4.26	36.36	3.89
-35.71	-0.55	39.66	-3.78	35.97	4.26
-35.52	-0.51	40.03	-3.91	36.47	3.93
-35.52	-0.55	40.21	-4.22	36.3	3.8
-35.52	-0.81	40.21	-3.98	36.04	4.17
-35.63	-0.84	40.1	-3.76	35.46	4.59
-35.6	-0.88	40.14	-3.32	35.33	5.03
-35.27	-0.84	40.61	-3.21	35.99	4.81
-35.23	-0.88	40.87	-3.45	35.93	4.66
-35.52	-0.88	40.69	-3.74	35.35	4.66
-35.63	-0.81	40.5	-3.96	34.65	4.92
-35.71	-0.95	40.43	-3.49	34.17	5.41
-35.3	-0.73	40.94	-3.56	35.29	4.94
-34.97	-0.73	41.46	-3.65	35.73	4.64
-35.01	-0.95	41.53	-3.63	35.57	4.77
-35.45	-1.06	41.05	-3.69	34.48	5.1
-35.45	-1.06	41.02	-3.71	34.17	5.23
-35.45	-1.06	41.02	-3.3	34.06	5.45
-34.97	-0.62	41.67	-3.78	34.96	4.72
-34.86	-0.77	41.93	-3.74	35.16	4.68
-34.94	-0.92	41.93	-3.82	35	4.7
-35.05	-1.06	41.78	-3.8	34.65	4.97
-35.19	-0.99	41.56	-3.71	34.17	5.16
-35.01	-0.7	41.75	-4.26	34.56	4.64
-34.61	-0.59	42.37	-4.39	35.29	4.31
-34.31	-1.1	42.81	-3.89	35.86	4.59
-35.05	-1.5	41.97	-3.54	34.39	5.32
-35.16	-1.46	41.67	-3.43	33.82	5.76
-35.19	-0.77	41.75	-4.72	33.68	4.81
-35.08	-0.66	42	-4.64	34.28	4.64
-35.19	-0.55	42.15	-4.88	34.15	4.42
-35.19	-0.88	42.15	-4.53	33.57	4.99
-35.16	-1.25	42.04	-3.91	33.55	5.69
-34.97	-1.17	42.19	-4	34.01	5.65
-34.94	-0.92	42.22	-4.22	34.19	5.32
-34.97	-0.81	42.22	-4.17	34.26	5.25
-34.97	-1.06	42.33	-3.87	34.39	5.49
-35.16	-1.06	42.11	-4.15	33.93	5.56
-35.27	-1.03	41.89	-4.17	33.51	5.76
-35.23	-0.88	41.97	-4.22	33.73	5.62
-35.05	-0.66	42.19	-4.31	34.28	5.32
-35.23	-0.81	42.11	-3.98	34.01	5.52
-35.27	-1.21	42.04	-3.52	33.79	6.02
-35.41	-1.32	41.82	-3.43	33.4	6.33
-35.38	-1.06	41.82	-3.8	33.66	6.04
-35.34	-0.95	41.82	-3.67	33.95	6
-35.16	-0.92	42.08	-3.58	34.91	5.73
-35.23	-1.17	41.97	-3.19	34.61	6.11
-35.27	-1.21	41.89	-3.34	34.58	6.13
-35.49	-1.14	41.56	-3.45	34.12	6.2
-35.71	-0.88	41.27	-3.63	33.95	6.06
-35.45	-0.81	41.56	-3.49	34.52	5.87
-35.41	-0.95	41.67	-3.38	34.78	5.84
-35.56	-1.06	41.46	-3.41	34.58	5.98
-35.89	-0.95	40.98	-3.69	34.12	6.04
-36.07	-0.88	40.65	-3.74	34.01	6.11
-35.78	-0.48	40.98	-3.85	34.54	5.82
-35.71	-0.59	41.09	-3.74	34.98	5.71
-35.78	-0.95	40.94	-3.3	35.18	6.02
-36	-1.06	40.54	-3.27	34.74	6.33
-36.14	-1.03	40.21	-3.36	34.56	6.46
-36	-0.48	40.28	-3.65	35.02	6.11
-35.85	-0.51	40.47	-3.36	35.62	6
-35.89	-0.77	40.43	-2.88	35.97	6.26
-36	-1.06	40.25	-2.61	35.82	6.68
-35.96	-0.99	40.14	-3.16	35.97	6.48
-36.14	-0.84	39.81	-3.12	35.79	6.55
-35.93	-0.29	39.99	-3.78	36.65	5.78
-35.93	-0.48	39.99	-3.27	37.11	5.91
-35.96	-0.81	39.88	-2.79	36.96	6.39
-36.18	-1.06	39.51	-2.81	36.5	6.68
-36.33	-0.99	39.22	-3.14	36.41	6.7
-36.25	-0.37	39.26	-3.89	36.83	6.04
-36	-0.51	39.55	-3.58	37.86	5.98
-36.07	-0.48	39.51	-4	37.84	5.73
-36.11	-0.84	39.44	-3.49	37.77	6.22
-36.36	-0.84	39.04	-3.76	36.96	6.42
-36.36	-0.77	38.96	-3.58	37.05	6.55
-36.25	-0.55	39.11	-3.74	37.53	6.28
-36.25	-0.48	39.18	-3.69	37.66	6.17
-36.22	-0.66	39.29	-3.3	37.9	6.31
-36.44	-0.59	38.96	-3.32	37.11	6.48
-36.58	-0.29	38.71	-3.41	36.72	6.39
-36.36	-0.07	38.93	-3.25	37.22	6.26
-36.29	-0.04	39.07	-2.9	37.53	6.17
-36.36	0	38.96	-2.75	37.38	6.09
-36.47	0	38.85	-2.83	37.07	6.04
-36.58	-0.04	38.53	-2.59	36.69	6.24
-36.44	0	38.67	-2.18	37.11	6.28
-36.11	0.18	39.07	-2.11	38.06	5.93
-35.93	0.66	39.33	-2.75	38.67	5.14
-36	0.29	39.26	-2.29	38.34	5.52
-36.25	0.33	38.93	-2.64	37.49	5.58
-36.29	0.26	38.82	-2.46	37.33	5.76
-36.14	0.33	38.96	-2.29	37.68	5.78
-36.04	0.26	39.11	-1.87	38.06	5.93
-36.04	0.18	39.18	-1.91	37.99	5.84
-36.04	0.11	39.15	-2.07	37.79	5.82
-36.04	0	39.07	-2.15	37.62	6
-36.04	0.15	38.96	-2.5	37.46	5.91
-35.85	0.22	39.18	-2.44	38.01	5.87
-35.78	0.44	39.37	-2.75	38.17	5.52
-35.74	0.29	39.44	-2.75	38.21	5.47
-35.82	0.18	39.33	-2.81	37.95	5.54
-35.96	0.07	39.15	-2.72	37.33	5.8
-35.96	0.04	39.07	-2.29	37.2	6.04
-35.74	0.07	39.4	-2.18	37.73	5.93
-35.56	0.22	39.7	-2.5	38.06	5.6
-35.63	0.26	39.62	-2.9	37.71	5.49
-35.74	0.44	39.55	-3.6	37.16	5.23
-35.63	0.22	39.59	-2.81	37.22	5.87
-35.52	0.33	39.77	-2.72	37.57	5.78
-35.38	0.22	40.1	-2.53	37.75	5.76
-35.41	0.07	40.17	-2.64	37.64	5.67
-35.63	0.07	40.03	-2.97	37.11	5.58
-35.85	0.04	39.7	-2.9	35.86	6
-35.71	0.33	39.88	-2.9	36.21	5.89
-35.67	0.33	40.06	-2.7	36.41	5.8
-35.41	-0.04	40.5	-2.15	36.94	6.02
-35.38	-0.33	40.65	-2.24	36.78	6.04
-35.93	0.15	39.95	-3.25	35.09	5.82
-35.96	0.51	39.92	-3.49	34.87	5.76
-35.56	0.29	40.47	-2.77	36.19	6
-35.45	0.22	40.72	-2.75	36.45	5.73
-35.34	0.15	41.02	-2.99	36.65	5.47
-35.78	0.07	40.54	-3.23	35.51	5.62
-35.93	0.29	40.25	-3.54	34.8	5.69
-35.89	0.15	40.36	-2.94	35	6.11
-35.56	-0.15	40.83	-2.18	35.93	6.37
-35.34	-0.29	41.31	-2.09	36.36	6.24
-35.67	-0.15	40.94	-2.77	35.75	5.91
[truncated: 8,482 more rows]
