# Supplementary material for: SmartEye and Polhemus data for vestibulo–ocular reflex and optokinetic reflex model
Source: Data Brief. 2018 Mar 27;18:882–5. doi: 10.1016/j.dib.2018.03.097 (PMC5996827; doi:10.1016/j.dib.2018.03.097)
Supplement: Supplementary file 2 — Supplementary material [file mmc2.zip › SmartEye_and_Polhemus_data/S1_VS_NoMWL/20151113_153358_WithVS_NoMWL.log]

FrameNumber	EstimatedDelay	TimeStamp	UserTimeStamp	FrameRate	RealTimeClock	HeadPosition.x	HeadPosition.y	HeadPosition.z	HeadPositionQ	HeadRotationRodrigues.x	HeadRotationRodrigues.y	HeadRotationRodrigues.z	HeadNoseDirection.x	HeadNoseDirection.y	HeadNoseDirection.z	HeadUpDirection.x	HeadUpDirection.y	HeadUpDirection.z	HeadLeftEarDirection.x	HeadLeftEarDirection.y	HeadLeftEarDirection.z	HeadHeading	HeadPitch	HeadRoll	HeadRotationQ	EyePosition.x	EyePosition.y	EyePosition.z	GazeOrigin.x	GazeOrigin.y	GazeOrigin.z	GazeDirection.x	GazeDirection.y	GazeDirection.z	GazeDirectionQ	GazeHeading	GazePitch	LeftEyePosition.x	LeftEyePosition.y	LeftEyePosition.z	LeftGazeOrigin.x	LeftGazeOrigin.y	LeftGazeOrigin.z	LeftGazeDirection.x	LeftGazeDirection.y	LeftGazeDirection.z	LeftGazeDirectionQ	LeftGazeHeading	LeftGazePitch
123486	0	20595598095	0	60.0295225191749	130918693035509646	0.0102935998025522	-0.011835452058126	-0.0513951031027014	1	0.0597265970415787	0.13540619431337	-0.00711587222072654	0.134699200057397	-0.0599891956003464	0.989068967218728	0.0111261488354144	0.998194355849405	0.0590274238171006	0.990824068296683	-0.00305358176815274	-0.13512342995349	-0.135355156378072	-0.0600252345485594	-0.00305909588152315	1	0.0194114205554767	0.03035000446606	0.0165005870589617	0.0196506049227913	0.0246752684535601	0.0275881957767731	0.0303204273460865	-0.451414217160463	0.891799235383703	0.691347579455632	-0.0339860714651591	-0.46834959126597	0.0502291129675045	0.0303065322973481	0.0127029889607173	0.0502338170136775	0.0246211301712568	0.023790196929209	0.013145326885133	-0.451195255391884	0.892328438352682	0.691347579455632	-0.0147304238273164	-0.468104220181603
123487	0	20595764515	0	60.0342795736366	130918693035676065	0.0102935998025522	-0.011835452058126	-0.0513951031027014	1	0.0597265970415787	0.13540619431337	-0.00711587222072654	0.134699200057397	-0.0599891956003464	0.989068967218728	0.0111261488354144	0.998194355849405	0.0590274238171006	0.990824068296683	-0.00305358176815274	-0.13512342995349	-0.135355156378072	-0.0600252345485594	-0.00305909588152315	1	0.020517706036347	0.0303386334540356	0.0165559878995965	0.0204937188901887	0.0245378590923909	0.0275819520673412	0.00964648153377621	-0.46081486063402	0.887443862795201	0.705433706572277	-0.0108695344403655	-0.478913136559078	0.0506072975858607	0.0302363211860598	0.0127978276974705	0.0504147445657408	0.0244251878944858	0.0238179753009286	-0.00222614206777171	-0.460661391368046	0.887573167008979	0.675461670404617	0.00250811705733569	-0.47874022048118
123488	0	20595931085	0	60.0347120705192	130918693035842636	0.010281101145112	-0.0119601230736764	-0.051449513458271	1	0.0616916541810183	0.135533873387937	-0.00823952826049255	0.134778296842454	-0.0620205386648452	0.988932891294434	0.0123819275735222	0.998066712516807	0.0609058719292054	0.990798414698879	-0.00403610574875867	-0.135285665465982	-0.135452078678042	-0.0620603684684104	-0.0040439017724117	1	0.0205487988052854	0.0302062212344751	0.0166021262853089	0.0204228732819589	0.0243609350746841	0.0276047584511181	0.00162729055359749	-0.464118826765527	0.885771452784094	0.696567043614344	-0.00183714288570652	-0.48263954452783	0.0504303521428331	0.0300079056337323	0.0129514643986869	0.0502109933590046	0.0241531013391604	0.0239479705891194	-0.00425474768572393	-0.464040724489246	0.885803648184871	0.696567043614344	0.00480322583226515	-0.482551372414997
123489	0	20596097607	0	60.0423178256035	130918693036009155	0.0102846558997427	-0.0119887618685603	-0.0514667785064494	1	0.0621529159827116	0.135600744076782	-0.00837431264587533	0.134837096451518	-0.062488684234447	0.98889540486503	0.0125493524054022	0.998037098147651	0.0613552318488143	0.990788307952173	-0.00413703561313034	-0.135356616984936	-0.135515525804104	-0.0625294238688966	-0.00414514843811619	1	0.0200875089937985	0.0296172339154548	0.0179485200889847	0.0199721709355416	0.0237765302740255	0.0289529452161532	0.00246643210589084	-0.463784886036948	0.885944409202046	0.70516319331266	-0.0027839508984296	-0.482262576862822	0.050478721812061	0.0300711427195488	0.0129940579711023	0.0502041696123671	0.0242201541071039	0.0239913555185311	-0.00864257366608269	-0.463622775604551	0.885990534859802	0.693496598424045	0.00975439264409126	-0.48207960596751
123490	0	20596264355	0	60.030171164027	130918693036175906	0.0101425084359125	-0.0122432085398519	-0.0514593687682613	1	0.0665222520023737	0.135592888922563	-0.00868997557788952	0.134787792862544	-0.0668568291039406	0.988616414640891	0.0131582441907231	0.997753925730188	0.0656807757248312	0.990787117147302	-0.00415548940135223	-0.135364767952278	-0.135504341108763	-0.066906736059184	-0.00416481986941339	1	-0.00107941360324683	0.0115548618543227	-0.0199917656040327	-0.0111279640971407	0.0234568888186982	0.0333392284402003	0.0694524583994098	-0.47365971906685	0.877965162495523	0.70038923597601	-0.0789417735759718	-0.493441585592905	0.00971322838101063	-0.00628603867831748	-0.0623945343305786	0	0	0	0	0	0	0	0	0
123491	0	20596430784	0	60.0719662155262	130918693036342335	0.0101398682315753	-0.0122608081992667	-0.0514698212964623	1	0.0669192692672419	0.135567581789935	-0.00870412487040078	0.134759343855808	-0.0672526630673688	0.988593444523025	0.0131982748827131	0.997727372878761	0.0660749192096852	0.990790454527935	-0.00414351527004032	-0.135340705249879	-0.135479198996758	-0.0673034629393523	-0.00415292950942315	1	-0.00149678297130251	0.0114637166627364	-0.0199194838250594	-0.0116206597928732	0.0230524857514649	0.0333428224449238	0.0769279096692367	-0.48337519395583	0.872026673090959	0.697717679734882	-0.0879895992299533	-0.504506170020106	0.00946270680740923	-0.00618511741212799	-0.0623269587582751	0	0	0	0	0	0	0	0	0
123492	0	20596597363	0	60.0889316187958	130918693036508914	0.0098816420476287	-0.0121692575191442	-0.051538796369995	1	0.0712919981967935	0.132719627911668	-0.00817945577287873	0.131925651321195	-0.0715635828979316	0.988672987456565	0.0128704142857565	0.997430154288963	0.0704800663394216	0.991176056490264	-0.00342650228471334	-0.132507675711641	-0.132653480116534	-0.0716248077518827	-0.00343531704028645	1	-0.00160286346919812	0.0116066741119669	-0.0200943487929171	-0.0120570084022013	0.0230068323412021	0.0329547641027041	0.0567882772028782	-0.492357720509387	0.868538408262484	0.711957220475729	-0.0652907916444713	-0.51479648419051	0.00943112974239176	-0.00597291415481406	-0.0623393689276954	0	0	0	0	0	0	0	0	0
123493	0	20596763928	0	60.0356852112896	130918693036675476	0.00993365106628421	-0.0118771438528793	-0.0515771498398303	1	0.0771523984204462	0.128479086681719	-0.00474050852224863	0.127815691359944	-0.0771675932200427	0.988791338755961	0.00966972227638773	0.997018110314589	0.0765596772186535	0.991750798090567	0.000224190438928553	-0.128180748263419	-0.12855173249973	-0.077244385923759	0.000224860945684628	1	0.0185394455447915	0.0291173974341929	0.0180558046920453	0.0186532035463182	0.0230125147861909	0.0289144508089566	0.0211969582207973	-0.485075113713544	0.874215547229617	0.712929270534543	-0.0242420828507223	-0.506449061661292	0.0496008791766827	0.0294916947733248	0.0140102683141373	0.0494756713791835	0.0233746457953867	0.0248645778181524	0.00380291074790431	-0.484870973154455	0.87457742782563	0.675566890153191	-0.00434825626553854	-0.506215632539348
123494	0	20596930667	0	60.0746728183132	130918693036842215	0.00987723576755691	-0.0115508939675939	-0.0516899360194662	1	0.0864383507798391	0.124540609545148	-0.00827093368328594	0.123705932856515	-0.0866207057804677	0.988531079686518	0.0136114068765388	0.996237237675236	0.0855926157565956	0.992225564969448	-0.00286698435791853	-0.124419486503323	-0.124493987260009	-0.086729394470122	-0.00287780493935798	1	-0.000763381406980068	0.0116808605487208	-0.0195498390956166	-0.0115380749009129	0.0222191858870808	0.03403393184204	0.0121712008977823	-0.503815863142665	0.863725325502568	0.686729521161821	-0.0140905853042161	-0.528010587924596	0.01002662152268	-0.00519387673864907	-0.0624051595750932	0	0	0	0	0	0	0	0	0
123495	0	20597097059	0	60.0347120705192	130918693037008610	0.0109546458674897	-0.0113175425756373	-0.0513492348880535	1	0.0915463407315279	0.109190543744504	-0.0129614542459677	0.108226103935474	-0.0919407425052655	0.98986565264915	0.017906753387415	0.995732920948547	0.0905278869873614	0.993965018806029	-0.00792779962250791	-0.109410654796848	-0.10890157393447	-0.0920707684371602	-0.00796160491245601	1	0.0175144284973705	0.029284043659846	0.0177495163626884	0.0175298521437403	0.0229737318403668	0.0284904454920076	0.0137924537614045	-0.501088126039127	0.865286344606128	0.716401042151031	-0.0159384068818928	-0.524855691712379	0.0479833970607631	0.0299300902619433	0.012693177699031	0.0477498055222629	0.0236087285645614	0.0234279725868718	-0.00433349578478366	-0.500721077019863	0.865597841865581	0.69811451637325	0.00500631976111683	-0.524431603943566
123496	0	20597263621	0	60.0410921234493	130918693037175172	0.0103110261196594	-0.011748101067225	-0.0510611293126163	1	0.0876725641356291	0.106847274048964	-0.0075280229090605	0.106176936893172	-0.0877944045966661	0.99046383103751	0.0121803208510349	0.996134602687837	0.0869913392925433	0.994272647645478	-0.0028276933110652	-0.106835884863605	-0.106791382286319	-0.0879075820575667	-0.00283865825789526	1	-0.00187048853625763	0.0116740425170773	-0.0194506145368138	-0.0132670417662297	0.0223024277184496	0.0335291501064798	0.0518366295267123	-0.508597857851148	0.859442367368827	0.709466317861702	-0.0602412809371534	-0.533555509218675	0.0100392879418423	-0.00534102494237019	-0.0617440846103339	0	0	0	0	0	0	0	0	0
123497	0	20597430272	0	60.0327658836193	130918693037341823	0.00991216445352719	-0.0118366795408455	-0.0510113094792408	1	0.0866458566742716	0.108894728363936	-0.00840869484910192	0.108178620113888	-0.0868225407752794	0.990332889771707	0.0130914847136371	0.996217027884928	0.0859083603621563	0.994045270185542	-0.00367148000763359	-0.108906019375909	-0.108803217646326	-0.0869319927373815	-0.00368540517033829	1	0.0176625224336952	0.0284394864040552	0.0194656074443496	0.0176043220160875	0.0223575963901472	0.0303378586208349	0.00749133029245021	-0.4829333195287	0.87562508464493	0.708889409180865	-0.0085551997719485	-0.5040014793878	0.048085195365861	0.0288852059943355	0.015479586650358	0.0478007384858912	0.0227918714271832	0.0263442246165391	-0.00888129565396925	-0.482674726330898	0.875754663789408	0.685918709470746	0.010140957931662	-0.503706190126846
123498	0	20597597122	0	60.0226765672071	130918693037508673	0.0104130854564313	-0.0121053299435524	-0.0502349638919455	1	0.0861481242434996	0.0984400390252682	-0.00622830019664839	0.0978909987880761	-0.0862082039241908	0.991456251143962	0.0104446677300044	0.996275182663384	0.0855959655886352	0.995142332167757	-0.00197635654833317	-0.0984267887442802	-0.098415587327485	-0.0863153437607794	-0.00198374303630875	1	-0.00131048434690975	0.0112962582490427	-0.018221615653465	-0.0133612607568672	0.0215035620339983	0.0349285649507499	0.00605339655878127	-0.523380632561449	0.852077502255329	0.717450653065487	-0.00710415978118444	-0.550813556285882	0.010673249640206	-0.0054967885231233	-0.0607947695195106	0	0	0	0	0	0	0	0	0
123499	0	20597763343	0	60.0335227190863	130918693037674891	0.0102984121032248	-0.0121654685849168	-0.0499937525930002	1	0.0869141385963547	0.0933342588275903	-0.00591660139561135	0.0928241326880851	-0.0869539449910144	0.991878365446693	0.00995106748493672	0.996210614729124	0.0864024730949905	0.995632792070759	-0.00185001392426062	-0.0933376708615822	-0.0933124125245408	-0.087063895802016	-0.00185704887122862	1	0.0168921968667309	0.0280544377541647	0.0202844036440553	0.0168504908875525	0.0219489071104792	0.0311411687061155	0.00885940632743963	-0.484881048609364	0.87453523635072	0.728763570064313	-0.0101300701347761	-0.506227152836481	0.0473725374419784	0.0284652331896714	0.0166646655755215	0.0470127916385218	0.0223462216440649	0.0275126276265996	-0.014795178533343	-0.4845397711611	0.874644106397176	0.681958200631916	0.0169140425301706	-0.505836976402705
123500	0	20597929923	0	60.0395780898768	130918693037841473	0.0100320917656769	-0.0121140866332974	-0.0496608618711439	1	0.090980707310201	0.0931941088044696	-0.00714900394789438	0.0926053202488707	-0.0910555901706207	0.991530702580754	0.0113621749630048	0.99584160216355	0.0903902891932752	0.995638064580555	-0.00289532364578231	-0.0932548200323823	-0.0931261725421592	-0.091181887434422	-0.00290740563702421	1	-0.00229368684934752	0.0108465460414985	-0.0174596795375782	-0.0139925849748004	0.0209177949337727	0.0360576444820089	0.0481165447726467	-0.512226346741817	0.857501584734788	0.693189311256833	-0.0560537038342943	-0.537775032574739	0.00987064176215514	-0.00565836426513471	-0.0603167326756144	0	0	0	0	0	0	0	0	0
123501	0	20598097607	0	59.9943725278569	130918693038009155	0.00957747680613715	-0.0122103160256084	-0.0494516735727241	1	0.096142243748975	0.0964429153563639	-0.00601356627448387	0.0958558978623101	-0.0961343222546843	0.990742064782576	0.0106239058690547	0.995367432702875	0.0955552538512322	0.995338525060241	-0.00136601578339208	-0.0964331609550557	-0.0964514091235778	-0.0962830173069425	-0.00137237253392454	1	-0.00238454042085224	0.0106690211823305	-0.0174537284199356	-0.0141562274688573	0.0205777536259961	0.035820980208433	0.0251596082645494	-0.515008088468938	0.856816002957196	0.723149829521359	-0.0293556383583514	-0.541017085302231	0.00956286726348587	-0.00571455286994306	-0.0600843988859617	0	0	0	0	0	0	0	0	0
123502	0	20598263337	0	60.0249463677104	130918693038174885	0.00938786510112225	-0.0121766704492628	-0.0491069476210821	1	0.100571818428267	0.0953170822592549	-0.00613430614265359	0.0947037880881074	-0.100541550972881	0.990415361880928	0.0109000838192069	0.994931972386229	0.0999577835707726	0.99544582006983	-0.00132922970728893	-0.0953197380078657	-0.0953304359218954	-0.100711715282499	-0.00133599980032348	1	-0.00238949723046751	0.0106399765039887	-0.0170107805186792	-0.0144555667131752	0.0203559071888835	0.0362812224471294	0.00594580235150668	-0.519715370180609	0.854318782090403	0.706876871366088	-0.0069595875440867	-0.546517759169169	0.00960918158898692	-0.00561531219035743	-0.0596970182917856	0	0	0	0	0	0	0	0	0
123503	0	20598431233	0	59.9770287979704	130918693038342778	0.00930270216311514	-0.0122136505746094	-0.0487560040406405	1	0.10391713004647	0.0942394137245772	-0.00685205099719964	0.093574441182055	-0.103898144576906	0.990176246690933	0.0117180456201294	0.994586048514566	0.103253472130607	0.995543324704812	-0.00194104447596442	-0.0942853168952177	-0.0942229834451373	-0.10408598552321	-0.00195160792224051	1	-0.00274509246000794	0.0105106026857003	-0.0163388717531306	-0.0147900984175712	0.0198817453058103	0.0371178913139374	0.0182414447273333	-0.529919304409806	0.847851862360452	0.69035934248238	-0.0215115773400631	-0.558505408013566	0.00938449567364614	-0.00552604750046215	-0.0592688188370826	0	0	0	0	0	0	0	0	0
123504	0	20598596177	0	60.0416689182292	130918693038507727	0.00916604813215348	-0.0122990436637693	-0.0484946701004339	1	0.104668594491881	0.0931199817123503	-0.0092450348366128	0.0923313098807451	-0.104754798629128	0.990202687019116	0.0140800598624997	0.994488569847213	0.103895314415587	0.995628786812622	-0.00434932263877415	-0.0932973861510043	-0.0929760176754356	-0.104947339923474	-0.00437339859032615	1	-0.00285653164435098	0.010351486988667	-0.0162241433357081	-0.0147497545223682	0.0198285275066368	0.0371985652305617	0.0230405073384375	-0.522961981673575	0.852044541526812	0.688463233306322	-0.0270348469329813	-0.550322313189183	0.00918357830452693	-0.00570171381038938	-0.0590646715904413	0	0	0	0	0	0	0	0	0
123505	0	20598762865	0	60.0310000084043	130918693038674410	0.00886763660377786	-0.0120404371350528	-0.0480969503145917	1	0.11051042294066	0.0921772835722574	-0.00618461123073162	0.0915177318233649	-0.110413232014682	0.989663287668073	0.0112477229242787	0.993885181721978	0.109844136313639	0.995739922615803	-0.0010787722385005	-0.0922000149649235	-0.0922113571823406	-0.110638814552658	-0.00108540889300015	1	-0.00377955431921961	0.0106483275391468	-0.0169632063673717	-0.0157642686113982	0.0201739394098942	0.0353191391884247	0.0444145338023638	-0.523003773567402	0.851172369159959	0.752412388284681	-0.0521331407808488	-0.550371344957649	0.00862110527105066	-0.00544855021642726	-0.0586674871578196	0	0	0	0	0	0	0	0	0
123506	0	20598929384	0	60.0325496484194	130918693038840935	0.00875853856510178	-0.012273348053506	-0.0478247874567611	1	0.111127869692161	0.0910761408554484	-0.00923110896865756	0.0902497753469109	-0.111163971500098	0.989695685294302	0.0142510622424679	0.993793424314906	0.110324689047443	0.995817194707339	-0.00414743641048143	-0.0912738379626254	-0.0909379113058981	-0.111394204239536	-0.00417331432364633	1	-0.00339857680603543	0.00998503404417709	-0.0156249443592757	-0.0154437391842386	0.0192730862952899	0.0378524403495123	0.0217561072888754	-0.514940333792545	0.856949896102017	0.690528649837423	-0.025382388106662	-0.540938043972074	0.00877948692853581	-0.00577787349791728	-0.0584576784777285	0	0	0	0	0	0	0	0	0
123507	0	20599095957	0	60.0353608275274	130918693039007508	0.00830262751413866	-0.0124465664610001	-0.0474285814755022	1	0.112551371349748	0.0908393633044599	-0.00562778664727314	0.0902063403882835	-0.11241393340621	0.989558448869948	0.0107112840360191	0.993661336937066	0.111903600794351	0.995865495209093	-0.000505027312158631	-0.0908386503607419	-0.0909069221950174	-0.112652050447738	-0.000508248887120553	1	-0.00469469988694022	0.0103569788511645	-0.0162010028819542	-0.0164936177809949	0.0196334683355989	0.0359203732479164	0.066311521339814	-0.537777317999664	0.840475067079736	0.743972632541288	-0.0787345664917878	-0.567798524262962	0.00779196122855244	-0.00567263895229167	-0.0578738256589346	0	0	0	0	0	0	0	0	0
123508	0	20599263497	0	60.0105018378216	130918693039175045	0.00815798400050401	-0.0125926597918463	-0.0473829509268342	1	0.113917416171449	0.0888769017440857	-0.00352281361434747	0.0883674985172512	-0.113677508618821	0.989580016592909	0.00856406946628733	0.993516503815126	0.113364956495146	0.99605112414975	0.0015429456204416	-0.0887681102583138	-0.0890617533195578	-0.113923777791875	0.00155301333602926	1	-0.00550190886774278	0.0100385330522753	-0.0162298739095274	-0.0175852845163903	0.0193514922574364	0.0359258459548273	0.0807538458820199	-0.529881482580849	0.844218236472765	0.740637577138538	-0.0953650239886705	-0.558460809949778	0.00745316988029294	-0.00592369791462814	-0.0578842929618391	0	0	0	0	0	0	0	0	0
123509	0	20599429064	0	60.034063327532	130918693039340615	0.00809537567822249	-0.0126292630337245	-0.0470024404520473	1	0.119947383289039	0.0858779820167439	-1.14750791452577e-005	0.0855661486144144	-0.119513291064366	0.98913851783775	0.00515251943031534	0.992819349088736	0.119512307393589	0.996319168617575	0.00512965242325911	-0.085567522525783	-0.0862909116664752	-0.119799645353638	0.00516670709808836	1	-0.00557277201293051	0.00953445559480098	-0.014983143340027	-0.0177646221437965	0.018382423166468	0.0380477128664823	0.0764595271237743	-0.529681118207895	0.844743661548308	0.744342213142555	-0.0902661413557486	-0.558224568618252	0.00743675179457077	-0.00596133235859074	-0.0575074352207987	0	0	0	0	0	0	0	0	0
123510	0	20599595668	0	60.0331983586924	130918693039507218	0.00803105945114171	-0.0128069840726782	-0.0468710497363789	1	0.118826057205802	0.0842732164731863	0.00101850788510276	0.0840358548978381	-0.118363361830426	0.989407949062362	0.00398316912916837	0.992952143136191	0.118449043073099	0.996454770401185	0.00601298739761976	-0.0839150435099579	-0.0847321328709595	-0.118641495089699	0.00605559284991201	1	-0.00458500818050348	0.00906177291029845	-0.0145367280156943	-0.0167834084226016	0.0177142771901789	0.0389194977190862	0.0337323804627764	-0.52484895536603	0.850526719485932	0.693710214265576	-0.0396398017683482	-0.55253765337054	0.00789436062803304	-0.00618809981870376	-0.0574266967873299	0	0	0	0	0	0	0	0	0
123511	0	20599762214	0	60.0742397454775	130918693039673765	0.00791363153271396	-0.0129243943734381	-0.0465787662924221	1	0.122281153632693	0.0794095682506479	0.00436886507412929	0.0793949012043128	-0.121674814720067	0.989389553778285	0.000493155715569818	0.992527380330761	0.122021129691527	0.996843120285332	0.00919993242332664	-0.0788616179342563	-0.0800747650890782	-0.121977060434934	0.00926893216168662	1	0.0128749437307566	0.0242089350605673	0.0263779229020363	0.0130128475829652	0.017711073666268	0.037005573127589	0.0238867799287354	-0.516088807870196	0.856201941212327	0.71839362795341	-0.0278913004278443	-0.542278340358532	0.0443671567932357	0.0243229504089693	0.024949371637197	0.0442569504976994	0.0178097854407666	0.0355708845552987	0.00587899852762207	-0.516054261997707	0.856535717906915	0.547115836476689	-0.00686358558889088	-0.542238008732216
123512	0	20599928730	0	60.0458870668965	130918693039840281	0.00794486833177354	-0.0131927041459497	-0.0464246756775132	1	0.123584850645959	0.0784809512698744	0.00934782463756339	0.0787763604809384	-0.122775916881976	0.989302966367314	-0.00447349559249965	0.992333464800344	0.123508228367698	0.996882276332848	0.0141551711799469	-0.0776231812173739	-0.0794604849725705	-0.123086480675286	0.0142635633242912	1	-0.00644778772221988	0.00903429720433007	-0.0152448170426477	-0.0190937252880515	0.0177940184531532	0.0368279753319907	0.0912057313121002	-0.535755819343618	0.839432675451268	0.772759105196	-0.108227085872771	-0.565402618194562	0.00719997420938477	-0.00644663407324073	-0.0568738704465148	0	0	0	0	0	0	0	0	0
123513	0	20600095358	0	60.0916397506197	130918693040006909	0.00792771444180433	-0.0135999014729275	-0.0459573483459269	1	0.121673475433458	0.0741142428580108	0.00931528800069544	0.0744284566920542	-0.120915916764823	0.989868549812227	-0.00478245805753309	0.992567034483249	0.121605140319221	0.99721488804037	0.0137848877417284	-0.0732969572395812	-0.0750490237863931	-0.121212517425557	0.0138872248320642	1	-0.00493228581832394	0.00861516713755648	-0.0146233658930959	-0.0175390769805289	0.0173424080632582	0.0376628073260055	0.0272266022066336	-0.535371509675517	0.84417774121333	0.733560411179867	-0.0322410392338605	-0.564947541798493	0.00787072065399498	-0.00684442633831739	-0.0564268424795427	0	0	0	0	0	0	0	0	0
123514	0	20600263024	0	59.9935087023584	130918693040174572	0.00767902572478186	-0.0136952840711556	-0.0459199224769456	1	0.123149166426762	0.0730901231626425	0.0151660184904849	0.0737699910278263	-0.122170679292852	0.98976376653466	-0.0106209325930474	0.992315431273205	0.123277251137129	0.997218724360212	0.0196063759577265	-0.0719055339121817	-0.0743953716258402	-0.122476652170772	0.0197556387619671	1	0.0115534804110612	0.0240426537464742	0.0255834262052184	0.0116362837809793	0.0174747931697796	0.0361686899945161	0.0196498121593246	-0.521501527617739	0.853024056855648	0.736176033608581	-0.0230313992843571	-0.548609780056407	0.042823630460757	0.024914345480238	0.023034315496894	0.0426652861526379	0.0183289284081621	0.0336105723520814	0.00222503412608632	-0.521641991036317	0.853161580482153	0.692511238990999	-0.00260798087069949	-0.548774409917545
123515	0	20600428393	0	60.041020024881	130918693040339943	0.00797759664693084	-0.0136507662635649	-0.04545262220673	1	0.124199727403835	0.0667492164425197	0.011722591934166	0.0672534943762718	-0.123395176292039	0.990076056655264	-0.00754531275660867	0.992231476739775	0.124176345662975	0.997707389844129	0.0158217266650046	-0.065799978843098	-0.0678234160986476	-0.123710484984571	0.0159442491846629	1	0.0108799982818057	0.0243108679004584	0.0251566366160308	0.0109269192507282	0.0177257658971722	0.0357300706111102	0.0168423492362678	-0.522829684294297	0.852270764776623	0.723561748947209	-0.0197591633860906	-0.550167106820453	0.0417769175510557	0.0254824516923367	0.0218017500048574	0.0415301196879447	0.0188787261568359	0.0323648887366236	-0.00474532760674179	-0.52290985598028	0.852374779298747	0.720145615812464	0.00556712692358129	-0.550261159498811
123516	0	20600594996	0	60.0379920413638	130918693040506547	0.00796178377296448	-0.013711597033848	-0.0454745909929412	1	0.124885795638826	0.0665228732263406	0.0118174320928783	0.0670362417629295	-0.124074168105935	0.990005930840377	-0.00763085610459109	0.992145153549981	0.124858977740472	0.997721360062725	0.0159246694190172	-0.0655628902541821	-0.0676097646051779	-0.12439473504245	0.0160493674083862	1	0.0109410647210924	0.0239865569364527	0.0256583723608342	0.0110283313706977	0.0173897427254544	0.0362250638371405	0.0200638807586192	-0.523803511253139	0.851602796077952	0.729144538570454	-0.0235557817949183	-0.551309910792683	0.0421890654091002	0.0249272667436923	0.0230187444799755	0.0420135278180252	0.0183127561225643	0.0335765584486484	0.000927450241537536	-0.523896826943776	0.851781224584278	0.68079950877391	-0.00108883578112813	-0.55141946062676
123517	0	20600761615	0	60.0363339893303	130918693040673162	0.00772528109522661	-0.0141078555172748	-0.0448068474717377	1	0.123758205497379	0.0617973490078355	0.0158002412005237	0.0625740154604715	-0.122871339488803	0.990447942358093	-0.0119314523076022	0.992229693708119	0.123846176241835	0.997969004045208	0.0195670349342852	-0.0606217626673489	-0.0630936357719916	-0.123182631285099	0.0197177117175038	1	0.0118084441145092	0.0234887059382325	0.026178057154353	0.0118737575230048	0.0171357207205834	0.036892861680715	0.0178441173160548	-0.504559130452423	0.863192719706501	0.725387304374506	-0.0206692847600102	-0.528871255288157	0.0423791886143052	0.023924518781175	0.0246016715078284	0.042165518472355	0.0175526833944356	0.0353070000350028	-0.0026403847748426	-0.504732045281339	0.863272025976955	0.72142222749014	0.00305856840245663	-0.529071544295893
123518	0	20600928248	0	60.0690433584362	130918693040839792	0.00804085240898845	-0.014250563805724	-0.044287074808682	1	0.124299316974574	0.0560050283176581	0.0151820458990406	0.0567716291584316	-0.123485383174606	0.990721122347211	-0.0116592376162813	0.992171879590826	0.12433432159872	0.998319109453938	0.0186097149743828	-0.0548874685849841	-0.0572407413182141	-0.123801387086194	0.0187543443523255	1	0.0115187277442169	0.0232955541344795	0.0276918467055619	0.0113666287471669	0.0167608213333995	0.0382988304978105	0.00092270700536112	-0.518433412555504	0.855117503830811	0.737525164815792	-0.00107904076704779	-0.545017917957213	0.0424256416011577	0.0242021475240481	0.0251497252454227	0.0421481165988005	0.0176536216014765	0.0357464128464835	-0.00730540951171087	-0.518506757045146	0.85504232286501	0.699912869331196	0.00854370779415698	-0.545103691378739
123519	0	20601094499	0	60.0443727914929	130918693041006047	0.00869147638579491	-0.014217597551354	-0.0438057463441937	1	0.12292468052829	0.0493759035663103	0.0110114572821745	0.0499064163015453	-0.122291542727844	0.991238683763492	-0.00794876510357815	0.992395342935888	0.12283444326609	0.998722267071915	0.014009350320622	-0.0485548283729754	-0.0503050499553541	-0.122598428727226	0.014115765386305	1	0.011198217025603	0.023095123302223	0.0280969499468009	0.0112178756320025	0.0166532967797593	0.0387581728800465	0.0143965066953283	-0.511493164252137	0.859166737902666	0.721680569899316	-0.0167547914640672	-0.536921570846048	0.0426130885247957	0.0235384254965652	0.0264854438104076	0.0423321724452162	0.0170779014037391	0.037135923358402	-0.00777250594414564	-0.511575642088069	0.859203090411998	0.70802137279682	0.00904593340560418	-0.537017557587569
123520	0	20601261067	0	60.0456707371627	130918693041172866	0.00850992592130338	-0.0144996580150893	-0.0436969114567128	1	0.120844387936872	0.0482523691982086	0.0101618243458023	0.0487286185593126	-0.120256766088335	0.991546182456105	-0.00722162036732895	0.992657118282977	0.120746402519518	0.998785948005163	0.0130443754971551	-0.047502361365705	-0.049104567550477	-0.12054852145349	0.0131401110111797	1	0.0105787624741955	0.0231567152584516	0.0276460896949049	0.0106813058476731	0.0167125875102718	0.0383050791313997	0.0209840870859105	-0.511833683260952	0.858828241715826	0.749322767373014	-0.0244285315666893	-0.53731789832701	0.0420735504725938	0.0237168496278634	0.0260672043958892	0.0418627011466667	0.0172537455886579	0.0367177362483444	-0.0022116361132123	-0.511917545936224	0.859031742619757	0.696145989044077	0.00257456286766346	-0.537415519816461
123521	0	20601427667	0	60.0437238397001	130918693041339465	0.00849874817405191	-0.0147036658007598	-0.0430306171166696	1	0.122975873505467	0.0464182034941851	0.0126121520004703	0.0470577927233802	-0.122326509422524	0.991373687988795	-0.0097255166953058	0.992370030593799	0.122911092681951	0.998844822016419	0.0154255460766534	-0.0455090546949102	-0.0474316580970484	-0.122633659935477	0.0155428956992476	1	0.0104717335044331	0.022827940437149	0.0284927217949456	0.0106751284165587	0.0164481783824942	0.0391903097676536	0.0288577966315577	-0.506910837958077	0.861515310330706	0.737045702434356	-0.0334840374209969	-0.53159727738512	0.0418362193149518	0.023451292878919	0.0267892413428091	0.0417778320591939	0.017053738629476	0.0374811958205367	0.0097285338334592	-0.507066697718865	0.861851912856227	0.70485310400794	-0.0112874619460606	-0.531778099103442
123522	0	20601594084	0	60.0472932481623	130918693041505883	0.00847139163277828	-0.0149777644591925	-0.0423110868119099	1	0.123500601611736	0.0461392345135868	0.0109968999830117	0.0466828349108911	-0.122887337733786	0.991322054203065	-0.00811989122729439	0.992324539360863	0.123393986679694	0.998876759310747	0.0138098083605118	-0.0453266908333991	-0.0470567284058672	-0.123198751696717	0.0139157265490256	1	0.0100679106836416	0.0226241851620942	0.0290701650490507	0.0104619815697235	0.0161582832036648	0.039711482267968	0.0441549265727502	-0.514020339883003	0.856640783902983	0.732814341246132	-0.0514986979811164	-0.539865167393638	0.0415008866594685	0.023213924808946	0.0272802555723771	0.0416737689232287	0.0167318732288379	0.0379199510114249	0.0282478125402169	-0.514171140355379	0.857222316270605	0.732814341246132	-0.0329408066751437	-0.540040980270755
123523	0	20601760633	0	60.0501418684602	130918693041672431	0.00839793041112113	-0.0150788027533007	-0.0417782919806265	1	0.126541017847826	0.0449823956130089	0.0131949637601453	0.0456795830949868	-0.125860991722526	0.990995654102928	-0.0103132104047082	0.991918906202799	0.126453632642923	0.998902904880858	0.0159966959108903	-0.0440124112099995	-0.0460620306952135	-0.12619567680849	0.0161256219800223	1	0.0102112938961574	0.0220176628665839	0.0299344310963559	0.0105252780386064	0.0155601108126143	0.0405824136208004	0.037789873974503	-0.513242356203441	0.8574113419029	0.752593856873907	-0.0440458750928983	-0.53895843804536	0.0417686229497144	0.0224682002911924	0.0285466487720106	0.041815106320385	0.0159923055914347	0.0391913952290147	0.0182160100148396	-0.513435115660641	0.857935055226026	0.702242309871166	-0.0212291982920257	-0.53918305070604
123524	0	20601927185	0	60.0903398168807	130918693041838983	0.00839419829914088	-0.0151797921522495	-0.041154579317883	1	0.128492867553682	0.0437413573831709	0.0111808924300274	0.0443234810650887	-0.127851849799698	0.990802368552411	-0.00834047417648036	0.991695134293744	0.128340161713414	0.998982415018795	0.0139522442965019	-0.0428890354555397	-0.0447051309024649	-0.128202750201807	0.0140681580034782	1	0.00993105890020424	0.0218337656434019	0.0304086332585927	0.0102693378317463	0.0154340456505231	0.0410915575430479	0.0396001754556227	-0.508713414306883	0.860024702091816	0.744151767043609	-0.0460128929213274	-0.533689725797517	0.0413305146844602	0.0224915923140366	0.0288114354299086	0.0414364129492459	0.0160753527814062	0.0394918219312215	0.0227932496000796	-0.508865747095871	0.860544083243403	0.744151767043609	-0.0264808299673304	-0.533866673639863
123525	0	20602093936	0	60.0404792911381	130918693042005744	0.00835996539615094	-0.0154695332299978	-0.0404032900270052	1	0.130050776389166	0.0423966907965566	0.0134508398422168	0.0431365965415885	-0.129356997989934	0.990659376935302	-0.0106560046135418	0.991466382414035	0.129926371874624	0.999012354080011	0.0161610523747391	-0.0413900565553679	-0.0435158298532299	-0.129720501996221	0.0162987082428613	1	0.00874653599663415	0.0209468587039695	0.031712753375076	0.00933578954216035	0.0146667710345164	0.0424109431715179	0.0595546868657105	-0.501083757421481	0.863347153421321	0.795747085154571	-0.0688720565418732	-0.524850643607303	0.0427827368333729	0.0207338422173972	0.0325170085600838	0.0423675551383802	0.0144044921952014	0.0432416042380883	-0.0187155205341592	-0.500983900625503	0.865254217328752	0.649662955562067	0.0216267106563487	-0.524735259276288
123526	0	20602260380	0	60.04621156442	130918693042172178	0.00858798888425225	-0.0159113164508327	-0.0398851064509328	1	0.130086601904424	0.0429697063478913	0.016270121328231	0.0438901093000438	-0.129325317206868	0.9906304157631	-0.0134280958885285	0.991420001587319	0.130023331342529	0.998946116938466	0.0190090184371392	-0.0417769394716488	-0.0442762752860401	-0.129688552845198	0.0191711782382597	1	0.00734671678641768	0.0218601066222649	0.0306533120434638	0.00853375064646154	0.0154328839798658	0.041255392453925	0.107052729471345	-0.512520375562835	0.851975690818503	0.792546464873609	-0.124997235681352	-0.538117419116819	0.0401325982569932	0.0226930759881512	0.029885470750036	0.0409640529565205	0.0162418547549099	0.0405128141472548	0.0803656450539606	-0.513077636048382	0.854571648536309	0.0067828496422061	-0.0937662502234407	-0.538766522042567
123527	0	20602427016	0	60.0455986275978	130918693042338818	0.00857494203753085	-0.0161486096300885	-0.0391746974822998	1	0.134055877013404	0.0402713962034505	0.0146781158022662	0.04112079800078	-0.133318680725961	0.990219778302407	-0.0119348500016214	0.990921787492666	0.133908813853973	0.999082899126603	0.0173245618076912	-0.0391563562011794	-0.0415030944686988	-0.133716804809133	0.0174814977115927	1	0.0105046613679222	0.0205939108511158	0.0313683568019708	0.0103376217016837	0.0143423399901107	0.0421408715416047	-0.000806805340299828	-0.496153998070642	0.86823416153919	0.761276964450668	0.000929248287862129	-0.51916345937453	0.040801990568633	0.0214303085659029	0.029681327095956	0.0403312187382978	0.0151593178522067	0.0404378622886888	-0.0232567206510806	-0.496277320258658	0.867852491118994	0.761276964450668	0.0267915989686729	-0.519305503014307
123528	0	20602593653	0	60.0454544089876	130918693042505454	0.0088182294482352	-0.0161593649219238	-0.038466916578892	1	0.136476427370147	0.0376009917535474	0.0285416100030229	0.0394146838681457	-0.135466904410824	0.98999757600962	-0.0258811423940205	0.990296661239751	0.136538233494439	0.998887705982987	0.0310038795435385	-0.0355261915957113	-0.0397918940654148	-0.135884695742387	0.0312974455209363	1	0.00999312858804755	0.0194474321422837	0.0351450198245332	0.00994658044005626	0.0127401086487875	0.0456286274367251	0.00970277926778645	-0.53267316806578	0.846265414688114	0.783990941792352	-0.0114649068381345	-0.561756011697964	0.0423239038082874	0.0196801406422643	0.0350342045665112	0.0416844947840691	0.012935160476881	0.0454910874035872	-0.0355520673869131	-0.533281154815414	0.845190665130215	0.600676606320527	0.0420391785551009	-0.562474562093802
123529	0	20602760374	0	60.0285135439334	130918693042672172	0.00775293524081033	-0.0165314921448027	-0.0373897412629567	1	0.141286146157332	0.0421465034468546	0.0384800578938639	0.0446966878991883	-0.139930698856469	0.989151962849179	-0.0353597183482647	0.989299483528157	0.141549363153823	0.998374627286358	0.0413029225171954	-0.0392705001542456	-0.0451561594418344	-0.140391424611941	0.0417254338008058	1	0.00968882882216589	0.0188302322357412	0.0360402867430902	0.00982385591785211	0.0120881777393754	0.046510935695126	0.0241596416523562	-0.535423231298123	0.844238280997437	0.735717157009665	-0.0286092805239565	-0.56500877978648	0.0421212438610471	0.0194608389479658	0.0353916811437872	0.041881038303824	0.0126879055283658	0.045847286060957	-0.00384237093308096	-0.5362354890473	0.844059675894907	0.641502110497573	0.00455221887900437	-0.565970798641841
123530	0	20602926794	0	60.0338470829854	130918693042838596	0.00789941522283625	-0.0169712260507712	-0.0366692225817945	1	0.144854915119359	0.0407627825105621	0.0293287792476047	0.0427233351477783	-0.143691527691337	0.988699884446024	-0.0262674536450366	0.989099813745009	0.144884710472132	0.998741576942132	0.0321605864268287	-0.0384832322944165	-0.0431847661009644	-0.144190651842105	0.0325035547461405	1	0.0102807909930911	0.0177757357808964	0.0384519489973299	0.010077570925172	0.0111470236758762	0.0490003449847175	-0.00296238681166903	-0.525758161284103	0.850628932089391	0.670259548693175	0.00348257004161623	-0.553606157410023	0.0423963530290537	0.0185108950436377	0.0366304813188256	0.0421843649091201	0.0118721472188661	0.0471724018438579	-0.00190735565740163	-0.525732669701986	0.850647707339777	0.670259548693175	0.00224223546887464	-0.553576189946541
123531	0	20603093563	0	60.0277568347604	130918693043005362	0.00781128100001215	-0.0168875949661382	-0.0364930871647365	1	0.14243130147882	0.0383776408319369	0.0309719938885962	0.0404340082374265	-0.141299411089321	0.98914082283751	-0.0281269344846577	0.989397126498723	0.142485794493929	0.998786246668601	0.0335827709083348	-0.0360309722845054	-0.0408551624492729	-0.141773872486161	0.0339296344880031	1	0.00890721585959285	0.0186039968887321	0.0361019282711403	0.00907039019230367	0.0121160428860557	0.0467341539411311	0.025882070532954	-0.515379634261922	0.856571042595403	0.727344183989998	-0.0302067158156282	-0.541450590390152	0.0404444558521832	0.0196365077415141	0.0342455637464784	0.0403161909384797	0.0131247535014193	0.0448677388923004	0.00444434974421593	-0.515907643615804	0.856632681500151	0.727344183989998	-0.00518811617231505	-0.542066845560781
123532	0	20603261187	0	59.9842961112781	130918693043172986	0.00836259296171427	-0.0175018135043292	-0.0356267367819099	1	0.143445462728378	0.0273960013896877	0.0276257515243086	0.0292729978836383	-0.142540198162787	0.989356044860806	-0.0255628519318863	0.989349735860065	0.143295641087676	0.999244530731098	0.0294854550809875	-0.0253174987440327	-0.0295793008126977	-0.143027347117166	0.0297940444078323	1	0.0248880984040111	0.00285902880988661	-0.00431694868147264	0.0415569984643741	0.0110655108917818	0.0487435625920756	0.00373379478957551	-0.483121559928116	0.875545325559501	0.649343999497139	-0.00426451040994026	-0.504216462575306	0.0416824497226513	0.0171603250856158	0.0378767552447249	0.0415569984643741	0.0110655108917818	0.0487435625920756	0.00373379478957551	-0.483121559928116	0.875545325559501	0.649343999497139	-0.00426451040994026	-0.504216462575306
123533	0	20603427842	0	59.980482351043	130918693043339641	0.00765286686424306	-0.0175191690972845	-0.0344315627362773	1	0.149183526458361	0.0262399147709377	0.0350474284348705	0.0287433156894423	-0.148124332078101	0.988550961786793	-0.0329530592249662	0.988281610463207	0.14904212259615	0.999043501400661	0.0368597431714632	-0.0235253404319862	-0.0290680205584072	-0.148671412502515	0.0372795221182111	1	0.00885174113091022	0.0171500293676687	0.0384173148878408	0.00872404820306632	0.0108088427063785	0.049141982682859	0.00246924067462152	-0.503215545237255	0.864157403417955	0.682879276434922	-0.00285738911067698	-0.527315764306451	0.0402076481974008	0.0182225133306473	0.0368995272220671	0.0400141257719709	0.0118691086738017	0.0476161870719096	-0.00108429635162487	-0.503322694327649	0.864097847281301	0.682879276434922	0.00125482986206485	-0.52743976083916
123534	0	20603593310	0	60.0195063395604	130918693043505109	0.00663054401565224	-0.0180687798874727	-0.0338913254779463	1	0.148467427681982	0.0327613111159728	0.0413807343721919	0.0356914068047064	-0.147177383369083	0.988465953538578	-0.0387827455341752	0.988147083271947	0.148530267858022	0.998610045077223	0.0436366777582152	-0.0295604165243543	-0.0360921967690488	-0.147713969747961	0.0441314315753151	1	0.00671313052090204	0.0169161500358899	0.0377996232143569	0.00740794478644089	0.010749293729038	0.0485804110810564	0.0676173310802714	-0.491629886762057	0.868175069314887	0.810526281523805	-0.077727530996503	-0.513960468942064	0.039598626498852	0.0176670281198044	0.0370061797963506	0.0395804639804823	0.0114435136791479	0.0478005087764154	0.0125297279118828	-0.493464517375985	0.869675672885784	0.697602752673305	-0.0144063602909613	-0.516068548179201
123535	0	20603759808	0	60.0286216468012	130918693043671607	0.0063575423772519	-0.0187713275145066	-0.0332946940044047	1	0.150467840324174	0.0299117263845925	0.0345871933858504	0.0323853565041701	-0.149332173395855	0.988256591515062	-0.032199061408603	0.988106120728146	0.150364605622398	0.998956660285371	0.0366905460363405	-0.0271918131622803	-0.0327584673108058	-0.149892838471646	0.0371151399963503	1	0.00880176178454728	0.0168566744743246	0.0374772956691974	0.0089001326308376	0.0106470952709376	0.0482763132399171	0.0201844184920538	-0.493300704566796	0.869624634037031	0.724080343704885	-0.0232063286184756	-0.515880216981619	0.0392287869006887	0.0169061532199921	0.0375309546366191	0.0390779995489136	0.0106746235017195	0.04831962001028	0.00203087572571705	-0.493822821632179	0.869560174098963	0.724080343704885	-0.00233551638362112	-0.516480551152166
123536	0	20603926128	0	60.0330902393399	130918693043837924	0.00592672815065963	-0.0182958910123614	-0.0329135349269787	1	0.162197113898633	0.0308998885845453	0.0307943378856727	0.0332463180234562	-0.160960911790733	0.986400662618076	-0.0281497014830969	0.986403910905201	0.161910218508091	0.99905068772525	0.0331498028111951	-0.028263296504179	-0.0336919251218434	-0.161664182684836	0.0335940794320276	1	0.0229554696520835	0.0012437443413733	-0.00183573102618593	0.0399133882466257	0.00883789513697403	0.0511113638056687	0.00335166003216984	-0.474492454957316	0.880253188897154	0.682825218944046	-0.00380759067647409	-0.494387356398015	0.0400405598581971	0.0148230547454453	0.0401837981187312	0.0399133882466257	0.00883789513697403	0.0511113638056687	0.00335166003216984	-0.474492454957316	0.880253188897154	0.682825218944046	-0.00380759067647409	-0.494387356398015
123537	0	20604092867	0	60.0293783777781	130918693044004663	0.00600335250485075	-0.018743426393604	-0.0326416512929892	1	0.164408368957512	0.0290992235601808	0.0364802542884162	0.0319493143730778	-0.163079722706891	0.986095454483456	-0.0339166681307423	0.985854020915044	0.164138688518426	0.998913860617621	0.0386891908352087	-0.0259662392062745	-0.0323884890501908	-0.163811363838779	0.0392242120761773	1	0.0228970300632835	0.00108835098034494	-0.00134722212663587	0.0396884037890139	0.00846863215554666	0.0515324860559124	0.00372342270569542	-0.49440163431246	0.869225609443557	0.662050466557521	-0.00428358287125787	-0.517146313686302	0.039818039658515	0.0147069704826892	0.0407474812131948	0.0396884037890139	0.00846863215554666	0.0515324860559124	0.00372342270569542	-0.49440163431246	0.869225609443557	0.662050466557521	-0.00428358287125787	-0.517146313686302
123538	0	20604259278	0	60.0375234521576	130918693044171080	0.00571620563500238	-0.0192363885947184	-0.0326621274518337	1	0.172893785170143	0.0310858755066261	0.033212932948629	0.0337840628186939	-0.171459406518668	0.984611755473054	-0.0303561644182909	0.984543553787637	0.172489112633288	0.99896803771756	0.0357164193540658	-0.0280570313335584	-0.0342986093711296	-0.172310822227822	0.0362612335542145	1	0.0225498687285742	0.000142706799985178	-0.00124553808144752	0.0396143023463287	0.00671828153924798	0.0515484830820784	0.0177627904967471	-0.508558924385944	0.86084394851865	0.691774077224629	-0.0206312308120119	-0.533510291151665	0.0395718017405342	0.0131322389204699	0.0408662855361435	0.0396143023463287	0.00671828153924798	0.0515484830820784	0.0177627904967471	-0.508558924385944	0.86084394851865	0.691774077224629	-0.0206312308120119	-0.533510291151665
123539	0	20604426101	0	60.0338470829854	130918693044337899	0.00606127309731086	-0.0197033990363718	-0.0331269644462255	1	0.177978242904121	0.0255612319449894	0.0334075185581048	0.0283836135593712	-0.176562019719716	0.983880187661997	-0.0309532679814453	0.983649488869953	0.177413579658234	0.99911774365316	0.0354899455955405	-0.0224543554582281	-0.0288406493079201	-0.177492494511066	0.0360642263854754	1	0.0225220150974472	-0.000481282519632569	-0.00133116451701473	0.0392855314008207	0.00591810059697019	0.0518296095232288	0.0204119546583647	-0.509392780599967	0.860292012737337	0.693937663337307	-0.0237223236753384	-0.534479011972478	0.0392098838134427	0.012341820130409	0.0411534629900343	0.0392855314008207	0.00591810059697019	0.0518296095232288	0.0204119546583647	-0.509392780599967	0.860292012737337	0.693937663337307	-0.0237223236753384	-0.534479011972478
123540	0	20604592716	0	60.0268199831685	130918693044504518	0.00751462612327143	-0.0197620165823497	-0.0336650100115356	1	0.18083598764303	0.00980729137109048	0.0171028139376832	0.0112954355937093	-0.179756680467806	0.983646251943219	-0.0161243338232617	0.983548360688088	0.179923950730665	0.999806190715733	0.0178929599275766	-0.00821115043862635	-0.0114827247310356	-0.180739097086523	0.0181902457417249	1	0.0224637129501972	0.00131463322100792	-0.00331746118536308	0.0365057622869161	0.00815915601053998	0.0474652045919323	-0.0266086294997815	-0.563823367800613	0.825466650300373	0.720241730687954	0.0322234933792812	-0.599007885001692	0.0370433892384369	0.0152893835551293	0.0372612439675777	0.0365057622869161	0.00815915601053998	0.0474652045919323	-0.0266086294997815	-0.563823367800613	0.825466650300373	0.720241730687954	0.0322234933792812	-0.599007885001691
123541	0	20604759202	0	60.037018825808	130918693044671004	0.00750480352574516	-0.020493097195455	-0.0335040110687886	1	0.17715542586355	0.00434309212644355	0.0192412506869445	0.00601996775107925	-0.176177111869366	0.984340076011154	-0.0187558363178582	0.984164859042397	0.176260457363745	0.999805970472418	0.0195232036158935	-0.00262029164000587	-0.00611566352521745	-0.177101456758013	0.0198347290287813	1	0.00773630902773467	0.0121779999566596	0.0421625700123865	0.00751515105318788	0.0051121078871549	0.0524201315011925	-0.00349017757569011	-0.560245343459877	0.828319367027003	0.674205226573462	0.00421354016315454	-0.594681961995393	0.0397379922262856	0.0122339350683277	0.0424489761339757	0.039280275365231	0.00514843644857445	0.052687931382661	-0.0203762569352747	-0.560441099424006	0.827943586381173	0.662204234174664	0.0246057157704615	-0.59491830788246
123542	0	20604925643	0	60.0796897004186	130918693044837445	0.00453985436804924	-0.0205511873076302	-0.0327701129523632	1	0.179776054809382	0.0213857589871993	0.0290541869948393	0.0238704400878226	-0.178460570509239	0.983657474359612	-0.0269747118144322	0.983464618055881	0.179080177447782	0.999351072953115	0.0308085995416467	-0.0186618107840704	-0.024262262717552	-0.179421683531381	0.0313163553030484	1	0.0212647806204657	-0.00137734341507725	-0.00110751211281424	0.0379063177453	0.00497297342420251	0.0519209370799442	0.00228797485199449	-0.509112814489044	0.860696756874407	0.669443294956313	-0.00265827591941743	-0.534153703362961	0.0380593603819513	0.011398957702362	0.0412469826108539	0.0379063177453	0.00497297342420251	0.0519209370799442	0.00228797485199449	-0.509112814489044	0.860696756874406	0.669443294956313	-0.00265827591941743	-0.534153703362962
123543	0	20605093162	0	60.0485192035164	130918693045004961	0.00320107371684645	-0.0208720568688654	-0.0320814668336632	1	0.178150697783089	0.022745644491132	0.0326359373225061	0.0255185345892361	-0.17679287709424	0.98391721348961	-0.0304345433275733	0.98364410306368	0.177533143611242	0.99921096019052	0.034475456730674	-0.0197205455895976	-0.0259298392165059	-0.177727041592192	0.0350343689653073	1	0.00355871256749232	0.0125566183218998	0.0411901077907719	0.00345779425164218	0.00580223622619102	0.051659966657586	0.00540435699949884	-0.535848221956528	0.844297030642327	0.657861372907028	-0.00640092644449327	-0.565512055404532	0.0339440197863468	0.0140064253538266	0.0387547683247887	0.0338518356765845	0.00724291493034449	0.0492188224550652	0.00786700376270048	-0.535775677631335	0.844323713696637	0.657332919318053	-0.00931725117491753	-0.565426136754179
123544	0	20605258995	0	60.0353608275274	130918693045170797	0.00301985020870648	-0.0210842750940363	-0.031807868188812	1	0.173428011067079	0.0169920031027261	0.0331005077305509	0.0197658039514463	-0.172239566638219	0.984856763533881	-0.031457628862142	0.984454362490919	0.172800537496184	0.999309626982811	0.0343968000964733	-0.0140402835654602	-0.0200670305331258	-0.173102763913712	0.0349257562698921	1	0.0195107379398404	-0.00183968265826627	-0.000318065850730569	0.0362021074827814	0.00520986464845449	0.052902607601401	0.017819382889531	-0.48450861273146	0.874604981567377	0.743740874733366	-0.0203713884793617	-0.505801357726233	0.0361503196525535	0.011317621494747	0.0420424683607095	0.0362021074827814	0.00520986464845449	0.052902607601401	0.017819382889531	-0.48450861273146	0.874604981567377	0.743740874733366	-0.0203713884793617	-0.505801357726233
123545	0	20605425544	0	60.0335227190863	130918693045337342	0.00332192143959122	-0.0205317672375535	-0.0315122110918873	1	0.175375525255669	0.0077036845472665	0.0275617306862342	0.010073680930437	-0.174348166497481	0.984632539474234	-0.0267431700405056	0.98428330873542	0.174559935268775	0.999591578500287	0.0280906565217096	-0.00525273333446288	-0.0102305470043416	-0.17524375709328	0.0285314538168594	1	0.00144964283441714	0.0128604791510592	0.0423604949174023	0.00146109360994913	0.00634396922244552	0.0529804938092996	0.0138565068063697	-0.517290873873612	0.855697463491741	0.684211119190403	-0.0161918159554733	-0.543682340134277	0.0316784870479772	0.0151219787599375	0.0389709152821389	0.0316685563867447	0.00859560681919626	0.0495848858244512	0.0138567720492628	-0.517290866676742	0.855697463547251	0.684211119190403	-0.0161921258459083	-0.543682331724849
123546	0	20605593530	0	59.9735396742957	130918693045505326	0.0031930740978512	-0.0206291756531283	-0.0308256264932187	1	0.173254508937218	0.00567407648426382	0.0263741371682355	0.00792391777640314	-0.172293457223712	0.985013794890698	-0.0257489280451291	0.984682943877177	0.172442723076106	0.999637036244456	0.0267294712868943	-0.00336617485040946	-0.00804430039033924	-0.173157472369906	0.0271385921907623	1	0.00460211281029749	0.0129328220317685	0.0427511222469006	0.00433772335157163	0.00615680853126101	0.0532020750198026	-0.0075015856740659	-0.537289601349613	0.843364458875253	0.758592097769526	0.00889459802055867	-0.56722014175601	0.0369535746874605	0.0135576704937595	0.041648366720455	0.0364826809578634	0.00676245024472212	0.0520816423739829	-0.0220774190802617	-0.537554944707749	0.842939659161321	0.758592097769526	0.0261849976868211	-0.56753478563104
123547	0	20605758736	0	60.0287297500584	130918693045670538	0.0031229238558805	-0.020657916415382	-0.0302419379550207	1	0.172390466517314	0.00409609984357434	0.0284154032101422	0.00651832538552082	-0.171456212827468	0.985170177439934	-0.0279188102533985	0.984775854062916	0.171572309213021	0.999588941249453	0.0286231433898481	-0.00163223597588987	-0.00661634955962678	-0.172307580531848	0.0290574621292341	1	0.0200325164374379	0.000153820580435202	0.000345601903277031	0.0359077405284236	0.00738732777675443	0.0518018412421008	-0.0351973986997824	-0.538008137595565	0.842204480518668	0.754829538983977	0.0417676815845498	-0.568072327296939	0.0365443958556184	0.0141922303430203	0.0413836854044305	0.0359077405284236	0.00738732777675443	0.0518018412421008	-0.0351973986997824	-0.538008137595565	0.842204480518669	0.754829538983977	0.0417676815845498	-0.568072327296939
123548	0	20605926294	0	59.9874266353772	130918693045838093	0.00335051294566427	-0.0208694895981776	-0.0291970927864621	1	0.172714464970263	-4.67355795937354e-005	0.0285518945070624	0.00241287499293377	-0.171834327676852	0.985122906984764	-0.0284103122793308	0.984716342610455	0.171832996691787	0.999593433447049	0.0284022609616377	0.00250586947139023	-0.0024493087621728	-0.172691391592691	0.0288350944226318	1	0.00373639527158461	0.0120100043493866	0.0456418261748413	0.00349681159526737	0.00518067273009945	0.0560571766314226	-0.00541970067925188	-0.541572730106104	0.840636428457611	0.697730111703298	0.00644705059951746	-0.572306825817409	0.03573930815533	0.0122438744062993	0.0457780076813185	0.0352307490548557	0.00539188277385947	0.0561723127716216	-0.0249347056856206	-0.541955890658746	0.840036947421158	0.668183971793779	0.0296741548515688	-0.572762681475647
123549	0	20606091780	0	60.0355770829794	130918693046003578	0.00353427500047827	-0.0211615154280717	-0.0287635149257687	1	0.176598910282284	0.000573242298699389	0.038654104615054	0.00397397590180387	-0.17562750820695	0.98444867102178	-0.0383934225077539	0.983703797383847	0.175649606093325	0.99925479864931	0.0384943810655123	0.00283372594125709	-0.00403673084558466	-0.176543147725439	0.0391121292082149	1	0.00437590015569402	0.012225413197473	0.04486516806697	0.00407806592429141	0.00536254293048427	0.0552567550276393	-0.00997591488091561	-0.544124967201901	0.838944873749056	0.783699386435596	0.0118904650907308	-0.575345819476786	0.03703792543196	0.0134298581283387	0.0435523805789732	0.0364644290685006	0.00654178939093515	0.0539194250464144	-0.0300009039350186	-0.54467800314557	0.838108476661844	0.783699386435596	0.0357806903443043	-0.576005118027626
123550	0	20606259690	0	59.9889380398255	130918693046171488	0.00389557602425661	-0.0214570447523356	-0.0280508152597375	1	0.184121997340244	0.00206388672134721	0.0386564014438004	0.00559999265103937	-0.182997840733576	0.983097365660776	-0.0382392916864871	0.982354532000268	0.183077388089982	0.999252919261997	0.0386181789495949	0.00149652964989179	-0.0056962130905341	-0.184034924920124	0.0392916226522552	1	0.00391951019086029	0.01060457877704	0.0470543498614274	0.00389134640314124	0.00365208103461787	0.0573924664420498	0.011595005328647	-0.551596685174071	0.834030366807112	0.679615722820659	-0.0139014823250821	-0.584277264898467	0.0361824004223679	0.0111388842737332	0.0469719111442256	0.0359679577341221	0.00416583491751376	0.0572956990638405	-0.00135135575618904	-0.552028875440194	0.833823898984585	0.679227043002314	0.00162067143276697	-0.584795498533145
123551	0	20606425041	0	60.0298108040453	130918693046336848	0.00415645796120823	-0.0217410365558926	-0.0278730223767177	1	0.187982751424053	0.00358009489611914	0.0391065268830413	0.00722252366265377	-0.186759636111553	0.982379088474211	-0.0385311320633541	0.981623164266872	0.18689921143924	0.99923129805559	0.0392020623714285	0.000106263671391677	-0.00735194144359286	-0.187862708700308	0.0399147481903838	1	0.0179170150734815	-0.000980199620141502	0.00236050330961046	0.0317567402168606	0.00641948080742736	0.0536281843623719	0.0106015044901517	-0.530477241078353	0.8476328832699	0.690897815037855	-0.0125065366791351	-0.559163450240867	0.031812493689992	0.0131147187280227	0.0431200598514586	0.0317567402168606	0.00641948080742736	0.0536281843623719	0.0106015044901517	-0.530477241078353	0.8476328832699	0.690897815037855	-0.0125065366791351	-0.559163450240867
123552	0	20606591575	0	60.0264596634196	130918693046503377	0.0043450595592606	-0.0220377430788265	-0.0274430869033177	1	0.191643391234171	0.00483018573091796	0.0407228219134592	0.00868898085575006	-0.190320909110802	0.981683479114794	-0.0400012787751945	0.980868583634038	0.190516979128125	0.999161848404971	0.0409239929014133	-0.000909668603113193	-0.00885087112820894	-0.191489020097339	0.0416980136990674	1	0.00328182620373617	0.0112140914417259	0.0458824883032696	0.00343394637705328	0.00368078744186487	0.0558055131131574	0.0270246745862771	-0.597637846530097	0.801310596060213	0.674669778935241	-0.033712814494784	-0.640551674862469	0.0341794210264915	0.0128153533006977	0.043724451315776	0.0342346958109704	0.00526563550558486	0.0536364998382742	0.0212971768913226	-0.597864802194028	0.801313988742213	0.193618422762983	-0.0265715620577838	-0.640834774377136
123553	0	20606758163	0	60.0600239879736	130918693046669961	0.0045177649976461	-0.0220156457807473	-0.0270893568207408	1	0.195432608623249	0.00629856284242276	0.0421273000516183	0.0103594654335381	-0.193999830059724	0.980946862685604	-0.0412335315843763	0.980082232401444	0.194264288030719	0.999095829912732	0.0424603776219668	-0.00215382988845641	-0.0105602869330009	-0.195237807586449	0.0432962065560392	1	0.0204904332288698	-0.00298382821414032	0.00505419737191626	0.0370008697057837	0.00337791876893166	0.0586459145936095	0.0200016087175542	-0.504050995716192	0.86344225595359	0.704794569060879	-0.0231608217067897	-0.52828281324197	0.0369285001948004	0.00973375502427084	0.047929193632924	0.0370008697057837	0.00337791876893166	0.0586459145936095	0.0200016087175542	-0.504050995716192	0.86344225595359	0.704794569060879	-0.0231608217067897	-0.52828281324197
123554	0	20606924637	0	60.0369106926939	130918693046836436	0.00464403624197331	-0.0222257120877649	-0.026768605813138	1	0.198451697557381	0.00730843848487846	0.0392629131355891	0.0111412365595399	-0.196956124714024	0.980348997952035	-0.0382725959805958	0.979607453864961	0.197242096746901	0.999205224788597	0.039718021977957	-0.00337601619191439	-0.0113640723636557	-0.198252257995525	0.040522639275221	1	0.00312771224251482	0.0099913397861063	0.046842888499059	0.00311764895828665	0.00314857366655818	0.0572556498554384	0.0127932117292114	-0.542961746361956	0.839659976253022	0.67068687455038	-0.0152350026021408	-0.573960011457273	0.0331452393998389	0.0118004233398243	0.0449725741545871	0.0331090920186496	0.00494673679794284	0.0553781339258087	0.0125083640172465	-0.542972344215316	0.839657414810907	0.67068687455038	-0.014895883289705	-0.573972631645216
123555	0	20607091250	0	60.0346039457143	130918693047003051	0.00476809682113876	-0.0222734362303555	-0.0264326656118917	1	0.202620719648714	0.0096885987022514	0.0361686717590673	0.0132715005992262	-0.201015382803082	0.979498179247095	-0.0349351902953631	0.978893172437384	0.20136456846849	0.999301455893501	0.0368913652770514	-0.00596887067406022	-0.0135484565756084	-0.20239435134357	0.0376689874149806	1	0.0190870338124778	-0.00230089241750138	0.00421085771094095	0.0339923093773154	0.00428852061583089	0.0558644776625151	0.0244352899474521	-0.532027563137781	0.846374378550567	0.700970296251931	-0.0288625281592998	-0.560993357751279	0.033873912610898	0.0109992058666536	0.0453667309676242	0.0339923093773154	0.00428852061583089	0.0558644776625151	0.0244352899474521	-0.532027563137781	0.846374378550567	0.700970296251931	-0.0288625281592998	-0.560993357751279
123556	0	20607257778	0	60.0871985425249	130918693047169576	0.00496752479272625	-0.0223247440301503	-0.0265244829231325	1	0.208685758731645	0.0116887394443285	0.0384955841576329	0.0156025883100148	-0.206894169798882	0.978238908314968	-0.0369913884699759	0.977568794660298	0.20734244352152	0.999193773207726	0.0394214942593828	-0.00759930084059848	-0.0159483182701893	-0.208399371989183	0.0403042183251796	1	0.018906241364673	-0.00251208957262868	0.00399877056829701	0.0336864224091211	0.00401976470812781	0.0555855091399795	0.0289021485677926	-0.528506455647357	0.848437146845442	0.687148712525252	-0.0340519940247646	-0.55684027272674	0.0335103592816183	0.0106842092847169	0.0450591526829376	0.0336864224091211	0.00401976470812781	0.0555855091399795	0.0289021485677926	-0.528506455647357	0.848437146845442	0.687148712525252	-0.0340519940247646	-0.55684027272674
123557	0	20607424330	0	60.0386408692635	130918693047336132	0.00523676898486662	-0.0222423872647326	-0.0264795342454491	1	0.216873105339985	0.0150961970801015	0.0395130752231316	0.0192409134875156	-0.214815634210798	0.976465068779615	-0.037562003727098	0.975801082902146	0.215409708423284	0.999109044661378	0.0408226641170243	-0.0107063985642793	-0.0197021116636414	-0.216503053160257	0.0418106459226391	1	0.019801288491709	-0.00274416501710506	0.00437560149261614	0.0351864968235784	0.00336337652236453	0.0562250077816472	0.027616141715862	-0.532846542676492	0.84576114280241	0.681895565444051	-0.0326408154730741	-0.561960881697819	0.0350282160882884	0.0100835046403109	0.0457338293308142	0.0351864968235784	0.00336337652236453	0.0562250077816472	0.027616141715862	-0.532846542676492	0.84576114280241	0.681895565444051	-0.0326408154730741	-0.561960881697818
123558	0	20607590897	0	60.0743841023956	130918693047502699	0.00543211367647963	-0.0223230199223483	-0.026653986061181	1	0.222235753313972	0.0181642287298105	0.0389453534842121	0.0223185966162558	-0.219990687062009	0.975246624116724	-0.036603873311054	0.974655752711262	0.220695084144328	0.999080595699721	0.0406234084344095	-0.0137004373456463	-0.0228810856714933	-0.221804923670358	0.0416556400832824	1	0.00573623201062199	0.00885829710490836	0.0447413569978759	0.0061591366066402	0.00215295636841574	0.0552315851851441	0.0469130808021021	-0.532935611385247	0.84485430517166	0.690207289070287	-0.0554710473490885	-0.56206614098555	0.0349401748866441	0.00967127198057106	0.0454156962490859	0.035110044810398	0.00294119527540409	0.055900314112965	0.0285562709570784	-0.533650499335741	0.845222860521259	0.690207289070287	-0.0337726467773163	-0.562911231621303
123559	0	20607757639	0	60.029090097061	130918693047669438	0.00563967876007899	-0.0223119949695827	-0.026863489820386	1	0.225554755006414	0.0209190398525401	0.0386806696072014	0.0250785482630711	-0.223171975631227	0.974456430893589	-0.0359922905788833	0.973929462090181	0.223977583457847	0.999037347367906	0.0406899516537772	-0.0163922664238729	-0.0257302562115575	-0.225067310629466	0.0417548736927207	1	0.0216189791174699	-0.00389503749565218	0.0045886595669417	0.0377088371828852	0.00134550965709067	0.0571889870106506	0.00532803992103778	-0.52343249809563	0.8520504867248	0.724999291061771	-0.00625311593521369	-0.550874425390897	0.0378286491227079	0.00795273696541299	0.0466258344322185	0.0377088371828852	0.00134550965709067	0.0571889870106506	0.00532803992103778	-0.52343249809563	0.8520504867248	0.724999291061771	-0.00625311593521369	-0.550874425390897
123560	0	20607924062	0	60.0827218915002	130918693047835864	0.00579507142476503	-0.0225338231298128	-0.0271289038179991	1	0.226006661768182	0.0224478805587398	0.0390923048441056	0.0266477456318934	-0.223574558457287	0.97432248997104	-0.0362217052693424	0.973812602224398	0.22444822079118	0.998988431224366	0.0412726611641972	-0.0178516587550447	-0.0273432097716983	-0.225480329207235	0.0423572001884144	1	0.0223428185915582	-0.00473498882893951	0.00520718657363821	0.0395418281625143	0.00026845870504514	0.0589149324998641	0.0273766185887064	-0.508940493578619	0.860366256166872	0.714358120116095	-0.0318089934823106	-0.533953504978429	0.0393780913650733	0.00668416782256483	0.0482349574633512	0.0395418281625143	0.00026845870504514	0.0589149324998641	0.0273766185887064	-0.508940493578619	0.860366256166872	0.714358120116095	-0.0318089934823106	-0.533953504978429
123561	0	20608090599	0	60.0399385671349	130918693048002398	0.00581810280333747	-0.0224994697824346	-0.0274896504872326	1	0.225074867224099	0.0225672582486483	0.0386094914998311	0.0266956984134738	-0.222670957721792	0.974528082855223	-0.0357429922131114	0.974039526560979	0.223538451288626	0.999004393480765	0.0408000647563688	-0.0180437391359386	-0.0273866134675716	-0.224553359865621	0.0418630113687398	1	0.0205136741955126	-0.00372261041327553	0.00297211039803659	0.035783345715392	0.00291678844887754	0.0551879353220116	0.0231714345062717	-0.482970545400946	0.87532995887153	0.658969719486079	-0.026465476356299	-0.504043991813494	0.0356634744211918	0.00900316895730035	0.0443163391567966	0.035783345715392	0.00291678844887754	0.0551879353220116	0.0231714345062717	-0.482970545400946	0.87532995887153	0.658969719486079	-0.026465476356299	-0.504043991813494
123562	0	20608257200	0	60.0375234521576	130918693048168999	0.00577793197003982	-0.0224450279730116	-0.0274938502300253	1	0.223444708516357	0.0224826626163284	0.0361811891839284	0.0263141284253873	-0.221117797587491	0.974892038245912	-0.0333689762598402	0.974491963609806	0.221927745636446	0.999096630996513	0.0383709844799692	-0.0182644321416111	-0.0269852862853621	-0.22296049043408	0.0393550423794723	1	0.0223881619581509	-0.00340409498955162	0.00352054514900971	0.0377298396617357	0.00163935185742176	0.0551100423448684	-0.0484133382905799	-0.554455480446099	0.830803989445674	0.688653859227085	0.0582070509695037	-0.587708520608397	0.0385392664256605	0.00865686532993206	0.0448460600291695	0.0377298396617357	0.00163935185742176	0.0551100423448684	-0.0484133382905799	-0.554455480446099	0.830803989445674	0.688653859227085	0.0582070509695037	-0.587708520608397
123563	0	20608423911	0	60.0330902393399	130918693048335713	0.00561925590376919	-0.0224158605610951	-0.0277711357506983	1	0.220194596035521	0.0212132166921681	0.033227672335576	0.0246797889365642	-0.218011806180424	0.975634029943603	-0.0306254525011084	0.975308352592491	0.218713737617057	0.999226195451835	0.0352770425244188	-0.0173936940751914	-0.0252907607136907	-0.219776809062328	0.0361543817617091	1	0.0223772944968897	-0.00311795814926662	0.00331042264288454	0.037394091713378	0.00203323379992887	0.054830113655538	-0.0666706383309327	-0.559887884077387	0.825881700516419	0.706746645434206	0.0805519432461232	-0.594250480995376	0.0384358322525554	0.00912475333981342	0.044638198856813	0.037394091713378	0.00203323379992887	0.054830113655538	-0.0666706383309327	-0.559887884077387	0.825881700516419	0.706746645434206	0.0805519432461232	-0.594250480995376
123564	0	20608590331	0	60.0350364472706	130918693048502133	0.00538225719680144	-0.0222811523554639	-0.0279243734116609	1	0.218298702654419	0.0191886488414364	0.0307227780297109	0.0223721419648012	-0.216227945034662	0.976086555101541	-0.0283867643348045	0.975799885314353	0.216815071964786	0.999346625988454	0.0325585565801434	-0.0156927218451915	-0.0229162315984706	-0.217949353586194	0.0333536442767308	1	0.0217556705109536	-0.00310589438691579	0.0030429030282476	0.0371095046451684	0.00229775160710785	0.054751379115285	-0.0376414140778788	-0.545699875868494	0.837134857369664	0.717006519328471	0.0449343095771834	-0.577224081139777	0.0377798059341393	0.00920103935654259	0.0444002770275598	0.0371095046451684	0.00229775160710785	0.054751379115285	-0.0376414140778788	-0.545699875868494	0.837134857369664	0.717006519328471	0.0449343095771834	-0.577224081139777
123565	0	20608756898	0	60.0366944276342	130918693048668700	0.00515538390530191	-0.0219383930498964	-0.0280332392676933	1	0.218110701260578	0.0170880447638159	0.0318139923695451	0.0204045619308252	-0.216067579466446	0.976165178110714	-0.0296995012227646	0.975806577859808	0.216609007736637	0.999350585870409	0.0334114308140562	-0.0134938064098836	-0.0208997323461763	-0.217785105297167	0.0342264378582286	1	0.0202227499424679	-0.00242194216613527	0.00277429916818645	0.0348244478923926	0.00357723352399054	0.0545094296225943	-0.0157971976038591	-0.536198942135234	0.843943803224433	0.712759045053392	0.0187161194270529	-0.565927500718946	0.0352155713413588	0.0103533274406419	0.0440604309298779	0.0348244478923926	0.00357723352399054	0.0545094296225943	-0.0157971976038591	-0.536198942135234	0.843943803224433	0.712759045053392	0.0187161194270529	-0.565927500718946
123566	0	20608923457	0	60.0355770829794	130918693048835259	0.00495250844422953	-0.0219680356632007	-0.0280024948930802	1	0.216619690514011	0.0149694518175489	0.0331227082243343	0.0184224894401448	-0.214635154888287	0.976520538528969	-0.0312421832030734	0.97608577603418	0.215128993425942	0.999342052488303	0.0344718451759444	-0.0112762590708253	-0.0188632021847276	-0.21631826351969	0.0353017379022794	1	0.00735722799524573	0.00865623203281594	0.0453915383088266	0.00742161377523643	0.00181385896370265	0.055803118495597	0.0187179367477842	-0.543065964747362	0.839481385604781	0.705353374512178	-0.0222933302323408	-0.574084121782011	0.0384141296056138	0.00813215710943958	0.0474359419202346	0.0383162303315337	0.00127167227514903	0.0578366228388382	0.00763083111012703	-0.543390795311948	0.839445182240518	0.705353374512178	-0.00909007650907319	-0.574471015997066
123567	0	20609090172	0	60.0297026968944	130918693049001977	0.00477972319933427	-0.0219181437472005	-0.0279045990920892	1	0.2166039751771	0.0136144049910371	0.0321532823251369	0.0169737607992819	-0.214652397163703	0.976543004601541	-0.03042738293398	0.976120462890452	0.215088391816756	0.999392848589641	0.0333645068659103	-0.0100371245621901	-0.0173797279608824	-0.216335917261408	0.0341674247573634	1	0.00372574797449291	0.00817068236295168	0.0476777496335777	0.00395238970983166	0.00125491345215192	0.0580386985509707	0.0317322370352083	-0.549119002905071	0.835141536376489	0.69026492178014	-0.0379779691324638	-0.581309725498614	0.0348331440617091	0.0101027467521831	0.0447366734875641	0.0349143769112608	0.00316971302523229	0.0550892791772016	0.0219836247752183	-0.549429544707692	0.835250798050526	0.69026492178014	-0.0263137140210852	-0.581681346070357
123568	0	20609256582	0	60.0353608275274	130918693049168381	0.00459332170139278	-0.0217252418886812	-0.0277532775888649	1	0.21828581360564	0.0115033992615973	0.0334728401138794	0.0150483323199513	-0.216319333757359	0.976206685869934	-0.0319502882221433	0.975714644495079	0.216702818625793	0.999376168805776	0.0344511010072788	-0.00777141315823544	-0.0154138880130915	-0.218042957656301	0.0352939204284081	1	0.0030183127699394	0.00857983942503451	0.0477395346827041	0.00297914838286718	0.00164196857525787	0.0580886830301288	0.0106557031077786	-0.550456538484995	0.834795816490713	0.686860668987489	-0.0127637492176081	-0.582910981209234	0.0335739957261467	0.0108484559373626	0.0445956428952754	0.0336323662289695	0.00390589858352869	0.0549420186024072	0.020193797953819	-0.550135437320384	0.834831247096388	0.663959751711898	-0.0241843616480963	-0.58252641493544
123569	0	20609423168	0	60.0409839756618	130918693049334967	0.00456657764832824	-0.0219045082147599	-0.02765195541402	1	0.22098995308294	0.0111707549419599	0.0347744957241484	0.0149039509828699	-0.218953298168969	0.97562150727935	-0.0332552875826041	0.975081530640216	0.219340134157274	0.999335758438023	0.0357136084044046	-0.00725121243919479	-0.015275177585569	-0.220741609855076	0.0366099145308264	1	0.00288835556060774	0.00846003084782748	0.0478880401386203	0.00285014770261082	0.00146457293071169	0.0581977343420788	0.0108382997103711	-0.555033798741447	0.83175718422748	0.702225686064052	-0.0130298680223125	-0.588403597482975	0.0334016462110909	0.0110144145520505	0.0447377685254128	0.0335128031689725	0.00401703156728035	0.0550467100566837	0.0244963840768733	-0.554542105284812	0.831795035230102	0.67183684585484	-0.0294415147793597	-0.587812613914492
123570	0	20609590756	0	59.9990160161373	130918693049502552	0.00456055925247926	-0.0220628713320098	-0.0275691746978723	1	0.222574974764356	0.0108782318443623	0.0376491187011309	0.014957939199437	-0.220481214927979	0.975276521771537	-0.0361239783127531	0.974629721675882	0.220889030548944	0.999235366790911	0.038534912610186	-0.00661379349236425	-0.0153359239064897	-0.2223077988225	0.0395174194044152	1	0.00477310286783844	0.00665219442561153	0.0498746891900562	0.00478970468896439	-0.000387659738204798	0.0601543935165663	0.0152761539229286	-0.558611705064906	0.829288612056021	0.691861653108672	-0.0184187099510562	-0.592711059345253	0.0372329127396474	0.00807461915763407	0.0487274927052541	0.0373831141768529	0.00103256097143148	0.0590054718855404	0.0276874397110198	-0.558124530616563	0.829295130822731	0.691861653108672	-0.0333743176336518	-0.592123814409331
123571	0	20609756480	0	60.0282973393658	130918693049668281	0.0045882386703361	-0.022128726220686	-0.0274569962814865	1	0.224573977343647	0.0112265366076235	0.0388060735314372	0.0154679148732251	-0.22241340244632	0.974829740017059	-0.0372150726458432	0.974142790210266	0.222847173303414	0.999187560960123	0.0397253406984594	-0.00679082682388946	-0.0158659674703652	-0.224289179761357	0.0407572093909777	1	0.0208506643010696	-0.00393790790060721	0.00521608989846689	0.0375921598823946	0.000786621523327254	0.0588517055488087	0.0326176869378317	-0.534748543640935	0.844381478700667	0.674174519987029	-0.0386098915745732	-0.564210141573471	0.0373713781788568	0.00752942647320507	0.0483762181211381	0.0375921598823946	0.000786621523327254	0.0588517055488087	0.0326176869378317	-0.534748543640935	0.844381478700667	0.674174519987029	-0.0386098915745732	-0.564210141573471
123572	0	20609922872	0	60.0358293829758	130918693049834680	0.00462687047427449	-0.022371958725952	-0.0271294804085653	1	0.230151271521313	0.0111702308306917	0.0430784775411113	0.0160028350300239	-0.227809749303204	0.973574150947637	-0.0414054860397528	0.972712616345711	0.228288746388632	0.999014261658368	0.0439645780633948	-0.00613358613650989	-0.0164357219469327	-0.229827691651546	0.0451671709305057	1	0.0189415460669975	-0.00326109082340498	0.00394632984482231	0.0338337375887821	0.00247722063013563	0.0560418031156768	0.0331806117379799	-0.531284794389505	0.846543273705009	0.693985583654567	-0.0391753580003054	-0.56011637588795	0.0336046197429585	0.00917572139711556	0.0455381088851932	0.0338337375887821	0.00247722063013563	0.0560418031156768	0.0331806117379799	-0.531284794389505	0.846543273705009	0.693985583654567	-0.0391753580003054	-0.56011637588795
123573	0	20610089473	0	60.0397943757122	130918693050001274	0.00471780558642076	-0.022410888869505	-0.0271243224007019	1	0.236867775249782	0.0114506327400878	0.0449603859408662	0.0166388044960836	-0.234318357901778	0.972017519047448	-0.0431755269940199	0.971076939151994	0.234830688190412	0.998928938440433	0.0458746705427744	-0.00604074075442269	-0.0171161314408044	-0.236517346258715	0.0472059297558451	1	0.0193361952267871	-0.00362297789146086	0.00418689300138576	0.0345933358649889	0.00159856402169757	0.0563913720454889	0.0354800798565292	-0.538988658342225	0.841565440183841	0.695779213783199	-0.0421346687861125	-0.569235975521253	0.0343378950540107	0.00839450696615487	0.045951069871329	0.0345933358649889	0.00159856402169757	0.0563913720454889	0.0354800798565292	-0.538988658342225	0.841565440183841	0.695779213783199	-0.0421346687861125	-0.569235975521253
123574	0	20610256802	0	60.0070448270627	130918693050168604	0.00510761487084627	-0.0224643190422548	-0.0271831002561187	1	0.239188726484913	0.0097868283040846	0.0446513099823809	0.015004094990133	-0.236614293710883	0.971487803909667	-0.0430466302634289	0.970543505509499	0.237049133169258	0.998960391985834	0.0453759840117302	-0.00437667893230638	-0.0154432223643596	-0.238879706336225	0.0467191477941052	1	0.0194642643996964	-0.00372840687279787	0.00397475169927389	0.0343906692705779	0.00183542455616257	0.0562786264122174	0.0322698262476829	-0.523409423199168	0.851470042937659	0.69612617967149	-0.0378808271256342	-0.550847344538572	0.0341702688788957	0.00843387783624971	0.0457116098996036	0.0343906692705779	0.00183542455616257	0.0562786264122174	0.0322698262476829	-0.523409423199168	0.851470042937659	0.69612617967149	-0.0378808271256342	-0.550847344538572
123575	0	20610423758	0	59.9930408072664	130918693050335557	0.00523642325233926	-0.0225172491599627	-0.027205243555858	1	0.240777581116637	0.0104560558378725	0.0434172993760718	0.0155527509140796	-0.238152430641918	0.971103254921098	-0.0417321416778091	0.970219816652275	0.238604140211792	0.999007777892639	0.044237169377931	-0.00515097616383374	-0.0160141790187378	-0.240463103195698	0.0455634402234758	1	0.00308433798387691	0.00598566792172611	0.0484729336994887	0.00345174961773341	-0.000837267336599421	0.0588917526476785	0.0427118667844781	-0.542043638401283	0.839264195890951	0.703612065336378	-0.0508481710724273	-0.572867096008164	0.0339536991594984	0.00857881686120403	0.0456271824673634	0.0342186672990919	0.00174045220289865	0.0560395098097514	0.0363279146936126	-0.54233842967054	0.839374356480174	0.703612065336378	-0.0432527602070215	-0.57321793139204
123576	0	20610589166	0	60.0344958212989	130918693050500968	0.00528617033670172	-0.0224741795864265	-0.0271739130938308	1	0.239627445161892	0.0109316054816523	0.0435563430655558	0.016016484737572	-0.2370237684011	0.971371816262749	-0.0418228584116507	0.970487382546438	0.237497555424139	0.998996657016894	0.0444294219082863	-0.00563078484452612	-0.0164870271422701	-0.239301170080604	0.0457485820528964	1	0.0199847332656315	-0.00375134902206102	0.00418163586942879	0.03548247850524	0.00134149521560952	0.0563831912153348	0.0403594779369512	-0.541704191805071	0.839599714817407	0.713365830488973	-0.0480329302487046	-0.572463213984218	0.0351663511116626	0.00817054181035349	0.0459661769560642	0.03548247850524	0.00134149521560952	0.0563831912153348	0.0403594779369512	-0.541704191805071	0.839599714817407	0.713365830488973	-0.0480329302487046	-0.572463213984218
123577	0	20610755787	0	60.0378839047439	130918693050667589	0.00541119309439203	-0.0220428830285667	-0.0269939815141379	1	0.239543064087224	0.0118755173245906	0.0404664141754922	0.016581649068371	-0.236949070859269	0.97138055711091	-0.0386532470728182	0.97063598730629	0.237427265992495	0.999115096175061	0.0414839482796902	-0.00693589433504664	-0.0170685306037874	-0.239224282231741	0.0427129408408731	1	0.00549407317367435	0.00751287469558132	0.0449012635607214	0.00581010554762769	0.0010315122278575	0.0555377484830378	0.0379704153460243	-0.515063796325162	0.856310418758036	0.675552145838018	-0.0443128542995669	-0.541082075850661	0.0346778099041533	0.00830584609607292	0.0459229091587996	0.0349099078174131	0.00181120648619078	0.0565537974987461	0.0329684780779064	-0.515278255439711	0.856388579398531	0.675552145838018	-0.038478100496375	-0.541332294340979
123578	0	20610922255	0	60.0357933399893	130918693050834059	0.00551100131909093	-0.0221511756591909	-0.0269899526206267	1	0.234873909595487	0.0117404611406065	0.0400439792983328	0.0163098090207134	-0.232418618778252	0.972479087577166	-0.0382930226873409	0.971749715388109	0.232886528284907	0.999133441810039	0.0410374985633808	-0.0069490408320766	-0.0167698002817374	-0.234563662391342	0.0422054448042935	1	0.0202531793028652	-0.00336549314851829	0.00419644898523435	0.0358597752637766	0.0022984777288334	0.0565473896989397	0.0345103045396745	-0.522094736969147	0.852189019237925	0.681868117637824	-0.0404739529095657	-0.549305162705055	0.0356106149613551	0.00887947111731832	0.0459701289399145	0.0358597752637766	0.0022984777288334	0.0565473896989397	0.0345103045396745	-0.522094736969147	0.852189019237925	0.681868117637824	-0.0404739529095657	-0.549305162705055
123579	0	20611088843	0	60.0357212541462	130918693051000642	0.00555703382860179	-0.0219439043535122	-0.0268765576991705	1	0.231963731808629	0.012010631544369	0.0411400296793351	0.016648967573192	-0.229572564695885	0.97314914037762	-0.0393729895933401	0.972378599945915	0.230064395458542	0.999085871969587	0.0421461256365912	-0.00715014157867791	-0.0171066723580821	-0.231638495386637	0.0433162173909398	1	0.00354128560109212	0.00702323950785973	0.0487059667755893	0.00371157023055912	0.000123871655056694	0.059079786897883	0.0272012829732231	-0.547755852437908	0.836195919820607	0.672832058224153	-0.0325183294113755	-0.579679535938258	0.0340864360477468	0.00974435904525176	0.0456709389594454	0.0343161783698501	0.00283975900822157	0.0560403032984045	0.0336835679786254	-0.547473845913397	0.836144607881331	0.672832058224153	-0.0402626106365993	-0.579342502068894
123580	0	20611255215	0	60.0795814135404	130918693051167380	0.00568680841679164	-0.0217468010643099	-0.0269139215921503	1	0.233278620684659	0.0115787868438042	0.0374857825444911	0.0158230655520629	-0.230893049326893	0.972850466602686	-0.0357928978330341	0.97221786700673	0.231325068977832	0.999233956119011	0.0384814090882012	-0.00711913571561904	-0.0162632090398551	-0.232995433492899	0.0395604046188148	1	0.0204139699498936	-0.00292034273035047	0.0042187534864384	0.0358550991695506	0.00261808928088502	0.0564193864845595	0.0336352806530647	-0.528261132390739	0.848415490134782	0.692990933322323	-0.0396240709727792	-0.556551319098287	0.0356191692240168	0.00927792450695867	0.0458912844798129	0.0358550991695506	0.00261808928088502	0.0564193864845595	0.0336352806530647	-0.52826113239074	0.848415490134783	0.692990933322323	-0.0396240709727792	-0.556551319098287
123581	0	20611422050	0	60.0395059949447	130918693051334218	0.00570497576729856	-0.0217710240737907	-0.0267367106601512	1	0.230188796753837	0.0115309542032925	0.0368864894513534	0.0156527259730363	-0.227892646649104	0.973560441766652	-0.035231334626249	0.972949398400506	0.228316055529494	0.999256596290495	0.0378736023552074	-0.00720034822583752	-0.0160764311977384	-0.229912828438529	0.0389069463366817	1	0.0201589154828672	-0.00298114027396704	0.00424805581686617	0.0352993719967189	0.00260929872513009	0.0563563818187103	0.0296982325336301	-0.524851274507533	0.850675704738414	0.673676600637583	-0.0348971714630738	-0.552540377942955	0.0351119590435136	0.00922693240993205	0.0458007292667008	0.0352993719967189	0.00260929872513009	0.0563563818187103	0.0296982325336301	-0.524851274507533	0.850675704738414	0.673676600637583	-0.0348971714630738	-0.552540377942955
123582	0	20611589560	0	59.9992320098303	130918693051501725	0.00574607426440621	-0.0216364592141764	-0.0267409075895947	1	0.229842511744049	0.0120960201613966	0.0364070617689386	0.0161518966330431	-0.227548905467843	0.973632688366379	-0.0346946639482317	0.973045771140363	0.227987296925454	0.999267429934887	0.0374622861854717	-0.00782180190768406	-0.0165877906266835	-0.229559812276231	0.0384810193159707	1	0.00629185237259638	0.0085555160395601	0.0452787859236884	0.00660413527788188	0.0021628401831328	0.0559680362440072	0.0375123804446305	-0.508084034731856	0.86049022944132	0.66499795331344	-0.043566612036167	-0.532958842418275	0.0360463446759398	0.00928726316181323	0.0459471996835337	0.0361981498352486	0.00287685910748789	0.0566305360095087	0.026419166184457	-0.508499632573402	0.860656813910651	0.66499795331344	-0.0306868805265373	-0.533441430832724
123583	0	20611756377	0	59.9914572164924	130918693051668545	0.00584033165248763	-0.0216857967611005	-0.0268020594203474	1	0.23129889811328	0.0128502757867931	0.0405187161610396	0.0173965632874843	-0.228913606319465	0.973291282416318	-0.0386669684703769	0.972556360554648	0.229431887700923	0.999100708204681	0.0416255496842406	-0.0080677430790393	-0.017872050586593	-0.230961508290442	0.0427740355087809	1	0.0205940654036572	-0.00268597600804711	0.00435797227067762	0.0360001231880068	0.00301844454443631	0.0565836600717799	0.03249191138891	-0.528458007615213	0.848337438689142	0.696428876959779	-0.0382819806710799	-0.556783204166902	0.0357787040140953	0.00968114681076295	0.0460570570081268	0.0360001231880068	0.00301844454443631	0.0565836600717799	0.03249191138891	-0.528458007615213	0.848337438689142	0.696428876959779	-0.0382819806710799	-0.556783204166902
123584	0	20611921776	0	60.0609979495175	130918693051833944	0.00603313908839056	-0.0216173091788378	-0.0272350785827083	1	0.236847884497658	0.0156585598890219	0.0413045885700528	0.0203753434457622	-0.234241270664806	0.971964954356279	-0.0390607418317331	0.971238041646075	0.234884918432519	0.999029080571242	0.0427515330348953	-0.0106396708663531	-0.0209599734007635	-0.236438052205401	0.043989168707245	1	0.00512808468566269	0.00711065849767321	0.0487573602779719	0.00536088351418518	0.000137581163085539	0.0590807182435655	0.0323133433902145	-0.553640983352844	0.832128301039595	0.697137604336366	-0.0388126637046251	-0.58673012749486	0.0369076569784559	0.0093608780484822	0.0459078078947867	0.0371285610919498	0.00237801343189224	0.0562248231181455	0.0331559413443642	-0.55360477938094	0.832119241335128	0.697137604336366	-0.0398241139553233	-0.586686653209407
123585	0	20612088316	0	60.076008165531	130918693052000484	0.00633321858825974	-0.0217427768682461	-0.0278358991403559	1	0.237338145202997	0.0198436817129327	0.0371445670442541	0.0240386865914946	-0.234679712969795	0.971775475028759	-0.0344424580030754	0.971284883764432	0.235413235943564	0.99911753994896	0.0391293609854336	-0.0152654667537335	-0.0247318293313921	-0.23688906623813	0.0402644101131261	1	0.00756909636719309	0.00793279072985428	0.0445007267121738	0.00761795745172949	0.00114596551925621	0.0549495935986906	0.0173664910680962	-0.53865014186736	0.842350538466175	0.717609126773404	-0.0206137829432018	-0.568834138010523	0.0374362318421069	0.0084807262936387	0.0448247537647189	0.0373983698011729	0.00167978539705359	0.0552648576620473	0.0122549414688277	-0.538822139506946	0.842330409273435	0.717609126773404	-0.0145478268141013	-0.569038295678963
123586	0	20612254835	0	60.0359375121948	130918693052167003	0.00661102530645305	-0.0213040727302942	-0.028899115224463	1	0.237277895761283	0.0182378165099237	0.0385423912274881	0.0226121940025029	-0.234636410214272	0.971820170445208	-0.0360168779476186	0.971246507940229	0.235335941404658	0.999095327376372	0.0403233904287628	-0.0135111435130431	-0.0232636811949825	-0.236844519651813	0.0414933242007124	1	0.00684530120891563	0.007518941714638	0.0473495749502353	0.00647485916976339	1.4701847153447e-005	0.0572837800682898	-0.0144564900664106	-0.594692681153204	0.803823130345086	0.699044322759124	0.0179827267731982	-0.636883334969693	0.0391621682365196	0.00952229041597992	0.0443695809035823	0.0384617183538539	0.00199084024948881	0.0542709256784871	-0.0386064787254653	-0.595189082236016	0.802657770277887	0.699044322759124	0.0480612660376101	-0.637500926365518
123587	0	20612422532	0	59.9971801325338	130918693052334694	0.00673612005827685	-0.0217008018260215	-0.0290483588858666	1	0.232465501570864	0.020232619728643	0.0384139222229947	0.0244887467903919	-0.229917973096238	0.972901858836725	-0.0357161175126751	0.972371203591046	0.230691571967252	0.999061890090127	0.040397624611096	-0.0156003748456284	-0.025165515667732	-0.231993397128283	0.0415215979706028	1	0.0229496615376124	-0.00304709483542575	0.0020521120862158	0.0382915071722985	0.00198261729452005	0.0539948889369337	-0.0378454061709492	-0.540225110860744	0.840669111379295	0.623767518603775	0.0449878202859779	-0.570704591327519	0.0389623886438767	0.00881645680384921	0.0435978434137178	0.0382915071722985	0.00198261729452005	0.0539948889369337	-0.0378454061709492	-0.540225110860744	0.840669111379295	0.623767518603775	0.0449878202859779	-0.570704591327519
123588	0	20612588033	0	60.0320090672346	130918693052500204	0.00658873982019194	-0.0212083410784283	-0.0293287400988595	1	0.226013770296056	0.021185502047596	0.0359812863987312	0.0250477358104295	-0.223649664253927	0.974347699032474	-0.0332817456854013	0.973926643746665	0.224408596102043	0.9991320915349	0.0380489195571081	-0.0169512060229802	-0.0257015235377939	-0.225557386225101	0.0390476837573698	1	0.023122165836753	-0.00250082563472909	0.00157464072669453	0.0385116853169683	0.00302056024136649	0.0535877450304435	-0.0479230156693617	-0.522611873129385	0.851222776148142	0.708120542676246	0.0562396603193707	-0.549911611035639	0.0393032986606145	0.00963382528631562	0.0430574044016027	0.0385116853169683	0.00302056024136649	0.0535877450304435	-0.0479230156693617	-0.522611873129385	0.851222776148142	0.708120542676246	0.0562396603193707	-0.549911611035639
123589	0	20612754579	0	60.0335227190863	130918693052666744	0.00640833868347764	-0.0207881818114549	-0.029280080696087	1	0.221993397724605	0.0222242206381003	0.031097104885478	0.0254738518580987	-0.219776660669035	0.975217566646889	-0.028378381194534	0.974982008263355	0.220464852172705	0.999272610628496	0.0332911848380764	-0.0185996413886847	-0.0261152601760731	-0.221585527804196	0.0341321741489597	1	0.00917467197436209	0.0100369737764057	0.0430970311961776	0.0082830264189161	0.0030986219877337	0.0534054065367068	-0.0569829590409725	-0.54907458010119	0.833828548243364	0.450866167099299	0.0682328512607005	-0.581256572835736	0.0394087780028103	0.0101228123456933	0.0437449792482394	0.0382930503157559	0.003165073050185	0.0540209227875977	-0.0728459541613258	-0.549193621771507	0.83251416370403	0.450866167099299	0.0872788630875141	-0.581399012457337
123590	0	20612921120	0	60.0274325366693	130918693052833286	0.00616368986421927	-0.0205719425024263	-0.0295908235876292	1	0.216209916886315	0.0197771324234038	0.033547322022843	0.0232305001822098	-0.214144539280186	0.976525708907738	-0.0311487008357653	0.976160039241226	0.214805344963324	0.999244765959536	0.0354075427705109	-0.0160063617798079	-0.02378444244678	-0.215815968631852	0.0362563773245484	1	0.00834715321503855	0.011263358649023	0.0423362593839733	0.00784441137347357	0.00411132984380874	0.0525244466103291	-0.025669964366348	-0.566578855069696	0.823607584907608	0.556943031812337	0.0311576259356194	-0.602348062981348	0.0384567109502816	0.0116248958231474	0.0428209794897852	0.0377405709268566	0.00445242556978691	0.0529842867237277	-0.0406640396066753	-0.566841265361464	0.822822833765739	0.556943031812337	0.0493799892998152	-0.602666554043867
123591	0	20613087816	0	60.0324415314036	130918693052999984	0.00599938737743822	-0.0204696184094483	-0.0295955955479532	1	0.213998970014918	0.0181288961453537	0.036529493777048	0.0218790438750411	-0.211980487237762	0.977028955798934	-0.034309115683241	0.976528067942258	0.212640111695781	0.999171753013539	0.0381733618037674	-0.0140926373844876	-0.0223897026220736	-0.213601058579784	0.0390710074243694	1	0.0065621873711363	0.0115861541131219	0.0419932795309993	0.0356498089720587	0.00586688963639228	0.0528831199624921	0.00220795173978714	-0.526830066063757	0.849967767883213	0.028159531437736	-0.00259768294378514	-0.554866773261832	0.0358102353292395	0.0125183198562734	0.0423482853926484	0.0356498089720587	0.00586688963639228	0.0528831199624921	0.00220795173978714	-0.526830066063757	0.849967767883213	0.028159531437736	-0.00259768294378514	-0.554866773261832
123592	0	20613253820	0	60.0867652890774	130918693053165985	0.00575620115854739	-0.0201492567007699	-0.0296584082258427	1	0.212895468387133	0.0172111945215916	0.0355673305416309	0.0208483083480528	-0.210930853003523	0.977278631348415	-0.0334651023453334	0.976796116140644	0.211540621199734	0.999222415162931	0.0371149935168927	-0.0133057240389291	-0.0213297885258976	-0.212527140409213	0.0379783936624618	1	0.00765773555350814	0.0117241963369883	0.0423932438887127	0.00709774642943544	0.00463069830588544	0.0526185555907771	-0.0303300447333015	-0.561883082005848	0.826660444524888	0.698516604305157	0.0366733964005337	-0.596660451996606	0.0381413765177549	0.0120376182879919	0.0427477215889385	0.0373356609199682	0.00492202290864059	0.0529442467211998	-0.0478957929087014	-0.562199088315141	0.825613818997278	0.698516604305157	0.0579473962647113	-0.597042513119885
123593	0	20613420876	0	60.0781376257961	130918693053333042	0.00563303070478824	-0.0203115360592731	-0.0299004857869911	1	0.212745841967377	0.0166453032413316	0.0388628428552146	0.020632859659314	-0.210759368684821	0.977320200146224	-0.0367951428417419	0.97670598673958	0.211403720237651	0.999109805059251	0.0403224996576204	-0.0123973164768162	-0.0211085323961784	-0.212351712377371	0.0412607430233241	1	0.019631760806428	-0.00117740355341737	0.000554397590591928	0.0357376121107315	0.00591453308096323	0.0527198430113752	0.0796203196851643	-0.481078845124395	0.87305426490397	0.156943429834069	-0.0909458718575515	-0.501884904324923	0.0349047178753315	0.0119576637082905	0.0418553660606106	0.0357376121107315	0.00591453308096323	0.0527198430113752	0.0796203196851643	-0.481078845124395	0.873054264903969	0.156943429834069	-0.0909458718575515	-0.501884904324923
123594	0	20613588217	0	60.0081251001386	130918693053500382	0.00546113143491733	-0.020351368409401	-0.0301335093901799	1	0.211026243748378	0.0153519458173874	0.0389651567537658	0.0193292911262313	-0.209104135276282	0.977702326434235	-0.0370516677740761	0.97706349562621	0.209700022484142	0.999126394616676	0.0402788545647559	-0.0111382878053299	-0.0197675436180192	-0.210658752906711	0.0412010689884887	1	0.00473059264394213	0.0101227877839245	0.0451191680561813	0.00445799830207737	0.00325625881566111	0.0555123180172799	-0.00800917669929705	-0.544437028667993	0.83876347971509	0.674021003721258	0.00954850024152379	-0.575717807037722	0.0360129810109434	0.0124448940337425	0.0420903199664233	0.0358346133611255	0.00557320813523437	0.0524825342585625	0.00127980084180649	-0.544121037412168	0.839005756091883	0.239046347218486	-0.00152537672109091	-0.575341135610076
123595	0	20613755037	0	59.9980440637635	130918693053667202	0.00541825553118257	-0.0204669037087406	-0.0301169811783514	1	0.212475204463143	0.0149622020834072	0.0411055277369945	0.0191949803325893	-0.210506323611168	0.977404031324683	-0.0392005616369408	0.976674002497614	0.211118944703307	0.999046980225345	0.0423672109655547	-0.0104952721556075	-0.0196362124381169	-0.212092860012993	0.0433518923156663	1	0.0193219188382039	-0.000735546457322041	0.000243915429765016	0.0341470771213418	0.00642131271098348	0.052099361067031	0.0558287099419216	-0.499759048076694	0.864363377875126	0.238471280876693	-0.0644998040119918	-0.523320570622025	0.0336209022578488	0.0127106985248251	0.0413561415264242	0.0341470771213418	0.00642131271098348	0.052099361067031	0.0558287099419216	-0.499759048076694	0.864363377875126	0.238471280876693	-0.0644998040119918	-0.523320570622026
123596	0	20613920526	0	60.0351445736334	130918693053832694	0.00533049568396518	-0.0205151840247655	-0.0301836364046627	1	0.21325792332088	0.014308800741624	0.0432225624258227	0.0187862112228241	-0.211263793517357	0.97724852919641	-0.0413611274634869	0.976420095751193	0.211879809675626	0.99896763481248	0.0444005198380159	-0.00960512546890091	-0.0192212083746934	-0.212867756696558	0.0454414596307307	1	0.00603355507588339	0.0115732161518657	0.0417191399321959	0.00603634737743415	0.00437858223831235	0.0518907302229638	0.0145254393816837	-0.570724642931892	0.821013028861926	0.3650701899148	-0.0176902480458748	-0.607388067254202	0.036124222708795	0.0123868765446974	0.0422753891687646	0.0359676378473184	0.00517247683921659	0.0524330423460844	0.00377330497048201	-0.571123196390926	0.820855685680383	0.3650701899148	-0.00459676220722297	-0.607873514302302
123597	0	20614088310	0	60.0320090672346	130918693054000472	0.00503921302361137	-0.0210042259735221	-0.0299758954381555	1	0.213866566731871	0.0173926509456038	0.0448403171073652	0.0220294456586765	-0.211769501741191	0.977071328847725	-0.0426296495643219	0.976220668513994	0.21254627577098	0.998848044750549	0.0463344849801757	-0.0124779405202679	-0.0225425855079891	-0.213385171755633	0.0474275336657865	1	0.00467505302495699	0.00955200232902522	0.0455908721388359	0.00418706292788772	0.00224983163910995	0.055673101697785	-0.0241993460226189	-0.578451459786951	0.815357774429374	0.675616428573552	0.0296707102795343	-0.616829030319901	0.0365666277697099	0.0117681683476345	0.0425942266205162	0.0358844134633965	0.00444440821768132	0.0526514191313101	-0.0376312465097138	-0.578832016287341	0.814578041814814	0.452254552338285	0.0461644043200779	-0.617295637703771
123598	0	20614253757	0	60.033955205064	130918693054165925	0.00491385947885538	-0.020989086649054	-0.030325443684956	1	0.216149330077339	0.0194268713182127	0.0477896342398485	0.0244110062494182	-0.213912449635694	0.976547780021412	-0.0453063544895976	0.975598473318476	0.214837038476891	0.998674840484506	0.0494882081865455	-0.0141237471561672	-0.0249920425275252	-0.215578373289051	0.050682558929608	1	0.0209512854448466	-0.00337832311545723	-0.000433017075969541	0.0348268603092004	0.0058663721514114	0.0528317272114786	-0.0868758816831544	-0.331038281208973	0.939609619765562	0.122512593796599	0.0921974204707126	-0.33740368329437	0.0360382859956038	0.0100633788096447	0.0411626405755389	0.0348268603092004	0.0058663721514114	0.0528317272114786	-0.0868758816831544	-0.331038281208973	0.939609619765562	0.122512593796599	0.0921974204707126	-0.33740368329437
123599	0	20614420276	0	60.0349283212973	130918693054332444	0.00494757452808187	-0.0211274780209864	-0.0302729530312627	1	0.218107110037267	0.0199242650715164	0.047924459843679	0.0249622481907915	-0.21580909126087	0.976116449146524	-0.0453602590420711	0.975170532532091	0.216759957973596	0.998658767079575	0.0496877108572753	-0.0145532925781854	-0.0255674502231275	-0.217520371220421	0.0509088169121956	1	0.00492411782454442	0.00938849274819648	0.0408990115646805	0.00571856852644579	0.00383203695624349	0.0520228173715107	0.0742024713085552	-0.443172398842457	0.893360071950793	0.186273951002274	-0.082869759393985	-0.45913449051278	0.0343544532800605	0.0106241901802251	0.0414772433054348	0.0350748210418106	0.00505757777045407	0.0526012667037927	0.069687860731467	-0.443432025756743	0.893594785459239	0.186273951002274	-0.0778284508816635	-0.459424132372929
123600	0	20614586826	0	60.0346039457143	130918693054498994	0.00493605218883841	-0.0213772194572558	-0.0303093728718802	1	0.217850266403308	0.0209761469634624	0.0480660675618826	0.0260147881211851	-0.215529812436552	0.976150670106862	-0.0453895649316944	0.975219402362058	0.216533841816706	0.998630571429856	0.0499401362398603	-0.015587321707813	-0.0266440751431269	-0.217234361566602	0.0511644361841676	1	0.026889315611815	-0.000504631472875151	0.00423068259390269	0.0423782965168807	0.00196924681137451	0.0542816527903727	-0.248616487521605	-0.726996202676007	0.64005184432754	0.166744418410847	0.37049418181454	-0.813937135725901	0.0457578268118506	0.011182628737182	0.0466042594518375	0.0423782965168807	0.00196924681137451	0.0542816527903727	-0.248616487521604	-0.726996202676007	0.64005184432754	0.166744418410847	0.37049418181454	-0.813937135725901
123601	0	20614753143	0	60.0482667968513	130918693054665308	0.00479477446448029	-0.0214786722391989	-0.0299914711262867	1	0.218638229453719	0.0234614391204034	0.0444101347074744	0.0280996998491274	-0.216290214875024	0.975924664007271	-0.0414845324595115	0.975216729943827	0.217327778261973	0.998743931363292	0.0465926237400866	-0.0184305989596114	-0.0287849457763247	-0.218013132694557	0.047740384088169	1	0.00831933680971797	0.0123392692038545	0.0440790011011912	0.0337961305232863	0.00439305245181598	0.0523054887533449	-0.251284828106686	-0.716367587987699	0.650902000338054	2.39334852558237e-008	0.368428471492798	-0.798582212223701	0.0372061226317236	0.0134758976865897	0.0444873127345062	0.0337961305232863	0.00439305245181598	0.0523054887533449	-0.251284828106686	-0.716367587987699	0.650902000338054	2.39334852558237e-008	0.368428471492798	-0.798582212223701
123602	0	20614920138	0	60.0125546264279	130918693054832306	0.00440323985959948	-0.021548877054068	-0.0298617483983679	1	0.218385220521961	0.0271367631414485	0.0440242351684578	0.0316965166377469	-0.215961775287607	0.975887207851224	-0.0407048879744035	0.97528886089811	0.217151444625769	0.998668334797907	0.046606323848729	-0.0221225597362308	-0.0324682786688752	-0.217676742689706	0.0477508738758767	1	0.0212944393973977	-0.00271109841779912	0.000561490629747249	0.0340635323128229	0.00428392063231679	0.0525178210422059	-0.161278986869069	-0.466520289953621	0.869682647553736	0.141367799599714	0.183362770955717	-0.485352626122294	0.0362633612345346	0.0102219837015382	0.0417870167992263	0.0340635323128229	0.00428392063231679	0.0525178210422059	-0.161278986869069	-0.466520289953621	0.869682647553736	0.141367799599714	0.183362770955717	-0.485352626122294
123603	0	20615086548	0	60.0358293829758	130918693054998713	0.00438420361538172	-0.0217127900110392	-0.0298726909875505	1	0.219453071101162	0.0269150208455288	0.0449857085482686	0.031602458259517	-0.216992994892203	0.975661480637453	-0.0416642073637118	0.975014584162529	0.218198658325672	0.998631753178672	0.0475457762380846	-0.0217720165627551	-0.0323794818016324	-0.218733008922194	0.0487255715161067	1	0.0387413238266574	-0.00871729869822542	0.0101395016232643	0.0622697084516364	-0.00713349357753596	0.0694737413335639	-0.432153143090572	-0.44295102548683	0.785517695495847	0.122164336852848	0.502958936440614	-0.458887557383264	0.0678602904605345	-0.00141431390040483	0.0599193508965723	0.0622697084516364	-0.00713349357753596	0.0694737413335639	-0.432153143090572	-0.44295102548683	0.785517695495847	0.122164336852848	0.502958936440614	-0.458887557383264
123604	0	20615252881	0	60.0721827347741	130918693055165046	0.0044024628367734	-0.021853197234083	-0.0298141976091865	1	0.219989327295742	0.0271176059140136	0.0452842964383561	0.0318467004518813	-0.217506179198256	0.975539260963342	-0.0419289069447216	0.974884409662404	0.218728952266513	0.998612915214273	0.0478690903168399	-0.0219270554222221	-0.0326336374450801	-0.219258749988484	0.049062918637644	1	0.0352467312642798	-0.00688587673973451	0.00769834210926028	0.0557066522183555	-0.00374862508182224	0.0645271435067785	-0.410440316136994	-0.46032913551474	0.787169507720934	0.115005413020932	0.480630798451077	-0.478365916076473	0.0610309728716433	0.00218205982648859	0.0549496393381912	0.0557066522183555	-0.00374862508182224	0.0645271435067785	-0.410440316136994	-0.46032913551474	0.787169507720934	0.115005413020932	0.480630798451077	-0.478365916076473
123605	0	20615420873	0	60.0299189115855	130918693055333035	0.00341469578364313	-0.0222501451480434	-0.0297161450479572	1	0.215961929600174	0.0373344770288257	0.0449871644780753	0.04186130609616	-0.213328401036704	0.976083308105946	-0.0405981562574512	0.975769628984257	0.215000978742938	0.998298262424822	0.0486274044449072	-0.0321862513588061	-0.0428607567767939	-0.214980524377323	0.0497937291524131	1	0.0217452887041263	-0.00314259298152415	0.000847100033234356	0.0317910314696233	0.00420552871918193	0.051757468973658	-0.325512025073076	-0.459342260327874	0.826466338945335	0.134015468708485	0.375202085330292	-0.477254575067116	0.0360527543992071	0.0101019409451225	0.0416421320769828	0.0317910314696233	0.00420552871918193	0.051757468973658	-0.325512025073076	-0.459342260327874	0.826466338945335	0.134015468708485	0.375202085330292	-0.477254575067116
123606	0	20615586404	0	60.0284054414549	130918693055498572	0.00349740956401856	-0.0221296670279828	-0.029626580534637	1	0.218603313575473	0.0354061708623241	0.0387537196530221	0.0393267036701435	-0.216083313342106	0.975582601358562	-0.0345744090100026	0.975458996363421	0.217449664647423	0.998628069212983	0.0422817704071745	-0.0308906340366333	-0.0402891797249497	-0.217801219852282	0.043318397021804	1	0.0074539815375956	0.00669043255219254	0.0436294641953374	0.00299588835491983	0.00220862767472363	0.0543655655627898	-0.34569418445066	-0.347668634386	0.871562993421111	0.732066066320827	0.377603934397864	-0.355083475342005	0.0364468419399198	0.00920473150319017	0.0416083360442251	0.0318457690988508	0.00470814243164776	0.0522788943910438	-0.355486513967282	-0.34717217282043	0.867813816902295	0.732066066320827	0.388784324149337	-0.354554034629332
123607	0	20615753980	0	60.0359014690785	130918693055666146	0.00339590435823459	-0.0223965666670445	-0.0296171181322452	1	0.217338467603173	0.0337307851110321	0.0429421310000411	0.0380961715436175	-0.214802776038386	0.975914160733372	-0.0389334376678661	0.975562505672513	0.216245196379781	0.998515332453679	0.046233807242868	-0.0288021860758463	-0.0390165856004778	-0.216489887652661	0.04735651471355	1	0.00708132125795017	0.00652274621203696	0.043613992955218	0	0	0	0	0	0	0	0	0	0.0360683403640793	0.00915039647873177	0.0416520550386578	0	0	0	0	0	0	0	0	0
123608	0	20615919391	0	60.0371990485305	130918693055831559	0.00325100425542379	-0.0227045688845156	-0.0292756342388874	1	0.216987211479996	0.0321515761502977	0.0446765411130446	0.0367106227695677	-0.214464211424891	0.976041716420856	-0.0408306303082857	0.975562587594527	0.215894644015315	0.998491457051335	0.047778025323061	-0.0270568012102383	-0.0375940147090831	-0.216143244399141	0.0489357440675251	1	0.00944082843849904	0.00623917885160072	0.0417181158931505	0.0352127458758367	0.00304376097404103	0.0527496628380747	-0.342599337676315	-0.324958222895084	0.881491830476392	1.39340166645268e-010	0.370691194345361	-0.33096755322552	0.0396440401679982	0.00725650206929306	0.0418930315299464	0.0352127458758367	0.00304376097404103	0.0527496628380747	-0.342599337676315	-0.324958222895084	0.881491830476391	1.39340166645268e-010	0.370691194345361	-0.330967553225521
123609	0	20616085958	0	60.0354689550586	130918693055998123	0.00304510119937725	-0.0229730812676424	-0.0290118055898514	1	0.215782357098193	0.0314266659557908	0.0449693619878085	0.0359994499577611	-0.213300275960593	0.9763232210072	-0.0412220692739597	0.975808050366027	0.214707684645021	0.998501267203759	0.0479754219990594	-0.0263358743257299	-0.0368557745825123	-0.214951736713387	0.0491252586871217	1	0.0165702347963148	0.00101163923435358	0.0466116530708613	0.0139881148455014	-0.00151560075304939	0.0582138289629166	-0.204891155077815	-0.200448875843019	0.95803959351592	0.0237075206057215	0.210691072045789	-0.201816074218511	0.0582786158554718	-0.00103493467051653	0.05212934589395	0.0530122673345322	-0.00363198699942538	0.0631189269804567	-0.412434615680947	-0.194686254072529	0.889940981337143	0.0237075206057215	0.433974590424314	-0.195937573614504
123610	0	20616252586	0	60.0326577658246	130918693056164755	0.0029168943134715	-0.0233505320194802	-0.0291278519413978	1	0.214781161609235	0.0313220998060305	0.0427816714166687	0.0356428693309883	-0.212366185789835	0.976539906506094	-0.0390835502906862	0.976117036683222	0.213700741209384	0.998600051052737	0.0457835541416543	-0.0264915874878933	-0.0364829476729235	-0.213995743297496	0.0468694046308574	1	0.0274724610499909	-0.0054639103040415	0.00237956764733703	0.0430856347421435	0.00172519901004952	0.0544864268737977	-0.398342166881919	-0.414244588769026	0.818367239544324	0.109478368941462	0.45299342288149	-0.427112674865203	0.0482457839077501	0.00707674250418988	0.0444872347654814	0.0430856347421435	0.00172519901004952	0.0544864268737977	-0.398342166881919	-0.414244588769026	0.818367239544325	0.109478368941462	0.45299342288149	-0.427112674865202
123611	0	20616420147	0	59.9878584574482	130918693056332312	0.0028197569640325	-0.0236058432460108	-0.0291447114778893	1	0.213271163144133	0.0317632889135047	0.0425115914036225	0.0360232384039208	-0.210886004995051	0.976846671280668	-0.038796708000188	0.976449110916789	0.212230886626242	0.998597587491199	0.0455436788922443	-0.0269931763547328	-0.0368603622496031	-0.212481260366958	0.0466083637413888	1	0.00698147071373611	0.00737252668239606	0.0424635009090794	0.00351755534744068	0.0017273522985444	0.0529982418995457	-0.264528386596527	-0.442512504923831	0.856859040724129	0.132923433980569	0.299436260113663	-0.458398494133452	0.0358483592068882	0.00839697758149249	0.0424450154073625	0.031784346983249	0.00273673589552277	0.0527743652756999	-0.310233022725356	-0.440870426454914	0.842252182358794	0.132923433980569	0.352916776425048	-0.45656820073092
123612	0	20616585642	0	60.0418852191289	130918693056497810	0.00176246135331054	-0.0236313020194259	-0.0292397880184219	1	0.213236894971088	0.0399119166768304	0.0446323493579683	0.0443256137480886	-0.210610731210334	0.976564570248636	-0.0400303573122019	0.976365841871632	0.212384823656863	0.998214811781168	0.0485063163448599	-0.0348471923594955	-0.0453582004904424	-0.212199661978442	0.0496396599674294	1	0.0195210445967201	-0.00463596112929873	0.00101595584165252	0.0347726142019772	0.00206961253228748	0.0527608149423837	-0.139523148164076	-0.486452745771988	0.862494647668772	0.680520362831535	0.160377653033801	-0.508025137653703	0.0367057401929883	0.00825289364847594	0.0421175044357291	0.0347726142019772	0.00206961253228748	0.0527608149423837	-0.139523148164076	-0.486452745771988	0.862494647668772	0.680520362831535	0.160377653033801	-0.508025137653703
123613	0	20616752254	0	60.0346039457143	130918693056664419	0.00166495353862424	-0.0237096815619297	-0.0292174422450939	1	0.211852329035603	0.0389971020061161	0.0432396349143574	0.0432459283876728	-0.209312296657129	0.976892088280997	-0.0387783740675848	0.976718342857552	0.210991744933948	0.998311588324288	0.0470068207148282	-0.0341223009734287	-0.044240005519938	-0.210871624907505	0.0480901975758981	1	0.0179040657646365	-0.00421111886950946	0.00125489696159562	0.0345399351389606	0.00185083938032951	0.0526550731063129	-0.029321785252696	-0.535819441521637	0.843823298444073	0.554176383865071	0.034734750847715	-0.565477968426894	0.0351016380586	0.00862618617254707	0.0422133699083065	0.0345399351389606	0.00185083938032951	0.0526550731063129	-0.029321785252696	-0.535819441521637	0.843823298444073	0.554176383865071	0.034734750847715	-0.565477968426894
123614	0	20616918999	0	60.0197585044997	130918693056831167	0.00158036108320416	-0.0238572893060579	-0.0289418370149372	1	0.21167267259918	0.0381094191865731	0.0431928380776611	0.0423575641728589	-0.209159291049221	0.976963780150078	-0.0388300282419002	0.976757960816276	0.210798754476312	0.998347667731074	0.0468644529448302	-0.0332514268281291	-0.0433291940621278	-0.210715155891705	0.047942830367782	1	0.00277194691431423	0.00738551352839633	0.0466436117485736	0.00246226074767313	-0.000350064548537761	0.0564063759915028	-0.00920130463606692	-0.612919544524126	0.790091746529055	0.699320881798979	0.0116453421148105	-0.659750265478239	0.0347663245440387	0.00966621520802104	0.0427073677495003	0.0344022203004629	0.00191585130047947	0.0524566901567493	-0.0114607127546636	-0.612990052140506	0.790007498723863	0.699320881798979	0.0145060760608688	-0.659839502299362
123615	0	20617085395	0	60.0773074792643	130918693056997563	0.00120549386205775	-0.0241157568769326	-0.0291688239366381	1	0.207897100531961	0.0374853651305541	0.044744696036457	0.0418278308821025	-0.205449828036464	0.977773389249005	-0.0405163445369907	0.97747607959242	0.207120592047223	0.998302989271823	0.048279208614266	-0.0325616281307014	-0.0427525888492506	-0.206923318194997	0.0493515977465663	1	0.0171904946002116	-0.00772866555264893	0.00022657712307482	0.0361036857685134	0.00132328063165155	0.0532496500508872	0.101514836749738	-0.296976794019767	0.949473286476989	0.441573906035719	-0.106512374926096	-0.301525045462798	0.0349347937606942	0.00501635663007786	0.041407146888806	0.0361036857685134	0.00132328063165155	0.0532496500508872	0.101514836749738	-0.296976794019767	0.949473286476989	0.441573906035719	-0.106512374926096	-0.301525045462798
123616	0	20617251917	0	60.0415607683639	130918693057164085	0.00108178456534047	-0.0245013671416675	-0.0289499484768198	1	0.20410512000328	0.0374965513671657	0.0452472299560642	0.0418155238307016	-0.201728849236798	0.978548380690685	-0.0410955410481475	0.978228924126402	0.203419095732094	0.998279829743506	0.0487200511914775	-0.0326149986842827	-0.0427062169034166	-0.203122738950652	0.0497632271101119	1	0.0153392438706715	-0.00533220143291644	0.000975338356361471	0.0324805173056156	0.00232160054733892	0.0527757766548873	0.0783344095998453	-0.463258365268215	0.882754443365574	0.203660806237728	-0.0885067873162237	-0.481668367027105	0.0316578255605166	0.0081378839840331	0.0417874180296611	0.0324805173056156	0.00232160054733892	0.0527757766548873	0.0783344095998453	-0.463258365268215	0.882754443365574	0.203660806237728	-0.0885067873162237	-0.481668367027106
123617	0	20617418511	0	60.076982645562	130918693057330676	0.000802709623118567	-0.0242648604000506	-0.0293098476685837	1	0.202461713589067	0.0371528290512544	0.0406400302246122	0.0409797885311868	-0.200227314486723	0.978892067321712	-0.0365952698391471	0.97875692451897	0.20173167557815	0.998489580895734	0.0440897407522732	-0.0327818791874128	-0.0418390089820202	-0.201589928162656	0.045016238013227	1	0.0169398607811817	-0.00422742740641585	0.00128613736641421	0.0334161856202644	0.00173442137454514	0.0524007310807961	-0.022897545123024	-0.560485388947996	0.827847710151543	0.512974194143697	0.0276520771134272	-0.594971786065308	0.0339057507374044	0.00882120293236474	0.0421641372553174	0.0334161856202644	0.00173442137454514	0.0524007310807961	-0.022897545123024	-0.560485388947996	0.827847710151543	0.512974194143697	0.0276520771134272	-0.594971786065308
123618	0	20617585202	0	60.0308198228971	130918693057497370	0.000631211683180154	-0.0244136800341099	-0.0291157878338197	1	0.200929457289211	0.035947235403035	0.0413484505776161	0.0398270000878352	-0.198739568038752	0.979242765691825	-0.0374517920282121	0.979034773805171	0.200220565762195	0.998504468361499	0.0446485808960189	-0.0315488650523682	-0.0406488189956679	-0.200071666308726	0.0455731169747225	1	0.0167161956354129	-0.0043210213668536	0.00147098310803372	0	0	0	0	0	0	0	0	0	0.033620943296129	0.0087989545350069	0.042351426014517	0	0	0	0	0	0	0	0	0
123619	0	20617751577	0	60.03773972319	130918693057663743	0.00042633774668422	-0.0246692477281377	-0.0293703797263771	1	0.197220630980072	0.0347904016384616	0.0415675385729219	0.03863305520785	-0.195127851129777	0.980016636980609	-0.0378595708895155	0.979758793644874	0.196568967966978	0.998535998318222	0.0446970691322904	-0.0304636188528923	-0.0394004147047318	-0.196387805347444	0.0455888733177551	1	0.0164690606017842	-0.00446219613016627	0.00116187109499618	0	0	0	0	0	0	0	0	0	0.0333204130273734	0.00881083627519281	0.0420147563956161	0	0	0	0	0	0	0	0	0
123620	0	20617918930	0	60.0116182492931	130918693057831098	-4.23321965992775e-005	-0.0249670465715836	-0.0291519098149723	1	0.19012563765548	0.0381698141147266	0.044083365155107	0.0420956169675748	-0.188036372934953	0.981259538290246	-0.040176783326485	0.981017134568109	0.189713488622483	0.998305456818531	0.0474099582075683	-0.0337418249225011	-0.0428732867479336	-0.18916247214576	0.0482897790506172	1	0.0160280268540745	-0.00449967568470018	0.00118602806367897	0	0	0	0	0	0	0	0	0	0.0329599837309144	0.00911270695966769	0.041892996050345	0	0	0	0	0	0	0	0	0
123621	0	20618084669	0	60.0773074792643	130918693057996834	-0.000139032336290018	-0.0247327203687543	-0.0291211827662404	1	0.18710089992062	0.0374721747013645	0.0441533869247403	0.0413504408734713	-0.185082359704977	0.981852667748887	-0.0403772904105073	0.981580859458232	0.186731600872332	0.99832851079125	0.0473659843271082	-0.0331156771038889	-0.0420898380790082	-0.186155669318261	0.0482173942688786	1	0.0159061747506252	-0.00417387510546925	0.00116704673647492	0	0	0	0	0	0	0	0	0	0.0328059286010598	0.00956175477776452	0.0418458239488343	0	0	0	0	0	0	0	0	0
123622	0	20618251345	0	60.0347120705192	130918693058163513	-0.000128501430281505	-0.0247640731260903	-0.0291093645969784	1	0.184696003046983	0.0377123117171419	0.0461325914861217	0.0417229285717409	-0.182671658731967	0.982288278626753	-0.0423718142790757	0.981936386383154	0.184405971843358	0.998230347457989	0.0493152937019086	-0.0332291321132162	-0.0424497219288765	-0.183703150412641	0.0501803318269449	1	0.0158741596224182	-0.00410223322738446	0.0011292469476831	0	0	0	0	0	0	0	0	0	0.0327457975364679	0.00976388188874302	0.041775211849173	0	0	0	0	0	0	0	0	0
123623	0	20618419150	0	59.9917451358693	130918693058331316	8.04060378978237e-005	-0.0250735156269472	-0.0294643817951948	1	0.18155278672204	0.0404352330293795	0.039303532542963	0.0437492102662173	-0.179668938830251	0.982753824220844	-0.0354076908683971	0.982798808692863	0.181253405648713	0.998414894734874	0.0427267369629403	-0.0366350094861375	-0.044487585157321	-0.180649903295481	0.0434471925533002	1	0.0163139770227404	-0.00441490903517291	0.000653093931588789	0	0	0	0	0	0	0	0	0	0.0334073713843876	0.00947666099619664	0.0411973582316027	0	0	0	0	0	0	0	0	0
123624	0	20618584513	0	60.0415247184953	130918693058496681	0.000142724561429339	-0.0259795658311091	-0.030730571749302	1	0.157508197529869	0.0425026076573017	0.0354383109410941	0.0450898857447055	-0.156026197198184	0.986723227653734	-0.0319344348296274	0.986997887726443	0.15752892272739	0.998472380226735	0.0386134097356523	-0.039521013561711	-0.0456648212048545	-0.156666289245878	0.0391021384488542	1	0.017109738492637	-0.00585701028764226	0.0002642737869137	0.0344962505612214	0.00427091555791051	0.0540443344238653	-0.0246460413481149	-0.399547995631857	0.916380909792665	0.365782988595515	0.0268884927393497	-0.41102372191389	0.0349492560002111	0.00931341100431008	0.0426593431746247	0.0344962505612214	0.00427091555791051	0.0540443344238653	-0.0246460413481149	-0.399547995631857	0.916380909792665	0.365782988595515	0.0268884927393497	-0.41102372191389
123625	0	20618752402	0	59.9877505013476	130918693058664652	-0.000124043581457222	-0.0257909959544129	-0.0312502991166747	1	0.153763446387036	0.0461756411829155	0.0325709300062204	0.0484679020906627	-0.152326317923795	0.987141102038968	-0.0288833143083857	0.987675567358177	0.153826941067767	0.998407039549248	0.0359675758354964	-0.0434708737780238	-0.0490598663440549	-0.152921634159759	0.0364003020393639	1	0.00103077415279236	0.00933382949713584	0.0422534891756112	0.000645868198363391	0.0045598386399362	0.0537482839592597	-0.0211687631410337	-0.379383966934493	0.924997129238857	0.714631990447192	0.0228812263707756	-0.389130396085808	0.0327042367183117	0.0117644865339389	0.0386835485909982	0.032743464522667	0.00700591019635095	0.0501989475167286	0.0138245211453864	-0.378307060480445	0.925576928518503	0.714631990447192	-0.0149350019769169	-0.387966751379248
123626	0	20618917611	0	60.0350364472706	130918693058829779	-0.000220074796406526	-0.0252778054360571	-0.0311750224697025	1	0.150618905049813	0.0498213735595894	0.0356180083096011	0.0522786118329086	-0.149070817041216	0.987443587376762	-0.0317175158633085	0.988049015184376	0.150841449146597	0.998128722125701	0.039205039214993	-0.0469256749324505	-0.0528940071003584	-0.149628523590353	0.0396584406924654	1	0.00103608856551242	0.0105288857801957	0.0401733982301248	0.00181522424618171	0.00612176782636889	0.0517905094511783	0.0709530411589966	-0.352693076371904	0.933045154228675	0.770924249774618	-0.0758985187459281	-0.360447568987987	0.0332083342000861	0.0120686749489074	0.0386662093179152	0.0334763788933811	0.0076246749159782	0.0503036066106831	0.0313253911618757	-0.354050674956724	0.934701470754831	0.770924249774618	-0.0335012536952492	-0.361898796698726
123627	0	20619084281	0	60.0322973759883	130918693058996450	-0.000394781541385144	-0.0248866871217071	-0.0314558713365851	1	0.148452682129996	0.0493039478148839	0.0417672359191947	0.0521822871401742	-0.14677755474861	0.987792163529778	-0.0379333325620186	0.988134603137867	0.148832349851465	0.99791686587088	0.0452366610570269	-0.0459953617971633	-0.0527781331602719	-0.147309751247096	0.0457479156505989	1	0.00108592920635736	0.010741392880051	0.0398679927308885	0.00217705456536098	0.00687978863035665	0.0516473298366781	0.0949091572969946	-0.310325665752317	0.945880665325471	0.728799324500572	-0.100004742404998	-0.315535592054358	0.0335731059540743	0.0122252671346785	0.0381947220563741	0.0340393118017724	0.00831465068778264	0.0500158781382825	0.0459415113411233	-0.312442235379756	0.948825182574006	0.728799324500572	-0.0483815778819947	-0.317762894408409
123628	0	20619250773	0	60.0394699475435	130918693059162942	-9.98307895882434e-005	-0.0248497226464009	-0.0317562426397018	1	0.143673094551484	0.0495721067832825	0.0462316299484279	0.0526780055619421	-0.141926058681108	0.988474593298818	-0.0424838133164957	0.988634272142145	0.144213042239808	0.997707448772487	0.0495910255310191	-0.0460497215048763	-0.0532418548217159	-0.142406899651379	0.0501191360110756	1	0.000844671930876274	0.0112605370180403	0.0385853635457253	0.00190491164141185	0.00797949027546698	0.0505502253498166	0.0913112619995863	-0.264122005182829	0.96015718494955	0.722221363153154	-0.0948151744275008	-0.267293487726909	0.0324914806086499	0.0129926907632733	0.0364586921915536	0.0331039159547998	0.0096757754488707	0.048453399180216	0.0563289812600735	-0.26586811464825	0.96236229741381	0.722221363153154	-0.0584652845782404	-0.269104335717811
123629	0	20619417373	0	60.0313603826639	130918693059329541	0.000319372210167629	-0.0244783811918564	-0.032659275053335	1	0.137187136650752	0.0487367790271729	0.0430446089754003	0.051496693666659	-0.135613837785624	0.989422547520753	-0.039542834153615	0.989683263818908	0.137707667120802	0.997890001357114	0.0462160612537306	-0.0456028603674095	-0.052000299775164	-0.136032997673608	0.0466639303386676	1	0.00147563661405901	0.0119235193281303	0.0376820698212059	0.00249261833458697	0.00865885481171657	0.0496518784586229	0.0878552966560826	-0.262770743053483	0.960850135788403	0.69994339908331	-0.0911814241319428	-0.26589274280663	0.0335790804201134	0.0135486835367283	0.0354983318797549	0.0340682296743723	0.0102434364917943	0.0475019178014291	0.0464663963559069	-0.264640977892973	0.963226882322928	0.69994339908331	-0.0482029758426988	-0.267831607733661
123630	0	20619583889	0	60.0615390529136	130918693059496054	0.0013870021606817	-0.0237312491440741	-0.0338107552447445	1	0.134500225611517	0.0442282519701626	0.0407391934301079	0.0468031847162214	-0.133114890285301	0.989994892857913	-0.0376229929106515	0.990142853125617	0.134913456736928	0.998195357785671	0.0435609502719369	-0.0413336582767787	-0.047241013842001	-0.1335111816328	0.0439662603018691	1	0.00234735026113726	0.0121412351500809	0.0370989354725836	0.00345406598955238	0.00911778140700542	0.0491304086959783	0.0945306049378985	-0.243751193176762	0.965219830170816	0.712589030616651	-0.0976255308168493	-0.246231838720511	0.0347330417875294	0.0132543989328542	0.0358599047265375	0.0354845077006551	0.0102049994381083	0.0479175355760392	0.0668637558809922	-0.245028635519646	0.967207426524873	0.712589030616651	-0.0690209185575166	-0.247549228320168
123631	0	20619750459	0	60.0315766092965	130918693059662627	0.00171969941947468	-0.0234347150605255	-0.0345923398903308	1	0.127383453167318	0.0446916819977061	0.0350396566916555	0.0467750558827478	-0.12618916230639	0.990902815347488	-0.0320842911950095	0.991286976476171	0.127752606733663	0.998390050233715	0.0377680497926973	-0.0423188138914205	-0.0471694692498091	-0.126526484908357	0.0380815966991298	1	0.00289100824593148	0.0127099477133959	0.0361448883241852	0.00375010027831182	0.00986500855483884	0.0482421211147372	0.0743717107956066	-0.229009139779271	0.97057903466482	0.712135467282219	-0.0764766797994196	-0.231059648803085	0.0352658539242557	0.013651491543635	0.0347509747744399	0.035851646428713	0.0107887636332164	0.0468634326609562	0.0532332853459984	-0.22982361970775	0.971775345003	0.712135467282219	-0.0547247201538526	-0.231896447541824
123632	0	20619917057	0	60.034387697273	130918693059829225	0.00207697182098461	-0.0231177483912985	-0.0353377900556442	1	0.122410993217845	0.0446222797736033	0.0329069217312083	0.046499154713055	-0.121309813234773	0.991524965809695	-0.0300809484387842	0.991978423973769	0.122775986705632	0.998465304931521	0.0355349909731618	-0.042477043971335	-0.0468622705704549	-0.121609334974201	0.0358070315144747	1	0.00338912466564319	0.0133777364857	0.03528213089001	0.0042692930361938	0.0106053388711493	0.0473952889820561	0.0759178202216922	-0.223290721886124	0.971790995066511	0.702629226960258	-0.0779632062032157	-0.225189130960534	0.0355947526999162	0.0142251813725931	0.0339077663669667	0.0362298083546123	0.0114376061226424	0.0460352611017131	0.0570094656128576	-0.223985373266719	0.972923672953385	0.702629226960258	-0.0585291056713052	-0.225901833499367
123633	0	20620084793	0	60.0368746484091	130918693059996958	0.00227472544600626	-0.0226961715965524	-0.0360323557190744	1	0.118607720681441	0.045282934647861	0.0288362509902791	0.0468628066145069	-0.117620967041729	0.991952209266344	-0.0260731964379905	0.992560856229845	0.118924913738805	0.998560997527801	0.0314365200434886	-0.0434474328797232	-0.0472079081998138	-0.117893877822102	0.0316615496087331	1	0.00393274793233294	0.0141641475721405	0.0344987648423198	0.00486380856950042	0.0113397517741493	0.0465956956012447	0.080088955958156	-0.227536558336417	0.970470439402433	0.71195517720878	-0.0823393233933701	-0.229547132530945	0.0362231475100006	0.0147938255959074	0.0332726599090658	0.0368902686388269	0.0119540327295894	0.0453863103033889	0.0596827432492508	-0.228206005405668	0.97178186299963	0.71195517720878	-0.0613387384629453	-0.230234667798943
123634	0	20620250158	0	60.0368025599693	130918693060162326	0.00251782645908292	-0.0224265992705603	-0.0366266059635925	1	0.118183267456994	0.0452983547525512	0.0271698183750318	0.0467752149429323	-0.117238954197626	0.992001565969374	-0.0244209813155621	0.99265752014918	0.118467984547999	0.99860687707357	0.029767017148635	-0.0435686785597798	-0.0471174612049629	-0.117509203478017	0.029978213906194	1	0.00421122531325832	0.0145163607319816	0.0339125167671771	0.00509547812268261	0.0116830349279763	0.0460122554260868	0.0763457051356819	-0.228137101347082	0.970631132972916	0.712348979105409	-0.0784941273023989	-0.23016389687003	0.0365633635715983	0.0151313575202695	0.0325671920480025	0.0372567151224233	0.0122874916370175	0.0446784137231699	0.0617875106757833	-0.228593848047457	0.97155913672784	0.712348979105409	-0.0635107122249376	-0.230633040471028
123635	0	20620417990	0	60.0388571483464	130918693060330158	0.0026543921749983	-0.0220123774480142	-0.0373024995266564	1	0.116176978218273	0.0462433813484562	0.025060242409447	0.0475718760322782	-0.115283675431582	0.992192819360106	-0.0223097999962306	0.992947013656048	0.116440976016454	0.998618640640609	0.0276749390337523	-0.0446643964985574	-0.0479095110895315	-0.115540574440526	0.0278643027569229	1	0.00442733621874036	0.0151756112175558	0.0329962024270653	0.00539024956677442	0.0122490551521329	0.0450674876540859	0.0828108216595176	-0.23571546297735	0.968287451291944	0.704409195066879	-0.0853153732952122	-0.237954710197219	0.0368131831799511	0.0155873850966595	0.0318197088881384	0.0375715637260912	0.0126498616930593	0.0439046505595134	0.0671812883306521	-0.236180005482448	0.969384175396187	0.704409195066879	-0.0691924250526953	-0.238432749798654
123636	0	20620583356	0	60.0331983586924	130918693060495524	0.00250099127236029	-0.0214361174911321	-0.0376667164772434	1	0.114868808553658	0.0469659597577484	0.019788105447161	0.0479774644082499	-0.11410263592716	0.992309806150997	-0.0170421496785349	0.993215729127645	0.115030780870922	0.998703022946907	0.0224299774389911	-0.0457074180937495	-0.0483116578853951	-0.114351689371245	0.022579349932464	1	0.00447583875598869	0.0156753597211533	0.0326596120047889	0.00535559544904346	0.0128234592465942	0.0447543479859638	0.0760300481833672	-0.229605212576445	0.970309681560975	0.705296875533125	-0.0781967023752536	-0.231672039302424	0.0368531146532366	0.0159730579185429	0.0313268834235289	0.0374885661895209	0.0131090899168759	0.0434365443861844	0.0572034690222618	-0.230044705555804	0.971497399161502	0.705296875533125	-0.0588138444369859	-0.232123620212677
123637	0	20620750875	0	60.0026161140626	130918693060663038	0.0018899077490523	-0.0208896443954017	-0.0381647184807621	1	0.111366894790491	0.0492900551642205	0.0201150102002968	0.0502836324373574	-0.110589193496864	0.992593364168136	-0.0173228109875227	0.993604527241048	0.111579405203578	0.998584736779206	0.0228051250337895	-0.0480463291396744	-0.0506155750766483	-0.110815860264927	0.0229478843619194	1	0.00399071416041543	0.0165520845199832	0.0320682932932247	0.00495107795162298	0.0136893470923079	0.0441553536020006	0.0824871466981353	-0.230642250761444	0.96953598323801	0.71770833211405	-0.0848746019743192	-0.232737677813644	0.0363275963450291	0.0168648796630161	0.0306471480163188	0.0371004345399151	0.0139932241169744	0.0427469957653367	0.0681985069374752	-0.230993942753432	0.970562085630138	0.71770833211405	-0.0701517161599795	-0.233099130133809
123638	0	20620916418	0	60.0368025599693	130918693060828583	0.000951880196850944	-0.0203537427705823	-0.0379866213856341	1	0.109386320724824	0.053803614868434	0.0203149571395779	0.0547764390679327	-0.10856227848306	0.992579353711129	-0.0173243388911276	0.993818840704296	0.109653906191958	0.998348340512981	0.0232022316111125	-0.0525570874691688	-0.0551300339146305	-0.108776665774538	0.0233422999199261	1	0.00345752243734062	0.0172072373402658	0.0322310683571655	0.00445311493183261	0.0143435132972368	0.0443146075521317	0.0853122537324767	-0.230799721184109	0.969253995640164	0.703895381159014	-0.0877922203598234	-0.232899514600826	0.0357893768987432	0.0175838697728418	0.0306872771409943	0.0365713684756474	0.0147098827378616	0.0427859831749641	0.0689349667854057	-0.23120143750904	0.970460646109902	0.703895381159014	-0.0709141319553688	-0.233312397931592
123639	0	20621084214	0	59.9937246564009	130918693060996379	-0.000117393398103253	-0.0197392301795228	-0.0381522799622362	1	0.107217556389074	0.0588118944246868	0.0226374518944888	0.05987240813624	-0.106276564730077	0.992532410822509	-0.0194303696301964	0.994003705340373	0.107606201055714	0.998016911419842	0.0257279139998293	-0.0574484025993408	-0.060249865302714	-0.106477648915033	0.0258773391087785	1	0.00265893046001316	0.0180120928220866	0.0317943626581187	0.00376641352439456	0.0151298222671822	0.0438642101458037	0.0942931081673363	-0.232520533371471	0.968009819843161	0.702152522585328	-0.0971028985376702	-0.234668447718153	0.0349769245157849	0.0184035892476613	0.0301772171546546	0.0358987264931661	0.0155123917499841	0.0422619702817946	0.0801465361991154	-0.232911726790541	0.96918969260859	0.702152522585328	-0.0825066470132014	-0.235070684674703
123640	0	20621249743	0	60.0292702721847	130918693061162105	-0.00115289878508428	-0.0192566144256359	-0.0382568856319046	1	0.106167220541439	0.0633843337039232	0.0252534660938599	0.0645549830241134	-0.105086352315511	0.992365614440452	-0.0218262790744788	0.994053290821295	0.106684903098409	0.997675432046174	0.0285466909531408	-0.0618774492614754	-0.0649600844902015	-0.105280733743776	0.0287095749095169	1	0.00175052996442975	0.0183703863779845	0.0318395713175119	0.00276664308359812	0.0155899889950574	0.0439405748004911	0.0868064389133112	-0.224227715490011	0.970662955803568	0.705041146895372	-0.0891927772739343	-0.226150500659673	0.0340344938226905	0.0188929781289228	0.0299760671675793	0.034822117152503	0.0161007197939968	0.0420935315426609	0.0692140248276774	-0.224734078474754	0.971958853418835	0.705041146895372	-0.0710908541101424	-0.226670125255493
123641	0	20621416205	0	60.0331623188649	130918693061328567	-0.0021039501852023	-0.0189802649061423	-0.0383062043646547	1	0.105754382902201	0.0658452847150996	0.0315503687692326	0.0673301951445002	-0.104426241187941	0.992250878041013	-0.027986673323248	0.993918668720038	0.106500826692025	0.997338152753669	0.0349405226226644	-0.0639981948241804	-0.0677521601847534	-0.10461697052717	0.0351398368135949	1	0.000680822328369551	0.0186659131549321	0.031807895208041	0.00172763232191174	0.0159220254094149	0.0439146619376168	0.0891970421017974	-0.2213951112271	0.971096335285553	0.70951643890851	-0.0915948871874348	-0.223244851783443	0.0330109874476969	0.019478821388999	0.0297241208770269	0.0338319097799453	0.0167219914685157	0.0418474857281705	0.0718022626188605	-0.22200612383864	0.972397920637922	0.70951643890851	-0.0737066462080173	-0.223871457630234
123642	0	20621582627	0	60.0395059949447	130918693061494989	-0.00288646443334728	-0.0186487665455714	-0.0384477406533552	1	0.103923345843209	0.0655484778816336	0.040868045944847	0.0674860642271146	-0.10229562915113	0.992462208545851	-0.0373526846145127	0.993773577600037	0.104970726472253	0.997020766126374	0.0441551890563092	-0.0632448511120002	-0.0678941091693036	-0.10247488487638	0.0444026361061458	1	0.000217264963177583	0.0192145103735764	0.0319009875814482	0.0007265690410493	0.0163316467939115	0.0440119647902625	0.0464439849469641	-0.231247778225439	0.971785686933104	0.721727760855932	-0.0477560771063738	-0.233360029443092	0.0317834755339735	0.0203707435127857	0.0297600721092874	0.0322301989165698	0.0174835084643882	0.0418726404576909	0.0421776572518166	-0.231423084570992	0.971938476013989	0.721727760855932	-0.0433681888302922	-0.233540223730046
123643	0	20621749348	0	60.0761164395289	130918693061661707	-0.00386512379582151	-0.0184854123273727	-0.0381169529027738	1	0.10442029055174	0.0682193395691837	0.0465053450640985	0.0704425084978622	-0.102528230970788	0.992232742279013	-0.0428116340298777	0.993476469642687	0.105696112785638	0.996596717327636	0.0499246043580043	-0.065593573553179	-0.0708750229950204	-0.102708716163863	0.0502101906462466	1	-0.00170933163742709	0.019612156128093	0.0313710700913821	-0.00146740585367444	0.0167654517462034	0.0434985915343692	0.0250155580744044	-0.227776456963906	0.973392062586908	0.696245769487109	-0.0256937096371189	-0.229793500409355	0.0306865561108908	0.0209391558412314	0.0294925008083929	0.0308240803647613	0.0180840828428538	0.041620140531502	0.0174218797376851	-0.228109385629392	0.973479628083807	0.696245769487109	-0.0178945913246752	-0.2301354305602
123644	0	20621916045	0	60.0280811363556	130918693061828407	-0.00447433758693114	-0.0189435411538641	-0.0382502489575391	1	0.0979391376998326	0.0663629832418909	0.0558871676771116	0.0689066635083363	-0.0958081564902463	0.993011917790562	-0.0524827109691153	0.993651339810882	0.099511707559324	0.99624165581122	0.0589729772182192	-0.0634409267313946	-0.0692805203371094	-0.0959553390131852	0.0592802311925203	1	-0.0019436967421877	0.019487176385929	0.0316403571717763	-0.00170532339256604	0.0166778850118047	0.0437757875169643	0.0246676905232004	-0.224792257656911	0.974094423524619	0.70564361297119	-0.02531830477928	-0.22672983213228	0.0295920516979988	0.0211207978367749	0.0295344874938956	0.0296511110034834	0.0182961139177152	0.0416698767647778	0.0110921597622643	-0.225505849309007	0.974178667349697	0.70564361297119	-0.0113856737213195	-0.227462228570758
123645	0	20622082465	0	60.0790038901155	130918693061994827	-0.00566246581424177	-0.019394820881488	-0.0383072612575429	1	0.0901340745483401	0.071831194475342	0.0607692084196151	0.0743629391988495	-0.0876997836305537	0.993367455287751	-0.0573647682655683	0.994099830198288	0.0920587364760793	0.995579949896313	0.0638300520984327	-0.0688933074657147	-0.0747200802639651	-0.087812594704746	0.0641208733547748	1	-0.00375025845726622	0.0197428782240546	0.0312050582052436	-0.0034870530374777	0.0170290182922991	0.0433613182026975	0.0264687406808242	-0.217266105861558	0.975753475530846	0.699947030050222	-0.0271198124449101	-0.219012794801342	0.0285397417466442	0.0216180894693091	0.0292503768134448	0.0286011895268771	0.0188862355503528	0.041406988114946	0.0110752960930492	-0.21814831710501	0.975852780679905	0.699947030050222	-0.0113488641124666	-0.219916686718843
123646	0	20622249005	0	60.036658383609	130918693062161363	-0.00616978932539024	-0.0191889027671602	-0.0382604245071105	1	0.0899353793019986	0.0688590409239017	0.0649490622586072	0.0715800148092526	-0.0874470658756754	0.993594138544327	-0.0616726386969974	0.993855360525769	0.0919130458114841	0.995526386951173	0.0678567094982482	-0.0657470901258265	-0.0719172580877588	-0.0875589022799817	0.0681704449416538	1	-0.00461193663623568	0.0199742697471734	0.0311068977869712	-0.00432027455436376	0.0172927090794265	0.0432688020561701	0.0286872569462353	-0.214764491956027	0.976244464406211	0.705606016721861	-0.0293768673178429	-0.21645068873242	0.027559950798188	0.0220603926009848	0.0293137330978136	0.0276031781988006	0.019355819109016	0.0414765211671	0.00955993663931702	-0.215938924601925	0.976360071107589	0.705606016721861	-0.00979109186349212	-0.217653339797471
123647	0	20622415611	0	60.0695846068085	130918693062327970	-0.00655197042885347	-0.0197368112768746	-0.0380219549260417	1	0.0813015086803718	0.0671349751258591	0.0724747656509416	0.0698940996434245	-0.0786503985908213	0.994449058341623	-0.0695518299889187	0.994076823151415	0.0835093564720894	0.995126804874749	0.0750025631208353	-0.0640098253792144	-0.0701688534034018	-0.0787317121993777	0.0753067822451114	1	-0.00462291131796631	0.0198949507058316	0.0317637847510096	-0.00452372331189652	0.0172566109816064	0.0439404763713551	0.0132029758210538	-0.210909436361873	0.977416436879893	0.707209037733441	-0.0135072138905479	-0.212505230875249	0.0269652070717964	0.0222787701340902	0.0295044751723935	0.0269782526653767	0.0196312516185553	0.04167987970458	0.00702288541489036	-0.211336958878979	0.977388033941604	0.707209037733441	-0.00718523688881796	-0.212942612207776
123648	0	20622582302	0	60.028189237666	130918693062494664	-0.0073407386220919	-0.0200940912932593	-0.0377542055630886	1	0.0768502621408518	0.0656853131652433	0.0735707696313867	0.0683375873356962	-0.0742370695756479	0.994896392423833	-0.070858548204253	0.994348058443665	0.0790632962612775	0.995142723584673	0.0758999088941046	-0.0626910163129054	-0.0685804244882758	-0.0743054277524839	0.076183597768159	1	-0.00537847428163108	0.0200178016653075	0.031789707353819	-0.00540067381873154	0.0173929785657833	0.0439696918044811	0.00348024626433599	-0.209565857208797	0.977788340786635	0.693373915119657	-0.00355928928849479	-0.211130936551948	0.0261337742766671	0.0225487277718963	0.0294396805682161	0.0260238825122279	0.0199141763280647	0.0416174087015714	-0.00281831981652453	-0.210004750206813	0.977696303544197	0.693373915119657	0.00288260475171269	-0.211579818306277
123649	0	20622748749	0	60.0768382761552	130918693062661107	-0.00766644691918724	-0.0199696385412628	-0.0378881763952765	1	0.0757761380048813	0.0608832698835311	0.0778266063152724	0.0636709430713591	-0.0732143523952195	0.995281703645632	-0.0753218647892777	0.994108117220001	0.0779465712008525	0.995124428246573	0.0799294056067754	-0.0577811597865435	-0.063885729389645	-0.0732799196643316	0.0802305406532711	1	-0.00633399228659224	0.0200543696900352	0.0317824976914108	-0.00637904242850399	0.0175150395096909	0.0439808352528427	0.00147870708652053	-0.20273395580388	0.979232738724284	0.719834703123243	-0.00151006589555207	-0.204149051477111	0.0251873209646525	0.0227766432477549	0.0294501126003235	0.0251242534134161	0.0202344178393446	0.0416477809208188	0.000710109269172088	-0.202791290185739	0.979221725846414	0.703159274939525	-0.000725177072721134	-0.204207602076735
123650	0	20622915295	0	60.0401548555674	130918693062827654	-0.00817296490807356	-0.0201150004710021	-0.0378980022733298	1	0.0780306014607602	0.0614318698965715	0.0823845393361183	0.0644713400406754	-0.0752872394966069	0.995075513658305	-0.0797626551683113	0.993570934142779	0.0803412575651322	0.994726779147853	0.0845495735981347	-0.0580517394271087	-0.0646999681792234	-0.0753585449829622	0.0848921460063142	1	-0.00751888782018546	0.0197170703652729	0.0315781018502384	-0.00737351298870747	0.0172144981954336	0.043782368264917	0.0166323696028069	-0.200212432517737	0.979611324019239	0.72912893167135	-0.0169769083539045	-0.201574738620478	0.0245618325886098	0.0225344084928128	0.0295918512107528	0.0245601991523497	0.0200155267129642	0.0417945243568726	0.00556207220084896	-0.201089217618694	0.979557139686264	0.688225702200521	-0.00567808880192756	-0.20246972525617
123651	0	20623081883	0	60.0356131257062	130918693062994242	-0.00835660675264428	-0.0196525272559797	-0.0383577038692799	1	0.0859704018018164	0.056781342003854	0.0873372483660029	0.0603573627427759	-0.0832334537572994	0.994700548375424	-0.0846348949864762	0.992502056575254	0.0881850454698549	0.994582285843341	0.0895089932326565	-0.0528603520335529	-0.0606046199731385	-0.0833298588335693	0.0899418798456334	1	-0.00821750237490172	0.0196823643296549	0.0314503855417257	-0.00803700758370624	0.0170640572935342	0.0436286860004614	0.0196770532127699	-0.209488803304286	0.977613039431758	0.723949960411373	-0.0201249327295864	-0.21105213343822	0.0239377426741646	0.0226162308306525	0.0296908186951768	0.0238941438519663	0.0199721372950571	0.0418668964100128	0.002493916286006	-0.210925467080074	0.97749896558442	0.691897419759559	-0.00255131817286273	-0.212521630521927
123652	0	20623248616	0	60.0244059234485	130918693063160978	-0.00892157161794765	-0.0200365401711988	-0.0387905791881518	1	0.0872265675670342	0.059698563693344	0.0932528812572814	0.0635614082058134	-0.084159085103239	0.99442304668661	-0.0903450464829363	0.991861201892007	0.0897169368477255	0.993880133599062	0.0955437312225584	-0.0554407382813531	-0.0638310425834702	-0.0842587494008676	0.0960314283503551	1	-0.00827802494689176	0.019177509789533	0.0311616691245705	-0.00806348724023903	0.0166019054359911	0.0433503146201426	0.0222965070051788	-0.206179372585849	0.978260155631146	0.701916322389267	-0.0227880561743068	-0.207668823279971	0.02322182793179	0.0222244510205231	0.0290926664277701	0.0233523852130991	0.0196386679957384	0.0412806392266006	0.0162671253753421	-0.206726674929717	0.978263493392515	0.701916322389267	-0.0166270400521886	-0.208228176040523
123653	0	20623415039	0	60.0351445736334	130918693063327398	-0.00956240836660489	-0.0191676128950263	-0.0392016032158567	1	0.0980461272024201	0.0587145028300599	0.0930259715600358	0.0630544149260161	-0.0949656303192543	0.993481590074222	-0.0898165116479826	0.990883077978183	0.100417727577707	0.993960328682048	0.0955628318675699	-0.053950071100277	-0.0633831107380461	-0.095108953531086	0.0961447394245528	1	-0.00949071537959542	0.0192478863272535	0.0310522298471103	-0.00933389229223312	0.0165096602995268	0.0432054729749286	0.0180129542487768	-0.218966092160815	0.975566186356955	0.74946908888063	-0.0184620048425345	-0.22075472202817	0.0226344088582184	0.0223722142826766	0.0291851435991896	0.0226305502410858	0.0196144390385884	0.0413360555326277	0.00592127567728377	-0.220043608035892	0.975472064723998	0.708156284695811	-0.00607008971978498	-0.221859173993933
123654	0	20623582576	0	60.00488439759	130918693063494935	-0.00964310004670716	-0.019351061389866	-0.0397316623902756	1	0.0962198355248679	0.0539649148797042	0.100524778237604	0.0585920547956825	-0.0931556315995175	0.993926053293762	-0.0975605519706896	0.990336215068109	0.0985703800527631	0.993503351687348	0.102743415486671	-0.0489375189413923	-0.0588819705167801	-0.09329089413591	0.103376165826359	1	-0.00972285883673839	0.0190328672248088	0.030893690692772	-0.00977309447943758	0.0162705835709268	0.043043374011816	0.00151246296686999	-0.220431966867184	0.975401179227726	0.730444849154078	-0.00155060480436481	-0.222257308538472	0.0218832170939748	0.0224649200906318	0.0287581110494449	0.0217839373201149	0.0196954304526893	0.0409059532723185	-0.00166614527193115	-0.220737565852635	0.975331815835712	0.705849648163142	0.00170828391337702	-0.222570625201572
123655	0	20623748327	0	60.028981992506	130918693063660695	-0.010615845033464	-0.0196892528636537	-0.0398194421474804	1	0.0933752284205987	0.0546196490285947	0.102872684554848	0.059210975685421	-0.0902245815703652	0.994159738291002	-0.0999456943475032	0.990367047913373	0.095833024520499	0.993229539703575	0.10503635222057	-0.0496230407413779	-0.0594885408744806	-0.090347444002909	0.105663008874817	1	-0.0113321853605915	0.0190871232278257	0.0303551660192501	-0.0111555494480768	0.0164690775096885	0.0425350822847024	0.0193549439782566	-0.209463784826189	0.977624830387346	0.732032946679225	-0.0197953398860727	-0.21102654729902	0.0206758745305406	0.0225646218943255	0.0285425016439062	0.0207340464398085	0.0199310899189269	0.0407208071649352	0.0105939449276191	-0.210338215848425	0.977571277853729	0.701442008573382	-0.0108365808988038	-0.211920902216649
123656	0	20623914768	0	60.0325496484194	130918693063827127	-0.0114497306627174	-0.0200137294165653	-0.040584649119636	1	0.0944409640216951	0.0555480588974921	0.10894547941809	0.0604615300854323	-0.0910457950262844	0.994009590792644	-0.105894714305856	0.989626555867222	0.0970854747346978	0.992537512067836	0.111130297985799	-0.0501930673278508	-0.0607510538509239	-0.091172051433886	0.111826703431121	1	-0.0123249968374706	0.0188019561623041	0.0295410358855034	-0.0121520704977218	0.0161319848842774	0.0417098444923654	0.0191592347417114	-0.213583491784246	0.976736922493135	0.741770940614702	-0.0196130376242128	-0.215241632976462	0.0197140284971985	0.0224475614554371	0.0279489036559917	0.0197809669640157	0.0197630747417167	0.0401160335692259	0.0114077115056675	-0.214403573890449	0.976678540575765	0.701177464259593	-0.0116795775772382	-0.216081162752734
123657	0	20624082317	0	59.9985840334168	130918693063994676	-0.0118448443650699	-0.0201648257402019	-0.0412555059271318	1	0.0958136795871285	0.0504574887210244	0.114993734755263	0.0557454750670898	-0.0925206340039692	0.994149070458273	-0.1121039157225	0.988821360955678	0.0983108752755415	0.99213162135335	0.116928390056753	-0.0447503911659873	-0.0560148984783217	-0.0926531422156359	0.117703676214047	1	-0.0135407005841689	0.0184153066554374	0.0289155350005252	-0.0133010930682712	0.0157990854032051	0.0410942453917421	0.0243895987292071	-0.209454564688455	0.977514159899998	0.736544915212301	-0.0249454591038754	-0.211017117994736	0.0184391292262999	0.0222719620724052	0.0273608289265438	0.0185160767129102	0.019632794584289	0.0395378102459832	0.012105510152219	-0.210831800671494	0.977447394210844	0.7068937631722	-0.0123841869662496	-0.212425809309988
123658	0	20624247845	0	60.0404792911381	130918693064160207	-0.0120845085049726	-0.0208871735841556	-0.0420377782714012	1	0.0933491021712717	0.0440042224463587	0.128059129119124	0.0497697493913766	-0.0901176030997511	0.994686779673418	-0.125433333642152	0.987471680989252	0.0957400546045211	0.990852890623495	0.129531837228598	-0.0378424667172743	-0.0499939064379197	-0.0902400279503409	0.130430540920343	1	-0.0145808359668687	0.0181218777844499	0.0280253820034325	-0.0141504090905773	0.015458927677652	0.0401883091760844	0.0397375078348685	-0.213590813322283	0.976114693535242	0.744621061411996	-0.0406874086177908	-0.215249127457032	0.0173665636088196	0.0224713543521667	0.0265891716396895	0.0176077834446915	0.0197795498116677	0.0387524771651842	0.0253392329156823	-0.215414372185215	0.976193921068603	0.715490406792582	-0.0259513439799912	-0.217116144393633
123659	0	20624415991	0	59.9792951473151	130918693064328350	-0.01233462513897	-0.0213735190911089	-0.0426314154788603	1	0.0947652368361937	0.0405022669748136	0.137951108366347	0.046822754774931	-0.0915108403437459	0.994702666998972	-0.135356011843069	0.986029093436911	0.0970843805868011	0.989690042232024	0.139184744119337	-0.0337820560536068	-0.0470373903678099	-0.0916390462625754	0.14023035578414	1	-0.0152802186268626	0.0174747652302347	0.0272836213583497	-0.0137690695618323	0.0148485052555227	0.0393675381040774	0.126184783028729	-0.213076888970337	0.968852744187018	0.787145905863628	-0.129512430765826	-0.214723093458488	0.0165401558923167	0.0220327754771866	0.025959424216339	0.0178353779970172	0.0193728878711756	0.038063035149564	0.10955566286656	-0.21548702094686	0.970341641143632	0.787145905863628	-0.112428109192379	-0.217190540365568
123660	0	20624582191	0	59.9917451358693	130918693064494553	-0.0124457568541122	-0.021598919751592	-0.0434046204907196	1	0.097516669369388	0.0406952102775852	0.143748480080595	0.0474700362055167	-0.0940829913400714	0.994431991844164	-0.141008152383314	0.984953410539147	0.0999173660018452	0.988869706596421	0.144966098822472	-0.0334893052794817	-0.0476996204926574	-0.0942223447790189	0.146131518748214	1	-0.0158807565451303	0.0172010331312248	0.0260821858911012	-0.0139447675450065	0.0145872752860433	0.0381094311898589	0.16020485709255	-0.213031223577554	0.963821612926897	0.726076616084718	-0.164712464807954	-0.214676354969304	0.0159474580958971	0.0216832462570961	0.0254035969192959	0.0177608115566896	0.0190524478703069	0.0374468792407521	0.151014312750204	-0.214459218353242	0.964988041898914	0.721026376495419	-0.155234386061777	-0.216138132383127
123661	0	20624748445	0	60.0037682366453	130918693064660807	-0.0123418892153713	-0.0216943321730593	-0.0439791515660746	1	0.101147829251832	0.0416778044842448	0.147257410586296	0.0488709577177115	-0.0975213807056781	0.994032801167553	-0.144330959865332	0.984086887580118	0.103641554008172	0.988321912898882	0.148534770333869	-0.0340179141888392	-0.0491247761894415	-0.0976766242316759	0.149805852885257	1	-0.0161214169024632	0.016286048136491	0.0257717144907221	-0.014121790460479	0.0138668841151465	0.0378289084671021	0.165007994775189	-0.197692182397216	0.966276442163058	0.724001797164918	-0.169135383690873	-0.199003078099282	0.0157101522440653	0.0209922772577586	0.0251141953516905	0.0175604325565869	0.0185508258019787	0.0371916858838401	0.153629100588343	-0.199511051026436	0.967777577737128	0.724001797164918	-0.157430592303506	-0.200858914727343
123662	0	20624914370	0	60.0328740018034	130918693064826732	-0.011817497985749	-0.0220055928187707	-0.0445658147650712	1	0.105253612174554	0.0368422145034749	0.160162868899024	0.0450109273497207	-0.101645711913501	0.993801874454217	-0.157215352484178	0.981692983290153	0.107527761541635	0.986538062804671	0.161080836254585	-0.0282066451236173	-0.0452607193196541	-0.101821562120293	0.162635483933495	1	-0.0164833009595933	0.0158518856538348	0.0253456822949535	-0.0143870135592598	0.0134428101165743	0.0373865069084671	0.172789069058276	-0.197101969710283	0.965036139815655	0.737333754856754	-0.17717194566741	-0.198401019058168	0.0154142022369131	0.0209834130938662	0.0249369454476163	0.0172515754327456	0.018527859246035	0.0370135474133862	0.152619324253192	-0.200599847277049	0.967712272908081	0.737333754856754	-0.156423062084287	-0.201970175650649
123663	0	20625081398	0	60.0110780450071	130918693064993757	-0.0118772588208629	-0.022119451849333	-0.0452887871917441	1	0.109149410826187	0.0338080542053192	0.17220681222409	0.0429326334277041	-0.105473432249383	0.993494913966094	-0.169145044614767	0.97928948289016	0.111274716728424	0.984655646847786	0.172822058170412	-0.0242031679850346	-0.0431868731293284	-0.105669976848139	0.174678405335998	1	-0.0170333455220198	0.0152972103417032	0.0247743594516831	-0.0149357823367644	0.0128843282216103	0.0368138768906455	0.172904077311819	-0.197408408730855	0.964952900514476	0.725725703250298	-0.177302391218977	-0.198713599607545	0.0148219738944367	0.0207976921688664	0.0244729986896845	0.0166472892657451	0.0183321892465504	0.0365494020919942	0.151670198468718	-0.201360633973771	0.967703490735742	0.725725703250298	-0.155467315945377	-0.202746809350082
123664	0	20625247255	0	60.0716414395808	130918693065159614	-0.0117468398196244	-0.0224992504899642	-0.0453678888139045	1	0.11310806548746	0.0357332972977276	0.182235571815551	0.0457179972744095	-0.108975745868122	0.992992523404735	-0.178790030820463	0.977088864819587	0.11546200727854	0.982824495830479	0.18281585559808	-0.0251867690962332	-0.0460081358213441	-0.10919260088446	0.184964007669309	1	-0.016847542036309	0.0145604828025353	0.0246562310065773	-0.0146342827631504	0.0121900712066687	0.0366840003649494	0.182122005826972	-0.194282600783337	0.963890992813203	0.731402952192311	-0.186743129897401	-0.195526062771882	0.014815378954887	0.0202628275612775	0.0241754055777553	0.0167803966095525	0.017842542611249	0.0362390255310495	0.162798402738825	-0.198112020975096	0.966565211049338	0.731402952192311	-0.166863684136362	-0.199431387881458
123665	0	20625414900	0	60.0033721895171	130918693065327256	-0.0111744478767244	-0.0227042268131434	-0.0458840822795963	1	0.115705430571936	0.0356499228265142	0.192537717126566	0.0464342537564269	-0.111293236439322	0.992702208923172	-0.18882845801088	0.974879310997963	0.118127653127331	0.9809116542907	0.192935596795923	-0.0242524630848926	-0.0467415427606918	-0.111524276295882	0.195382407182655	1	-0.0164753280209664	0.0144285743580325	0.0242926078214212	-0.0143202313835994	0.012070601751383	0.0363337071972247	0.177425130715586	-0.193162810818972	0.964991425613239	0.737066612501078	-0.18183107873566	-0.194384650190898	0.0151415685808017	0.0205349148007354	0.0239420851542689	0.0170641902070616	0.0181281879221957	0.0360152451306111	0.159371222986852	-0.196929763938303	0.967377631206593	0.737066612501078	-0.16327896598296	-0.198225370629426
123666	0	20625580441	0	60.0357933399893	130918693065492802	-0.0101983996635633	-0.0224231087589584	-0.0463140992808204	1	0.116450506375673	0.0304188611975522	0.196490777238442	0.0415405897274337	-0.112447441989053	0.992788976668867	-0.192993295877197	0.974030536000825	0.118398068752837	0.980320339048188	0.196519942316456	-0.0187602004355754	-0.0418179223731833	-0.112685772845093	0.199086840903484	1	-0.0161855581579936	0.0145584400857395	0.0238291822975488	-0.01402544747734	0.0122269155820723	0.0358742728657659	0.177792233610878	-0.191068340579051	0.96534077449159	0.712479340270974	-0.182134547519923	-0.192250423794344	0.015503794245322	0.0205510248614277	0.0236735409248066	0.0174193628840449	0.0181668237295858	0.0357522901048031	0.158764426920423	-0.195121766146371	0.967843661507658	0.709494250596046	-0.162591266972182	-0.196381601108767
123667	0	20625747047	0	60.0698011088885	130918693065659412	-0.00974246085417102	-0.0216830541689884	-0.0464643502177052	1	0.12284973409486	0.0374368668964699	0.194435054248558	0.0489881945694104	-0.118117906794263	0.991790460171589	-0.19039106627644	0.973670936267832	0.12536406881337	0.980485287332222	0.194969402629912	-0.0252097870515676	-0.0493535835593527	-0.118394306014323	0.197627833518537	1	-0.0157935917296851	0.0145266703795068	0.0240886977956181	-0.013650434044898	0.0123782685752135	0.0361670888870709	0.176214983774557	-0.176454292255122	0.968407023021868	0.781618512401369	-0.17999441651581	-0.177383048656479	0.016763732323769	0.0207872516962127	0.0236021608932396	0.0185277066861491	0.0185539319494017	0.035732728784207	0.146319767291397	-0.182748845084811	0.972210566348648	0.759011950340381	-0.149380998366918	-0.183781658304259
123668	0	20625913524	0	60.0355770829794	130918693065825886	-0.0082266248389373	-0.0209099298912267	-0.0471150796547828	1	0.122753574287161	0.0328726789438448	0.1885422265025	0.0441125205424485	-0.118613018554837	0.991960199484184	-0.184912959926665	0.974800537462025	0.124784251469911	0.981764372333072	0.188930844472406	-0.0210678243867722	-0.0444407711729905	-0.118892923008416	0.191441312445647	1	-0.0140714827729403	0.015145696948107	0.0233556582885335	-0.0119357211304432	0.0129861699930641	0.0354352110178043	0.175604000763728	-0.177317223905768	0.968360385921546	0.732308017238496	-0.17939210893464	-0.178259805575575	0.0177272313184259	0.0212085069959935	0.0230787381709681	0.0195425778722886	0.0189801388984135	0.0352026357501737	0.150434926431121	-0.182481426312748	0.971632575596624	0.716846367286583	-0.153607324003541	-0.183509665835168
123669	0	20626080064	0	60.0935175319833	130918693065992423	-0.00774735226214708	-0.0201085845109664	-0.046868671338852	1	0.122638167822693	0.0368127042135534	0.180788030462362	0.0475528069356905	-0.118323394105917	0.991835825608146	-0.177064716977192	0.976235220074914	0.124951514945078	0.983049752837731	0.181560925015652	-0.0254718266548988	-0.0479075469295111	-0.118601244513569	0.183879861173444	1	-0.0131449825820943	0.0156093254034639	0.02400504273605	-0.0112480262400222	0.013518160304279	0.0361386049970404	0.156264097058497	-0.171337062752274	0.972741046166921	0.722525686492275	-0.15928220660063	-0.172186640803471	0.0188469846383326	0.021531129801277	0.0232406796877847	0.0205150339721005	0.0193944351816903	0.0354021823713656	0.138438780501518	-0.174823490829974	0.974818676014814	0.722525686492275	-0.141071563183949	-0.17572649534443
123670	0	20626246713	0	60.0773074792643	130918693066159078	-0.00720901006700759	-0.0197256476434973	-0.0471549672300803	1	0.115994569863183	0.0403650785189261	0.18290085037146	0.0506042546394216	-0.111382013212003	0.992488416327984	-0.179093255263438	0.976640980088658	0.118735007182421	0.982529803787923	0.183756477829506	-0.0294744215237678	-0.0509431345777666	-0.111613608479038	0.185977261561577	1	-0.0125421071951039	0.0169555886202931	0.0230954034959807	-0.0113257865152749	0.0147173830235042	0.0352897292447602	0.101885607996719	-0.181546161054918	0.978090136076098	0.793655483302856	-0.103793573205253	-0.182558512450703	0.0195320943979838	0.0226351099624429	0.0227318985013821	0.0205099889055912	0.0203484202799583	0.0349411070190547	0.0833912955572962	-0.185056046248444	0.979183410588726	0.713747800024812	-0.0849591171085014	-0.186128893319486
123671	0	20626413708	0	60.050574593923	130918693066326067	-0.0068853914676076	-0.0196686449921961	-0.0474586871294808	1	0.108629355716906	0.0436972719593212	0.175926861632087	0.0528926453821063	-0.103993115911504	0.993170579461302	-0.172255715527476	0.978704134709037	0.11165207195369	0.983631199450587	0.176984882253968	-0.0338528421398984	-0.05320609168028	-0.104181474121403	0.178902525671066	1	-0.0117022797776057	0.0173603678142458	0.0231567288057255	-0.011102348581516	0.0150501639711645	0.0353839767424375	0.0526311391789235	-0.185912634830179	0.981155673376671	0.694682743860555	-0.053590623997901	-0.187000608614789	0.0203686147154424	0.0230812703914776	0.0224212923921471	0.0207548517526221	0.0207289107261565	0.0346510603767035	0.036183288633813	-0.188817546415395	0.981345353985697	0.694682743860555	-0.0368544111897749	-0.189957893874361
123672	0	20626579814	0	60.044048313843	130918693066492176	-0.00616410462314773	-0.018012908004091	-0.0478780135954944	1	0.112975878613241	0.0413725374927868	0.168010034104725	0.0505355290858073	-0.108710382311804	0.992788100793739	-0.164488095447971	0.979577370042419	0.115636683438589	0.985083664850817	0.169145584862267	-0.0316218969336879	-0.0508587377387934	-0.108925651365722	0.170985954728128	1	-0.0107440152739444	0.0186214320422252	0.0229916539330135	-0.0103240080216203	0.0162907514141486	0.0352221479944535	0.0382754918408262	-0.187143621749531	0.981586599115336	0.734648747629282	-0.0389737495936177	-0.188253585848997	0.0211969990086778	0.024079110986188	0.0220720673366083	0.0213834606587668	0.0217037879401383	0.034302074388117	0.0202656199334032	-0.190150031447292	0.9815458574052	0.734648747629282	-0.020643702872568	-0.191314963904966
123673	0	20626747631	0	60.0156160632997	130918693066659987	-0.00609952324336777	-0.0180559121219946	-0.0481037570712817	1	0.104801313126718	0.0448175567567143	0.16235144029735	0.053003668409109	-0.100489160455141	0.993525309071791	-0.158948002079998	0.981390491106792	0.107741526812765	0.985863146572563	0.163629559053948	-0.036044744885436	-0.0532985607895493	-0.100659058082738	0.16521260090668	1	-0.0103092387681967	0.0191771068841386	0.0221074370341241	-0.010076861732329	0.0168609793503732	0.0343472053611086	0.0232232820444626	-0.185575379482562	0.982355565821758	0.780676167866546	-0.0236360011052998	-0.18665738046749	0.0216401074637375	0.0242013673226125	0.0209900919174919	0.0217347289867153	0.0218598607144558	0.0332276731152347	0.0128523457348685	-0.187236874873333	0.982230711135006	0.732975149006408	-0.0130841075997022	-0.18834851700642
123674	0	20626912810	0	60.0400467111563	130918693066825172	-0.00595726711943865	-0.0177050673341703	-0.0481238447380168	1	0.100740161842056	0.04592707791948	0.159799203581621	0.0536621123403884	-0.0964487906413809	0.993890340270486	-0.156488463805451	0.982213939871762	0.103764815893445	0.986220937921609	0.161100611747459	-0.0376145517003308	-0.0539396119393494	-0.0965989537976513	0.162570341757606	1	-0.0097076626391598	0.0200133646483757	0.0220588900115427	-0.0095989962498003	0.0176914394223084	0.0343000088377634	0.0133325538446569	-0.185778924756544	0.982501111513001	0.761970916603311	-0.0135691811471989	-0.186864527868306	0.0221037053553785	0.0251260427137597	0.0209819843613101	0.0221698799311944	0.0227964985675202	0.0332220352188939	0.0105529348513181	-0.186216269299862	0.982452103979662	0.735635036578337	-0.0107410111669994	-0.187309639525385
123675	0	20627079576	0	60.0717496978391	130918693066991935	-0.00591162692069155	-0.0171600687497712	-0.0482069932497317	1	0.097051770429433	0.0472770013086073	0.153793370375959	0.0544403215887687	-0.0928569226839403	0.994190043852271	-0.150602564401403	0.983512870949621	0.100106444708396	0.987094280695128	0.155177397149528	-0.0395582663025664	-0.0547038332332907	-0.092990884835579	0.156488675453651	1	-0.00922733394374573	0.0206288673369107	0.0220644783687997	-0.00916512444157709	0.0184344225775419	0.0343293758634336	0.00936729832524536	-0.175529482378118	0.984429608726879	0.763407644692799	-0.00951517055177247	-0.176443575078773	0.0226123878122186	0.0255627516886289	0.0208096337228591	0.0226222096542047	0.0233590747147506	0.0330731451011805	0.0057682886589556	-0.176073016056977	0.984360208390479	0.728135577382831	-0.0058598697770018	-0.176995707857401
123676	0	20627247336	0	59.9917811259857	130918693067159695	-0.00586610696710462	-0.0169650842788599	-0.0480868338153776	1	0.0929420274606619	0.0482534060974305	0.149716260287118	0.0549235250630136	-0.0888236754077623	0.994531930649644	-0.146648535041696	0.984516554265123	0.0960279206692205	0.987662702325433	0.151120842589585	-0.0410472577675648	-0.0551694611742561	-0.0889408899203047	0.152308730778591	1	-0.00832423293348447	0.02116843005475	0.0223235519233682	-0.00852576114989546	0.0188349843920317	0.0345602281444462	-0.0114480924860856	-0.186081831193299	0.982467553295364	0.815390402207772	0.0116518600093834	-0.187172809843417	0.0229496846732532	0.0259751458783732	0.0206459761591067	0.0229134914040352	0.0236694985996168	0.0328906762645902	0.0023220329488632	-0.18406539804583	0.98291125611889	0.709092080755617	-0.00236239906167086	-0.185120929371575
123677	0	20627412759	0	60.034387697273	130918693067325124	-0.00627624427300627	-0.0168149403528406	-0.047412978551154	1	0.0899629322841588	0.0527337852992774	0.138327119007081	0.0586770488097691	-0.0858755190345673	0.994576492369249	-0.135270205961052	0.986420149822591	0.0931518083733861	0.989069752505975	0.140002440173453	-0.0462638241312617	-0.0589287128976468	-0.0859814205228057	0.140988166285139	1	-0.00868500271867017	0.0216858940352157	0.0224478139331521	-0.00879569717227129	0.019518671827677	0.0347172286847462	-0.0045084114282006	-0.172982190910399	0.984914633790275	0.767467187075856	0.00457743218082864	-0.173856704787026	0.0231790187295976	0.0262142233598472	0.0208124621336752	0.0230205230185491	0.024038768338193	0.0330799914105238	-0.00774127949657977	-0.173415996566396	0.984818239436415	0.742149029094964	0.00786045561478827	-0.174297167229278
123678	0	20627579299	0	60.0321171826927	130918693067491661	-0.00655030001432342	-0.0163241031602231	-0.0476439174352274	1	0.0889712877778729	0.0511569510304604	0.132580356727892	0.0568017326689811	-0.0851717689187304	0.994745863497334	-0.129689655859446	0.98728311121259	0.0919383025590933	0.989926338839845	0.134230503588578	-0.045033493951687	-0.0570398120222193	-0.0852750824691429	0.135130919428307	1	-0.00874625413449965	0.0222546049916805	0.0222967473389102	-0.00875969038723101	0.0200741053060419	0.034564365387112	0.00328541059611897	-0.174273162674689	0.98469186594009	0.78918367392909	-0.00333647358998788	-0.17516758716283	0.0231213918515562	0.0265524758856249	0.0207648480292644	0.0231357100504595	0.0243761132917746	0.0330332318205088	0.00606613605040269	-0.173912271706294	0.984742465695155	0.751013208940583	-0.00616004644122403	-0.17480109965876
123679	0	20627745294	0	60.0517646211034	130918693067657650	-0.00642363300143574	-0.0162899624676839	-0.0474185289905594	1	0.091844494802802	0.0521395526297585	0.131783448631223	0.0579294843048414	-0.0879811295289191	0.994436270303427	-0.128769232564979	0.987129489187497	0.0948359442461451	0.989981141028859	0.133546592705494	-0.0458546397210943	-0.0581878312333904	-0.0880950323508972	0.134471381603586	1	-0.0080577799938471	0.0221286070704436	0.0227155901689272	-0.00805977173835871	0.0200196220223648	0.0349957439383879	0.0040599568219225	-0.168597005685523	0.985676704819831	0.774562525205143	-0.00411893051970444	-0.169406125580124	0.0238124465744792	0.0262822391227947	0.0212150607691634	0.0238092799367895	0.0241729156087965	0.0334951562201645	0.00451809045108496	-0.168538012781726	0.985684800078739	0.737930395504621	-0.0045836750337132	-0.169346276238885
123680	0	20627911871	0	60.0543612077653	130918693067824230	-0.00631478208735767	-0.0156056651204024	-0.0479337884375284	1	0.102384738014738	0.0550803222098243	0.123294597621983	0.061113719325831	-0.0985079584027588	0.993257919898696	-0.11989236402982	0.987188607717729	0.105282827848007	0.990904099475577	0.125518265298929	-0.0485204154850613	-0.0614510814691834	-0.0986679753557169	0.12646859695065	1	-0.0074721082934759	0.0220684035382709	0.022367527084416	-0.00746350026661518	0.0199457773442563	0.0346451780694737	0.0049395020701528	-0.169692624260411	0.985484659744084	0.778641639334995	-0.00501221470812956	-0.170517761546544	0.0245803489692466	0.0260416173898387	0.0206948316738446	0.0245290702652505	0.0239099632318178	0.0329709638434291	0.000724064762725532	-0.170196027494386	0.985409959334362	0.705938386932679	-0.00073478517804394	-0.171028595548945
123681	0	20628079308	0	60.0384245917387	130918693067991664	-0.00546506958129835	-0.0157687258629386	-0.048952164933996	1	0.0990287931559498	0.0525684830385736	0.113445028076849	0.0579511405564806	-0.0956339456852829	0.993728239379795	-0.110367250835386	0.988685778482154	0.101584946572688	0.992199947213888	0.115562017375093	-0.0467406128431874	-0.0582509155148497	-0.095780324576329	0.11635650423843	1	-0.00615628376554071	0.0219875271615567	0.0214950275984014	-0.00646036120930718	0.0199142029314888	0.0337772855076019	-0.0201602191892317	-0.16511422007372	0.986068384997557	0.813362786799103	0.0204422038153777	-0.165873819811439	0.02527280857305	0.0256827410258615	0.0195983998697535	0.0250389131125755	0.0236177137016435	0.0318837958773637	-0.0140154593859451	-0.164449454536133	0.986285934098712	0.718639405670379	0.0142093845379253	-0.165199840996185
123682	0	20628245535	0	60.034063327532	130918693068157897	-0.00506935594885853	-0.0152717818582344	-0.0489370592753067	1	0.100554640450559	0.0486949036889418	0.106589909628611	0.053850037136426	-0.097565474976714	0.993771176676489	-0.103723440418144	0.989284993704129	0.102745555327928	0.993147331169061	0.108610217403284	-0.0431532069188612	-0.0541346182968386	-0.0977209297839583	0.109348654692111	1	-0.00601715737363514	0.0225573000074594	0.0215582497585636	-0.00615625848313845	0.0204494245653245	0.0338377995531747	-0.00690120890719648	-0.168203554569564	0.985728125573062	0.811201057163067	0.00700101374343957	-0.169006974056674	0.0259894523130818	0.0261718796879272	0.0200369418823148	0.0258375958505256	0.0240615893134489	0.0323159326450023	-0.00735938393156026	-0.168250411142366	0.985716814616943	0.715640717657421	0.00746588379744666	-0.169054508070679
123683	0	20628411850	0	60.0882455974845	130918693068324209	-0.00463202489708308	-0.0155676529274276	-0.0490455248027676	1	0.0896064708357255	0.0406763088761312	0.104401726971823	0.0452064255385036	-0.0871796842794386	0.995166358825985	-0.102224628426586	0.990551703253277	0.0914190818433371	0.993733618447659	0.105863241169774	-0.0358673909833445	-0.0453947913051161	-0.0872904956095268	0.106468879548696	1	-0.00573168833342838	0.023034585654176	0.0208319470159308	-0.00591124270272168	0.0210043416848941	0.0331239463515706	-0.0102878743162252	-0.161924390924648	0.986749538264769	0.812170340173136	0.0104256461957644	-0.162640468686669	0.026408837035593	0.026190034554527	0.0195237091607132	0.0261786434620282	0.024152452463346	0.031813756766007	-0.0137826572056854	-0.162275364937817	0.986649250896512	0.752625394121566	0.0139682473731491	-0.16299614677361
123684	0	20628578396	0	60.0389292417203	130918693068490754	-0.00376764028722385	-0.0154477292899763	-0.049150040556248	1	0.0825531672378689	0.0355033894292318	0.090292452886834	0.0391293675776709	-0.0807293885779076	0.995967699482673	-0.0885849584466057	0.992526239139063	0.0839307438158448	0.995299752702664	0.0915119141986716	-0.0316855145091619	-0.0392675924812669	-0.0808173354713267	0.091941059358031	1	-0.00476009862285341	0.0237199508344091	0.0204844500532239	-0.00487734835377071	0.0216269699392239	0.0327667767942527	-0.00518484520947588	-0.167066196414986	0.985932048061926	0.79689640764493	0.00525877764536976	-0.167853290227889	0.0273072956871756	0.0263857793672539	0.0192131803947851	0.0271787005596548	0.0242907089892708	0.0314950427700307	-0.00553583910724963	-0.167096916549617	0.985924933737346	0.749184872882534	0.00561480975198749	-0.167884448349802
123685	0	20628744879	0	60.049132199966	130918693068657238	-0.00254634496635596	-0.0149497109189516	-0.0499919413795553	1	0.0806442988250032	0.0280891419894075	0.0818906909762635	0.0313218116413778	-0.0793075008417307	0.996358000131349	-0.0805684717047112	0.993402907120915	0.0816050579981489	0.996256827069541	0.0828310595969469	-0.0247254946033	-0.0314259532384157	-0.0793908734951277	0.0831887013902275	1	-0.00380519812376002	0.024319262396382	0.0196850386076847	-0.00391257613357341	0.0223990978603957	0.0319955087791898	-0.00474736595455332	-0.153344815355136	0.988161338102333	0.82805158250353	0.00480420478698152	-0.153952239570294	0.0282374273306579	0.026871228194792	0.0188141476026011	0.0281910880749633	0.0249569329302601	0.0311260656624962	0.000627420464341048	-0.152914258596256	0.98823926043318	0.722309624090688	-0.000634887122138282	-0.153516544271746
123686	0	20628911576	0	60.0874873816277	130918693068823938	-0.00165337579229674	-0.0151187615034965	-0.0501238675362573	1	0.075673047131853	0.0302725429238276	0.0760794543633079	0.0330854639850564	-0.0743659967570601	0.996682020806647	-0.0747777076294823	0.994248714799656	0.0766667304696835	0.996651216080417	0.0770661511012478	-0.0273342612826182	-0.0331834210911891	-0.0744347122996523	0.0773572683932836	1	-0.00196451207193895	0.0245307886201216	0.0194442636300847	-0.00217879395945445	0.0225746537284629	0.0317471326806481	-0.013224585948611	-0.156000240159873	0.987668484561773	0.827044329184123	0.0133889011555874	-0.156640010422517	0.0296112255819981	0.0268359116575075	0.0180583632526151	0.0295268301512026	0.0248918083314032	0.0303654075634434	-0.00234687199351466	-0.155193838686921	0.987881250265164	0.746246896802757	0.00237565757810563	-0.155823666354287
123687	0	20629078001	0	60.0513318784897	130918693068990363	3.1951480949062e-005	-0.0141270406835451	-0.0503611421991233	1	0.0788505171129598	0.0301275475495693	0.0662538554406484	0.0326793327338689	-0.0777022057804809	0.996440880548825	-0.0649401332919915	0.994701598325426	0.0796963573625632	0.997353919278451	0.0673134273803586	-0.0274601929021216	-0.0327843071268581	-0.0777806085471935	0.0675689624213817	1	-0.000569242982728511	0.0256982396885954	0.0183844577976992	-0.0010286172404887	0.0236323361990268	0.0306615368788813	-0.0325892873165715	-0.164238771491332	0.985882124947611	0.864413079392181	0.033043935168786	-0.164986253820645	0.0304142906065075	0.0281939525946947	0.0159328539093889	0.0301645646886228	0.0261448154976475	0.0282205987848102	-0.0153162071544307	-0.163146752024865	0.986482919822812	0.708009321751957	0.0155248269600443	-0.163879303042442
123688	0	20629244499	0	60.0528465049243	130918693069156858	0.000869126939790679	-0.0131722578596696	-0.0504298512670468	1	0.0733389337306133	0.0309947652117837	0.0553776951063224	0.0329752781385229	-0.0723664803805349	0.996832846343368	-0.0541552515690915	0.995780664640921	0.0740815540790963	0.997987895597524	0.0564265934167509	-0.0289171194313199	-0.0330679892653403	-0.0724297924565146	0.0566051503594593	1	0.000528555210301582	0.0266306802058155	0.0183510471030019	-0.000682747345286854	0.0247546672771217	0.0306091172925662	-0.0929695002650603	-0.147383244279624	0.984700386577602	0.825237042163097	0.0941349533105726	-0.147922100366415	0.0326910876417268	0.0282286346072073	0.0173572298864766	0.0314257003962059	0.0263443733931272	0.0296086932601306	-0.0967158743547554	-0.147557704799699	0.984313346146459	0.720491785696993	0.0979428128946507	-0.14809848944405
123689	0	20629411112	0	60.0305675650041	130918693069323468	0.000920574610808058	-0.012620420997744	-0.0495769578648804	1	0.0617296539938771	0.0362564405953259	0.0431080784988659	0.0375440058089036	-0.0608768140028825	0.997438951086571	-0.0419395249333333	0.997167220801315	0.0624388501475388	0.998414505040961	0.0441763203112136	-0.0348845072714771	-0.0376226435132144	-0.0609144782908955	0.0442728686580597	1	0.00146430447566881	0.0287273950063231	0.0181661069861551	-0.000332269924365139	0.0267149802317884	0.030329945924501	-0.139320345665467	-0.157015226789133	0.977719826862487	0.800513108635942	0.141542295948214	-0.157667661113415	0.0323587193128088	0.0306685985219508	0.015418132499342	0.0306771949505414	0.0286568526627431	0.0275990747624455	-0.129530834852604	-0.156686607625804	0.979117495407525	0.694804202171518	0.131529677455669	-0.157334923418105
123690	0	20629577821	0	60.0258110987725	130918693069490180	0.000543345757712149	-0.0121232468312763	-0.0494110741945534	1	0.0524053739873205	0.0422859864964075	0.038215351194003	0.0432445942750892	-0.0515454460192224	0.997733918467575	-0.0370697270931625	0.997897682425021	0.0531606127128992	0.99837655240857	0.0392846331973691	-0.0412429047876939	-0.0433157019131964	-0.051568298819174	0.0393470777658277	1	0.00161424633976554	0.0299882645831505	0.0177671169133634	-0.000117617719480174	0.0280639400446617	0.029955043913493	-0.134349129097515	-0.15012155412214	0.979496723066847	0.796236567043128	0.136310817428352	-0.150691219047332	0.0326335677512928	0.0317380372539469	0.0149461291195763	0.0309465542085705	0.0298102728499112	0.0271398861168764	-0.130173721978866	-0.149996665475196	0.98007948782356	0.680501310495303	0.132046694863965	-0.150564900094194
123691	0	20629744267	0	60.0615390529136	130918693069656626	0.000609775613223423	-0.0114708536020472	-0.0493900821078625	1	0.0528779842395865	0.0426900852747639	0.0317886709178594	0.0434901120609498	-0.0521501771425094	0.997691820742724	-0.0306307025279319	0.998097592238021	0.0535066017544673	0.998584182838669	0.0328870094820235	-0.0418099795713646	-0.0435631490463169	-0.0521738444119881	0.0329377766963639	1	0.0025650742835686	0.0302774991915783	0.0181311587159771	0.000557494738496584	0.0283689831604765	0.0302788921575147	-0.156338109564766	-0.148282217692179	0.97650948762109	0.772821630924949	0.158751706789928	-0.148831061129355	0.033832606372095	0.0317766682255057	0.0153549797175224	0.0319225436944389	0.02986606905735	0.0275185018795471	-0.147956436592484	-0.148093205557604	0.977843185453848	0.688459255562476	0.150169858775022	-0.148639938861679
123692	0	20629910808	0	60.0502139889376	130918693069823167	-0.000166337801921881	-0.0115149243975685	-0.0500255163666644	1	0.0502396211083288	0.0504532517366362	0.0257721551885038	0.0510521335168462	-0.0495417906692337	0.997466435846672	-0.0244807630421231	0.998406649785424	0.0508414585266872	0.998395899382732	0.0270143043873291	-0.0497579687508966	-0.0511371844533412	-0.0495620788895936	0.0270508162807744	1	0.00213260264288938	0.0306679421405807	0.0173513897362063	7.15985908910817e-005	0.0287868415456567	0.0294943867803058	-0.160650386763896	-0.145987179568453	0.976155313786827	0.787795816177601	0.163112481527192	-0.146510769480223	0.0331041852885548	0.0319415742450455	0.013970876103357	0.0311482295969264	0.0300579554833938	0.0261313126782971	-0.151672018067252	-0.145837436154687	0.977612930126865	0.67898801067132	0.153918154841963	-0.14635940610397
123693	0	20630077399	0	60.040263000368	130918693069989757	-0.00170911333517453	-0.0116619010100625	-0.0510827759120182	1	0.0512536967576734	0.0599237925553954	0.0217719372931222	0.0604146167777858	-0.0505445876295689	0.996892832124371	-0.0202128613287513	0.998450385092085	0.0518485173015812	0.997968694056331	0.0232824648786275	-0.0592993466462955	-0.0605288908928344	-0.0505661339184271	0.0233143745554573	1	0.00110989294491002	0.0306142403373224	0.0160026411160566	-0.000909633316528327	0.0287640971174597	0.0281576174004073	-0.157411595483443	-0.14360110154266	0.977036495348609	0.779090918359667	0.159738610409701	-0.144099278064191	0.031819049751729	0.0321628838818193	0.012176775247683	0.029869501241026	0.0303085358830241	0.0243427381813673	-0.151234975365795	-0.143525518876545	0.97802270303778	0.689618978830651	0.153418280714648	-0.144022904252044
123694	0	20630244099	0	60.0347120705192	130918693070156461	-0.00199062634725785	-0.0110461485108639	-0.0515355720407403	1	0.0666294477082363	0.0541556793973102	0.0256323559223308	0.0549365997405114	-0.0658467138927675	0.996316305336049	-0.0237950932513837	0.997453454121526	0.0672339229719204	0.99820627304486	0.0274010425086381	-0.0532298724714893	-0.0550839372914091	-0.0658943898900133	0.0274640914118315	1	0.000980030347649439	0.0295520489895815	0.0165778558866831	-0.00104519848453764	0.0277142303218872	0.0287337425814453	-0.157892646376208	-0.142608343281931	0.977104279310402	0.779874098859829	0.160207548202733	-0.143096195584945	0.0321842094328249	0.0310529541288886	0.0132901461634296	0.0302307051033586	0.0292110760432535	0.0254573687697771	-0.151580329504591	-0.142524436891152	0.978115631505877	0.684829671252002	0.153748751110649	-0.143011423265371
123695	0	20630410531	0	60.0365502517933	130918693070322890	-0.00239807478778702	-0.0109044167401152	-0.0523932072099398	1	0.0675598485476064	0.0474041669007214	0.026217338267591	0.0482300095036151	-0.0668544261671871	0.996596383640407	-0.0245842752046926	0.997375799505214	0.0680964608037444	0.998533664728406	0.0277848927151444	-0.0464598766772662	-0.0483569986396112	-0.0669043277341896	0.0278507944730943	1	-2.93722913353197e-005	0.0295327672524713	0.015898355632787	-0.00193874077286875	0.0276727570250867	0.0280692418544915	-0.148631294919717	-0.144641454200726	0.978257424146215	0.77764384311983	0.150781582243508	-0.145150606609412	0.0311219547612687	0.0307642317714955	0.0127651952357752	0.0293303483699346	0.0289025021712006	0.0249542932103555	-0.138656524884449	-0.14449323234382	0.979742861119081	0.703645135500622	0.14058972728541	-0.14500081114558
123696	0	20630577089	0	60.0415607683639	130918693070489448	-0.00365315317681006	-0.0113441255833687	-0.0522993609263679	1	0.0668194709115361	0.0569631066918078	0.022951838177317	0.0576512321724724	-0.0660745276506744	0.996147826492	-0.0210185278641335	0.99750589829419	0.0673810385399742	0.998115502792848	0.0248221607448085	-0.0561186548354338	-0.057809688103588	-0.0661227008579034	0.0248790901308868	1	-0.000723863723430361	0.02952249310399	0.0157313077850752	-0.00264791180111405	0.0276606807689193	0.0278993211673521	-0.149800752774911	-0.144762867376974	0.978061064912036	0.774891939829293	0.151979889499731	-0.145273311220206	0.0303470735169121	0.0307818786374523	0.0122801780438405	0.0285666750060876	0.0289188393513578	0.0244707180548951	-0.137761801947335	-0.144624420353351	0.979849714477522	0.692370866273746	0.139679287133141	-0.145133391754343
123697	0	20630743677	0	60.0356852112896	130918693070656036	-0.00469720746668126	-0.0107406707595312	-0.0529814053194412	1	0.0732795930546779	0.0544563311828501	0.0235860639073705	0.0552392139864168	-0.0725293151782109	0.995835391858485	-0.0215573352141656	0.997039094346675	0.0738127742523392	0.998240407184876	0.0255449169922794	-0.0535121171252886	-0.0554134375817642	-0.0725930562793107	0.0256151738714742	1	-0.00198577271705613	0.0295965446817909	0.0152519367081357	-0.00391854793591705	0.0277510888028059	0.0274201912858346	-0.15054475584547	-0.14346670316194	0.978137813179345	0.766899655869703	0.15271126332624	-0.143963473481307	0.0291319028419444	0.0309391096825624	0.0119156154979697	0.0274021151020333	0.0290945528732755	0.0241162484549997	-0.133781266510755	-0.143276725893067	0.980598976416018	0.678736956018404	0.135591011564043	-0.143771513051653
123698	0	20630910425	0	60.0266758547499	130918693070822784	-0.00507573411693913	-0.0112620379220133	-0.0530252588040553	1	0.0710467312973401	0.0453005159789785	0.0301735154511197	0.0463112119024009	-0.0702689375126832	0.996452481593061	-0.0285250959611443	0.997022948500221	0.0716349011609136	0.998519699631679	0.0317414017454331	-0.0441689128539133	-0.046442666782399	-0.0703268944825104	0.0318254304560661	1	-0.00288837616074091	0.0289230403064008	0.0153043443571308	-0.00493697463769539	0.0271041308882072	0.0274584120086202	-0.159809022963817	-0.14108103635983	0.977014440711593	0.762113743436405	0.162132974572956	-0.141553288048299	0.0282924211008096	0.0302843013420579	0.012352659951171	0.0263948418971683	0.0284650580441358	0.0245321323120277	-0.147189447071434	-0.140859174151904	0.97902704749565	0.682405674508201	0.149224967191762	-0.141329187943321
123699	0	20631076830	0	60.0341714503896	130918693070989192	-0.00624343466519956	-0.0118089820039645	-0.0530879724039905	1	0.0686310708687324	0.0459851065687371	0.0288887721455205	0.0469171269692507	-0.0678796893303283	0.996589750586152	-0.0272749111545303	0.997229376601355	0.069207294881292	0.998526345380263	0.0304289043458968	-0.0449357247837906	-0.0470429402228473	-0.0679319253783831	0.0305039808441779	1	-0.00397868085215898	0.0286726105795939	0.0151233381526903	-0.00599893192383538	0.0269372776184048	0.0272944802687276	-0.157733976006908	-0.134484725794635	0.978281069703893	0.77514492626436	0.159860027481988	-0.134893446052058	0.0273268001577854	0.0299512768312866	0.0121334601625595	0.0254478254264732	0.0282152410015445	0.0243279520977302	-0.145915550086067	-0.134286086760057	0.980140754762167	0.692187932539383	0.147786622569324	-0.134692988696733
123700	0	20631243289	0	60.0431830572548	130918693071155843	-0.00743528935027967	-0.0122113293533265	-0.0538959334821287	1	0.0713947553088797	0.0450615035824311	0.0293259710788133	0.0460477010480026	-0.0706394493922033	0.996438496555487	-0.0276794381337381	0.997023370343223	0.0719600423432358	0.998555685944852	0.0308944522367055	-0.043955373826184	-0.0461794317451626	-0.0706983293740502	0.0309767762950742	1	-0.00448006560449328	0.028272590058089	0.0143878897316375	-0.00654748946237013	0.0264231455216135	0.0265350709133162	-0.161219368026718	-0.14343133366451	0.97644035552423	0.778363752227353	0.163633004607988	-0.143927734359444	0.0276930671272153	0.0297390387794019	0.0112982998656746	0.0256609354538758	0.0278840595446156	0.0234506450262073	-0.157798713530671	-0.143376853689861	0.977006982489921	0.705905956872399	0.160129533296098	-0.143872685410896
123701	0	20631409943	0	60.0356852112896	130918693071322493	-0.00824798018364444	-0.0129099419999874	-0.0540447170800209	1	0.0713790718547628	0.0431893764178942	0.0270622457850926	0.0440992441823606	-0.0707035650120313	0.996522083326373	-0.0254871414285061	0.997088198819826	0.0718716174580708	0.99870198872554	0.0285679832824335	-0.0421688041901444	-0.0442242992605543	-0.070762605707663	0.0286435743398976	1	-0.0051607498845119	0.027608633313348	0.0142009268168829	-0.00740815223066478	0.0257493683293535	0.0263145730948662	-0.175506707649777	-0.143804594489535	0.97391869998149	0.760285838136932	0.178293176586826	-0.144304905240027	0.0270774202836805	0.029090768375255	0.0112585830851717	0.0247885310072077	0.027222233489929	0.0233631096460236	-0.178168182078535	-0.143837183635909	0.973430512927615	0.699700394925263	0.181027477242548	-0.144337836751125
123702	0	20631576435	0	60.0374513621597	130918693071488985	-0.00852466630436712	-0.013224105142054	-0.0545527032185217	1	0.0716759157799523	0.0376852713363351	0.0295100344712893	0.0386955562685493	-0.0710315057716999	0.996723220915853	-0.0281237850363085	0.996997719698079	0.0721429111698537	0.998855198034379	0.0308232396842845	-0.0365817065630637	-0.038803282872361	-0.0710913730769717	0.0309062141185274	1	-0.00586216219443322	0.0271463678605456	0.0136752808903161	-0.00809772811680512	0.0252531529870078	0.025785895236398	-0.174491607769645	-0.146534457475582	0.973694167380241	0.7670585804424	0.177323522091487	-0.147063996766223	0.0264497707866078	0.0286025721322375	0.0109701139531775	0.0241845867582518	0.0267005011739789	0.0230738764833757	-0.176201724102616	-0.146560023318778	0.973382305154591	0.718875542489331	0.179080810303145	-0.147089841639124
123703	0	20631743141	0	60.0333064784342	130918693071655694	-0.00894660785441088	-0.0132520808207524	-0.0544299967216611	1	0.0702860054947485	0.0353184815665853	0.0260696787599835	0.0361937152077593	-0.0697454817274335	0.996908011181607	-0.0247993642551561	0.99719173225777	0.0706656964112642	0.999037039609643	0.0272803389890432	-0.0343624299583599	-0.0362900335533244	-0.0698021512259404	0.0273503434637808	1	-0.00641405640132199	0.0272233396161039	0.0138362584106263	-0.00866149995599121	0.0253499207530485	0.0259477542764358	-0.17548587937573	-0.144948655731158	0.973752839965798	0.757028211221868	0.178302188948772	-0.145461080013021	0.0257228105606738	0.0284914181877616	0.0112211877773553	0.023505438244212	0.0266115280940117	0.0233372627707519	-0.172458279260002	-0.144911733316777	0.974299097537202	0.70515936395183	0.175192879028988	-0.145423763607643
123704	0	20631909648	0	60.040263000368	130918693071822201	-0.00893240697684914	-0.0131598019464198	-0.0542624463668545	1	0.0681420213696884	0.0355628627530261	0.0275708966087449	0.0364621989460827	-0.067576338126201	0.997047614998135	-0.0263292758923307	0.997299756274255	0.0685562934113103	0.998988126695709	0.0287512549424454	-0.0345845060718335	-0.0365538785282884	-0.0676278760215843	0.0288211177351581	1	-0.00641222116606525	0.0275554366419163	0.0139627557412012	-0.00862685419628592	0.0256475298842122	0.0260749397197498	-0.172795789751264	-0.147752354982492	0.973812536703736	0.748113311176978	0.175614659146428	-0.148295296848194	0.0258375932834735	0.028816814620799	0.0112052164903175	0.0236084848580912	0.0269007460892734	0.0233134680986377	-0.173300922104958	-0.147759436089246	0.973721695067004	0.705279464843857	0.176133589629236	-0.148302456540737
123705	0	20632076420	0	60.0280090690316	130918693071988973	-0.00908995057868883	-0.0131239557128557	-0.0538023416670498	1	0.0647581901692712	0.039609337116315	0.0242084090634497	0.0403508717520078	-0.0642105056754543	0.997120262611163	-0.0229009662718753	0.997611428937053	0.0651688775258941	0.998923096585852	0.0254646385223314	-0.0387840082026026	-0.0404453389794505	-0.0642547109425411	0.0255200666243208	1	-0.00627797204160747	0.0280387785296947	0.014057713165176	-0.00848870098878502	0.0261805567262842	0.0261783378643003	-0.17259488375571	-0.143808328653597	0.974438387334578	0.754822171212913	0.175304272441174	-0.144308678625291	0.0259462235667007	0.0294772287913001	0.0111891695989586	0.0237267476658201	0.0276111455825549	0.0233069936686276	-0.172659691105191	-0.143809059151227	0.974426798468463	0.704254778853173	0.175370799225808	-0.14430941679583
123706	0	20632243027	0	60.0262434736467	130918693072155584	-0.00850610778683245	-0.0123810677520939	-0.0534265364512583	1	0.0669314494115005	0.0384306603912987	0.0273762996535893	0.0393033766881223	-0.0663309145281523	0.99702329679841	-0.0260603201189645	0.997386820512849	0.0673824159745543	0.998887433245713	0.0286311027578356	-0.0374720650439978	-0.0394003196473485	-0.0663796514359536	0.0286982358829216	1	-0.00576052787795838	0.0283063203389786	0.0148309036704782	-0.00783547042045095	0.0263569984820148	0.0269612085340135	-0.161596927602266	-0.151359318199127	0.975180388330181	0.772594740971834	0.164217508320363	-0.151943290155848	0.0264633104530178	0.029667357205423	0.0120050995441745	0.0244087544209629	0.0277117153441391	0.0241378759956526	-0.159331940577429	-0.151325452350691	0.975558271033919	0.692706932889012	0.161894462422142	-0.151909029674705
123707	0	20632409579	0	60.0275406356436	130918693072322138	-0.00802536851108482	-0.012521196584597	-0.0530536430127278	1	0.061230546997674	0.038304190149651	0.0285928831279627	0.0391406197409552	-0.0606216503099868	0.997393115777319	-0.0273920334477031	0.997717781485559	0.0617163269413668	0.998858192332572	0.0297362408725017	-0.0373907420209695	-0.0392227952974738	-0.0606588424531932	0.0297954404270697	1	-0.00530799028181031	0.0282537095778077	0.0154383380977478	-0.00620763524306059	0.0264901909498196	0.0277399119634699	-0.0683566035628504	-0.139126828855655	0.987912496247477	0.817654766907079	0.0690828656980807	-0.139579613466085	0.027308068059392	0.0295545819082774	0.0129073424706389	0.0264521369806261	0.0277899137697853	0.0252119484517093	-0.0643664436776286	-0.139034056064357	0.988193549960021	0.723248058830696	0.0650435808483752	-0.139485930174958
123708	0	20632577348	0	59.9907734190482	130918693072489902	-0.0076992608676675	-0.0124969947479078	-0.0522342462494847	1	0.0601118794990079	0.0431341233107968	0.0286774226178694	0.0439503474454717	-0.0594306548069048	0.997264440471355	-0.0273515815585423	0.997783247181286	0.0606669813870321	0.998659230140927	0.0299430945894144	-0.0422273979868599	-0.0440424070741299	-0.0594656954015995	0.0300006147010484	1	-0.00492411063388122	0.0284538537429139	0.0160652679447536	-0.00536029616350346	0.026562562563994	0.028373096601063	-0.031082063416103	-0.150308744788446	0.988150386618312	0.797087469867515	0.0314444228465476	-0.150880558081288	0.0275908659226733	0.0293669609006368	0.0136191182512215	0.0271652383705969	0.0274742089277159	0.0259270966049527	-0.0297242258337971	-0.150274299347807	0.988197402017485	0.740252119399701	0.0300701724170396	-0.150845716904948
123709	0	20632742930	0	60.0204069383591	130918693072655487	-0.00726267096994468	-0.0122391349058938	-0.0525887799266073	1	0.0613952033727184	0.0433051118501475	0.0262244552886735	0.0440640250755596	-0.0607629002196523	0.997179137192028	-0.0248681249330162	0.997772629234399	0.0618979540291108	0.998719148738251	0.0275254483627532	-0.0424548187603369	-0.044159947405185	-0.0608003532346138	0.0275798995855392	1	-0.00453405782667758	0.0286651597717369	0.0156621560848326	-0.00495675858216688	0.0267851848233362	0.0279718663502597	-0.0300221066040878	-0.149414871415985	0.98831870837033	0.795623022984393	0.0303676102348886	-0.149976474821337	0.0279853189951368	0.0295793439525918	0.0132756590493792	0.0274732150275744	0.0276928861531068	0.025581309235256	-0.036643065553696	-0.149562729423916	0.988073011327653	0.73890802186635	0.0370683950144487	-0.150126013128735
123710	0	20632909473	0	60.0173810335473	130918693072822030	-0.00705398421250027	-0.0122702690648026	-0.0523363265122749	1	0.0595798465057212	0.0480094528285839	0.0266675200415558	0.0487509219509389	-0.0588748731169849	0.99707426850982	-0.0252089317031181	0.997870708061208	0.0601544658010539	0.998492792848962	0.0280677628050681	-0.0471629443503843	-0.0488550660654585	-0.058908938791396	0.0281202404412789	1	-0.00401282951442665	0.0283234896648281	0.0167080969220704	-0.00443696128789073	0.0264802101336871	0.0290227816159924	-0.0302249520972779	-0.146554270787631	0.988740763792321	0.81669113240921	0.0305596205668503	-0.147084026315304	0.0276013459168505	0.0290258380513955	0.014699064906708	0.0273218215273202	0.0271879372031882	0.0270195351326294	-0.0181816864709468	-0.146264124552334	0.989078476232302	0.724446582920002	0.0183803806989033	-0.146790719437287
123711	0	20633076429	0	60.00650470511	130918693072988983	-0.00640092036853959	-0.0124277112095371	-0.0519070697147075	1	0.061759729922873	0.0492968443348695	0.0252092086535892	0.0500183479109347	-0.0610679259473469	0.99687956809875	-0.0236589049287268	0.997776391077476	0.0623099480499072	0.998468037089738	0.0267017195869111	-0.0484623264120473	-0.050132873317572	-0.0611059464709676	0.0267548403630955	1	-0.00307831106823098	0.0280986586819543	0.0172436114357244	-0.00350274480899828	0.0262235112832125	0.0295518051889585	-0.0301888342398985	-0.149139044165964	0.988355290263829	0.793911683119034	0.0305350225662732	-0.149697522022435	0.0285828736461315	0.0289314697131505	0.0150378318234081	0.0284071116288734	0.027066543600323	0.0273561579396864	-0.00982884497335322	-0.148668446075649	0.988838251155335	0.73523836771672	0.00993946308841213	-0.149221618408735
123712	0	20633242563	0	60.0193982695207	130918693073155119	-0.00559845692133489	-0.0120526642352194	-0.0521307177340748	1	0.0656537562141835	0.0473840324335621	0.0195485958207341	0.0479706096496552	-0.0651149890552261	0.996724063525196	-0.0179714288184995	0.997655074539196	0.066040744941386	0.998687062275297	0.0210805703558843	-0.0466879127548941	-0.0480911660449907	-0.0651610912493977	0.0211269750131552	1	-0.00291138544644096	0.0281194101121047	0.01696910036027	-0.00309787689275992	0.026250848188951	0.029286157189966	-0.0111776166042116	-0.149078760193835	0.988762147407615	0.783237041851059	0.0113041751458701	-0.149636556503355	0.0291065857380841	0.0284197919565847	0.0150381402474897	0.0290375122714187	0.026555191502609	0.0273575758678108	-0.00130238495888409	-0.14890268308543	0.988850997250536	0.725009221997578	0.00131706820282979	-0.149458491943847
123713	0	20633409184	0	60.0224604046834	130918693073321741	-0.00459734942499109	-0.0123155719724479	-0.051902218905347	1	0.0650017695273454	0.0506326550958042	0.0158765178659438	0.0510889571168156	-0.0645238178897728	0.996607543311631	-0.0142132526756725	0.997762666279695	0.0653272165855212	0.998592961075279	0.0175025341982681	-0.0500575607430565	-0.0512180305926697	-0.0645686742288228	0.0175399820642336	1	-0.00107106412893017	0.0279450958435192	0.0173699234203338	-0.00141497359111519	0.025986090656824	0.0296667219865686	-0.0235828428130344	-0.156017178412322	0.987472779151463	0.788636018742772	0.0238774793056017	-0.156657158643274	0.0306141047415117	0.0280918270706345	0.0151598586982215	0.0305575715200369	0.0261424756559406	0.0274662323743659	-0.000108102782964636	-0.15567960825579	0.987807596593138	0.788636018742772	0.000109437083604044	-0.156315412686693
123714	0	20633575743	0	60.0205870613621	130918693073488300	-0.00451532520661588	-0.0121991381629712	-0.0518902963565603	1	0.0653069637182893	0.0574828828096762	0.0114131020938562	0.0577815843707432	-0.0648953717901987	0.996217787046496	-0.00952264955815941	0.997803780494608	0.0655510089629561	0.99828383120884	0.0132742740246292	-0.0570367074445912	-0.0579360467561503	-0.0649410084927131	0.0133027066651971	1	-0.000817593217854503	0.02810475310846	0.0170412173309256	-0.00102335843458007	0.0262035445588279	0.0293518874645419	-0.0126543613260049	-0.151672128196006	0.98834985337578	0.768696802765107	0.0128028247015173	-0.152259753774854	0.0309536130863029	0.0281764356981383	0.0150791505986207	0.030948883235001	0.0262810747264087	0.0273940839892384	0.00391103812357294	-0.151508608864905	0.988448200575335	0.730671367104322	-0.00395672500723608	-0.152094322622327
123715	0	20633743334	0	59.9910973211575	130918693073655888	-0.00418013301275128	-0.0120184116689403	-0.0518946372756715	1	0.0673167215382325	0.0600462545130368	0.00963943872308866	0.0602881500784009	-0.0669352156191272	0.99593424274404	-0.00760654928008351	0.99768935548298	0.0675136309496475	0.998152032191576	0.0116458948121854	-0.0596396995788011	-0.0604604893196918	-0.0669852985581456	0.0116723365355402	1	0.00052113387201442	0.0281023254929695	0.0172823845646249	7.16874099754095e-005	0.0261791487205538	0.0295835623269785	-0.0320843846493789	-0.152876340132322	0.987724362810505	0.801111543054218	0.0324717181624933	-0.15347817467315	0.0322216344530378	0.0282977064220999	0.0149590599006331	0.0319464133928258	0.0263780417210334	0.0272671523931152	-0.0176498790317143	-0.152782909969746	0.98810215271061	0.78281434425341	0.0178605037819876	-0.153383633897654
123716	0	20633908880	0	60.0293063073392	130918693073821437	-0.0034211537024618	-0.0120639557021463	-0.0514743572300873	1	0.0650380836445659	0.0586460937520639	0.00405890946886683	0.0587029063389458	-0.0648358607484865	0.996167797084589	-0.00214781853017516	0.997878145997896	0.0650737475128227	0.998273186889702	0.00595960575911146	-0.0584390916790599	-0.0588606630874444	-0.0648813718567322	0.00597220705612278	1	0.000868243552081155	0.0282467186356164	0.0174278310039861	0.000551929508612419	0.0262359537149067	0.0297199016939932	-0.0212648684270317	-0.160118570706016	0.986868708940477	0.76753443107766	0.0215444850949899	-0.160810772308453	0.0328492306429798	0.0280734780144634	0.0151383714503098	0.0326413500672362	0.026063863333475	0.0274334206368802	-0.0120643698844288	-0.160104989720201	0.987026262693139	0.735355624702925	0.0122223385403964	-0.160797013822896
123717	0	20634076393	0	59.9946964688322	130918693073988947	-0.00346446296958045	-0.0122879200237213	-0.0518239672677591	1	0.0609624991144407	0.0636515521201104	-0.00241465875057842	0.0634955611926589	-0.0609603436154458	0.996118542250427	0.0043504537573273	0.998140076916492	0.0608067463793732	0.997972638533209	-0.000472609169218828	-0.0636426694886261	-0.0636568539371938	-0.0609981633284686	-0.000473489788487712	1	0.00159206190748823	0.0282807615375818	0.0172479492975453	0.00125492602116051	0.026205592015798	0.0295271488098279	-0.0228017647384156	-0.165252469430655	0.985987677849923	0.780893615560328	0.0231216897897969	-0.166013994769129	0.033282896377534	0.0279317418485137	0.0146504066998244	0.0331720725937327	0.0258594312460622	0.0269363029575628	-0.00416779183172283	-0.1653301347219	0.986229474343616	0.744296461872227	0.00422596072172553	-0.166092743262471
123718	0	20634241957	0	60.0741675672786	130918693074154514	-0.00353818244656353	-0.0121878129380055	-0.0520524186983789	1	0.0612913889092073	0.0682268004357521	-0.00453970987116461	0.0679919330373888	-0.061360045109513	0.995797189143451	0.00662272154153087	0.998112705060441	0.0610505328093991	0.997663889594698	-0.00244394375686262	-0.0682699826987726	-0.0681730865586222	-0.0613986144845976	-0.00244856002763228	1	0.00159047050305723	0.0281990671875162	0.016790196612484	0.00140341174209401	0.0262671780918488	0.0290972884622795	-0.0110947959514915	-0.154129791745789	0.987988316124839	0.788732946268374	0.0112292113510284	-0.154746660250313	0.0334420849027539	0.0278632367179125	0.0143850162835916	0.0333902929697659	0.0259325954849674	0.0266943599714301	0.000228536588006339	-0.154202032006465	0.988039311513517	0.716195492714704	-0.000231303128597791	-0.154819774594859
123719	0	20634409534	0	60.0022560848288	130918693074322085	-0.00374023438125585	-0.0128455052451926	-0.0522449942477479	1	0.0541590686029996	0.070876315609966	-0.00288386651138017	0.0707042231358848	-0.0541893324057677	0.99602431149253	0.00479806374399613	0.99853021525602	0.0539850702053258	0.997485785069171	-0.00096201568730728	-0.0708603070185122	-0.0708675669914943	-0.0542158885281272	-0.000963431426472047	1	0.00174389708024327	0.0283931222415667	0.016059045659218	0.00157473595349457	0.0264165433090225	0.0283598756679107	-0.00957184166504764	-0.157703763481096	0.987440075564607	0.783634692536102	0.00969328884904595	-0.158364884254291	0.0336697226776016	0.0280784077251317	0.013671069079652	0.0335645972333559	0.0261017858679091	0.025972772810214	-0.00392975821338858	-0.15773106284661	0.987474287672172	0.750448137404792	0.00397958459993349	-0.158392529621276
123720	0	20634575222	0	60.0330541996423	130918693074487782	-0.00364911297386636	-0.0128532068044296	-0.0524618046151498	1	0.0582560030966996	0.071480784544474	-0.00864726160239594	0.0711269367505985	-0.0584815874212283	0.99575140612563	0.010715508617472	0.998266970849229	0.0578639161012533	0.997409713579904	-0.0065542996725233	-0.0716303316497803	-0.0713092995719818	-0.0585149742717925	-0.0065655838419483	1	0.00200013824685149	0.0279594305076196	0.0158696385589009	0.00178925233906803	0.0259183250996362	0.0281592939488998	-0.012776252418542	-0.162750210162352	0.986584581506445	0.77179472965785	0.0129492580045548	-0.163477389432443	0.0339954266188784	0.0274193939783051	0.0132230056142594	0.0338460619216507	0.0253775789100795	0.0255135988226602	-0.00731626401174205	-0.162809894297343	0.986630331279045	0.731779797195126	0.00741526961152396	-0.16353788037254
123721	0	20634741683	0	60.0508991421129	130918693074654237	-0.00289796615727942	-0.0129913285308441	-0.0531130886918261	1	0.0555674702910755	0.0660037233706484	-0.0105770356186153	0.0656269483212534	-0.0558463598743782	0.996280225510283	0.0123963959858958	0.998401198388543	0.055148675622202	0.997767223865667	-0.00873104490329923	-0.0662143174418959	-0.0657769490884221	-0.0558754297775005	-0.00874480354921147	1	0.00230089498567877	0.027903548381013	0.0153808491439388	0.00208639149555839	0.0259223600511779	0.0276802050317827	-0.01318684214101	-0.15797278021317	0.987355411139307	0.787940725829272	0.0133549257009156	-0.158637315924633	0.034231860055816	0.027303806244627	0.0130232533218236	0.0340860890864505	0.0253219474229379	0.0253236999167804	-0.00716568389103504	-0.158048421190502	0.987405362317607	0.753537977696755	0.00725695684289338	-0.158713919237553
123722	0	20634908281	0	60.0341714503896	130918693074820837	-0.00301887479455841	-0.013588901151024	-0.0534511641419048	1	0.0489968453040142	0.0672550937922664	-0.0162005469635479	0.0667779188857502	-0.0494826397409186	0.996540103514936	0.0178278072408589	0.998669222958204	0.0483937227855078	0.997608579974266	-0.0145344927784997	-0.0675712193274681	-0.0669097369187556	-0.0495028553246453	-0.0145528332781255	1	0.00228229414281102	0.027965630527404	0.0146759181025226	0.00205158287265457	0.0259327016535499	0.0269667250934539	-0.0143743296863769	-0.16203631683488	0.986680095407146	0.773397747114924	0.0145673485844247	-0.162753892473418	0.0342683898180405	0.0272736802772446	0.0123312629802815	0.0340319878005947	0.0252388915697542	0.0246216555290171	-0.0142849371739467	-0.162037961992242	0.986681123485869	0.748246990950074	0.0144767533213099	-0.162755559663261
123723	0	20635074869	0	60.0353608275274	130918693074987422	-0.00302784262387752	-0.0134486416776538	-0.0534591237801492	1	0.0499336059604952	0.067842888579294	-0.0157786061034419	0.0673661679347632	-0.0504074070395024	0.996454159875576	0.0174520811159383	0.998629674352727	0.0493375958766584	0.997575673461672	-0.0140665140571382	-0.0681535685035812	-0.0675031703093578	-0.0504287782374457	-0.0140848847332864	1	0.00246261952517815	0.028048918786152	0.0146617117699269	0.0022329582040914	0.0260364474726002	0.0269556905552121	-0.0143350079821025	-0.160432278956173	0.986942749816362	0.779158203645453	0.0145236388302247	-0.161128589191245	0.0343847187362885	0.0274819385900374	0.0123467107472493	0.0342278443195876	0.0254683774481789	0.0246418708497198	-0.00798059574121832	-0.160543722206073	0.986996465724085	0.708596704056927	0.00808556271840359	-0.161241495962325
123724	0	20635241575	0	60.0300630555782	130918693075154131	-0.00287077224302353	-0.0133879824528986	-0.0537991931757893	1	0.0501899997112385	0.0632720036246736	-0.0158042571913341	0.0628042290864305	-0.0506330712054317	0.99674064876936	0.0173733401271833	0.998616375799645	0.0496336683875697	0.9978746393519	-0.0141995100298466	-0.0635969972029178	-0.0629264104728774	-0.0506547309370053	-0.0142182258503946	1	0.00236774381502238	0.0278759068014177	0.0145430867997947	0.00210195680651718	0.0258990634709532	0.0268422149512602	-0.0172936526558028	-0.157509307725787	0.987366065629949	0.769928943381082	0.0175131444910352	-0.158167967430174	0.0343645678033111	0.0271427996785645	0.0122714075674456	0.0341525553943623	0.0251646048997055	0.0245714805816738	-0.0124663174195756	-0.157594959786742	0.987425146317335	0.731560933789031	0.0126244051849378	-0.1582547027572
123725	0	20635407983	0	60.0727240397225	130918693075320537	-0.00306492166359723	-0.0137696615662987	-0.0540243706361975	1	0.045278026174268	0.0671215155317311	-0.0174927555657823	0.066648991662823	-0.0458130000711283	0.996724174952535	0.0189914545189309	0.998822625357866	0.0446395310064454	0.997595728020917	-0.0159540621066491	-0.0674405763373419	-0.0667686430580423	-0.0458290408497876	-0.015971509965131	1	0.0026220129422101	0.0280074067194711	0.0140787409700089	0.00244173958414902	0.0258059962032528	0.0263407388867017	-0.0100080070564945	-0.17560091896728	0.984410563257325	0.776721673595059	0.010166146778595	-0.176516138740857	0.0345906294610211	0.0271856724233668	0.0116959379545098	0.0345315872272199	0.0249834278174615	0.0239595684410496	0.000263391708262714	-0.17579002662088	0.984427649533189	0.743306750855544	-0.000267558212228636	-0.176708234528381
123726	0	20635574565	0	60.0353608275274	130918693075487121	-0.00314139245000748	-0.0137878923341721	-0.0540650083222836	1	0.0488866373437528	0.066347222533926	-0.0179699245886055	0.0658295920240258	-0.0494244623218034	0.996606084337313	0.0195694085059569	0.998644393272205	0.0482329144538858	0.997638964287521	-0.0163278385032899	-0.0667075604795527	-0.0659579572401421	-0.0494446066338556	-0.0163485460022118	1	0.00234650799364058	0.0277367108039327	0.0141634715184498	0.00224999564640502	0.0251282711066231	0.026346529483041	-0.00249862908024361	-0.208150093965058	0.978093704731329	0.732929099056364	0.00255458514136473	-0.209683245770834	0.0341809106970031	0.027091730898274	0.0116616012815724	0.0341835168122602	0.0244820221632997	0.0238451727418119	0.00610464736392024	-0.208310311024578	0.978043735014649	0.679778332167785	-0.0062416105444183	-0.209847053521887
123727	0	20635742539	0	60.0187498574555	130918693075655090	-0.00284714463191542	-0.0141693152157211	-0.0546277786370526	1	0.0451693850117239	0.0619221377525939	-0.0137418637924649	0.0615493806391962	-0.0455489995505952	0.997064171647378	0.0151257667285655	0.998886006977264	0.044698503843972	0.997989421248444	-0.0123301948466534	-0.0621697786005323	-0.0616523782827752	-0.045564764444591	-0.0123433190122298	1	0.00250166225204786	0.0278190985567932	0.0133642353211132	0.00236085522149641	0.0251246162840852	0.0255282983375845	-0.0058622423263108	-0.214879895028782	0.976622887724493	0.742558972146638	0.00600249287053378	-0.216568850507478	0.0343539269968536	0.0272370699577657	0.0110180219344853	0.0342873318001274	0.0245412130122576	0.023182639495639	0.000775410390629915	-0.214976455540556	0.976618923788571	0.697412004229985	-0.000793974198947114	-0.216667721651987
123728	0	20635907805	0	60.0294864837608	130918693075820361	-0.0027198320834715	-0.0141171042737008	-0.0546334384141429	1	0.0474885836429157	0.0638549306686392	-0.0184428518281841	0.0633462706207539	-0.0480242941245308	0.996835451402228	0.0199376950918564	0.998703069235961	0.0468472818111816	0.997792432479254	-0.0169070006953527	-0.0642216086268552	-0.0634620355852365	-0.0480427733105819	-0.0169273394369717	1	0.00263578400172814	0.0275092561118985	0.0135326543043258	0.00254205602020585	0.0248755543635802	0.0257102492789262	-0.00222592045183232	-0.210166260036401	0.977663126245669	0.73538995368981	0.00227677258752274	-0.211745014824055	0.0344769051158536	0.0267107240854569	0.0111300086728835	0.0344881002835549	0.0240757364961086	0.0233081331209338	0.0068470496529175	-0.210337884558319	0.977604773019538	0.711449999663252	-0.00700378914390111	-0.21192056334556
123729	0	20636074682	0	60.0547218625612	130918693075987239	-0.00235375865205005	-0.014377877004947	-0.0551426024090816	1	0.0459243962543427	0.0630100792170437	-0.0156210159162888	0.0625851906636963	-0.0463678937687911	0.996961941268088	0.0170506459712055	0.998824086682457	0.0453841308710379	0.997893967003285	-0.0141584706236579	-0.0633021984455961	-0.0626936392558037	-0.046384524883814	-0.0141741900480501	1	0.00281553046040375	0.0275529611018515	0.0129408655515346	0.00274670524563106	0.0248134860976793	0.0250954444059031	-2.52306910882651e-005	-0.218616928249213	0.975810759341324	0.726085213828251	2.5856131264297e-005	-0.220396888388821	0.0347515318209633	0.026809006224623	0.0107323026549483	0.0347648713494806	0.0240682717267264	0.0228870628940077	0.0072555150155665	-0.218734175645676	0.975757509787378	0.702839799141749	-0.00743563972217323	-0.220517043832596
123730	0	20636240804	0	60.0390734289876	130918693076153360	-0.00235256703525309	-0.014364938560095	-0.0551311469001508	1	0.045660159602504	0.063027729904315	-0.015899219140635	0.0625986756748692	-0.0461129369213787	0.996972919818907	0.0173206750025225	0.998831796814596	0.0451113720649458	0.997888470732681	-0.0144443317813574	-0.0633242548963708	-0.0627064235392816	-0.046129295026509	-0.0144602174796805	1	0.00286155949323871	0.0275666006313298	0.0130162115178879	0.00274892544639651	0.0247849156722126	0.0251609057667105	-0.00343827077805056	-0.221870852056517	0.975069999180454	0.730931350304579	0.00352616379402083	-0.223732725973226	0.0346843169530514	0.0267852651824041	0.0106941066945855	0.0346487636068862	0.0240020316154974	0.0228391611148679	0.00344939453813452	-0.22198489568602	0.975044002988884	0.693097599797376	-0.00353766613376495	-0.223849686230861
123731	0	20636408639	0	59.9895858079038	130918693076321189	-0.00209699013231925	-0.0143714573618661	-0.0549830284983188	1	0.0455260142836428	0.0648226678746028	-0.0135640821208126	0.0644443201785737	-0.0459164179652715	0.996864390054114	0.0150242509036553	0.998872305987769	0.0450376311040195	0.997808198744381	-0.0120747211941404	-0.0650615064886933	-0.0645571947523614	-0.0459325676893579	-0.0120877643924743	1	0.00327159979821318	0.0276357212934585	0.0130593117784916	0.00320425429388158	0.0249407575323692	0.0252239791996728	4.95721131620168e-006	-0.215075646760132	0.976597392043485	0.741359119800506	-5.07600302493781e-006	-0.216769288696102	0.0351083252550286	0.0271487444946477	0.0106659072847578	0.0351001382647451	0.0244524729482322	0.0228306124896191	0.00543765202411657	-0.215153381766791	0.976565130574904	0.685589225457598	-0.00556808312958534	-0.216848887196695
123732	0	20636574083	0	60.031144157589	130918693076486639	-0.00186577759093893	-0.0143281702575416	-0.0548617849261361	1	0.0454704762576659	0.0659284859416078	-0.0153391149425677	0.0655069006554872	-0.0459254631640769	0.996794711964142	0.0168201906729919	0.998849211555679	0.0449147387872138	0.997710342309949	-0.0138240517853658	-0.0662039911183548	-0.0656231818318844	-0.045941622440225	-0.0138390951148184	1	0.00366642222112845	0.0276304525296472	0.0132485525051486	0.00355139750593553	0.0249053879116867	0.0254061917639034	-0.00374137116720357	-0.217358611490601	0.976084645997809	0.739333507477674	0.00383302089600839	-0.21910756524356	0.0355330731689633	0.0270036135077857	0.0108022782188753	0.0354690074577939	0.0242768262436082	0.0229600134849754	0.0010470649966584	-0.217436771096634	0.976073846709337	0.700998756675422	-0.00107273091943926	-0.219187639988225
123733	0	20636740533	0	60.0361177284254	130918693076653089	-0.00160203849738647	-0.0143012176876698	-0.0546572531105322	1	0.0435585129654939	0.0680738425785067	-0.0191587682697654	0.0675785783209543	-0.0441601798931716	0.996736180874318	0.0206184938016184	0.998868449493172	0.0428567184984984	0.9975008839422	-0.0176550026595761	-0.0684126261418102	-0.0676962624490765	-0.0441745454559369	-0.017673162572215	1	0.00405860615088838	0.0278464896988311	0.013324521521399	0.00393605189228404	0.0250179356081663	0.0254584240474062	-0.00413503717706689	-0.225562267752265	0.974219977640573	0.730177618040119	0.00424443394791661	-0.227520139061375	0.0359751156448032	0.0270911363173928	0.0107744011847439	0.0359042065438816	0.0242604665431907	0.0229083321441991	0.000735481258600561	-0.225660016115781	0.974205838718874	0.688334675629159	-0.000754954537982454	-0.227620474325298
123734	0	20636907070	0	60.0422096734004	130918693076819623	-0.00148147188795886	-0.0142684802023208	-0.0545955238630832	1	0.0425697159365544	0.0690086937433529	-0.0168789056881926	0.0685707693613882	-0.0431031291637093	0.996714688286214	0.0183276169588607	0.99895206012866	0.0419390035803764	0.997477893512331	-0.0153916152824235	-0.0692888889592067	-0.0686885570891616	-0.0431164870729782	-0.0154065426008449	1	0.00421312303912012	0.027938208162214	0.0133866696241302	0.00410087855411158	0.0251537553177851	0.0255306406415293	-0.00340218354515603	-0.222096686336836	0.975018711136008	0.741595852689834	0.00348933789531368	-0.223964338913405	0.0359751321831025	0.0273546401672178	0.0109794148186016	0.0359533804608547	0.0245686770311416	0.0231238759539094	0.0045568036435045	-0.222235441643331	0.974982381388581	0.687067228423043	-0.0046736951884514	-0.22410665075797
123735	0	20637073725	0	60.0333064784342	130918693076986282	-0.00102257119411584	-0.014488669514858	-0.0541710829479572	1	0.0414610746364899	0.0669406118082433	-0.0161273857283331	0.0665344111629662	-0.0419559462023584	0.996901635423206	0.0174969950313422	0.999010975969495	0.0408769501963056	0.997630706873075	-0.0147230591502877	-0.0672027100137084	-0.0666423666816518	-0.0419682651484217	-0.0147365681701171	1	0.00469984997680391	0.0277839336328155	0.0138578986128669	0.00462012137631546	0.0249622039865964	0.0259935820298153	-0.000731460982824375	-0.225126051032858	0.974329372497402	0.732577012816264	0.000750732622924505	-0.2270724063046	0.0366038275766865	0.0271656212161481	0.0113770356510902	0.0366057751112743	0.0243424329784014	0.0235129165165799	0.00653147030656385	-0.225246346000041	0.974279951302122	0.681864640167309	-0.00670379438091275	-0.227195872406394
123736	0	20637240409	0	60.0296306256768	130918693077152966	-0.000549771994295666	-0.0148160833994616	-0.0542360368660804	1	0.0376268887689977	0.0648743311759153	-0.0185315169126649	0.0644613550945145	-0.038190285479704	0.997189167507528	0.0197329928589017	0.999120837419709	0.0369886634872074	0.997725083724074	-0.0172931873498798	-0.065158291713891	-0.0645532391365711	-0.0381995749864844	-0.0173066761396398	1	0.00491251162025051	0.0276795293013608	0.0136663778425761	0.00485761190585461	0.024898535833916	0.0258118300620837	0.00117170824936468	-0.221928673232185	0.975062198578727	0.73065746063041	-0.00120167481323916	-0.223792025517232	0.0367788896451575	0.0268388927255485	0.0112628048302848	0.0367563617556284	0.0240559713303482	0.0234079619310526	0.00448802919685068	-0.221992257388452	0.975038099385612	0.678422896293977	-0.00460289449634595	-0.223857236313392
123737	0	20637406814	0	60.0862237310541	130918693077319370	-0.000288639357078792	-0.0150349040600715	-0.0541195851523076	1	0.0377704796410756	0.0667070220664092	-0.0226404462313262	0.0662086699487827	-0.0384850094684661	0.997063346066751	0.0238754530553945	0.999030916654133	0.0369755366506415	0.997520112461404	-0.0213572380099899	-0.0670633552662841	-0.066306330787534	-0.0384945158043703	-0.0213746992268907	1	0.00527640650467594	0.0275903025626066	0.0136214957210925	0.00520837910183984	0.0247976493768534	0.025764235869374	0.000147652393626163	-0.222821292761806	0.974859297381283	0.737806188846334	-0.000151460208559057	-0.224707569185761	0.0372279894973929	0.0267553917677629	0.0111280909506914	0.0371777681207048	0.0239605194152458	0.0232704204778645	0.00230526025544683	-0.222871893105767	0.974845015906942	0.689043394970279	-0.00236474098018084	-0.22475947477224
123738	0	20637573204	0	60.0456707371627	130918693077485761	-0.000134798069717715	-0.0151722097646177	-0.0540379969451619	1	0.0401143314581815	0.0680316835518729	-0.0214288362577168	0.0675262161571882	-0.0407980876265631	0.996883005260651	0.022768688752366	0.99896639969355	0.0393410611931612	0.9974576667428	-0.0200411658673205	-0.0683853399983357	-0.0676340365409217	-0.0408094140726922	-0.0200592110008804	1	0.00555914317593204	0.0271948791551631	0.013713530699531	0.00529602605552229	0.0247093046080623	0.0259201814125602	-0.0160464104605298	-0.197987359806956	0.980073220768736	0.803389118352228	0.0163712022006024	-0.199304207522288	0.0375973589637649	0.0264184353728564	0.0113539047922451	0.0373532462300692	0.023930463125532	0.0235604769183496	-0.0138628879957726	-0.198037658000807	0.980096376051851	0.70829895906023	0.0141434699231832	-0.199355521764144
123739	0	20637740111	0	60.0445891118745	130918693077652668	0.000195608126486808	-0.0155791116679833	-0.0542635119152504	1	0.0403574738683476	0.0665328873776915	-0.0200106956394668	0.0660577501702626	-0.0409793913597135	0.996973953083144	0.02133099933804	0.998985968887673	0.0396487380984362	0.997587771631992	-0.018647344297387	-0.0668648969263469	-0.0661615440049631	-0.0409908695562628	-0.0186641049701322	1	0.00581618826380777	0.026861271889531	0.0135600374221641	0.00539311073829667	0.0244122606018556	0.0257695834051784	-0.0288908920946653	-0.194726337307525	0.980432032275961	0.77513012472269	0.0294589866314918	-0.195978438946999	0.0378117196875648	0.0261480027389243	0.0113191429637391	0.0374067522489068	0.0236961576972413	0.023528748086969	-0.0267797873005957	-0.194773076310684	0.980482683037598	0.706272190206475	0.0273060723767809	-0.196026090332601
123740	0	20637906320	0	60.0414526188881	130918693077818873	0.000736545882125553	-0.0157494512842165	-0.0541892071376014	1	0.0406074035168806	0.0654879676760011	-0.0191221026431941	0.0650311455063864	-0.0411905619171874	0.997032741550183	0.020430970161981	0.998993220986774	0.0399389519230363	0.997674057782584	-0.0177730703992504	-0.0658072366553698	-0.0651324251410084	-0.0412022185654242	-0.0177891052814207	1	0.00630704719867585	0.0265084988003631	0.0137706752280882	0.00595223707660527	0.0242099641958162	0.0260115949527037	-0.0237460958945337	-0.182897884345444	0.982845098086025	0.771181737221653	0.0241558686084298	-0.183933252568705	0.0382860878624344	0.0258529962005407	0.0114405179693827	0.0379043734078988	0.0235517691767488	0.0236801522882734	-0.0252727185046579	-0.182865215482959	0.982813106681914	0.719147789909228	0.0257090082135335	-0.183900023292971
123741	0	20638074324	0	60.0353608275274	130918693077986878	0.00114525518115316	-0.0160595539179293	-0.0545299679645818	1	0.0398979710410806	0.0650007996506637	-0.0202335024376945	0.0645299392698884	-0.0405138366165217	0.997093032760953	0.0215085395153356	0.998999897719833	0.039199325041122	0.997683952795544	-0.0189164848312806	-0.0653367961862698	-0.0646279432962837	-0.0405249278497806	-0.0189331595770354	1	0.00653824574632033	0.0262663546093338	0.0132439022376158	0.00611717589941912	0.0240560351433639	0.0254985883090669	-0.0292137934106118	-0.175719594538858	0.984006696303263	0.757944870849021	0.0296798943652303	-0.176636688763005	0.0385602222996235	0.0254114396936006	0.011156308784724	0.0380399974246011	0.0231979846097555	0.0234070223423585	-0.0365281946944621	-0.175550024474793	0.983792600042948	0.711550368604724	0.0371129262557507	-0.176464441177057
123742	0	20638239635	0	60.0401548555674	130918693078152192	0.00145974829989023	-0.0162537631907763	-0.0546899257993879	1	0.0390481356011593	0.0648788539687419	-0.017314843616443	0.0644757427921687	-0.0395702804047327	0.997134430004344	0.018563498760372	0.999088178267828	0.0384474779308824	0.99774659864375	-0.0160313740572307	-0.0651515152599337	-0.0645711419182097	-0.0395806142587037	-0.016044628221604	1	0.00731982157406962	0.0260644457476133	0.0135219832368314	0.00665102950261756	0.0237405180632186	0.0257445170021686	-0.0487644782304776	-0.184266779648058	0.981665818688337	0.805332969624893	0.0496344333368846	-0.185325815523609	0.0388770717318836	0.0256934732554437	0.0108598980224052	0.0383164876802394	0.0233668069086077	0.0230878319947304	-0.0394833927908869	-0.184447608746163	0.982048950573007	0.702596506121415	0.0401834746105547	-0.185509798212065
123743	0	20638406847	0	60.0126986870422	130918693078319397	0.00193618535046152	-0.016415579656265	-0.0548150455922158	1	0.0396630291371773	0.0637153171322037	-0.0153283276727521	0.063349189090249	-0.0401123375871672	0.997184978133396	0.0165762950914598	0.999096385224061	0.0391361657965537	0.997853750147109	-0.0140503880909969	-0.0639568597715964	-0.0634427658793641	-0.0401231021724532	-0.0140621687328279	1	0.00723913328123154	0.0259508873705592	0.0131821948274828	0.00669208819957243	0.0236322055348839	0.0254122438550968	-0.0390537312001462	-0.184088034141624	0.982133596699155	0.805838982265881	0.039743235598269	-0.185143959000447	0.0391419611383225	0.025472790716451	0.0108136884944982	0.0386135782084937	0.0231511672773893	0.0230440145770958	-0.0369267773266797	-0.18412593603622	0.982208762328585	0.713654190435278	0.0375779525094237	-0.185182520049513
123744	0	20638574086	0	59.9874266353772	130918693078486639	0.00265039024234873	-0.0167568598717371	-0.0552863324026674	1	0.0353118352212442	0.0598506098026061	-0.0120998464105307	0.0595874464235915	-0.0356445020802589	0.997586490335633	0.0131460946281204	0.999303622808102	0.0349206191043551	0.998136521937127	-0.0110335358817273	-0.060014537082298	-0.0596607228170795	-0.0356520543036332	-0.0110407760980439	1	0.00805208020780738	0.0258941330301666	0.0126102416395104	0.00737970270494288	0.0236730916852867	0.0248518150699881	-0.0492635735901676	-0.176068295457464	0.983144473438075	0.801942585294573	0.0500662986157795	-0.176990912340069	0.0396447653072705	0.0255246895799618	0.0101606348045816	0.0390658575379352	0.0233014725659377	0.0224069473885048	-0.0411867721049602	-0.176182163053119	0.983495549164051	0.699830515068789	0.0418534889915202	-0.177106588207738
123745	0	20638739413	0	60.0352527003857	130918693078651970	0.00290111191897456	-0.0170711245375733	-0.0554327569564231	1	0.033248291476004	0.0623666849617893	-0.0134682256832736	0.0620890914162262	-0.0336394173950405	0.997503551033494	0.0144929547965672	0.999356856510352	0.0327998110819692	0.99796537965421	-0.0124202634058404	-0.0625366937769929	-0.0621642817755032	-0.0336457650804139	-0.0124276167214607	1	0.00824836441989502	0.0255561965358735	0.0127566059986625	0.00759582216869756	0.0233495753446494	0.0250006889823852	-0.0477179201648793	-0.175006354193965	0.983410278615632	0.793602968313832	0.0484848733529471	-0.175912221953411	0.0397757025696263	0.0251883447854423	0.0102589745164701	0.0393163962711183	0.0229806638595016	0.0225131649284634	-0.0316810501736753	-0.175240326973937	0.984015822465249	0.694203524789374	0.0321845541543185	-0.176149867183962
123746	0	20638905923	0	60.0415247184953	130918693078818477	0.00325092643620394	-0.0172514820119799	-0.0560689686355629	1	0.0291613344458007	0.0616783700155217	-0.00852155911705111	0.0615055858660128	-0.0294010589558514	0.997673614284528	0.00941380439389079	0.99953868157428	0.0288756700975847	0.998062344342332	-0.00761588924719492	-0.0617539880239517	-0.0615710817810391	-0.0294052964260671	-0.00761925677490495	1	0.0085660935017013	0.0257598815426872	0.0118563968069383	0.00793900285169235	0.0235732656300232	0.0241064333164798	-0.0457219154652675	-0.173434705701332	0.983783466675711	0.804673856819217	0.0464421695742181	-0.174316164225365	0.0402199582252014	0.0256405998685724	0.00929460615487717	0.0397026081055725	0.0234526801370587	0.0215500276532253	-0.0363583782784021	-0.173527316728344	0.984157679784101	0.728361380592736	0.0369268578749044	-0.174410201113594
123747	0	20639072496	0	60.0354689550586	130918693078985049	0.00389906225412294	-0.0171826252862304	-0.0562031806387045	1	0.0281002984195943	0.0611799657632242	-0.0102775528911659	0.0609883367918195	-0.0283928494553188	0.997734568347301	0.011128865219691	0.999552545557972	0.0277643121200711	0.998076435516985	-0.0094103543177916	-0.0612770274844013	-0.0610508524473311	-0.0283966656742738	-0.00941428877190444	1	0.00863445789792836	0.0259619852223501	0.011436641434959	0.00823703671273963	0.0238162001619886	0.0237039443879761	-0.027461115074936	-0.170648351145118	0.984949251185204	0.769141086210268	0.0278735202415864	-0.17148763442083	0.0405209877817645	0.0255863224455721	0.00935986324682053	0.0400930612744945	0.0234376510360253	0.021625673047978	-0.0293138290901946	-0.170626100479374	0.984899707208442	0.719647280289072	0.0297544791317049	-0.171465052567861
123748	0	20639239072	0	60.028765784564	130918693079151626	0.00489932713371181	-0.0174042548523694	-0.0568030086429067	1	0.0221254289831299	0.0545773190730976	-0.00662103232740948	0.0544721530894726	-0.0222931065215168	0.998266398282251	0.00722075404686476	0.999733391703935	0.0219318540744077	0.998489181337881	-0.00601356082256856	-0.0546186034006869	-0.0545126886011314	-0.0222949534822683	-0.00601509196960196	1	0.00911494033239657	0.0263744021346893	0.0104759806327111	0.00864694889491905	0.0241752373056923	0.0227313585432466	-0.0329894691845984	-0.174753653962969	0.984059375926834	0.767613625059275	0.0335113103148355	-0.175655566599581	0.0411834886424171	0.0262074168713487	0.00863065333136815	0.0407346032595423	0.0240059727416044	0.0208863518286655	-0.0308639790817908	-0.174770107479851	0.984125410873391	0.703798201756147	0.0313515592640197	-0.175672277281701
123749	0	20639405682	0	60.0394699475435	130918693079318238	0.00524485284862289	-0.017456013228272	-0.0570943326228289	1	0.0180256855664079	0.0552582486226459	-0.00477388892500709	0.0551839158709284	-0.0181473301660386	0.998311279029239	0.00526907599945439	0.999826191593517	0.017883608185004	0.998462303878951	-0.00427329047076764	-0.0552699441042794	-0.0552210654489908	-0.0181483263770534	-0.0042740073088727	1	0.00937649568445905	0.0266689806277681	0.00995243513199696	0.00883237118001136	0.0243841743577007	0.0221889902986808	-0.0388885236962719	-0.181390476284911	0.982641937756504	0.765637006406281	0.0395548354085337	-0.182400199172128	0.0412907824098864	0.0263170514477122	0.00811821205188757	0.0407295304772877	0.0240288966700737	0.0203533803785484	-0.0396266314539377	-0.181386028944661	0.982613270103402	0.726319554094959	0.040305959205277	-0.182395676813006
123750	0	20639572183	0	60.0289459577408	130918693079484740	0.00674988930174866	-0.017627837829826	-0.0575426064399065	1	0.00959690196861498	0.0459491306272671	-0.00195025855709583	0.0459228726361923	-0.00963817003699232	0.99889849106262	0.00216998529159948	0.999952056801515	0.00954857383354155	0.998942631452214	-0.00172909709339178	-0.0459415856340127	-0.045941164564897	-0.00963831926510848	-0.001729178272362	1	0.0101598548162861	0.0272415797530613	0.00935681798475407	0.00965352435862268	0.0250855868933463	0.0216183265395939	-0.0361399454849013	-0.171235787657385	0.984567016188184	0.770899591151258	0.0366899629977294	-0.172083846540378	0.0421717112796235	0.0270509842140139	0.00775188441002311	0.0416923548521935	0.0248929815132237	0.0200141534398097	-0.033396481183521	-0.17124204582581	0.984662803596211	0.733065204745324	0.0339036715103067	-0.172090198530664
123751	0	20639738783	0	60.0795814135404	130918693079651339	0.00708095839217323	-0.0180076677176516	-0.0579973507087785	1	0.00253805370233847	0.0460944601264313	-0.00276052528180161	0.0460745284844906	-0.00260076020647148	0.998934619417748	0.00281802605225018	0.999992970144852	0.00247353796120285	0.99893403013117	-0.00270105668676292	-0.0460815335972468	-0.0460910017120273	-0.00260076313838226	-0.00270106910611763	1	0.011065534757913	0.0273897595710682	0.00884685167543228	0.0102100265917229	0.0251449077955439	0.0210715229271562	-0.0638348215964528	-0.17760043860301	0.982030141981277	0.803136148726004	0.064911592175126	-0.178547587890037	0.042427599767139	0.027221522222666	0.00707135364834373	0.0417617711027307	0.0249774692371053	0.0193094457540458	-0.0480704055198113	-0.177625214227661	0.982923455505941	0.700378981624657	0.048866609082087	-0.178572763800487
123752	0	20639906507	0	59.9926089105822	130918693079819061	0.00765104963800959	-0.0178612514423857	-0.0584814612453007	1	-0.000747291508385233	0.0461439347948815	-0.000979221726688926	0.0461279152618781	0.000724437590631718	0.998935278495945	0.000961635588667179	0.999999241474808	-0.000769614711407474	0.998935078316198	-0.000996112436768959	-0.0461271836277234	-0.0461443014397317	0.00072443765397485	-0.000996112862884493	1	0.0115820008498568	0.0276588877358832	0.00838567435625436	0.0108636368451655	0.0254945232862228	0.0206334653003823	-0.0530610229517034	-0.171503170776695	0.983753622741415	0.786772573479187	0.0538850945263036	-0.172355244496169	0.043028605645763	0.0275426162167563	0.00633008636627462	0.0425125849900623	0.025380309262582	0.0185901088507083	-0.0363120262037495	-0.171494471558216	0.984515659082143	0.750156169235162	0.0368664260603063	-0.172346414454666
123753	0	20640071999	0	60.054577600123	130918693079984555	0.00834411220387839	-0.0177671395148008	-0.0589729007697332	1	-0.00425627823670841	0.0436216637021671	0.0016292512160686	0.0436042130796279	0.00429044341933432	0.999039671232815	-0.00172154701156755	0.999989616482678	-0.00421938416271303	0.999047400716099	0.00153591083435254	-0.043611146514573	-0.0436184442815946	0.00429045658243548	0.00153592557488978	1	0.0120042597249323	0.0280543462301871	0.00769303426721422	0.0111817009221695	0.0258664243661065	0.0199306069326736	-0.061323344472753	-0.173132825974481	0.982987523823556	0.779303699933516	0.0623039200069341	-0.174009647493447	0.0434270610781521	0.0279690229746279	0.00580280799302108	0.0427720625307521	0.0257823896359436	0.0180518737347443	-0.0473416698784562	-0.173088091037369	0.983767898965075	0.737721426656672	0.0480857079623062	-0.173964226813807
123754	0	20640238479	0	60.0819638150365	130918693080151032	0.00863637247255062	-0.0176789952704059	-0.0594514927979729	1	-0.00640018952405149	0.0457430530832581	-0.00189301462229346	0.0457328196277681	0.00635462183790365	0.998933495278936	0.00174598443564588	0.999977731000959	-0.00644119868691323	0.998952181411725	-0.00203869651273759	-0.0457207061328283	-0.0457497006474283	0.00635466460659053	-0.00203873908883076	1	0.0124882120661983	0.0281941706744375	0.00710492135450606	0.0117897760850853	0.0261279519374024	0.0193701293752157	-0.0516780151680578	-0.163752549482111	0.985146935886418	0.784566177984521	0.0524091276801645	-0.16449335852639	0.0439088154239678	0.0279416029732993	0.00505598424186546	0.043449940411056	0.025878469264284	0.0173353536483639	-0.0319825662810383	-0.163748480790438	0.985983544737387	0.738049844224376	0.0324258517904751	-0.164489234163169
123755	0	20640406034	0	60.0016440450468	130918693080318585	0.00954650026381853	-0.0178209987316148	-0.059992851794128	1	-0.00788205485274496	0.0417963465497638	0.000159738185854781	0.0417831160482033	0.00788301624707571	0.999095605669523	-0.000324385743591774	0.999968928532178	-0.00787634078096839	0.999126651624904	-5.00568992202994e-006	-0.0417843749235446	-0.0417965827413613	0.00788309789369592	-5.00584546094118e-006	1	0.0130363324966141	0.0280481656370052	0.0064854600073483	0.0122152736067768	0.0260517356153019	0.018755896530793	-0.0616045396741616	-0.157891127525669	0.985532989067442	0.820992598261264	0.062427631509001	-0.158554625471732	0.0444731957885393	0.02802313122389	0.00463012363963707	0.0438145977155677	0.0260278298192065	0.0169116146274099	-0.0480787827724282	-0.157865582988729	0.986289454650485	0.722752856552639	0.0487085751765091	-0.158528756500871
123756	0	20640572580	0	60.0003480020184	130918693080485134	0.00971560732695663	-0.0180242951871084	-0.0607374158927736	1	-0.0156494388026843	0.0434325865845469	0.000161428773403295	0.0434158971905085	0.0156473854119095	0.998934542000082	-0.000501158883571694	0.999877556252514	-0.0156403753879148	0.999056959692948	-0.000178416010032676	-0.0434184230115598	-0.0434348691499522	0.0156480240016567	-0.000178437856738984	1	0.0128132620300992	0.0288368378585266	0.00394710573241368	0.0120717059243814	0.0270214518345325	0.0162513392896645	-0.0556326770976624	-0.143622070414593	0.988067662728	0.859975811530336	0.0562451357090696	-0.144120466573448	0.0435457235723063	0.0290779910199289	0.000702389908803044	0.0429054967175695	0.0272624747700138	0.0130127112011483	-0.0470359660752524	-0.143604844370972	0.988516700197097	0.684109698161908	0.0475465072583409	-0.144103060091781
123757	0	20640738187	0	60.0351445736334	130918693080650743	0.0101800903676357	-0.0181197957647389	-0.0606477514658591	1	-0.0164264574401209	0.0460776197455574	-0.000578590333295725	0.0460639934181436	0.0164065785815062	0.998803750838783	0.000199989012241412	0.99986494530347	-0.0164332333301457	0.9989384708353	-0.000956730127511938	-0.0460544911240468	-0.0460865069574252	0.0164073147130539	-0.000956859063834961	1	0.0134658314362062	0.0286032989815898	0.00508077291427451	0.0129271714463684	0.0265859787314849	0.0173643109381018	-0.0390102326313826	-0.160139052477951	0.986323316981561	0.755345470694093	0.0395305574431814	-0.160831521829575	0.045333467404632	0.0283568351246904	0.00342891394604423	0.0448651547613324	0.0263388645710185	0.0157154300556922	-0.03284090524855	-0.160133217458758	0.986548948409942	0.725068414444717	0.0332763849513905	-0.16082561052463
123758	0	20640904745	0	60.0357933399893	130918693080817301	0.0103025987841838	-0.0181998908841367	-0.0616256902355414	1	-0.0200180917959518	0.0459478367572898	-0.0017154591878849	0.0459457468805988	0.0199702998055458	0.99874429934256	0.00125494261806798	0.999798208895505	-0.0200491049268081	0.998943148263508	-0.0021745378859471	-0.0459114138572674	-0.0459711019003972	0.0199716274459353	-0.00217497334732964	1	0.014009763244423	0.0287095033417515	0.00420365943119912	0.0133598762661352	0.026669742850004	0.0164765444962271	-0.0478543078104077	-0.161736839316044	0.985672947803704	0.772057452280878	0.048511792893831	-0.162450411853248	0.0453213266913955	0.0284805171414861	0.00221997723063063	0.0448792329700781	0.0264434300321715	0.0145043099048395	-0.0307036127423454	-0.161717857937364	0.986359276627294	0.770503605568151	0.0311181760122381	-0.162431177260385
123759	0	20641072378	0	59.9989440185853	130918693080984928	0.0108494278694678	-0.0186876705418911	-0.0619191659996759	1	-0.026336444030947	0.0463246119137324	0.00274895229485271	0.0462664427481692	0.0263876055446152	0.998580547852326	-0.00335751609677972	0.999649500660285	-0.026260291607348	0.998923492246073	0.00213777998514371	-0.0463388232009065	-0.0462990983614985	0.0263906688113592	0.00213852627829196	1	0.0144540318796446	0.0287498015717038	0.00359435775890748	0.0137784555412035	0.0268274084224405	0.0158845376263453	-0.0501509198644089	-0.152340168330065	0.987054891254747	0.816950509166064	0.0507649897260516	-0.152935648120334	0.0456576902799702	0.0287528475209896	0.00165851357989198	0.0452041423626189	0.0268346813954087	0.0139615592597771	-0.0318944254885033	-0.152228739514473	0.987830530247265	0.767594498336959	0.0322761328153215	-0.15282290434087
123760	0	20641238054	0	60.028657681177	130918693081150798	0.0113160553662275	-0.0183676723691809	-0.0620560879266429	1	-0.0255900358506613	0.0428607145616926	0.00282371364674507	0.0428067371922527	0.0256398758348594	0.998754314142435	-0.00337082668645628	0.99966865738779	-0.0255188746606015	0.999077685056774	0.00227424793428622	-0.0428789810738328	-0.0428339117862217	0.0256426859558034	0.00227499781445957	1	0.0147634266877188	0.0288238594779888	0.00377434363655175	0.0139400753719106	0.0268441392140311	0.0160461852065666	-0.0618299105865797	-0.156587942625956	0.985726776739389	0.799817829661441	0.0626431319672156	-0.157235025295495	0.0462294140663222	0.0288245998607634	0.00190576260434389	0.0456393462818925	0.0268490266748521	0.0141939248183158	-0.0426571484067387	-0.156463396662412	0.986762166479171	0.734307723057124	0.0432025135388508	-0.157108925005933
123761	0	20641405624	0	59.9937246564009	130918693081318368	0.0113477941572596	-0.0184654685428702	-0.0626663019434644	1	-0.0303637343999317	0.0431886257909729	0.00249945058966441	0.043130583481238	0.030403561077677	0.998606717503124	-0.00315381842577404	0.999536006217487	-0.0302956383681432	0.99906446548654	0.00184275570600845	-0.0432064584698025	-0.0431639338150254	0.0304082470835348	0.00184360904136331	1	0.0148344126428005	0.0290790821452828	0.00281246413039857	0.014044950192697	0.0271712014988855	0.0150966904532241	-0.0592812091986883	-0.150969328410938	0.986759342552728	0.789105382119532	0.0600045434951673	-0.151548766757749	0.0461431769377932	0.0290393626763738	0.000851529159939399	0.0456437185272057	0.027137636951542	0.0131553489149426	-0.035597946268939	-0.150808567223525	0.987921840164201	0.736988737062699	0.0360175776634653	-0.151386143652633
123762	0	20641571041	0	60.0768743684419	130918693081483785	0.0115883103836829	-0.0188905517451757	-0.0627751992225525	1	-0.0343553324414561	0.0451096485027859	0.00687733146254058	0.0449670199909322	0.0344917298007473	0.998392852382512	-0.00764826040167252	0.999386373577606	-0.0341815801306787	0.99895919397439	0.00609892472113222	-0.0452032287705497	-0.0450089871122356	0.034498572481524	0.00610259372235713	1	0.0145708392676356	0.0288866678455861	0.00246128391592169	0.0140049917345216	0.0270032943822356	0.0147643185612872	-0.0414626738707761	-0.14943442407383	0.987901917994498	0.790153565098265	0.041945817771469	-0.149996249487064	0.0463050464436685	0.0289097235308206	0.000538561397157453	0.0458734038596851	0.0270287477339321	0.0128481355055989	-0.0302318709868779	-0.149322408006192	0.988326288451271	0.743681573290216	0.0305794224715803	-0.149882962349155
123763	0	20641738858	0	59.9930767989374	130918693081651602	0.0117833195116238	-0.018784068456356	-0.0631493053512998	1	-0.0345931665475545	0.0410859800830693	0.005661816692983	0.0409681034411132	0.0346926344776966	0.998557978093128	-0.00636953905351007	0.999385777648786	-0.0344600697268199	0.999140152067108	0.00494859033750187	-0.0411639160064677	-0.0410042693467205	0.0346995974699831	0.00495159127186726	1	0.0146354664477306	0.0293216296130702	0.00202714753015891	0.0140889447455435	0.0274500285789881	0.0143329929423228	-0.0399425444813569	-0.1485337328588	0.988100360967136	0.784371969732281	0.0404015736919078	-0.1490853927081	0.0463358020067956	0.0293348825233389	0.000449299935759262	0.0459099340092289	0.0274650838001371	0.0127607778804807	-0.0297967285407499	-0.148446877007751	0.988471385359695	0.726964470504928	0.0301351245069346	-0.148997563166733
123764	0	20641904338	0	60.029090097061	130918693081817086	0.011883392755536	-0.0189480127726938	-0.0632815943163446	1	-0.0386762390823394	0.0422985206472166	0.00750450505132899	0.0421298863904183	0.0388133748514516	0.998357949137168	-0.00831807268701086	0.999224131539587	-0.0384960337662327	0.999077515681093	0.00668258045952501	-0.0424200516135698	-0.0421741572979419	0.0388231267134885	0.0066876695851639	1	0.0150138385542424	0.0290659281227021	0.00168070025477347	0.0145346064667772	0.0272387307407534	0.0139950443668278	-0.0346628941058893	-0.145173570080455	0.988798826011792	0.864997688279842	0.0350412082507802	-0.145688398782314	0.0464646584941692	0.0291053257345542	-0.000254781869417367	0.046181688735045	0.0272832317344747	0.0120679573378488	-0.0184933164564296	-0.144997286515227	0.989259209787639	0.743438040071198	0.0186919287090129	-0.145510230036834
123765	0	20642070743	0	60.0705588784586	130918693081983487	0.0119731574700935	-0.0190708950383781	-0.0635897402493725	1	-0.0441814084763028	0.0430087590620793	0.00933964468009548	0.042774635314771	0.0443535554639878	0.998099740853283	-0.010283378151257	0.998980717486098	-0.0439519990985536	0.999031822670072	0.00838380633507011	-0.0431871402601451	-0.0428298647324556	0.0443681106852077	0.00839216350027734	1	0.0147186282649584	0.0295754161041454	0.000806837558680051	0.0150276135422014	0.0277721628110411	0.0131310795822686	0.0283375879853048	-0.144961952776077	0.989031351047337	0.786575941640491	-0.0286440236591987	-0.145474518997755	0.0463014892664145	0.0296741103797743	-0.000969080169448147	0.0467363098305355	0.0278757273362776	0.01135271959787	0.0388655157840755	-0.144858176640259	0.98868881876114	0.766474074020144	-0.0392899303677402	-0.145369635802006
123766	0	20642237289	0	60.0705588784586	130918693082150036	0.0118603338537365	-0.0192601663251535	-0.0637186521078178	1	-0.046752689286721	0.0427273942284961	0.006960970740525	0.042535821604985	0.0468697222705664	0.99799495640743	-0.00795473397303589	0.998883243368735	-0.0465723987419111	0.9990632743164	0.00595778914005051	-0.0428611556161938	-0.0425954989928814	0.0468868995966441	0.00596437925285907	1	0.0144238106869065	0.0297314301163308	0.000368975795885462	0.0148230936704375	0.0279656148706919	0.0126961684108116	0.035496573226801	-0.142169667935595	0.989205630194368	0.800450613163813	-0.0358685273493106	-0.142653004460888	0.0461352566445206	0.0297472166946983	-0.00135821790431402	0.0466475152179052	0.0279857803149157	0.0109659426364276	0.0449874328271154	-0.142103138756865	0.988829019013436	0.740816023780748	-0.0454643131348249	-0.142585792888461
123767	0	20642404417	0	60.0157241197194	130918693082317161	0.0118437196715949	-0.019271905786373	-0.0637992129104655	1	-0.0488603826551683	0.0416855444239198	0.00768814966834588	0.0414687234003728	0.0489865032438646	0.997938208247125	-0.00870082020844432	0.998777204131277	-0.0486661302695285	0.999101917077154	0.00666475863398173	-0.0418442383740828	-0.0415305063982229	0.049006116398888	0.00667281920995631	1	0.0144061198733455	0.0296916227580921	7.85735677357319e-005	0.0148785451814341	0.0280128982350258	0.0124158083840268	0.0411880657497225	-0.135358322010579	0.989940234510284	0.785488456995367	-0.0415826349271664	-0.135775103924015	0.0460431302904255	0.0297425802637651	-0.00162029195962281	0.0465520212730403	0.0280659564415914	0.0107158323315285	0.0445346431416798	-0.135335041988806	0.989798510794056	0.745145606512266	-0.0449633200215595	-0.135751607697061
123768	0	20642570590	0	60.0295945901329	130918693082483338	0.0118864408445706	-0.0192938381529363	-0.0638317485553318	1	-0.0520565295715057	0.0418518313337026	0.00678028128861346	0.0416439850390916	0.052159261829513	0.997770108750239	-0.00786411026466038	0.998622590255465	-0.0518756012130149	0.999101563545874	0.00568626739318533	-0.0419968103946481	-0.0417128443683046	0.0521829414799544	0.0056940489778461	1	0.0144538715463334	0.0300249310535849	-0.000148445881603398	0.0149304899402183	0.0282974762146371	0.0121818130934181	0.0416173490000654	-0.13926136042408	0.989380750649133	0.778844204803352	-0.0420392546734162	-0.139715467558169	0.0461801340884955	0.0298901965320764	-0.00156124053349203	0.0467153791722283	0.0281655128840708	0.010767140504367	0.0467496546610612	-0.13923010243212	0.98915592722574	0.770872390580188	-0.0472270261148101	-0.139683902050565
123769	0	20642737024	0	60.0728323018828	130918693082649768	0.0118707258933727	-0.0189158754361725	-0.0638247459071592	1	-0.0537689740004806	0.0402478944510171	0.00456050505981119	0.040094941601888	0.0538201122608161	0.997745353872507	-0.00563869671900659	0.998544599370124	-0.0536366308418918	0.999179964149228	0.00347542587195732	-0.0403400626890474	-0.0401639351365449	0.0538461287833268	0.00348047732739241	1	0.0142857021342081	0.0303564032088178	2.5988282337755e-005	0.0147243730566456	0.0286699617609195	0.0123634075001537	0.038498433297614	-0.13590108887638	0.989974123235473	0.78714901032224	-0.0388687369736901	-0.13632293295693	0.0461034458567205	0.0302140787770228	-0.00160110707364441	0.046581676739009	0.0285295917415596	0.0107351726998765	0.0420953369089596	-0.135887314440177	0.989829591588753	0.748366816030233	-0.0425022515260234	-0.136309029543697
123770	0	20642903483	0	60.0445891118745	130918693082816227	0.0118495997528395	-0.0189463829337272	-0.0636469722810533	1	-0.055770869228187	0.0394949014230338	0.00489208520056	0.0393276448140787	0.0558238149084723	0.99766579476418	-0.0059891604576847	0.998433451771407	-0.0556306780548877	0.999208419855632	0.00378735698067721	-0.0396003739466074	-0.0393992592093346	0.055852849586604	0.00379328117315828	1	0.0142034506987053	0.0305021491640953	-2.10442510430175e-005	0.0147388441872522	0.0288309197254721	0.0123146526476696	0.0462196965364926	-0.134896175480269	0.989781168487697	0.813966042148327	-0.0466629860745921	-0.135308679462053	0.0459677500496941	0.0303856480352326	-0.00150643448030369	0.0465335243467005	0.0287163936545157	0.0108282114107345	0.0490766550766261	-0.134885844557609	0.989645032758954	0.733791804625701	-0.049549568988213	-0.135298253248406
123771	0	20643070159	0	60.0768382761552	130918693082982903	0.0118467057681227	-0.0189272041034121	-0.0635677014642764	1	-0.0570955480738788	0.0395194435312237	0.00482822632863196	0.0393497598394004	0.0571448204838775	0.997590129207605	-0.00595206519040307	0.998359056001972	-0.0569540886927434	0.99920777084676	0.00369659177041489	-0.039625318783982	-0.0394243785154105	0.0571759676351216	0.00370265071991607	1	0.0141913965747715	0.0306166046449839	-0.000150916141284027	0.0147473808944022	0.028974959795275	0.0121878795143538	0.0478140795383629	-0.132571932937748	0.990019442432849	0.800124519720488	-0.0482586035898899	-0.132963369035833	0.0459538180109389	0.0303703856418109	-0.00152719630792945	0.0465077500424816	0.0287298017773404	0.01081183298485	0.048066073770343	-0.132571114431914	0.990007349553823	0.727942386964034	-0.0485131344240914	-0.132962543241073
123772	0	20643236856	0	60.0306756752701	130918693083149604	0.0118405638504106	-0.0189367607086352	-0.0635122926702641	1	-0.0591580414480728	0.0390588019372314	0.00457284350667321	0.0388907572707779	0.0591975677104807	0.997488424482244	-0.00572383394663268	0.998240447721231	-0.0590190330170487	0.999227074655134	0.00341416321800254	-0.0391611639978184	-0.0389689424970677	0.0592321972002814	0.00342016786971476	1	0.0149475079484487	0.0304118092726606	0.000973936274324294	0.0152311438453591	0.0287664284726702	0.0133206417855259	0.0260093152914417	-0.132248455551694	0.990875300692404	0.787701500450711	-0.0262428019553532	-0.132637018130594	0.0475847042135679	0.0298986263845191	0.000701302437995099	0.0477230487927377	0.0282489430163037	0.0130507722874278	0.0148043722546575	-0.132287375166122	0.99110084296897	0.744585251449949	-0.0149361908445885	-0.132676282723645
123773	0	20643403321	0	60.0794370316432	130918693083316066	0.0117764809837993	-0.0190984157217044	-0.0634967396216669	1	-0.0581554639451715	0.0390657728065465	0.00157532057690673	0.0389880194347812	0.0581386365087632	0.997546907812086	-0.00270951087186355	0.998308422591332	-0.0580771205729172	0.99923600460121	0.000438552286297633	-0.0390795954495925	-0.0390640131739496	0.0581714388382368	0.000439295360194053	1	0.0140899816742326	0.0305256974868515	-1.06224451111581e-005	0.0145073639899963	0.0287987258425794	0.0123219866133339	0.0368713279187183	-0.139079543486129	0.989594556250791	0.823243126022438	-0.0372417975239672	-0.139531863869828	0.045903770210447	0.0302558263324349	-0.00161077505321318	0.0463318233487552	0.0285297673920795	0.0107216006727045	0.0381663632659844	-0.139078713054521	0.989545572619143	0.74472494757289	-0.0385504777177635	-0.139531025288271
123774	0	20643569852	0	60.0415247184953	130918693083482597	0.0117928135566376	-0.0190964470090995	-0.0632683120263286	1	-0.0606224438886902	0.0392112431368353	0.00500826875042164	0.0390252822453121	0.0606676849064789	0.997394836237767	-0.00619191995667964	0.998150725641691	-0.0604713901627574	0.999219038786253	0.0038158759223219	-0.039328763240428	-0.0391072662431729	0.0607049619363645	0.00382292697374617	1	0.0139169369688277	0.03080069960023	-5.76818854152172e-005	0.0144213821922109	0.0291702458337306	0.0122847462393283	0.0436633169598655	-0.131557472834706	0.990346477801283	0.794354081471767	-0.0440603965160086	-0.131939944813636	0.045660905793535	0.0306214908682273	-0.00138467246128986	0.0461250911966344	0.0289907669556944	0.0109593654288271	0.0408536396844028	-0.131566957249857	0.990465100790811	0.761552720975936	-0.0412235575526345	-0.131949512390975
123775	0	20643736458	0	60.0342795736366	130918693083649202	0.0116534319833749	-0.0191677273745533	-0.0630218317581952	1	-0.0580301614656727	0.0392642405787941	0.00551016843911104	0.03907211181656	0.0580905312933828	0.997546420098958	-0.00664441951205401	0.998301768415247	-0.0578742677563888	0.999214302223273	0.00436684703680597	-0.0393917361817814	-0.039148202617899	0.0581232521835165	0.00437424767051153	1	0.013929616911306	0.0306313509289988	0.000384020577284622	0.0143960427466137	0.028868769928185	0.0127097706601019	0.0408700663607452	-0.142014580431438	0.989020473307075	0.796727397405353	-0.0413002837452227	-0.142496327221198	0.0458330164284786	0.0305107754210212	-0.00117642210239103	0.0462589743272526	0.0287476672964712	0.0111507839723697	0.0380791371576703	-0.142026015144951	0.989130219099272	0.786664850759154	-0.0384785958555125	-0.142507879026749
123776	0	20643903185	0	60.0277568347604	130918693083815929	0.0116624369508801	-0.0192294987721911	-0.0630429503147798	1	-0.0574274344935604	0.0396035774832691	0.00584533207053777	0.0394034663632704	0.0574962426918358	0.997567816699637	-0.00697726065379644	0.998334641190796	-0.057264841152442	0.999199021552928	0.00470385743480376	-0.0397390117253241	-0.0394790131168668	0.0575279685954999	0.00471166924636379	1	0.0138013110337407	0.0305222367204344	0.000338906031375513	0.0143111156166121	0.0288332061768456	0.0126732924553507	0.0442037779468444	-0.136248976732705	0.989687952010389	0.772954352855926	-0.0446346940751914	-0.136674087063091	0.0457076943862147	0.0303544226767395	-0.00089399032817214	0.0462038613654508	0.0286659092120546	0.0114410305720247	0.0435409272458712	-0.136251904453536	0.989716932353567	0.769205879382434	-0.0439649646534105	-0.136677042343612
123777	0	20644069602	0	60.0533874614532	130918693083982347	0.0116963366323725	-0.0192393353283176	-0.0629987701326389	1	-0.0574633433766501	0.0400198836085222	0.00598813892994895	0.0398149670432864	0.057535821505561	0.997549195600409	-0.00713257536129077	0.998331740045076	-0.0572962755097255	0.999181612504983	0.00483384549309213	-0.0401589239110237	-0.0398916116140801	0.0575676130373184	0.00484188524163414	1	0.0138136730714895	0.0302466018284753	0.000711423201305864	0.0143276195218565	0.0286768233770797	0.0130613612837516	0.0443083489523015	-0.126739034525714	0.990946006269065	0.791665850811879	-0.0446834196263839	-0.127080807690147	0.045405500359444	0.0303019067765498	-0.0011249869381991	0.0458933177471744	0.0287323471690085	0.0112260663300288	0.0426147018010824	-0.12674666350298	0.991019308833721	0.769133834394325	-0.0429744048255249	-0.127088498690657
123778	0	20644236178	0	60.0388571483464	130918693084148925	0.0116084777092482	-0.0192952265401944	-0.0623830996913539	1	-0.0558538571000731	0.0410866323744944	0.00438039941806849	0.0409313045775257	0.0558988856954416	0.997597084440201	-0.00552383824613321	0.998431210565675	-0.05571898221783	0.999146693692479	0.00322991429735408	-0.041175868382092	-0.0410068952224255	0.0559280377772666	0.00323497802959236	1	0.0136613112098024	0.03025664095811	0.00113647983665867	0.0140954470052195	0.0286262470849379	0.0134816362700179	0.0380284558221569	-0.131403623117029	0.990599275378041	0.79763130940398	-0.038370501467998	-0.131784747791761	0.0456088648311542	0.0301169882523737	-0.000327877659191789	0.0460216939692858	0.0284866951691661	0.012018041365553	0.0367385486795196	-0.13140791911818	0.990647383196439	0.79763130940398	-0.0370684066679586	-0.131789081370825
123779	0	20644402619	0	60.0386048229011	130918693084315367	0.0115564848681912	-0.0194129263016654	-0.0622493821462271	1	-0.0528849983184199	0.0411496219431057	0.00989992305751565	0.0408564839407277	0.0530481782942261	0.997755801035336	-0.0109800373296959	0.998553137563646	-0.0526409559377202	0.999104692462326	0.00880467157039459	-0.0413798412067754	-0.0409255162484218	0.0530730904158595	0.0088172006783918	1	0.0135952992104845	0.0298637956740304	0.0015285243129414	0.0141067828660821	0.028290961852772	0.0138781839110705	0.0441166707682999	-0.126978493248829	0.99092390303826	0.807288903997027	-0.0444913654939285	-0.127322216808788	0.045465059781058	0.0298442198439011	9.56252820105072e-005	0.0459545188554385	0.0282716560457156	0.0124462314580305	0.0427527583787584	-0.126990251181592	0.990982178324032	0.765889378244915	-0.0431150679256869	-0.127334070702163
123780	0	20644569198	0	60.0342795736366	130918693084481942	0.0115206626233932	-0.0196770352525192	-0.0618038571677134	1	-0.0491928565087381	0.0420215611342296	0.0105079073647112	0.041733114532843	0.0493783409425671	0.997907874804658	-0.0115335953609874	0.998735276261414	-0.0489369403322817	0.999062221950884	0.00946717469976578	-0.0422498434762366	-0.0417962531313435	0.0493984288718135	0.0094788793225518	1	0.0137498633753265	0.0294216963094682	0.00202183863050256	0.0141860188817183	0.027754223914136	0.0143619857460153	0.0382612180055556	-0.134369443509023	0.990192371131896	0.772161095856705	-0.038620973067097	-0.134777107821017	0.0456554617455744	0.0292882297794341	0.000734141931084446	0.046083072226492	0.0276212083335436	0.0130746520005893	0.0380025097290936	-0.13437195350839	0.990201993213824	0.771716879597182	-0.0383597168421517	-0.134779640791551
123781	0	20644735579	0	60.0449135953693	130918693084648323	0.0114711534840234	-0.0198137483785322	-0.0616782486922959	1	-0.0462231421867406	0.0422990391631657	0.00979661316216708	0.0420443528420379	0.0463992895739683	0.998037763975455	-0.0107673175321889	0.998884097814696	-0.045985041112111	0.99905772469225	0.00881277821986629	-0.0424970313409327	-0.0421021217582301	0.0464159545166431	0.00882239450149634	1	0.0136231280863884	0.0291787226590559	0.00224575584988644	0.0140991872033558	0.0275723158757927	0.0145925241048224	0.0413409628221162	-0.129589143369576	0.990705596387585	0.809553854281599	-0.0417046117740941	-0.129954617944754	0.0454549991832562	0.0291371023116402	0.000740620570860308	0.045942750611513	0.0275320509867931	0.0130871143560951	0.0426862048304267	-0.129577036816398	0.990650129686085	0.757333924552367	-0.0430624444410239	-0.129942408448018
123782	0	20644902387	0	60.0409118773532	130918693084815131	0.011418499888603	-0.0200055062109767	-0.0615164762285723	1	-0.0424672800422441	0.0421940059424498	0.00997034650527742	0.0419564673586805	0.0426514953873041	0.998208647922871	-0.0108598845239229	0.99904885315157	-0.0422309356356086	0.999060417469788	0.00906856977470162	-0.0423797509116598	-0.0420070351764348	0.0426644375631901	0.00907695423327178	1	0.0135375866434385	0.028649693877731	0.00273989053481529	0.0140293358934526	0.026997678993226	0.0150800280238101	0.0426857293501008	-0.133261205949984	0.990161289638514	0.799880295532097	-0.0430831986513437	-0.133658812573436	0.0454053275876173	0.0286953842115463	0.0011744240427888	0.0459029834940896	0.0270445330557912	0.0135144819462306	0.0435788265905842	-0.133253025641978	0.99012348574824	0.754074626433592	-0.0439851389411492	-0.133650558652844
123783	0	20645069008	0	60.035288742723	130918693084981752	0.0114092736182247	-0.0201467377613258	-0.0613212421451398	1	-0.0397344944420458	0.0423313212701152	0.0115485670206041	0.0420772318752503	0.0399556543156694	0.998315106690229	-0.0123825848389333	0.999144150237527	-0.0394669309528508	0.999037625993347	0.0107010622994729	-0.0425359743657032	-0.0421233153118924	0.0399662931898937	0.0107098191544346	1	0.0137397708331381	0.028402223986516	0.00282968316799169	0.0141359968782168	0.026730073403641	0.0151703871173521	0.0350737065281358	-0.134643367133733	0.990273194021361	0.793453928167617	-0.0354034136244024	-0.135053543493855	0.0456258999401025	0.0283404949201415	0.0013746928630816	0.0459593795405076	0.0266665793935218	0.0137171722803565	0.0304788939602872	-0.134692728948961	0.990418550811342	0.761852223853027	-0.0307640421177891	-0.13510335909085
123784	0	20645235588	0	60.0335227190863	130918693085148335	0.011390726092125	-0.0202687209130864	-0.0612487305360838	1	-0.0367604751971267	0.0426211159257769	0.0126337851876806	0.0423653352748202	0.0370092501773747	0.998416493137188	-0.0134099488916832	0.999244736930849	-0.0364709334500958	0.999012187932547	0.0118436108221843	-0.042829630455073	-0.0424070880872993	0.037017703888921	0.0118520076429854	1	0.0136095090672024	0.0280293021504593	0.00316359300621199	0.014020209759063	0.0263862971869575	0.0155078519540623	0.0361756350028166	-0.132355883839342	0.990541893836525	0.817405053268576	-0.0365048308917278	-0.13274539914913	0.0455035779626342	0.0281139342618101	0.00163166299034363	0.0458806748644878	0.0264703211907525	0.0139769590175461	0.0339055476161941	-0.132383114526448	0.990618556675133	0.753860446538717	-0.0342132872302655	-0.132772871581505
123785	0	20645402182	0	60.033955205064	130918693085314929	0.0112025670935602	-0.0198896707395747	-0.061232304017669	1	-0.0300561195751673	0.0442764053489195	0.00751977603851098	0.0441418781572956	0.0302079266262384	0.998568463232086	-0.00818134310445766	0.999520158113478	-0.0298750589926497	0.998991771846872	0.00685088999699716	-0.0443678384474095	-0.0441763994705095	0.0302125227307863	0.00685407158625242	1	0.0136388341980222	0.027763971851096	0.00348248618352549	0.0140843811706319	0.0261578419379066	0.015830423610453	0.0388952580843043	-0.129501823112069	0.990816045847667	0.815355467003455	-0.0392356354040102	-0.129866555628416	0.0454432111068072	0.0278258799575138	0.00175300913793412	0.0459053042156257	0.0262211467156465	0.0141005312043743	0.0406296499647838	-0.12948941846583	0.990748061844746	0.757659209011389	-0.0409860975456959	-0.129854045648063
123786	0	20645568668	0	60.0426422845505	130918693085481412	0.0113481122050359	-0.0203858462380549	-0.0609444180421956	1	-0.0341109568683032	0.0418669558728537	0.0102302689265714	0.0416714404326981	0.0343078854669445	0.99854216738556	-0.0109389998784913	0.999366051733249	-0.0338796830675297	0.999071483595605	0.00951123745287181	-0.0420203168502169	-0.0417080776502612	0.0343146192750312	0.00951698357268362	1	0.0135520375792453	0.0276592852381017	0.00362427534114502	0.0140293708104732	0.026078606680122	0.0159743039621169	0.041393667254729	-0.127540811167029	0.99096917499893	0.806202304317956	-0.0417466242242567	-0.127889144173299	0.0453224620215257	0.0276871806610929	0.00215255174319259	0.0458197494548849	0.026108195080081	0.0145020258106814	0.043393975074827	-0.127521408563355	0.990886095010533	0.762838117054231	-0.0437651374184479	-0.127869581834735
123787	0	20645735281	0	60.0355770829794	130918693085648029	0.0113818473511626	-0.0203967366367813	-0.0609162869340366	1	-0.0342569741296293	0.0423262265494534	0.0102791393600789	0.0421285468879773	0.0344569275430925	0.998517854463002	-0.0109986781825316	0.999360563160989	-0.0340219616834127	0.999051657631048	0.00954908073274978	-0.0424805890003284	-0.042166072312221	0.0344637495245369	0.00955489988798161	1	0.0136394658797555	0.0276173146136382	0.00374165351771244	0.0138462054840123	0.0261082744211968	0.0161081357976924	0.0195760224722899	-0.121226197286891	0.992431855814556	0.826921511202868	-0.019722748741107	-0.121525097335824	0.0453173666758278	0.0276667089516702	0.00210331296374047	0.0455109792394422	0.0261573514080869	0.0144699759728484	0.0189160800003353	-0.121233019284339	0.99244382055239	0.781401985046543	-0.0190577939521963	-0.121531970022829
123788	0	20645901854	0	60.0356852112896	130918693085814601	0.0113167654967451	-0.0203070796740594	-0.0606524580932921	1	-0.0320722064615128	0.0414921927396235	0.00636395731428047	0.0413708671801833	0.0321892876433658	0.998625205524962	-0.00702621607531047	0.999465561116823	-0.031925294502893	0.999119153873262	0.00569577935370229	-0.0415749258704241	-0.0414041459309379	0.0321948490598785	0.00569876333575445	1	0.0133137746917799	0.0277050687264354	0.00369100283878522	0.0134710673780177	0.0261893563592927	0.0160573935398753	0.015628354844582	-0.121658714158971	0.992448946694004	0.80532982233643	-0.0157459618132194	-0.121960839367597	0.0450683776324892	0.0276512930499023	0.00213827671691269	0.0452416624265806	0.0261361216341165	0.0145045303113091	0.0173014406045303	-0.121647580585913	0.99242255430366	0.752891296649578	-0.0174317764639339	-0.121949622483073
123789	0	20646069548	0	59.9905574862517	130918693085982292	0.011291808189082	-0.0204684866331721	-0.0606239548291165	1	-0.0338798972091829	0.0409574939168511	0.011883092212987	0.0407359971515511	0.0341064391880646	0.998587667329203	-0.0125708640809046	0.999355631662976	-0.0336198578187559	0.999090862690841	0.0111835714065225	-0.0411384955761264	-0.0407710053978254	0.0341130550331115	0.0111903152734336	1	0.0133494179206561	0.0277299897059486	0.00346753697208616	0.0134213739367388	0.0261703087433596	0.0158291410680869	0.00888186885420278	-0.124992774660952	0.992117895558896	0.80870775392565	-0.0089521937091575	-0.125320548714164	0.0450841627327301	0.0276220779839031	0.00243218573713937	0.045210508280911	0.0260642872919553	0.0147937117336552	0.013638859105246	-0.124932704881186	0.992071469589453	0.778264887842185	-0.01374699339318	-0.125260004353499
123790	0	20646236043	0	59.9935806868665	130918693086148784	0.0112010172514493	-0.0203287177232557	-0.0604169644613303	1	-0.0305174847788381	0.0400172894157919	0.00862629940681845	0.0398683055281156	0.0306767891476648	0.998733924937922	-0.00923303246560423	0.999497244283328	-0.0303316630194022	0.999162283778669	0.00801207074501884	-0.0401315012997382	-0.0398976622834598	0.0306816026638037	0.00801592919298531	1	0.0133578593521705	0.0274240889415356	0.00434509074982851	0.0133827093094654	0.0258157062797865	0.0167006142597267	0.0052080429332591	-0.128777289662983	0.991659864044049	0.791141428570172	-0.00525179574203945	-0.129135903999203	0.0451948006194804	0.0273705484355626	0.00316119370040348	0.0452790103700081	0.0257638669182288	0.01551681927015	0.0103760187470245	-0.128728467054913	0.991625594670012	0.72228577789225	-0.010463263700442	-0.129086671615701
123791	0	20646401598	0	60.0233250641199	130918693086314348	0.0111711464308706	-0.0204159231523934	-0.0604796763961535	1	-0.032110120419794	0.0385355207516234	0.00846726507140123	0.0383829897744623	0.0322593834895794	0.998742248166586	-0.00908217039596079	0.999448741685936	-0.031933163377571	0.999221827362109	0.00784505699610631	-0.0386548160499515	-0.0384124229966447	0.0322649813285123	0.00784922283268746	1	0.0137898497902711	0.0273165583318596	0.00470015344539638	0.0136551961232025	0.0257048302663052	0.0170530616093331	-0.00755031568035206	-0.128747385607689	0.991648679438596	0.850250206878444	0.00761375469047883	-0.129105748917368	0.0450019464137287	0.0274555955505104	0.00295404714483043	0.0450668207167295	0.0258502302136902	0.0153099604441437	0.00882583469576085	-0.128576696257185	0.991660293558994	0.737654652100988	-0.00889982358841708	-0.128933628991724
123792	0	20646568156	0	60.0323334147772	130918693086480903	0.0110667445940236	-0.020844919331759	-0.0601621736316989	1	-0.0345896420276807	0.0400598870570547	0.00879577303208142	0.0398885855688498	0.0347491860173032	0.99859971701	-0.0094842161097624	0.999363248288879	-0.034396912859785	0.999159121654854	0.0080988913213586	-0.0401927552335611	-0.0399232948277201	0.0347561831280697	0.00810387418410849	1	0.0131889698428311	0.0271114637863561	0.0044979781584889	0.0131907234130486	0.0255905523257476	0.0168644529967777	0.00318468230570193	-0.121755831331485	0.992554973457587	0.812683819638704	-0.00320855918538145	-0.122058683912786	0.0448422093903238	0.0270855998497061	0.00305529721416777	0.0449283332366472	0.025567312861914	0.0154220828638746	0.0103310612119898	-0.121685405094479	0.992514952714178	0.812683819638704	-0.0104085969645162	-0.121987730091635
123793	0	20646734678	0	60.0359014690785	130918693086647422	0.0109354928690248	-0.0207978690119341	-0.0603539137016333	1	-0.0314942256491116	0.0390629652390862	0.00979934156831624	0.0388916724187609	0.0316718613410208	0.998741373437421	-0.0104100681054185	0.999456161801598	-0.0312891533739531	0.999189205455359	0.00918007821390262	-0.0392002278752853	-0.0389210191691048	0.0316771587758723	0.00918481511942256	1	0.0130208351469584	0.0270995125472915	0.00420845416369136	0.0130450996267925	0.0256144796851654	0.0165794703781361	0.00491575866029026	-0.118929578762455	0.9928905229743	0.785179679069926	-0.00495091692603178	-0.119211739919031	0.0446780157566827	0.0270028203030602	0.00306740057038656	0.0447474984911608	0.0255191140301174	0.0154384873393507	0.00892151954559391	-0.118887367272638	0.992867665095394	0.740552742718674	-0.00898536608614436	-0.119169226808022
123794	0	20646901239	0	60.0365862956886	130918693086813987	0.0111591508772425	-0.0206816328133489	-0.060507168267075	1	-0.0263272449935152	0.0336492834048888	0.00560404390629034	0.0335651129164046	0.0264133697726655	0.99908744216518	-0.00604518772888136	0.999637791482512	-0.0262248268876807	0.999418250233721	0.00515943186975822	-0.033712629125444	-0.0335831399749155	0.0264164420227543	0.00516125550710675	1	0.0140841476721496	0.0263623874731242	0.00545151713474345	0.0138683448190634	0.0248803644427391	0.0178209609836949	-0.0142972729843456	-0.118142876956793	0.992893674372832	0.82360525091733	0.0143986061181399	-0.118419452248475	0.0466908166494042	0.0259356780641994	0.00536824138590396	0.0464126982621165	0.0244504394882538	0.0177362127852554	-0.0188812480862789	-0.11817118116025	0.992813713852652	0.729584374899169	0.0190156239647755	-0.118447956123781
123795	0	20647067909	0	60.0338470829854	130918693086980659	0.0108207972182645	-0.0204956835647287	-0.0605352395158217	1	-0.0207392016928559	0.0370280539238137	-2.16567229199879e-005	0.0370171636919478	0.0207325754807852	0.999099539538547	-0.000362258287530042	0.999784974800106	-0.020733377266731	0.999314564269498	-0.000405558731904216	-0.0370167146162152	-0.0370335865777208	0.0207340610487745	-0.000405645933757484	1	0.0139534811463913	0.0268428824007718	0.00453334775817559	0.0135707140682267	0.0252377991927052	0.0168835273580201	-0.0274011367412975	-0.127615208009285	0.99144517568549	0.834377028298641	0.0276305376802611	-0.127964153955052	0.045314145792104	0.0271875816655107	0.00221974344531873	0.0449474815557742	0.0255811944281661	0.01457025264055	-0.0256785744374175	-0.127613402844118	0.991491517981575	0.716139432981495	0.0258931467780195	-0.12796233390895
123796	0	20647234371	0	60.0347120705192	130918693087147121	0.0108385277111844	-0.02009297169302	-0.0606417390865827	1	-0.0131672849096177	0.0340301482665406	-0.00398599185964729	0.0340487466168171	0.0130965140262019	0.999334360549153	0.00376107967915938	0.999905377863048	-0.013232142691254	0.999413096338782	-0.0042091140298392	-0.0339962678188799	-0.0340582510021183	0.0130968884379033	-0.00420948747897894	1	0.0131569356805947	0.0263174395436474	0.00502109589643076	0.013126934613333	0.0246774036521472	0.0173719881271782	0.000881097372212399	-0.13120317380564	0.99135510834955	0.780164923731519	-0.000888780551781561	-0.131582547879739	0.0447961178806328	0.0260381342220941	0.00381864252643061	0.0448879297504132	0.0244002399815649	0.016170115031254	0.0110542806588853	-0.13123483705598	0.991289675333101	0.755980910084545	-0.0111509508808644	-0.131614487297304
123797	0	20647402010	0	59.9977560839225	130918693087314751	0.0108183726619331	-0.0201309093058817	-0.0606464618642214	1	-0.0119036947406346	0.0334432893600162	-0.00683705409660928	0.0334766940185254	0.0117867877544822	0.999369992841501	0.00663653729646839	0.99990578863245	-0.0120154164318696	0.99941746399105	-0.0070345926498588	-0.0333953166768626	-0.0334852769792419	0.011787060691409	-0.00703513938477704	1	0.0147544089950423	0.0256966959634184	0.00651005325126304	0.0143865619275359	0.0242114787050091	0.0188756717955035	-0.026454143418408	-0.118087048962465	0.992650808272141	0.824018944742825	0.0266436929177606	-0.118363230699202	0.0468067312924578	0.0251785166891413	0.00592031376364241	0.0464560434150816	0.0236920013210706	0.0182862868378954	-0.0246794054390442	-0.118098089535673	0.992695204075853	0.711748960249024	0.0248558899958062	-0.118374349072219
123798	0	20647567581	0	60.0338470829854	130918693087480325	0.0111200382536434	-0.0198759981658607	-0.0609347952753301	1	-0.00568940797698606	0.0291161054822597	-0.0120542786048709	0.0291454176096193	0.00551296385707092	0.999559979121749	0.0119693989649474	0.999911170093166	-0.00586390751410898	0.999503515812115	-0.0121350382128256	-0.0290768417610038	-0.0291499885796145	0.00551299178315411	-0.0121355204916366	1	0.0144717744204421	0.0261019696720104	0.00497654585279185	0.0139767886968424	0.0245185978667096	0.0173253462041857	-0.0364175560203429	-0.125655815432623	0.991405254001343	0.835734870674778	0.0367167606966227	-0.125988858566943	0.0458786189619657	0.0262275419658766	0.0029453937548292	0.0454546562612253	0.0246431112931234	0.0152969052037013	-0.0303077213834778	-0.125725334110452	0.991602028228743	0.717154054726723	0.0305548881093171	-0.126058932970316
123799	0	20647734097	0	60.0763329886954	130918693087646844	0.0114377262015361	-0.0202264208693443	-0.0607396364458702	1	-0.00894756524828913	0.025531884610439	-0.0194773836583891	0.0256142854345348	0.00869728396540666	0.999634065862755	0.0193595627840799	0.999770307573677	-0.00919453222540672	0.999484424946426	-0.0195879898320336	-0.0254400264121856	-0.0256180562885498	0.00869739361687145	-0.0195899836944338	1	0.0142346472629316	0.025625123085295	0.00551065080901465	0.0140452704514139	0.0240486593501084	0.0178686173309592	-0.0119972592603573	-0.125777112453096	0.991985979615237	0.780407249443953	0.0120935926664899	-0.126111125628334	0.045222472955926	0.0250867451249477	0.00387111845527855	0.0451308696901125	0.0235098089507409	0.0162305230179656	-0.00375662542441129	-0.12593167269286	0.992031804721098	0.748599933245766	0.00378678128080862	-0.12626692466935
123800	0	20647901767	0	60.033955205064	130918693087814511	0.0114600993289454	-0.0202325815892705	-0.0607448174717182	1	-0.00881581869094732	0.0257425070843688	-0.0209219920870402	0.0258296659239184	0.00854482194259083	0.999629838678412	0.0208044247106429	0.999742301095578	-0.00908335359752503	0.99944985080329	-0.0210313437061901	-0.0256452395425377	-0.0258334822530922	0.0085449259279057	-0.0210336624394779	1	0.0146344266546015	0.0261191091295177	0.00481465642213413	0.0142469639683937	0.0245187122606387	0.017165298691854	-0.0277847424482354	-0.127223392132964	0.991484854438668	0.809099434569377	0.0280160332718117	-0.127569118115664	0.0458287501581412	0.0260445578741448	0.00261549223511045	0.0454260047341044	0.0244421737684581	0.014965397550588	-0.028570819431388	-0.12720717579651	0.991464594780315	0.725606025923989	0.02880880976569	-0.127552768944301
123801	0	20648068283	0	59.9993400072599	130918693087981024	0.0117188252842449	-0.0204425799458782	-0.0605058688272473	1	-0.00834019352545328	0.0241199872936812	-0.0236477569466542	0.0242137246707694	0.00805334789529994	0.999674366544049	0.0235424135725985	0.999685644095531	-0.00862367395492353	0.999429562450874	-0.0237435586419004	-0.0240165176966548	-0.0242168768738811	0.00805343494970699	-0.0237465603548946	1	0.0147642917602432	0.0260499490194447	0.00450824662490909	0.0146396179868651	0.0243231420888149	0.0168452806108765	-0.00650361609388383	-0.137844839895906	0.990432482853716	0.790630557829373	0.00656634625204169	-0.138285151512863	0.0462697771948074	0.0256411837819626	0.00325499318622244	0.0459211034486335	0.0239123252404581	0.015589476343704	-0.0239576894434252	-0.137413259454403	0.990224027805148	0.709768988327319	0.024189492265051	-0.137849424622567
123802	0	20648233696	0	60.0405874371075	130918693088146444	0.0119742796438992	-0.0204523848957153	-0.0601666317929215	1	-0.00657095651170193	0.0234432161361513	-0.0269474100125477	0.023526588568762	0.00625367991100374	0.999703651647771	0.0268644730904367	0.999615372089463	-0.00688534443716014	0.999362196461268	-0.0270185005138301	-0.0233495377704734	-0.0235292196245719	0.00625372067374363	-0.0270223173773514	1	0.0145535305235957	0.02608080445794	0.00469162079445291	0.0144742165850249	0.0242590529652018	0.017014976328914	-0.00268284170407209	-0.145512702881553	0.989352745819455	0.793299371712724	0.00271170736569049	-0.14603117138183	0.0464494617704171	0.0255692180054259	0.00360024852592347	0.0461255371582019	0.0237461739259968	0.0159218386477405	-0.0217629639364899	-0.144973241838591	0.989196205285639	0.698155834776738	0.0219971058716013	-0.145485928586564
123803	0	20648401770	0	59.9846919066254	130918693088314514	0.0120377508543849	-0.0204557454607946	-0.0601849252710448	1	-0.00625991707269137	0.0240242145141172	-0.0284517495086338	0.024107547976174	0.00591670470027939	0.999691861893487	0.028369802801384	0.999575706112671	-0.00660015441983651	0.999306749911951	-0.028520174523393	-0.0239294635453482	-0.0241103058048855	0.00591673922222172	-0.0285245417507412	1	0.0149431285155381	0.0257277537955207	0.00512306439533964	0.0148332750807239	0.0238973088356214	0.0174432932827262	-0.00510190670104518	-0.14613963764305	0.989250815949915	0.804319449125901	0.00515729821564923	-0.146664880358709	0.0467459186609324	0.0253342318926158	0.00357658137601647	0.0463208605855214	0.0235028177163597	0.0158938557395896	-0.0298212027304965	-0.145393474411994	0.988924382076868	0.71883284785445	0.0301460546833059	-0.145910661305546
123804	0	20648566951	0	60.034387697273	130918693088479699	0.0121726006936694	-0.0207001764674669	-0.0599829268274834	1	-0.00481389523171716	0.0249581620543208	-0.0323283406247194	0.0250289294108115	0.00440916733708337	0.9996770038047	0.0322591645635997	0.999465927677758	-0.00521590959451261	0.999166101804003	-0.0323792936092363	-0.0248733260976424	-0.0250317867357805	0.00440918162345291	-0.0323852690314769	1	0.0143768578099351	0.0243831522697111	0.00770768870644412	0.0140824324335316	0.0221202712891855	0.0199563359002873	-0.018991965565726	-0.180179180427598	0.983450440126186	0.768514974430999	0.0193091633160053	-0.181168609930286	0.0463547062426629	0.0237770947406624	0.00566158394193277	0.0459449023327558	0.0215123733354363	0.0179071177282622	-0.0275986407585143	-0.179895284878192	0.983298531223797	0.697831800737059	0.0280600408651613	-0.180879998408744
123805	0	20648734669	0	59.9966401881495	130918693088647410	0.0122476018825144	-0.0209805384579168	-0.0598965442720274	1	-0.00190880507500904	0.0256936620234751	-0.0315728642391325	0.0257166802872785	0.00150272168532046	0.999668142026412	0.0315396076635915	0.999499824577384	-0.00231383193111306	0.999171609636417	-0.0315886450693154	-0.025656422183465	-0.0257195447882053	0.00150272225083982	-0.0315939365292405	1	0.0164705667632841	0.0247930582031449	0.00669357537127158	0.0152466505889317	0.0213904333508176	0.0186171283714959	-0.0907345091052612	-0.268693125595312	0.958942778853488	0.699610991715064	0.0943384526902029	-0.272036005769512	0.0477319417350336	0.0240360105980781	0.00517812130096238	0.0465627348616407	0.0206262235142236	0.0171052461569363	-0.0853916680054357	-0.268856753253655	0.95938746565981	0.655183879143929	0.0887725155319131	-0.272205884452889
123806	0	20648900246	0	60.0285135439334	130918693088812994	0.0123836618643328	-0.0212928165341259	-0.0600786325135319	1	0.00382671630094849	0.0275013732473867	-0.0350455541710722	0.0274251673619847	-0.00430726154723127	0.999614579572112	0.0350864896032239	0.99937868620676	0.00334362123663562	0.999007907097081	-0.0349812671813782	-0.0275592544147161	-0.0274288609547938	-0.00430727486574616	-0.0349887301767323	1	0.0169213477179103	0.0252610246678985	0.00585747930706253	0.0155386337239971	0.0206609478344093	0.017354133697658	-0.100834139819989	-0.363198623329227	0.926239297513617	0.670597769691678	0.108436996520287	-0.371698667156432	0.0482924575129993	0.0252280146806939	0.00274953514582321	0.0468455371709002	0.0206188903236989	0.0142348472523954	-0.104607954165793	-0.363062292407763	0.925874153304253	0.665568905082767	0.112505809264967	-0.371552348258963
123807	0	20649066653	0	60.0729405644333	130918693088979400	0.0123836618643328	-0.0212928165341259	-0.0600786325135319	1	0.00382671630094849	0.0275013732473867	-0.0350455541710722	0.0274251673619847	-0.00430726154723127	0.999614579572112	0.0350864896032239	0.99937868620676	0.00334362123663562	0.999007907097081	-0.0349812671813782	-0.0275592544147161	-0.0274288609547938	-0.00430727486574616	-0.0349887301767323	1	0.0154652038111025	0.0251116123857073	0.0060343694127192	0.0143264428005183	0.0200239095997177	0.0173506015242588	-0.080415998375988	-0.402282328894409	0.911977080339459	0.682493740344356	0.0879501772456295	-0.414008428318308	0.0451343138148309	0.0250076211431953	0.00278093688636731	0.0438901810437101	0.0199110573586616	0.0140825815117306	-0.0873512282709526	-0.402027348696855	0.911451465421683	0.682493740344356	0.0955456878422081	-0.413729935430427
123808	0	20649233199	0	60.0377757685136	130918693089145947	0.0123835056850008	-0.0213009635244517	-0.0600772249183192	1	0.00396514223264314	0.0275133041558629	-0.0351345744613091	0.0274344560830738	-0.00444706921025653	0.999613712488412	0.0351773602498038	0.999375024207368	0.00348056265264626	0.99900445641913	-0.0350682843316102	-0.0275737463678028	-0.0274381700541396	-0.00444708386825561	-0.0350758230325858	1	0.0174292341074371	0.0252766078159235	0.00614270874861367	0.016088423151462	0.0201313888293166	0.0174091331808097	-0.0963601985088529	-0.406443135297077	0.908580590764086	0.686177325882726	0.105660782796903	-0.418557759186262	0.048486913033087	0.0250707259593164	0.00323760621764013	0.0469323237919783	0.0199171260652401	0.014474761570451	-0.111870626792157	-0.40584246472475	0.907070480551137	0.686177325882726	0.122712114316221	-0.417900433442668
123809	0	20649399794	0	60.0349283212973	130918693089312544	0.0131368816189955	-0.0221030276836623	-0.0591885214535395	1	0.00242229092576102	0.0247194221706623	-0.0434433818920289	0.0246565009397516	-0.00295811565486581	0.999691605703069	0.0434551845873971	0.999053600064382	0.00188444444670455	0.998751072036413	-0.0433953194500272	-0.0247617114906627	-0.0246591078260504	-0.00295811996902641	-0.0434091410591201	1	0.0179180511727035	0.0241310358489418	0.00849030597218004	0.0165459294707536	0.0190182926834369	0.0197645239416028	-0.0989277546467885	-0.40387053259308	0.909451423806421	0.672670541459817	0.108351376186209	-0.415743854963075	0.0494873492654857	0.023304543863408	0.00702922743841782	0.0477728512174093	0.0181873787194488	0.0182597713848432	-0.124655443664126	-0.402610329097791	0.906843946480688	0.672670541459817	0.136604634795527	-0.414366724790657
123810	0	20649566512	0	60.0692598566147	130918693089479256	0.0143753945928143	-0.022301893142512	-0.0580959102425268	1	0.00200026112357751	0.0129439487098769	-0.044957250157589	0.0128942639552646	-0.00229043921577301	0.999914242245429	0.0449537655961135	0.99898760731669	0.00170862120000752	0.998905849875643	-0.044927879049364	-0.0129841737643977	-0.0128946551117649	-0.00229044121844932	-0.0449431253573731	1	0.0182905840832044	0.0243354660446731	0.00878240152997815	0.016938118006831	0.0191112530547495	0.0200085779978301	-0.0971297865063269	-0.412716605098851	0.905665947493288	0.672221344395585	0.106838447541903	-0.425434517521346	0.0499193343701503	0.0237465691194521	0.00707076348955778	0.0482510192263398	0.0185177809999249	0.0182567591708561	-0.120724362209946	-0.411533868997983	0.903363439063455	0.672221344395585	0.132851603701261	-0.424136415319352
123811	0	20649732940	0	60.072435342536	130918693089645691	0.0135905350743904	-0.0217949886570388	-0.0582861933561445	1	0.00848417751931974	0.0264570912696555	-0.0388086872306417	0.0262824485705589	-0.00899424166059713	0.999614093795244	0.0389061660956287	0.999211102044625	0.00796767158615755	0.998897163444203	-0.0386817420460388	-0.0266116458605708	-0.0262865388627376	-0.00899436293194562	-0.0386929608550061	1	0.0185021951194453	0.0240965497913756	0.00953437761916603	0.017130822053292	0.0188929991089339	0.0207673912524117	-0.0986775299796544	-0.411052902557891	0.906255072469031	0.672256252170596	0.108457665467363	-0.423608752283823	0.0501026305500878	0.0233601470009182	0.00798064840837992	0.0483997547480275	0.0181505916963558	0.0191704092427974	-0.123514267996357	-0.409938246968927	0.903711712479908	0.672256252170596	0.135832804698728	-0.422386357909123
123812	0	20649899478	0	60.0318649138963	130918693089812223	0.0135905350743904	-0.0217949886570388	-0.0582861933561445	1	0.00848417751931974	0.0264570912696555	-0.0388086872306417	0.0262824485705589	-0.00899424166059713	0.999614093795244	0.0389061660956287	0.999211102044625	0.00796767158615755	0.998897163444203	-0.0386817420460388	-0.0266116458605708	-0.0262865388627376	-0.00899436293194562	-0.0386929608550061	1	0.0187607351947078	0.0247231836592973	0.00877670292644138	0.0174796069053711	0.0194908086230243	0.0200082888568869	-0.0914369000615387	-0.41348721831145	0.905907066756958	0.698610136899464	0.100593402444515	-0.426280708483558	0.0505570812965592	0.0242413705981459	0.00609134651454725	0.0489911113356526	0.0190024807959177	0.0172874070592946	-0.112573293937406	-0.412556116777205	0.903949503015404	0.698610136899464	0.123897059668708	-0.425258330173999
123813	0	20650066066	0	60.0854655662214	130918693089978816	0.0140094348567144	-0.0226624192589052	-0.0571909126137778	1	0.00138783613463046	0.0249442774403908	-0.0408142123676385	0.0249064420529373	-0.0018962499040057	0.999687988014543	0.0408159430963714	0.999166296102587	0.000878363131329092	0.998856209838742	-0.0407813311324957	-0.0249630746833055	-0.0249090626039637	-0.00189625104043141	-0.0407927170027351	1	0.0176356868822963	0.0236908982113331	0.0105274833180861	0.0165967738367607	0.0185345217782144	0.021818166112077	-0.0723348671058218	-0.407977602381337	0.910121938509318	0.686947011097841	0.079311497441611	-0.420237831000271	0.0481886194018416	0.0229865222672016	0.00910697856137895	0.0468304856706562	0.0178252793972709	0.0203660657715308	-0.0962520834746318	-0.406880904791931	0.908396095182323	0.686947011097841	0.1055643884871	-0.419036940139067
123814	0	20650232784	0	60.0300270195152	130918693090145531	0.0139785776373206	-0.0225578699930627	-0.0566563095368706	1	0.00198215250722556	0.0256789785382541	-0.0477995955905905	0.0256190014531232	-0.00259475033802966	0.999668412042327	0.0478015559748359	0.998855915984518	0.0013676070757	0.99852825599025	-0.047750668826857	-0.0257137242665922	-0.0256218909864837	-0.00259475324967604	-0.0477689946617031	1	0.0184798728442583	0.0238410396895197	0.0112431356379901	0.0173362112760595	0.019106224249088	0.0227018807733428	-0.0815569373665948	-0.374511302187505	0.923628578218106	0.674009994425917	0.0880721527572581	-0.383869662671773	0.0504247052736428	0.022792225957676	0.0100712047049044	0.0488135212798388	0.0180583081411531	0.0214836587900045	-0.117358701411757	-0.372549554454903	0.920561657184569	0.643021952636631	0.126801971267132	-0.381754839080939
123815	0	20650399186	0	60.0774879439501	130918693090311931	0.0146649810079947	-0.0224866985826573	-0.0556681282282637	1	0.00142853226858645	0.0214452786265461	-0.0537604328215419	0.0213949108949266	-0.00200402701898932	0.999769094173002	0.0537457159329243	0.998554291496509	0.000851441579539883	0.998325425803959	-0.0537150892172127	-0.0214716879571988	-0.0213965864291474	-0.00200402836035841	-0.0537410616207961	1	0.0187484619086384	0.024115071002012	0.0108667286547396	0.0179842069046472	0.0206759303850228	0.0228109702146872	-0.0540403852463193	-0.272620496985791	0.960602780230023	0.824449870374422	0.0561975095016639	-0.276115649557747	0.0509308724073313	0.0232819678647119	0.00950796853531553	0.0497510900883126	0.0198479911727986	0.0214271093499518	-0.0861750536743818	-0.270746572717727	0.958785770381383	0.725020013268254	0.0896385045675148	-0.274168485554412
123816	0	20650565765	0	60.0413444698019	130918693090478512	0.0149187700486016	-0.0224629142000051	-0.0551320520439619	1	-0.00171079258183923	0.0204709390307647	-0.0547453101338123	0.0205060914757441	0.00114963355361715	0.999789067031182	0.0546966136665041	0.998500439430787	-0.00227000219003106	0.998292432439416	-0.0547316252199581	-0.0204124602871982	-0.0205075424361485	0.00114963380688048	-0.0547590235699526	1	0.0193924355115493	0.0240472462846861	0.0110863612421716	0.0185267107401674	0.0215696165412329	0.023264889638542	-0.0641369799218166	-0.195994168628548	0.978505356996124	0.767048117036727	0.0654522387471052	-0.19727117947408	0.051094962092463	0.0232137582469113	0.00965919883891721	0.0500168808378803	0.0207372503399939	0.0218228598583428	-0.080370718744585	-0.195080445730693	0.977488704416574	0.767048117036727	0.0820370985674	-0.196339471086141
123817	0	20650732332	0	60.0355770829794	130918693090645076	0.0149765024850364	-0.0220759412932289	-0.0547448529956083	1	-0.00396117372723469	0.0231430378280837	-0.0444875591224133	0.0232213716379542	0.00344482326937265	0.999724412571732	0.0444229722253491	0.999002793400082	-0.00447418344488944	0.998742893560659	-0.0445146264892277	-0.0230451858444811	-0.0232235969161886	0.00344483008257063	-0.0445296053425324	1	0.0332439613141508	0.00136557177941546	-0.0289226884895577	0.0497925441219352	0.0208783680153613	0.0214467317281355	-0.0723970813030001	-0.154833683348287	0.985284320954926	0.721120673639509	0.0733465537937209	-0.155459104300726	0.0507552277956868	0.0228448640234572	0.00918067557326507	0.0497925441219352	0.0208783680153613	0.0214467317281355	-0.0723970813030001	-0.154833683348287	0.985284320954926	0.721120673639509	0.0733465537937209	-0.155459104300728
123818	0	20650899104	0	60.0274325366693	130918693090811851	0.0144986953441629	-0.0220296186752035	-0.0545848344748518	1	-0.00660149611246232	0.0265120496989311	-0.04645677960169	0.0266525216445872	0.00598261750941137	0.999626856070664	0.0463468039434844	0.998899360396827	-0.00721398385319219	0.998569785670591	-0.0465217807757397	-0.0263459116229632	-0.02665615527285	0.00598265319800958	-0.0465394116083985	1	0.0183374901286242	0.0242747375819087	0.0101098941547451	0.0175836867203658	0.0222390344108656	0.0223785081851991	-0.0561368347338147	-0.16108518946399	0.98534269039833	0.837112967322969	0.0569103694054907	-0.16179010354408	0.0505605075873945	0.0234920846101328	0.00780441023483872	0.0496698545468784	0.0214552894782623	0.020064434816878	-0.0664871533403282	-0.160599840402685	0.984777715884824	0.703715972311379	0.0674125802832957	-0.161298351912351
123819	0	20651065075	0	60.0499255080674	130918693090977819	0.0148710193374621	-0.0220531071613918	-0.0544820533747934	1	-0.0118612716528561	0.0232160717431211	-0.0394487113842195	0.0234413336846227	0.0113990153486175	0.999660225438708	0.0392963522045632	0.999151712775584	-0.0123146888321373	0.998952601767722	-0.0395716730338689	-0.0229735089788103	-0.0234450045578316	0.011399262223078	-0.0395845811687873	1	0.0185168067566083	0.0235622641519452	0.0121139481971731	0.0177091243326339	0.0215091242267826	0.0243761645457585	-0.0603993666120734	-0.162354498208405	0.984882192662837	0.774657771599316	0.0612497799644102	-0.163076343533088	0.0510715907554174	0.0229285466927051	0.00927518751807518	0.0501217242686355	0.02087322273345	0.0215276728610495	-0.0711631492102676	-0.161928862323992	0.984233127740036	0.723074541334941	0.0721775432469163	-0.162644999885143
123820	0	20651231546	0	60.0588336334273	130918693091144288	0.0143219728166706	-0.0219384440966358	-0.0545428701920426	1	-0.0165663300938269	0.0285050987107962	-0.042217107539015	0.0288410768688525	0.0159568514707989	0.999456637966942	0.0419608657481918	0.99897188213322	-0.0171599665755571	0.998702897778267	-0.0424329777219426	-0.0281418615400964	-0.0288487507413095	0.0159575287069386	-0.0424511299567124	1	0.0179480984800794	0.0243972409478851	0.0117632514214827	0.0172012871495919	0.0222905062182214	0.0240190595471984	-0.0554278841220525	-0.166749666123116	0.984440093916121	0.763390272843729	0.0562445844023881	-0.167532256631161	0.0500265776063218	0.0239398252680393	0.00852922693127607	0.0490585791344087	0.0218324500295968	0.0207714468509954	-0.0724839680149357	-0.166022981992971	0.983454342524843	0.721222760824591	0.0735704159819097	-0.166795299778311
123821	0	20651399866	0	59.9906654524556	130918693091312805	0.0142852780461339	-0.0215620733855219	-0.054775663507244	1	-0.0190546008138964	0.0271262941802645	-0.0465359582113606	0.0275547790370692	0.0184132328277247	0.999450692635235	0.0462522727798423	0.998736007306353	-0.0196752375452619	0.998549678991945	-0.0467690128888287	-0.0266682961301847	-0.0275629412772247	0.018414273478833	-0.0467940188087103	1	0.0191189309205961	0.0247716272468051	0.0108024155690998	0.0181213547523325	0.0227703894026621	0.0230599954410445	-0.0756614649438002	-0.157823108423327	0.984564476898368	0.760137351767352	0.0766969062094049	-0.158485742714888	0.0507300801908267	0.0234834952932396	0.00884200875147403	0.0496925492292747	0.0214786015607214	0.0210957400454567	-0.0782707365156894	-0.157705298151169	0.98437936322352	0.739878692278368	0.079345842118344	-0.158366438372056
123822	0	20651565009	0	60.0409118773532	130918693091477951	0.0141275977743391	-0.0220789024827171	-0.0552093038097515	1	-0.0289415397110169	0.0260074087838776	-0.0420260797249995	0.0266011764197522	0.0283793746671636	0.999243207886141	0.0416268635451973	0.998698453785919	-0.0294720653671233	0.99877904545724	-0.0423793522734269	-0.0253852094025249	-0.0266150371017544	0.0283831854540356	-0.0424091397638301	1	0.0175759193930204	0.0249323035784365	0.0106546253554495	0.0167092993256981	0.0228516829136571	0.0229085988195472	-0.0650452498816539	-0.164417971530087	0.984243794039751	0.777327972216058	0.0659905646865874	-0.165167923533971	0.0495684178645422	0.0246133782251125	0.00741276871081351	0.0486015136107638	0.0225300041359334	0.0196591824131413	-0.0724541123113549	-0.164117543063724	0.983776312821111	0.717700436120046	0.0735162403355733	-0.164863357780134
123823	0	20651732928	0	59.9929688240538	130918693091645870	0.0138687048897231	-0.0216552252563624	-0.0553924310831962	1	-0.0291052502126407	0.0266148226502739	-0.0443717855499516	0.027244728551398	0.0284978569866308	0.999222496200586	0.0439585249514785	0.998592427995923	-0.0296784573941678	0.998661791023493	-0.0447329285468404	-0.0259536558768199	-0.0272591741491694	0.0285017157142331	-0.0447660544081049	1	0.0189461706053297	0.0260195755418369	0.00879295390491947	0.0178331859656773	0.0238858687332557	0.0210182766081487	-0.084584810194295	-0.168121485245984	0.982130630864896	0.804556924062537	0.0859117950846724	-0.168923719123244	0.0508429809629863	0.0254934743052407	0.0057395536361576	0.049725443547591	0.0233549761760036	0.0179636256204205	-0.0843245646566087	-0.16813232456689	0.982151153963181	0.722797679397126	0.0856469785471665	-0.168934714966018
123824	0	20651898315	0	60.0409118773532	130918693091811257	0.0133165178307667	-0.0214767445411837	-0.0562426402099324	1	-0.0307386840731066	0.0273814696625969	-0.0498717876652238	0.0281286191380017	0.0300347211639316	0.999152989441554	0.0494163473634091	0.998284566974068	-0.0313998081945729	0.998382093889232	-0.0502577244411439	-0.0265961601617585	-0.0281450305899409	0.0300392386406026	-0.0503016180971151	1	0.0176219792831494	0.0254704280990243	0.0096715108262628	0.0167404822637329	0.0234240078875728	0.0219298061038963	-0.0663181785755394	-0.161728331367168	0.984604410930407	0.817171509843076	0.0672535700905927	-0.162441790399674	0.0486350296341012	0.0239212740421761	0.00818129121263905	0.0478920939998083	0.0218679825546216	0.0204484033711886	-0.0546693367485462	-0.162271907426933	0.985230476426455	0.756783184093469	0.0554320356828317	-0.162992642820621
123825	0	20652064873	0	60.035288742723	130918693091977815	0.0132545237673993	-0.0217491988148949	-0.0571051304841617	1	-0.0378253759862394	0.0247324639390993	-0.0487946074800505	0.025636731574725	0.0371943131854745	0.998979149462503	0.048291057710638	0.998094866020515	-0.0384006792736452	0.998504247231504	-0.0492262276652434	-0.0237917374417317	-0.0256572980669967	0.0372028944024599	-0.0492802573554065	1	0.0174034583081279	0.0263299333711784	0.00752576605622824	0.0164442832745901	0.0242341078636581	0.0197706516904964	-0.072401457531279	-0.16544940225868	0.983557077265774	0.792974466869368	0.0734793218406526	-0.166213676254376	0.0484300299610615	0.025625727145666	0.00515436365016716	0.0474867502268139	0.0235252498990335	0.017399698218048	-0.0705303468389518	-0.165534891300383	0.983678641598438	0.718591527251082	0.0715781052690692	-0.166300360576877
123826	0	20652231495	0	60.0337389612963	130918693092144437	0.0125765600446057	-0.0218809586792568	-0.0575475287584195	1	-0.0397404592731482	0.0285549807919771	-0.0426547035146351	0.0293821905096108	0.0391037650616384	0.998803074904589	0.0420575563921946	0.99830123277481	-0.0403213416271284	0.998683057246479	-0.0431919459887884	-0.0276876682031418	-0.029408919560805	0.0391137375486776	-0.0432384780117095	1	0.0174254171573516	0.026159450657253	0.00789102377391988	0.0163408899453594	0.0239715765410517	0.0201093266657419	-0.0822016796468788	-0.172496811328748	0.98157411026608	0.80531689019557	0.0835497984550126	-0.17336391739574	0.0488676113248867	0.0253102366766666	0.00650892672105376	0.047790697121541	0.0231174612208412	0.0187270277027515	-0.0809579848840027	-0.172545207971502	0.981668964513798	0.709933004283156	0.0822835339036904	-0.173413050751993
123827	0	20652399213	0	59.99228499215	130918693092312149	0.011934155779287	-0.0212317012658769	-0.0580633142822181	1	-0.0343108128110547	0.0276164910014827	-0.0414058557897225	0.0283097920254083	0.0337183512266709	0.999030344116751	0.0409070139671254	0.998554601861291	-0.0348614874887997	0.998761819396282	-0.0418542697008704	-0.0268895560401296	-0.0283296881273903	0.0337247437162133	-0.0418903330882272	1	0.0158154717769548	0.0262109301926314	0.00729374764454613	0.0150270331745411	0.0241234513908265	0.0195512789878066	-0.0588080680930444	-0.165207099029318	0.984504050554126	0.811383050167596	0.0596628046141565	-0.165967992065131	0.0466258222341286	0.025125037358853	0.00549388561952109	0.045991043854351	0.0230320054903361	0.0177603551199902	-0.0459487582064204	-0.165696125758404	0.985105834683738	0.715264083839445	0.0466096918438918	-0.166463852797403
123828	0	20652564563	0	60.043507525553	130918693092477502	0.0121016760173806	-0.0214247476333768	-0.0586946810048687	1	-0.0361120726210501	0.0213347272254158	-0.0359638696445143	0.0219730740605853	0.03571016040046	0.999120597555921	0.0355604522815326	0.998701589495673	-0.0364772445827342	0.999125937131982	-0.0363306975296261	-0.0206746745355263	-0.0219888696089245	0.0357177544510976	-0.0363618967882972	1	0.015795444142256	0.0266030878285232	0.00583776041472731	0.0147706920847013	0.0244599774242686	0.0180690786450542	-0.0775330825444491	-0.169076055982469	0.982548679915946	0.776227759966552	0.0787469920398516	-0.169892153263292	0.0469991264160568	0.0260924784605476	0.00359974697909064	0.0460166288541049	0.0239446149208743	0.0158337725126467	-0.0735426884023221	-0.169206090790827	0.982833033542242	0.697328338019738	0.0746880570202611	-0.170024089021784
123829	0	20652731251	0	60.017669201813	130918693092644193	0.0114246185128546	-0.0225325448738774	-0.0591782564978635	1	-0.0516841536586937	0.0220443360414473	-0.0276814799386677	0.022745036899966	0.0513453532486518	0.9984219138201	0.0270938970594152	0.998281803848803	-0.0519553736057572	0.999374096141456	-0.0282328674447206	-0.0213148107497074	-0.0227770475791512	0.0513679407358332	-0.0282739239339039	1	0.0155329633278676	0.0268328944563968	0.00487989286721302	0.0143905067343021	0.0246358864290056	0.0170912523417403	-0.0868017064119722	-0.173101214622079	0.981071573974259	0.797293743704473	0.0882466374281413	-0.173977551532561	0.0467754788353469	0.0263158073002048	0.0029847912752582	0.0456579949159154	0.024114043624736	0.0151976315021341	-0.0841681945061226	-0.17316050132208	0.981290556265302	0.718002381902128	0.0855635386027921	-0.174037747258441
123830	0	20652897773	0	60.0158321765282	130918693092810715	0.0107767219944384	-0.0225077432078	-0.0599956329897024	1	-0.0483223630939316	0.0244837024518376	-0.0359672734265446	0.0253351583229056	0.0478481670556718	0.998533265676295	0.0353505861857272	0.998186291421003	-0.048728468840206	0.999053785243357	-0.0365332797405048	-0.0235977469755745	-0.0253669304049416	0.0478664435324433	-0.0365833318036878	1	0.0149404928922194	0.0258284972741668	0.00588882922385901	0.0140377973901355	0.0237433534186137	0.0181393230268288	-0.0679262027319097	-0.164754310831359	0.983992910566386	0.78228668227209	0.0689218520652498	-0.165508913008242	0.0458608612945194	0.0243036926171933	0.00518790937523744	0.0450705935953731	0.0222139377954217	0.0174459027570503	-0.0583575923158432	-0.165055786251806	0.984556234475155	0.727132193454026	0.0592037220899332	-0.165814573085489
123831	0	20653064376	0	60.0777405963317	130918693092977318	0.0112341571427065	-0.0220776914171219	-0.0606906888382126	1	-0.0396110556962105	0.0227245475348204	-0.0368556223556952	0.0234412423304515	0.0391696808248638	0.998957578810073	0.0363845297245152	0.998536733686344	-0.0400069678397688	0.999062897997284	-0.0372844147477834	-0.0219817711339271	-0.023461397853703	0.0391797038510088	-0.0373217134643865	1	0.0155418672328596	0.0261687333974492	0.00478118511254243	0.0144549113278359	0.0239672746450611	0.0169968187756115	-0.0823672926377896	-0.173575436740886	0.981370061120539	0.797979897353944	0.0837346684034213	-0.17445906260828	0.047104857066012	0.0255209646275586	0.00361710308773078	0.0460372833368719	0.0233146011639071	0.0158335774809063	-0.080181273470929	-0.173647831337934	0.981538279465561	0.708169783190407	0.081508415681632	-0.174532573527763
123832	0	20653230844	0	60.0299549475188	130918693093143786	0.0113023255144438	-0.0219925081104401	-0.0606270027948616	1	-0.0410675524754163	0.0237362468953784	-0.0406275594695533	0.0245547852458367	0.0405588438120996	0.998875388980105	0.040113916592205	0.998331971064487	-0.041522876178449	0.998893355777865	-0.0410883893469056	-0.0228868530757865	-0.0245774810256534	0.0405699720687951	-0.0411338254070641	1	0.0152715108846867	0.0259422374211391	0.00534963934650917	0.0143750003055458	0.0237597444717141	0.0175840970048405	-0.0672178532704116	-0.172471826557512	0.982718285799971	0.787100538783905	0.0682935488017571	-0.173338552461558	0.0470874660026733	0.0247859460845415	0.00440116468430307	0.0461590984298456	0.0225995696022669	0.016632595161867	-0.0691369515525121	-0.172399324178953	0.982597860242259	0.704411925839929	0.0702456206883644	-0.173264947539988
123833	0	20653397451	0	60.0772713864573	130918693093310390	0.0119483046528214	-0.0216435662498085	-0.0603835369684708	1	-0.0374732270643543	0.0203539971721149	-0.0387211430236822	0.0210680462927581	0.037058552637919	0.99909098739894	0.0383184751723105	0.998548616524718	-0.0378464647891996	0.999043458457076	-0.0390809942677215	-0.0196174412493344	-0.0210840900487254	0.0370670401936917	-0.0391178332346244	1	0.0159301248537728	0.0264516066802751	0.00516800524421893	0.0149087758714248	0.0241815184331114	0.0173767483662929	-0.0769905374586041	-0.179176525838509	0.980799790849426	0.796628888541729	0.0783370719598397	-0.180149367639844	0.0475319196428736	0.0256633639001791	0.00399232867392645	0.0465212549531963	0.0233884974295316	0.0162010771530198	-0.0754833877235934	-0.179230041475741	0.980907156875906	0.704109712883655	0.0768012726846747	-0.180203763839114
123834	0	20653565166	0	59.9933647338604	130918693093478111	0.0123890621822021	-0.0218779628588231	-0.0603328254467831	1	-0.0430168989794284	0.0210522487375973	-0.0209301943367769	0.0214927387824648	0.042777052926267	0.998853435656389	0.0204679682258763	0.99885599714417	-0.0432175802866157	0.999559465192708	-0.0213733645472328	-0.0205925916678266	-0.02151408995372	0.0427901097996508	-0.0213945788445167	1	0.0154974962047246	0.0266292800141571	0.00420278654864412	0.0145524224196056	0.0244783689914113	0.0164390952133932	-0.0711563239671136	-0.169847224724803	0.982898111613187	0.775488342122077	0.0722683294020255	-0.170674639291556	0.0470509885249163	0.0264474825511092	0.00228566407080841	0.0460500685505348	0.0242918472255435	0.0145168290009391	-0.0749921371443711	-0.169778871334873	0.982624706698736	0.697075436719851	0.0761705328183814	-0.170605278526342
123835	0	20653731808	0	59.9903415550096	130918693093644744	0.0124287740966843	-0.0217608548028671	-0.0595812952992256	1	-0.0406960032126372	0.0228505670583137	-0.0278765643294236	0.0234064059219912	0.0403575413539549	0.998911111669942	0.0273979863448136	0.998783665850568	-0.040994379789802	0.999350534350217	-0.028327684091096	-0.0222722205442269	-0.0234276336088317	0.0403685046552605	-0.0283545806772445	1	0.015318425928903	0.0265795500258036	0.00595040755831835	0.014473104502086	0.024330417979305	0.0181764371036473	-0.0629946385721076	-0.177886053942999	0.982032701758835	0.757137942270106	0.0640594212514871	-0.178837824701898	0.0472595773023749	0.0266707963905435	0.00268562140700383	0.0463824336716064	0.0244175548820465	0.0149086947421102	-0.0648953168097414	-0.177838241414319	0.981917592136339	0.698579648179867	0.0659944153242229	-0.178789237469877
123836	0	20653897138	0	60.0368746484091	130918693093810080	0.0128718597228056	-0.0212455826626689	-0.0594432559731403	1	-0.0395824614103898	0.0226396325365693	-0.036743736990968	0.0233536905714529	0.0391440276017605	0.99896063498008	0.0362748007803703	0.998541980022795	-0.0399756545975318	0.999068938544802	-0.0371706770891966	-0.0218996986210632	-0.023373731304419	0.0391540309387378	-0.0372077719255187	1	0.0167041648373895	0.0272092723227742	0.00532760998510864	0.0156805679289237	0.025044396798833	0.0175552567033316	-0.0773928414297001	-0.170802364107173	0.982261116257199	0.839331220839834	0.0786280592196538	-0.171643942191333	0.0481142773117709	0.0265955412916722	0.00326214653918723	0.0471047332184007	0.0244260332025681	0.0154901494576876	-0.0756461429310377	-0.170860448183462	0.982387076618073	0.701849459883165	0.0768507273293697	-0.171702892825782
123837	0	20654064702	0	60.0424259781962	130918693093977638	0.0134772399904234	-0.0217349745143135	-0.0592817394276139	1	-0.0426927994973023	0.0183233255171271	-0.0307174849804264	0.0189693921097483	0.0423893803639169	0.998921069251895	0.0303105706559752	0.998617237991278	-0.0429520813602946	0.999360511261825	-0.0310926425225551	-0.0176583156464269	-0.0189875986876289	0.0424020852668963	-0.0311256403193709	1	0.0172535734225916	0.0267944212901012	0.00549046029211666	0.0161641246928571	0.0245572698657886	0.0176993697816678	-0.0824908830820899	-0.176411721993978	0.980853790608701	0.843874422592867	0.0839036553780884	-0.177339799937563	0.0485238088280954	0.026328620784158	0.00363481138992699	0.0474619051667288	0.0240866933944065	0.0158453036893004	-0.0796442903291342	-0.176487690958423	0.981075370172003	0.704951526519786	0.0810029704757152	-0.177416979881819
123838	0	20654230420	0	60.0291621669807	130918693094143359	0.013432820153858	-0.0217651149420932	-0.0594046204727571	1	-0.0420307292146976	0.0206225770876379	-0.0294537672458819	0.0212308871179184	0.041705672172169	0.998904342938228	0.0290054705855004	0.998683282446554	-0.0423129299138088	0.999353757239297	-0.0298720315754518	-0.0199932393887366	-0.0212509748182971	0.0417177718629657	-0.0299025007381723	1	0.0163864642439036	0.0264434931889445	0.00622017670717327	0.0154800877049383	0.024342744803208	0.0184678232088128	-0.0681738710447011	-0.165932389976184	0.983777802790636	0.793223816203383	0.0691874279088455	-0.166703433531505	0.0484056616333995	0.0263405929484335	0.0031209538272528	0.0473972693031925	0.024235670790454	0.015360334841717	-0.0757089483871745	-0.165729463543732	0.983260850460149	0.697623094279345	0.0768462007378205	-0.166497657971156
123839	0	20654397294	0	60.0224604046834	130918693094310236	0.0135767752317057	-0.0216540437200715	-0.0589440302207445	1	-0.0397828661496812	0.0229037676422367	-0.0318080913875474	0.0235244073907025	0.0393980209252461	0.998946644322954	0.031336088629358	0.99870312157597	-0.0401263567225598	0.999232031014984	-0.03224702934515	-0.0222593192187846	-0.0235448613426873	0.0394082203456915	-0.0322776899589395	1	0.0166217393224391	0.0266463881671683	0.00652426752214846	0.0158362358400755	0.0243397819426022	0.0187428409160717	-0.0580979933543872	-0.182572912662635	0.981474276142821	0.771656034115461	0.0591256221051559	-0.183602715341446	0.0488069867512669	0.0264502269177271	0.00336456777996824	0.0478839648854075	0.0241398999318009	0.0155735980384796	-0.0684156398724662	-0.182261613026853	0.980866965820386	0.690212804361017	0.0696373878029981	-0.183286103336997
123840	0	20654563449	0	60.0356852112896	130918693094476391	0.0136343101777481	-0.0216014376942991	-0.0593192263534269	1	-0.0380925978946404	0.0263361292858786	-0.0340020141950541	0.0269690778168378	0.0376240279288737	0.998927976064399	0.0334818439512701	0.998696767040525	-0.0385192630825879	0.99907539003187	-0.0344847796166679	-0.0256742089938074	-0.0269914636511595	0.0376329101464455	-0.0345160664218979	1	0.0168576314483627	0.0265483392562608	0.00621703711100366	0.0160625032174231	0.0242625797215598	0.0184387056277698	-0.0589090050682536	-0.180892065380214	0.981737128667521	0.765566129067566	0.0599330038835876	-0.181893404399209	0.0489003577591083	0.0264304347824499	0.00293144733280788	0.0479510604657285	0.0241413040791385	0.0151424552875976	-0.0705598417505265	-0.180513365581209	0.98103834460162	0.687638970731017	0.071799995878723	-0.181508366003792
123841	0	20654729980	0	60.0382804075879	130918693094642922	0.0137778889158131	-0.0216200651545871	-0.0591670485450458	1	-0.0362851773397626	0.0280982974623891	-0.0351661726719133	0.0287204733354611	0.035771047929588	0.998947229107427	0.0346369499059821	0.998723718690112	-0.0367588822871923	0.998987195169486	-0.0356562176318842	-0.0274448179369103	-0.0287428233689522	0.0357786809061161	-0.0356866260367521	1	0.0315046188030518	0.00323212678065619	-0.0333348993280339	0.0478519422262125	0.0233949657579142	0.0169328913652097	-0.0529548377022001	-0.185741006143136	0.981170761794739	0.747721590336815	0.0539187595770523	-0.186825937597142	0.0485821059685528	0.0257431462710148	0.00471802709305064	0.0478519422262125	0.0233949657579142	0.0169328913652097	-0.0529548377022001	-0.185741006143136	0.981170761794739	0.747721590336815	0.0539187595770523	-0.186825937597142
123842	0	20654896737	0	60.0278649349028	130918693094809679	0.013684287567423	-0.0213663781652291	-0.0586278015918196	1	-0.0325316941470296	0.0314026592690371	-0.0324184968199312	0.0319136394647032	0.0320060314407706	0.998978044587332	0.0318911156129531	0.998945636984711	-0.0330237958776963	0.998981719733188	-0.0329124338301331	-0.0308592828545789	-0.0319354260386978	0.0320114983832718	-0.0329352583060035	1	0.0320055994951385	0.00491181330619032	-0.0328533874209273	0.0479236946632065	0.02332146430273	0.0164433558626111	-0.090711012344155	-0.310771156278441	0.946146289251752	0.685397064495769	0.0955820488663593	-0.316004254393074	0.0491757524120864	0.027263390543764	0.00468990662829197	0.0479236946632065	0.02332146430273	0.0164433558626111	-0.090711012344155	-0.310771156278441	0.946146289251752	0.685397064495769	0.0955820488663593	-0.316004254393074
123843	0	20655063184	0	60.0336308399966	130918693094976126	0.013684287567423	-0.0213663781652291	-0.0586278015918196	1	-0.0325316941470296	0.0314026592690371	-0.0324184968199312	0.0319136394647032	0.0320060314407706	0.998978044587332	0.0318911156129531	0.998945636984711	-0.0330237958776963	0.998981719733188	-0.0329124338301331	-0.0308592828545789	-0.0319354260386978	0.0320114983832718	-0.0329352583060035	1	0.0320055994951385	0.00491181330619032	-0.0328533874209273	0	0	0	0	0	0	0	0	0	0.0491757524120864	0.027263390543764	0.00468990662829197	0	0	0	0	0	0	0	0	0
123844	0	20655229682	0	60.0775240370174	130918693095142621	0.013684287567423	-0.0213663781652291	-0.0586278015918196	1	-0.0325316941470296	0.0314026592690371	-0.0324184968199312	0.0319136394647032	0.0320060314407706	0.998978044587332	0.0318911156129531	0.998945636984711	-0.0330237958776963	0.998981719733188	-0.0329124338301331	-0.0308592828545789	-0.0319354260386978	0.0320114983832718	-0.0329352583060035	1	0.0320055994951385	0.00491181330619032	-0.0328533874209273	0	0	0	0	0	0	0	0	0	0.0491757524120864	0.027263390543764	0.00468990662829197	0	0	0	0	0	0	0	0	0
123845	0	20655396285	0	60.0789317004681	130918693095309224	0.0144082732702836	-0.0216580981121374	-0.0587055416911864	1	-0.0360567996795124	0.0228409998905251	-0.0175273295096734	0.0231488296082346	0.0358438714643265	0.999089259559033	0.0171093972320122	0.999196492530119	-0.0362441421731041	0.999585614249288	-0.0179328244834942	-0.0225169623155091	-0.0231657865106174	0.03585155117204	-0.0179453186439215	1	0.0321183058322436	0.0049792335534612	-0.0328731675556461	0	0	0	0	0	0	0	0	0	0.0486382155932376	0.0277134417644596	0.00473202421276228	0	0	0	0	0	0	0	0	0
123846	0	20655562991	0	60.0293063073392	130918693095475933	0.0143219311977554	-0.0218198563266549	-0.0587777216886367	1	-0.0333228857096573	0.0221239451471618	-0.0185349970830624	0.022425549571654	0.0331070928845325	0.999200187713725	0.0181604369356215	0.999273137314211	-0.0335170937361929	0.999583559917187	-0.0188975512421151	-0.0218080100040108	-0.022439732953591	0.0331131438710891	-0.0189090431811326	1	0.0320404942567874	0.00473001298065925	-0.0328592545812865	0	0	0	0	0	0	0	0	0	0.0485551934574448	0.0273451828300557	0.0048201160622025	0	0	0	0	0	0	0	0	0
123847	0	20655729417	0	60.0703423709163	130918693095642356	0.0148386471753041	-0.0223371156848307	-0.0588810282396056	1	-0.0349893657107864	0.0152051596616185	-0.0137355196442719	0.0154412591322202	0.0348753676517855	0.99927237340355	0.0134657831510748	0.999293636680253	-0.0350841898079868	0.99979009807086	-0.0139977291553812	-0.0149607278550455	-0.0154512730450124	0.0348824412916233	-0.0140067075730396	1	0.0322496063079423	0.00434379354912074	-0.0328869661257487	0	0	0	0	0	0	0	0	0	0.0483952269687017	0.0271028109001818	0.00486582392145644	0	0	0	0	0	0	0	0	0
123848	0	20655895939	0	60.0413444698019	130918693095808881	0.0145630680910985	-0.0222154403897295	-0.059090144392364	1	-0.0292064421823237	0.0143702753186458	-0.0107867273909792	0.0145249647408168	0.029123222139854	0.999470291370119	0.0105747817971077	0.999515362615812	-0.0292782151936575	0.999838586667479	-0.0109944452872926	-0.0142099536805418	-0.0145316398561802	0.0291273405806613	-0.0109993325826699	1	0.0318769422391734	0.00436572046152217	-0.0329268243185062	0	0	0	0	0	0	0	0	0	0.0479255198283429	0.0269524744327357	0.00497079327564328	0	0	0	0	0	0	0	0	0
123849	0	20656062566	0	60.0502500492412	130918693095975505	0.0142648970261956	-0.0226265852907289	-0.0594691811421906	1	-0.0210924520564151	0.0146962593182843	-0.0171872558327267	0.0148751633975037	0.0209628064052174	0.999669590545554	0.0170295389560966	0.999629882847435	-0.0212153746459197	0.999744329474711	-0.017339494399818	-0.0145126709160763	-0.0148789818293496	0.020964342022228	-0.0173441750503703	1	0.0166506544328997	0.0268350137421728	0.00602765036107222	0.0148536224751558	0.0208672517502818	0.0168166318752148	-0.130926884615257	-0.470665765655587	0.872543344438993	0.698640952830831	0.148940814955157	-0.490045196055801	0.0511359676944761	0.0261727720099679	0.00598052935974581	0.0492767267481629	0.0201914937942833	0.0167516729392423	-0.134123146243331	-0.470618516620129	0.872083249154609	0.698640952830831	0.152600592407832	-0.489991645403961
123850	0	20656229278	0	60.030171164027	130918693096142220	0.0142648970261956	-0.0226265852907289	-0.0594691811421906	1	-0.0210924520564151	0.0146962593182843	-0.0171872558327267	0.0148751633975037	0.0209628064052174	0.999669590545554	0.0170295389560966	0.999629882847435	-0.0212153746459197	0.999744329474711	-0.017339494399818	-0.0145126709160763	-0.0148789818293496	0.020964342022228	-0.0173441750503703	1	0.0331380939917698	0.0030296807716888	-0.0306372373319539	0.0467054610173562	0.0190698151142751	0.0205638200429596	-0.19935208889609	-0.377138299000416	0.90444759277685	0.618452714934763	0.216944290503143	-0.386704479106144	0.049351616914298	0.02389101159117	0.00938330469257187	0.0467054610173562	0.0190698151142751	0.0205638200429596	-0.19935208889609	-0.377138299000416	0.90444759277685	0.618452714934763	0.216944290503143	-0.386704479106144
123851	0	20656396797	0	59.9945884881184	130918693096309739	0.0143610406531375	-0.0222745137132913	-0.0590181392240764	1	-0.0199350282729557	0.00904703998001895	-0.00732940305250567	0.00911928904511651	0.019900104281379	0.999760383500418	0.00723857951196397	0.999774447267412	-0.0199664107387756	0.999932218469812	-0.00741892449959977	-0.008973183677416	-0.00912122174073003	0.0199014179693147	-0.00742046203454055	1	0.0316398539046145	0.00348174778087101	-0.031574102450807	0.0457625281626185	0.0191489513393752	0.0184364500605361	-0.112357982367085	-0.398014257954694	0.910472588419428	0.692115853609627	0.122785429610662	-0.409351245579796	0.0473203117709355	0.0242035652218215	0.00715486379223855	0.0457625281626185	0.0191489513393752	0.0184364500605361	-0.112357982367085	-0.398014257954694	0.910472588419428	0.692115853609627	0.122785429610662	-0.409351245579796
123852	0	20656562232	0	60.0422096734004	130918693096475174	0.0143026941714449	-0.022318455798167	-0.0590084875448922	1	-0.0188025379667184	0.00870168212210962	-0.00779273092808911	0.00877423009739596	0.0187670989728217	0.999785381410602	0.00771029104755591	0.999792877412737	-0.0188349060714686	0.999931779822084	-0.00787389807550131	-0.00862771296095823	-0.00877588831234388	0.0187682007886937	-0.00787536645771888	1	0.0152430246598268	0.0251073419171804	0.00779765823048156	0.0148294277185685	0.0197125155913559	0.0190048051715189	-0.0221053266423723	-0.428370677699255	0.903332672397891	0.798274813193511	0.0244659763894814	-0.442688865279957	0.0467088058285377	0.0241432329594719	0.00831163071977797	0.045684241982366	0.0187294376225718	0.0194870988967841	-0.0691750124781209	-0.427550591452302	0.901340839747894	0.666593920493918	0.0765966349217181	-0.441781486793808
123853	0	20656728833	0	60.036658383609	130918693096641775	0.0142430141941871	-0.0224966947635085	-0.0591908650555561	1	-0.0156727608364461	0.00954071784001175	-0.0115299536132132	0.00963032070342268	0.0156165343443533	0.999831676222663	0.0114542894535826	0.999810719776069	-0.0157265340737231	0.999888021818575	-0.0116038129909983	-0.00944962156952138	-0.00963164413928141	0.0156171691640494	-0.0116054887134784	1	0.000108144258909997	0.00511150031765655	-0.0322123242877082	-0.0144910653106736	0.0213654733428118	0.0169430443688893	0.000553575581156013	-0.450722585608455	0.892663903368174	0.723680197546876	-0.000620138786954454	-0.467574644699209	0.0145910844153896	-0.016809806156516	-0.0702718462888572	0	0	0	0	0	0	0	0	0
123854	0	20656896514	0	59.9940485903798	130918693096809459	0.0141158533860637	-0.0226053374782267	-0.0592448498108882	1	-0.0140261151694294	0.00917599074333498	-0.0143188497468902	0.00927566241830938	0.0139592870188238	0.999859540331855	0.0142533408978009	0.999799127452459	-0.0140906713307987	0.9998553917242	-0.0143820391887803	-0.00907483271579971	-0.00927669933986759	0.0139597404136343	-0.0143839366431392	1	-0.000321005329365869	0.00473511698711179	-0.0322423616949045	-0.0149253358639885	0.0212548081137744	0.0172073897517918	0.00490604953301117	-0.429916281438312	0.902855426761247	0.716954278470792	-0.00543387246792025	-0.444400049826248	0.0142274911970197	-0.017187384210865	-0.070464623400041	0	0	0	0	0	0	0	0	0
123855	0	20657061991	0	60.0346039457143	130918693096974930	0.0131468241322732	-0.0225685303853455	-0.0583731700332657	1	-0.011713299835744	0.0130736450045792	-0.0327368511057323	0.0132623448907338	0.0114966359283198	0.99984595692053	0.032652764156876	0.999395618093119	-0.0119245766879734	0.999378760631281	-0.032805882073244	-0.0128789324278741	-0.0132636103302388	0.0114968892001707	-0.0328139387509217	1	0.0159158742720811	0.0251021797195001	0.00688687481401997	0.0150443688498314	0.020113639903895	0.0182624524529134	-0.0593711275453112	-0.395132736296649	0.916703436189	0.724142033503213	0.0646755759295976	-0.406212341259212	0.0473545711634305	0.024684805902315	0.00647691379709373	0.0460360921601736	0.0196902421473748	0.0178156062268146	-0.093495289026414	-0.393806012055733	0.914426298724302	0.680349831545113	0.101890680513895	-0.404768537474339
123856	0	20657228450	0	60.043507525553	130918693097141389	0.012947008462961	-0.0226607681929013	-0.0585273732768531	1	-0.00995840403670258	0.0136031483239435	-0.0225150481086285	0.0137134543047749	0.00980396332837413	0.999857901641072	0.022444351098007	0.999696971377888	-0.0101102186755405	0.999654036291966	-0.022579807814367	-0.0134892551405185	-0.0137145433261691	0.00980412039089562	-0.0225828124798735	1	0.0150956357394381	0.0246570468354846	0.00746775543463851	0.0144787098500193	0.0197751185663192	0.0189049968202372	-0.0393313105472716	-0.387246234703483	0.921137015714063	0.709599552055455	0.0426727331208198	-0.39764290546826	0.0473603554936501	0.0246401210886243	0.00587360060188091	0.0462693878331414	0.0197485842013605	0.0172811707394808	-0.0756682545045177	-0.386185609690112	0.919312237560513	0.687934050265658	0.0821245075193646	-0.396492800959984
123857	0	20657395382	0	60.025270638939	130918693097308318	0.012947008462961	-0.0226607681929013	-0.0585273732768531	1	-0.00995840403670258	0.0136031483239435	-0.0225150481086285	0.0137134543047749	0.00980396332837413	0.999857901641072	0.022444351098007	0.999696971377888	-0.0101102186755405	0.999654036291966	-0.022579807814367	-0.0134892551405185	-0.0137145433261691	0.00980412039089562	-0.0225828124798735	1	0.0155933501554187	0.0245940273999167	0.00663660778549952	0.0148792996178309	0.0198223970609319	0.0181164381316972	-0.0472861804844598	-0.378282303721447	0.924481755269614	0.729196815541629	0.0511043166002906	-0.387940007127137	0.0470630656490314	0.0243060474778496	0.00607854576002189	0.0459199019030437	0.0195248325276674	0.017527701198307	-0.0800731983798929	-0.377355450420267	0.92260020970046	0.674852746258253	0.08657384547413	-0.386938955334246
123858	0	20657561690	0	60.0329821203769	130918693097474632	0.0129131108628161	-0.0226969108726922	-0.0585408465464173	1	-0.00924372780478286	0.0133884764367973	-0.0226357271568122	0.0134913550071429	0.00909101153696344	0.999867659667671	0.0225709199561035	0.999701108032026	-0.00939404981227396	0.999654208670381	-0.0226946713740277	-0.0132821300557733	-0.0134923219077814	0.00909113676498823	-0.0226975580841893	1	0.0156403288935332	0.0245879526643819	0.00659629976718274	0.0147867000818732	0.0199998955116869	0.0181423483359596	-0.0587715461592833	-0.363443252762788	0.929760672099681	0.709936548023408	0.0631274879717113	-0.371961239738731	0.0470962668779859	0.0243386175594906	0.00601890574391799	0.0458443732279234	0.0197409905012585	0.0175317067811263	-0.0891430240807165	-0.362603965925375	0.927670138116418	0.661694669234574	0.0957993039432357	-0.371060504660113
123859	0	20657728330	0	60.0325136093708	130918693097641272	0.0126307461758335	-0.022768635634307	-0.0582161100375067	1	-0.00663141428067765	0.0113197118435423	-0.0231585405086576	0.0113951577595801	0.00649956506203207	0.999913949314459	0.0231182756061927	0.999709870301717	-0.00676169759155683	0.999667792675462	-0.0231933368735066	-0.011241592949473	-0.0113956450972249	0.00649961082453926	-0.0231959068200478	1	0.0303503277285714	0.0024554732807389	-0.031798059902843	0.0459273194464477	0.0210442937586602	0.0185437738219371	-0.0851672796147856	-0.26210157683399	0.961274829538438	0.718414202446461	0.0883675263320903	-0.265199269899595	0.0470911414316906	0.024368619843534	0.00659202188056494	0.0459273194464477	0.0210442937586602	0.0185437738219371	-0.0851672796147856	-0.262101576833991	0.961274829538438	0.718414202446461	0.0883675263320903	-0.265199269899594
123860	0	20657894797	0	60.0413444698019	130918693097807745	0.0112462958711956	-0.0223363792191832	-0.0575324716270731	1	-0.00332618140574813	0.0252270582166378	-0.0189821107015028	0.0252543874944017	0.00308621145415568	0.999676293212529	0.0189369711741268	0.999814323589617	-0.00356503405121289	0.999501679355784	-0.0190208738993837	-0.0251912548530407	-0.0252571930490388	0.0030862163533874	-0.0190221116258078	1	0.0135439226213979	0.0233530801526489	0.0104037271789449	0.0131299545299828	0.0207927668840884	0.022581942794355	-0.0279078977395568	-0.203609525877128	0.978654336431331	0.724280394318503	0.0285088774656333	-0.205043272241078	0.0460563514862521	0.0236023221192464	0.00824343573356769	0.0451796273603286	0.021034879780969	0.0204044223155291	-0.0641158605498424	-0.202792783800813	0.97712038319967	0.722388863727768	0.0655232244872126	-0.204209127384924
123861	0	20658061377	0	60.0752141681385	130918693097974319	0.0110476547174717	-0.0220456955404466	-0.0568518027680419	1	0.00163871961714195	0.0250899592195799	-0.0114891811177678	0.0250773505738114	-0.00178263327324435	0.999683924401514	0.0115082742439291	0.999932660946128	0.00149438854444533	0.999619270578616	-0.0114671614538374	-0.025096176921335	-0.0250800195892984	-0.00178263421741362	-0.0114674310039297	1	0.028342510887783	0.00193598781447587	-0.0308552035515288	0.0445201725576979	0.0216259128825615	0.0196627400957141	-0.0473227966845345	-0.170203905767801	0.984271905204725	0.741427391039907	0.0480419925683321	-0.171036590471924	0.0451738640310524	0.0237762234374409	0.00740717597262135	0.0445201725576979	0.0216259128825615	0.0196627400957141	-0.0473227966845345	-0.170203905767801	0.984271905204725	0.741427391039907	0.0480419925683321	-0.171036590471924
123862	0	20658227983	0	60.0329821203769	130918693098140931	0.0110761956667148	-0.021803328861733	-0.0564895298612258	1	0.00194355658054767	0.0242312929969149	-0.00909469140926026	0.0242197350071913	-0.00205352025687023	0.999704550100046	0.00911721646527715	0.999956757015616	0.00183315649563688	0.999665084315796	-0.0090701242200336	-0.0242374100622663	-0.0242221545790988	-0.00205352170013996	-0.00907026771181114	1	0.0132954927726264	0.023398254154638	0.00938649133766493	0.0128021800534219	0.0215122373914957	0.0216916563296512	-0.0356467002644566	-0.149730542764375	0.988084043654052	0.808806198017031	0.0360609480464925	-0.150295737644991	0.0453155798581977	0.0233523341090128	0.00789347704175117	0.0446422674555969	0.0214606152433883	0.0201905519029507	-0.0494967087919513	-0.149588964506151	0.987508591110347	0.702192037761514	0.0500809020514173	-0.15015254670697
123863	0	20658395029	0	60.0169487863373	130918693098307968	0.0109531059061948	-0.0218241881359333	-0.0564960332228031	1	0.00198192411993379	0.0227831838523594	-0.00916560293879021	0.0227717966811266	-0.00208612914514746	0.999738512482691	0.00918725182728968	0.999956034073822	0.00187731809112496	0.999698474381038	-0.00914209956974157	-0.0227899612917955	-0.0227738147746759	-0.00208613065823735	-0.00914224681471437	1	0.0128897128082348	0.0234581651849937	0.00916058008176342	0.0123878998934902	0.0215956633274393	0.0214690703542753	-0.036374601186104	-0.147839064653545	0.988342298675371	0.796774283305492	0.036787043653197	-0.148382969346461	0.0448349373739492	0.0233808607572224	0.00777817131831884	0.0441592171119038	0.0215127801864332	0.0200787272857742	-0.0497445514066033	-0.147702068680959	0.987780126603447	0.732266843382961	0.0503174351870475	-0.148244452691928
123864	0	20658561070	0	60.0760803481529	130918693098474009	0.0108482440618669	-0.0216847816098574	-0.0562430847364983	1	-0.000885327538492636	0.023573592060613	-0.0116920043259847	0.0235760439430942	0.000747421947596298	0.999721767049425	0.0116802189822729	0.999931260585986	-0.00102302856649719	0.999653811394985	-0.0117010881269209	-0.0235656932876287	-0.0235782351214652	0.000747422017109569	-0.0117013584219276	1	0.0136451580559941	0.0234808070051692	0.00994328042973855	0.0129263910544864	0.0215658150753651	0.0222341214769823	-0.0535963061583894	-0.151566443816735	0.986992932636766	0.811457214041094	0.0542493428778094	-0.152152833284242	0.0449542855687632	0.023563427948834	0.00790187460950174	0.0441983083918308	0.0216446885687528	0.0201899557330655	-0.0560277849008562	-0.151537721063468	0.986862303674628	0.737639343672389	0.0567127791648399	-0.152123774885357
123865	0	20658727646	0	60.0364421203671	130918693098640585	0.0108351266746497	-0.0217095109457374	-0.0562445455305872	1	-0.000629362589441966	0.0232376513520575	-0.0113212629397049	0.0232386245530839	0.000497760012257756	0.999729822784062	0.0113126894528868	0.999935720035437	-0.000760824916700862	0.999665938894701	-0.0113273135465355	-0.0232314997706804	-0.0232407195477984	0.000497760032809732	-0.0113275571947542	1	0.013018028646365	0.0229926565540238	0.0106563566102775	0.0124874455853463	0.0211754613124885	0.0229703234946728	-0.0387844319265372	-0.144257109953918	0.988779881504412	0.821453209612911	0.0392044379277556	-0.14476218871297	0.0440135506595837	0.022996171418843	0.0092387942202975	0.0436630821393339	0.0211794025408207	0.021560584782556	-0.0238978124268817	-0.144409053538706	0.989229457617021	0.747231998108331	0.024153309300315	-0.14491574010979
123866	0	20658895713	0	59.978539678503	130918693098808652	0.0107246001835928	-0.0219643469701195	-0.056237988343506	1	-0.00467766673798792	0.0228316208493388	-0.0100089307530726	0.022852580803578	0.0045629112669391	0.999728432821327	0.00995446109911888	0.999938973641375	-0.00479141912787785	0.999689285855781	-0.0100612540869866	-0.0228057648710809	-0.0228548083245668	0.00456292710051253	-0.0100615285882827	1	0.0134168524296541	0.0234352014460133	0.00986274313151687	0.0126450723641972	0.0215874169933376	0.0221605963441176	-0.057974046319457	-0.146121301311609	0.987566491562138	0.794115300953109	0.0586366471196292	-0.146646345056852	0.0446590850491087	0.0236312687650559	0.00773670061235038	0.0439405987849418	0.0217811856329595	0.0200375530174699	-0.0531992817220977	-0.146165846840682	0.987828619570014	0.740213736851671	0.05380279337293	-0.146691374044585
123867	0	20659061934	0	60.0041282840259	130918693098974870	0.0107050081705731	-0.0219560508955184	-0.0561878010411342	1	-0.00466333774044034	0.0224545612395806	-0.00987539788939002	0.0224752529547888	0.00455198507166014	0.999737036643399	0.00982201785871448	0.999940367997187	-0.00477372127734514	0.999699150229609	-0.00992672562117374	-0.0224292030317749	-0.0224773784777817	0.00455200079173816	-0.00992699150849418	1	0.0125966114818675	0.0232486687783279	0.0105275291837988	0.0120964153575482	0.0214938032543048	0.0228531220208282	-0.0364765037788184	-0.139296580534428	0.989578661513823	0.786656594815375	0.0368439603232971	-0.139751034331313	0.0439979191162601	0.0231132522258954	0.00926403326243138	0.0435003432355986	0.0213561210573567	0.0215894098611213	-0.0357850482427126	-0.139303221807938	0.989602972265239	0.761937799249613	0.0361452660659202	-0.139757740993166
123868	0	20659227321	0	60.0373071826833	130918693099140263	0.0111244329862922	-0.0220354974436035	-0.0559214501232961	1	-0.00819599251002422	0.0167457407092714	-0.0100341345654359	0.0167856079226404	0.00811136880718945	0.999826209429789	0.00996476348277339	0.999916074060399	-0.00827939154598233	0.999809455274054	-0.0101020063211746	-0.0167033713030385	-0.0167869485690887	0.00811145775680023	-0.0101025105088482	1	0.0135380009028327	0.0237025037816049	0.00997658989328519	0.0127363731536553	0.0218221768429545	0.0222676628762581	-0.0602870374186102	-0.148642952355267	0.98705154163012	0.820139728969323	0.061002121062749	-0.149195838245333	0.0448875389210449	0.0237570313131762	0.00824253336332868	0.0441216518052158	0.0218739793019629	0.0205355204717931	-0.0569027892508296	-0.148674149442929	0.987247724668382	0.720583783991407	0.0575741028050032	-0.149227385871737
123869	0	20659393924	0	60.0386408692635	130918693099306863	0.011656075742126	-0.0217136996934237	-0.0557315942428659	1	-0.00387471999770348	0.0114269716276904	-0.0119627392573278	0.0114495973899004	0.00380618626747836	0.999927207183456	0.0119400260407992	0.999920941609216	-0.0039428808609123	0.999863161886542	-0.0119843012910879	-0.0114032462400058	-0.0114499305073444	0.00380619545758787	-0.0119846749965884	1	0.0139523120888708	0.0238829310148557	0.00964726631563646	0.0131147380936395	0.0220762428095673	0.0219469955161903	-0.0633105016450017	-0.142697651526324	0.987739419396801	0.82754159431087	0.0640087993536048	-0.143186426643795	0.0456595484918313	0.0242926153687533	0.00701185527470175	0.0448535594455397	0.0224830026674185	0.0193133057391155	-0.0602758796263752	-0.142732478099152	0.987924216744858	0.747187470403729	0.060937116439749	-0.143221613394702
123870	0	20659560558	0	60.0326217266463	130918693099473500	0.011656075742126	-0.0217136996934237	-0.0557315942428659	1	-0.00387471999770348	0.0114269716276904	-0.0119627392573278	0.0114495973899004	0.00380618626747836	0.999927207183456	0.0119400260407992	0.999920941609216	-0.0039428808609123	0.999863161886542	-0.0119843012910879	-0.0114032462400058	-0.0114499305073444	0.00380619545758787	-0.0119846749965884	1	0.0136652281462084	0.0236019252511254	0.0105019815149626	0.012801749166987	0.0217214703737845	0.0227886926819275	-0.0652253747303945	-0.148528672303205	0.986754723320404	0.805593601567436	0.0660048788438473	-0.149080275389787	0.0451027648646596	0.0236532217979049	0.00881100579966252	0.0443099617249379	0.0217703045183719	0.021102307020448	-0.0590501043622472	-0.148597986710316	0.987133082983469	0.734619448327774	0.059748600353731	-0.149150367617674
123871	0	20659727083	0	60.0346039457143	130918693099640026	0.0115577471113779	-0.0219349323153667	-0.0556789969613333	1	-0.00644222764421281	0.014639081591096	-0.0109307580744328	0.0146733740815179	0.00636181907743297	0.999872101496531	0.0108829217195951	0.999919510632711	-0.00652183033247154	0.999833113128341	-0.0109772270663584	-0.0146029578519081	-0.0146741976582795	0.00636186199160324	-0.0109776696961029	1	0.0134764876927492	0.0232991919733501	0.0110653613290296	0.0128673445003362	0.0215269221424061	0.0233823669447252	-0.0451526982795766	-0.140501779282322	0.98905029389641	0.840452048919972	0.0456209044894945	-0.140968203095684	0.0445598357934117	0.0231354808435472	0.00992389879836313	0.0441218787146871	0.0213634082400836	0.0222493988809256	-0.0309892389335295	-0.140637691862484	0.98957602370809	0.753817645316701	0.0313054419886561	-0.141105478715791
123872	0	20659893746	0	60.0325496484194	130918693099806691	0.0116049970725487	-0.022000990720591	-0.0557115047061725	1	-0.00529597746347666	0.0153089437450941	-0.0134931828310314	0.0153435381637845	0.0051923057858047	0.999868799291809	0.0134516468757011	0.999894947211114	-0.00539886451165159	0.999791792841364	-0.0135327196937803	-0.0152720812184078	-0.0153443471272438	0.00519232911686531	-0.0135333152208614	1	0.0137795930855701	0.0235713114507338	0.0102764648604062	0.0129549272159342	0.0217768015360595	0.0225786047456348	-0.062309357330583	-0.141771495997715	0.987936428578084	0.829667622353987	0.0629867803641483	-0.142250758117616	0.0449868478257268	0.0236911807854441	0.00829452947340256	0.0442457398752371	0.0218944827932665	0.0206019514345862	-0.0551304235802322	-0.14186201578601	0.988350041671975	0.726166512414	0.0557225167961485	-0.142342202137288
123873	0	20660060232	0	60.0527383147881	130918693099973171	0.0119168380956196	-0.0219409881935462	-0.0559153505902534	1	-0.00672913945437686	0.0137011914534258	-0.00923561547328568	0.0137315376635185	0.00666551468889698	0.999883501107668	0.00918902813958739	0.999934712776291	-0.00679205026827118	0.999863494000679	-0.00928122292205882	-0.0136693915675061	-0.0137322743042045	0.00666556404700144	-0.00928156237022567	1	0.0141745947592047	0.0235277133452384	0.0101932574991112	0.0132979209609783	0.021692536248582	0.0224859475136813	-0.0663728238736109	-0.14488943652761	0.987219174972688	0.801331962971125	0.0671310796337064	-0.145401228993091	0.0455431209927884	0.0235838791020526	0.00845303630963001	0.0447240680922049	0.0217462266818719	0.0207494661137906	-0.0612513259190196	-0.144932291350059	0.987543875479557	0.730255361415812	0.0619445518732007	-0.145444540986029
123874	0	20660226920	0	60.0294144130624	130918693100139868	0.0122848382764725	-0.0219812307716181	-0.0551990988857924	1	-0.0048260329535041	0.0109859234293291	-0.0110450489993095	0.011012087734913	0.00476515033638159	0.99992801104179	0.0110180507627592	0.999927359759325	-0.00488648770954109	0.999878660878963	-0.0110710680161363	-0.0109587851459111	-0.0110124353460686	0.00476516837000549	-0.0110714198927187	1	0.0148796681310985	0.0237260324460421	0.0101391373333821	0.0139523722811659	0.0218714215802227	0.0224250549067229	-0.0703731875950816	-0.146334694933052	0.986728823703128	0.8189684856615	0.0711991289392292	-0.146862057388956	0.0467777464901273	0.0241297417536608	0.00742457119359641	0.0459324913247759	0.022272763076044	0.0197163234647872	-0.0632952304994758	-0.146406572942655	0.987197462109382	0.731518575150751	0.0640284374433815	-0.146934717966042
123875	0	20660393349	0	60.0347120705192	130918693100306291	0.0115093127288901	-0.0222809865781865	-0.0555909988077654	1	-0.00919746490054163	0.021017413243551	-0.013396825351929	0.0210765457745579	0.00905560798326799	0.999736852967953	0.0132986017188288	0.999867973620572	-0.00933715803742221	0.999689414973739	-0.0134918972700361	-0.0209533361906371	-0.0210789709526008	0.00905573175389294	-0.0134928599075523	1	0.0140588407102792	0.0232310458500747	0.0109309455691047	0.0134089713302122	0.0214685530713123	0.0232459284207885	-0.0484314087155179	-0.139668464059588	0.989013204561529	0.770901553551706	0.0489303390315984	-0.140126589081818	0.0450086360424029	0.0229487907519675	0.00971222948941497	0.0446083845903634	0.0211871094833952	0.0220405009774664	-0.028001863494325	-0.139901868091895	0.989769348356092	0.747796937800955	0.0282837574736444	-0.140362307431468
123876	0	20660559898	0	60.089473225633	130918693100472840	0.0121466383655229	-0.0219785432858994	-0.0551078383899968	1	-0.00627378412825849	0.0177438473031671	-0.0174906190154859	0.0177967583369086	0.00611792700235756	0.999822907500069	0.0174330372709669	0.999827368436449	-0.00642826080321903	0.999689634138619	-0.0175443522148567	-0.0176870320052376	-0.0177980310358618	0.00611796516768644	-0.0175455807711843	1	0.0146318582080114	0.0236170623007437	0.0109477043501201	0.0138200599764451	0.0217182474966264	0.0232351495677231	-0.0610617622745131	-0.150101818498064	0.986783109539024	0.833879737280756	0.0618008185549369	-0.150671257236891	0.0459595573973982	0.0236958859095284	0.00883820177108521	0.0452122069827231	0.0217942706449682	0.0211294721180948	-0.0553801579445024	-0.15019626962627	0.98710390471135	0.735119264450395	0.0560449228226743	-0.15076679140034
123877	0	20660726468	0	60.0768743684419	130918693100639407	0.012429511802558	-0.0223380447933953	-0.0549898869042567	1	-0.0119509546644599	0.0153209842604315	-0.0160048964299278	0.0154149979685588	0.0118270935468588	0.99981123103107	0.0159116607012372	0.999800519521245	-0.0120722913639551	0.999754568327326	-0.0160947514203039	-0.0152237342777846	-0.0154166868920148	0.0118273692934768	-0.0160965723001427	1	0.0144667574372508	0.0234218114537719	0.0114661511290619	0.0137526377289583	0.0216009946586125	0.0237706331946726	-0.0534341503940126	-0.144134843521831	0.988114334707582	0.816202785934936	0.0540242699757757	-0.144638630997652	0.0454370937109088	0.023213250363538	0.0100441860237617	0.0448788592993575	0.0213912433062959	0.0223575391261916	-0.0404762810066358	-0.14432075705039	0.988702781305016	0.744714543217001	0.0409159273740432	-0.144826508881425
123878	0	20660893168	0	60.0295225191749	130918693100806110	0.0124004445834703	-0.0224376294357847	-0.0545104084727609	1	-0.0107938281654679	0.0175646527063022	-0.0151987851520439	0.0176447543421735	0.0106591746364217	0.999787499741957	0.0151023336654393	0.9998262546005	-0.0109261214250086	0.999730254699768	-0.0152919131440953	-0.0174807102353239	-0.0176466726714048	0.0106593764924293	-0.0152933780842544	1	0.0139907670903623	0.0237135681355188	0.0106028660851281	0.0135955827612553	0.0219694555336554	0.0229330767329751	-0.028113060291583	-0.13870965734946	0.989933981030572	0.812718149607053	0.0283912935284073	-0.139158357395943	0.0445103383334935	0.0239962697321404	0.0077630664296498	0.0442485255824212	0.0222518195045165	0.0200975038909497	-0.0169813910698944	-0.138865973385336	0.990165578978119	0.744117960091449	0.0171483707819421	-0.139316201020382
123879	0	20661059645	0	60.034063327532	130918693100972587	0.0125924212723504	-0.0220353173956433	-0.0542066820651075	1	-0.0081137806707367	0.0170312394829421	-0.0175168095871225	0.0171004181959384	0.0079637262342411	0.999822061549949	0.0174457847618992	0.999813674263284	-0.00826204273734726	0.999701565614241	-0.0175839648719601	-0.0169582984941346	-0.0171017941026366	0.00796381041446719	-0.0175854288546428	1	0.0164058804723663	0.0237409226605369	0.0115654764528048	0.0170566027623831	0.0219714069730455	0.0238818221369272	0.0556493180218281	-0.142996173289837	0.988157501529067	0.720973403072598	-0.0562568200637841	-0.143488041530949	0.0478558348938005	0.0227134421908603	0.0124422419525681	0.0485612726371847	0.0209456441472974	0.0247559435758569	0.0604796099851661	-0.143081145450442	0.987861327612652	0.720973403072598	-0.0611464524351729	-0.143573896529782
123880	0	20661226233	0	60.0357212541462	130918693101139181	0.013083308610862	-0.0221427472613675	-0.0538312537026474	1	-0.00955447969619358	0.0111531038398164	-0.0166739048332046	0.0112318381154395	0.00946071447228811	0.999892164532867	0.0166192540255683	0.999815354004489	-0.00964667261350825	0.999798802863947	-0.0167258117456946	-0.0110725341844309	-0.0112325770050395	0.00946085560836255	-0.0167273403704687	1	0.0152196861281582	0.0233894147673455	0.0121149608180091	0.0167058047322067	0.0218289518591528	0.0243871260894931	0.122326584723022	-0.128124580187629	0.984185093679916	0.757310554015583	-0.12365807742999	-0.128477742210506	0.0464625363075013	0.0228050538582415	0.0115021740292035	0.0479672704169837	0.021248717420683	0.0237726097245196	0.124214482968397	-0.128158039615549	0.983944245932051	0.732125577741397	-0.125577092586618	-0.128511479773601
123881	0	20661393909	0	59.9942645483092	130918693101307018	0.0131381310789763	-0.0221663249121812	-0.0536603354688471	1	-0.00840197933050838	0.0124390101589289	-0.015710423573711	0.0125040280874434	0.00830361098002856	0.999887343317376	0.0156569332534691	0.99984130091139	-0.00849902540970668	0.999799234707991	-0.0157614414477476	-0.0123720346267049	-0.0125047850780883	0.00830370640525824	-0.0157626375758562	1	0.0153833410447676	0.0234639389863073	0.0124104441200828	0.0169774920754676	0.0218648022780651	0.0246640667596205	0.131076231681492	-0.131441777760968	0.982620008216409	0.75434820075233	-0.132611757050461	-0.131823236268529	0.0465931830583176	0.0228723390369318	0.0117945124771503	0.0481748955783372	0.0212773391911571	0.0240502931946726	0.130477966194855	-0.131431695899891	0.982700976722082	0.749428450638478	-0.132002755451814	-0.131813066177442
123882	0	20661559540	0	60.031432458035	130918693101472650	0.0131859390504772	-0.0221366014652835	-0.0532679954244272	1	-0.00824696020273411	0.0112980258883713	-0.0170321654371878	0.0113673401890902	0.00815008152713051	0.999902175089207	0.0169842012689888	0.999820953741823	-0.00834250358386267	0.999791138430562	-0.0170773718672812	-0.0112268822843484	-0.0113679625855006	0.00815017175643568	-0.0170787693239641	1	0.0151937551515474	0.0233030601777695	0.0127834781870053	0.0167953044008643	0.0217277711292746	0.0250392191072368	0.131630991057591	-0.12955167797556	0.982796848248362	0.739887646241335	-0.133142737987994	-0.129916834040879	0.0464420308904983	0.0227117427347353	0.0122034136191315	0.0480264321317863	0.0211405968653943	0.0244619279403638	0.130648787928406	-0.129533813314955	0.982930254606564	0.728371301487055	-0.132143095957627	-0.129898817570584
123883	0	20661725896	0	60.0361177284254	130918693101639003	0.0136223586021037	-0.0222895891629711	-0.0531230289881248	1	-0.00640261150689641	0.00814092645212759	-0.0156288864877115	0.00819048087549162	0.00633862145079599	0.999946367512344	0.0156019100016009	0.999857376414638	-0.00646585133905978	0.999844736160235	-0.0156540316640917	-0.0080904181183338	-0.0081907370028086	0.00633866389720795	-0.0156549855907857	1	0.0156146791229224	0.0230490306360458	0.0128897256483759	0.0172523026934272	0.0215014541235781	0.0251440105902134	0.134490142889128	-0.127441449942189	0.982685645719064	0.784923073030841	-0.136014769449023	-0.127788965461136	0.0469347883626051	0.0224843338264475	0.0123406919708159	0.0486471262835136	0.020941989506614	0.0245856530913625	0.140885354034234	-0.127544377019573	0.98177581397656	0.72792619774458	-0.142527521510905	-0.127892739387619
123884	0	20661892451	0	60.0409118773532	130918693101805561	0.0136223586021037	-0.0222895891629711	-0.0531230289881248	1	-0.00640261150689641	0.00814092645212759	-0.0156288864877115	0.00819048087549162	0.00633862145079599	0.999946367512344	0.0156019100016009	0.999857376414638	-0.00646585133905978	0.999844736160235	-0.0156540316640917	-0.0080904181183338	-0.0081907370028086	0.00633866389720795	-0.0156549855907857	1	0.0156529554327599	0.023006301853054	0.0127635349714909	0.0173320637439019	0.021539087864875	0.025021763784045	0.137698924332058	-0.121122201913782	0.983040395121864	0.750702785889607	-0.139169041034301	-0.121420329958842	0.0467338629870064	0.0223090905014082	0.0123558695933758	0.0485289033027644	0.0208477126794844	0.0245989168090976	0.147390845156267	-0.121276638787339	0.981614952844835	0.737141161184474	-0.149037998558457	-0.121575913768653
123885	0	20662059049	0	60.0348201957135	130918693101972155	0.0137068264789481	-0.0224636639711458	-0.0526385228525555	1	-0.00290313603468597	0.00746682470827506	-0.0169989473164411	0.00749105963840632	0.00283950295368083	0.999967910109354	0.0169871085310987	0.999851308171551	-0.00296642737821549	0.999827646231713	-0.0170087851010468	-0.0074417108342031	-0.00749115990192929	0.00283950676941163	-0.0170096738906227	1	0.0154567981101135	0.022560510614521	0.0136235774280752	0.0171678656067476	0.0209829023542271	0.0258641955707211	0.140443044304169	-0.129986610231943	0.981518839588414	0.758474522346617	-0.142122764717325	-0.13035547534891	0.046684860179625	0.0218350035051947	0.0132391545342803	0.0484211357190361	0.0202622802736696	0.0254768785419651	0.142867904840459	-0.130028470592355	0.981163268065978	0.736420285136767	-0.144594528696955	-0.130397694018959
123886	0	20662225740	0	60.0297026968944	130918693102138850	0.0132506257587033	-0.0227172995019725	-0.0523241035658394	1	-0.0013008590294665	0.0127866136134268	-0.0155547220810954	0.0127958628831067	0.00120132802293076	0.999917407941305	0.0155453501046039	0.999878183326494	-0.00140021349607086	0.9997972834446	-0.0155619831220384	-0.0127756290689487	-0.012796221329558	0.00120132831190975	-0.0155626225426843	1	0.0161429844637244	0.0220241566044228	0.0143864546519862	0.0179060727318644	0.0205247120141239	0.0266285557603457	0.144516107932468	-0.123895053896314	0.981715391632463	0.744142101491977	-0.146158022513507	-0.124214228066174	0.0476678365218506	0.0210408483873968	0.0148302156747403	0.0495847013580693	0.019548005950316	0.0270509787711153	0.157256589266887	-0.124085683021403	0.979731140875525	0.710500445126349	-0.159152436597792	-0.124406339635581
123887	0	20662393075	0	60.0021480769012	130918693102306182	0.0135184500596299	-0.0227541226771435	-0.0519699948122662	1	-0.000228777346326675	0.0108968892184522	-0.0147605480547306	0.0108979661813312	0.000148344737321292	0.999940604399556	0.0147584733881426	0.999891039998025	-0.00030918428173652	0.999831696735187	-0.0147609662796002	-0.0108945893970565	-0.0108981820301494	0.000148344738288841	-0.0147615025295569	1	0.0159363179105647	0.0217426197509569	0.015061412328236	0.0178388214648729	0.0202632362670448	0.027284845322517	0.155708877220478	-0.122600554357921	0.980165215474345	0.753492448232982	-0.157543352376545	-0.122909783248114	0.0475487715650894	0.0208894694689157	0.0153622566081434	0.0496212245220442	0.0194174743276095	0.0275601322037207	0.169751047074555	-0.12279631884457	0.977806548400712	0.69061301985128	-0.171890747870574	-0.12310703819341
123888	0	20662558720	0	60.0401548555674	130918693102471830	0.0130146402848252	-0.0233200466900629	-0.0521967210691218	1	-0.000871444002110518	0.0180550670242267	-0.0170886574556033	0.0180606506217581	0.000717093661412187	0.999836635994001	0.0170790286094098	0.999853616734187	-0.00102561460808466	0.999691012103679	-0.0170947617779867	-0.0180457595815785	-0.018061637268815	0.000717093722928709	-0.0170955988862833	1	0.0159916142179247	0.0210800281989755	0.0154792854047226	0.0170249317845537	0.0195318352297571	0.0277991313291506	0.0859330331699401	-0.126176379054491	0.988278824613232	0.747065432620312	-0.0867340645896506	-0.126513598656782	0.0478355940208324	0.0202640013562788	0.0153403780438212	0.048950745738522	0.0187191925098338	0.027653785463154	0.09288759235868	-0.126292767141177	0.987634564073996	0.747065432620312	-0.0937747227657874	-0.126630925307509
123889	0	20662726161	0	60.0054244903739	130918693102639268	0.0131434187166305	-0.0233430819857966	-0.0518890221161861	1	0.00103604189051561	0.0185663309731006	-0.0195845292490995	0.018553929627281	-0.0012177113344681	0.999827119493411	0.019591765883267	0.999807698103794	0.000854120581595978	0.999635890914768	-0.019572531555692	-0.0185742187868099	-0.018555008077153	-0.00121771163543939	-0.0195737959391607	1	0.0143749724407402	0.0220254607931286	0.0134337168501356	0.0145223775375807	0.020146661695786	0.0257497714965143	0.0155587034172831	-0.150567183109373	0.988477339203323	0.731223006549501	-0.0157387712419033	-0.151141971430415	0.0464070773217484	0.0217968763478545	0.0121270941214743	0.0464396766073054	0.0199166955331964	0.024444312045615	0.00686152383994101	-0.150391209827528	0.988602753130501	0.713296805732981	-0.00694051644394178	-0.150963971292044
123890	0	20662893003	0	59.9962802306257	130918693102806110	0.0131716962265536	-0.0235532225666009	-0.0519798194143875	1	0.00219408664197847	0.0184659550750134	-0.0153743624707282	0.0184472978627999	-0.00233581801397646	0.999827105631652	0.0153931277185319	0.999879413331611	0.00205192950045518	0.999711332745909	-0.0153526137787497	-0.0184810289096263	-0.0184483946343252	-0.0023358201380356	-0.0153532588389991	1	0.0164307589667763	0.0208308452415966	0.0158892021671601	0.0160823025956951	0.0188638135446037	0.0281879562278658	-0.0239170278919547	-0.156530477528971	0.987383504714033	0.752576801368444	0.024217896859685	-0.157176842724482	0.0484418539942843	0.0201788590448885	0.015596248423022	0.0480905096760135	0.018209706670373	0.0278945814846999	-0.0236156188582927	-0.156535124053065	0.987390022981613	0.729868950582137	0.0239126554668236	-0.157181547242293
123891	0	20663059193	0	60.0498173284557	130918693102972303	0.0132399571940011	-0.0236025889274025	-0.0513884760321063	1	0.00681108996687761	0.0198420542020241	-0.0165473292104628	0.0197833440508263	-0.00697443631088119	0.999779964060249	0.0166129293789492	0.999839906999433	0.00664612284073404	0.999666259246363	-0.0164777914026589	-0.0198960426938066	-0.0197851160179974	-0.00697449285476737	-0.0164789379938878	1	0.0154309725351949	0.0211910186449959	0.0148306381662903	0.0150923256421421	0.0191928707960948	0.0271240752253162	-0.0230638407446317	-0.159007742583565	0.987007901208792	0.754225624726776	0.0233631809718857	-0.159685527169595	0.0474112859433123	0.0210066365902799	0.0133574706925739	0.0469538840658396	0.0190051133776896	0.0256470877879901	-0.0320082342910483	-0.158851515467927	0.986783496503216	0.721222141634979	0.0324255681337139	-0.159527288830784
123892	0	20663225215	0	60.0357212541462	130918693103138319	0.0132555154421219	-0.0234503658953358	-0.0517191930356311	1	0.00678018281256536	0.0206448787611614	-0.0185575516927893	0.0205791617139291	-0.00697080627505163	0.999763925115838	0.0186250094862582	0.999804836478943	0.00658771393961844	0.999614729345656	-0.0184850429588127	-0.0207049767452684	-0.0205811146600486	-0.00697086273068582	-0.0184865450411148	1	0.0155331963207008	0.0213860929830341	0.0143624982938311	0.0152102623249258	0.0193227234615094	0.0266453849899866	-0.0216742805347457	-0.164233632419774	0.986183319441932	0.771110703006351	0.0219744051059248	-0.164981044005217	0.0475544246302956	0.0211432183616124	0.0129365344787304	0.0470940654741405	0.019076507926512	0.0252152468470853	-0.0320927084020181	-0.164029312988812	0.985933285039024	0.714044729282849	0.0325390993262431	-0.164773915596206
123893	0	20663392671	0	59.9961002534835	130918693103305774	0.0132525524926554	-0.0237538276755618	-0.0517724385378445	1	0.00600048199828925	0.0233466831330877	-0.0207249672166531	0.0232805763212585	-0.00624138061801201	0.999709487768387	0.0207915164029245	0.999767254576817	0.00575756212300689	0.999512745097238	-0.0206514368486666	-0.0234049256411669	-0.0232831333707423	-0.00624142114070678	-0.0206533073751164	1	0.0156030418815677	0.0213794002031813	0.0141453058560288	0.0152728245938794	0.0192585615578477	0.0264181430113897	-0.0221385401985862	-0.168792408508209	0.985402967251405	0.7680020523617	0.0224627054156954	-0.169604369566628	0.0476009075880118	0.0211972211773667	0.0126597189980597	0.0471277265050958	0.0190731954346011	0.0249281587646657	-0.0329827277469731	-0.168555747011449	0.985140142223319	0.711807996986921	0.0334677381202699	-0.169364267863289
123894	0	20663557937	0	60.0425341311785	130918693103471044	0.0133805920437548	-0.0237139384839302	-0.0515711808142782	1	0.00605900436942289	0.024046223998065	-0.0222819144810728	0.0239742731618642	-0.0063257552280231	0.999692562264597	0.0223506286385577	0.999733427067382	0.00579000894381839	0.999462697465904	-0.0222049459558755	-0.02410926687552	-0.0239770501744095	-0.00632579741649499	-0.0222072154782635	1	0.0161560844846101	0.0207497934313935	0.0154626419332642	0.0158072749390775	0.0186137430437235	0.0277322835237831	-0.0236065262436857	-0.170037237740086	0.985154845544815	0.763691355340389	0.0239576648286614	-0.170867457028887	0.0470356335887729	0.0202750014935934	0.0140751050685093	0.0468334468431062	0.01813738032638	0.0263486414890101	-0.0113169571900424	-0.170300530860834	0.985327182040807	0.747672721723322	0.0114849765695732	-0.171134647141518
123895	0	20663724797	0	60.0330902393399	130918693103637906	0.013450555779887	-0.0236968078669726	-0.0516363212249142	1	0.00727806940319906	0.0238642025477949	-0.0233120384892676	0.0237747404450053	-0.00755478978824796	0.999688795009741	0.0233943429757022	0.999701818256685	0.00699852063027432	0.999443578414263	-0.0232206745279405	-0.0239443905948682	-0.0237776594378798	-0.00755486165483703	-0.0232234246633385	1	0.0173557634206925	0.0203587519998098	0.0165616518259973	0.0167924016156174	0.0182045838273797	0.0288209415579826	-0.0406976431269366	-0.170970234734068	0.984435310560775	0.799567941440751	0.0413175768555175	-0.171814318931596	0.049399592713287	0.0195570508140667	0.0160140432143689	0.0488808148222372	0.0174000356521318	0.0282748814846888	-0.036544364779451	-0.171067023920288	0.984581425139598	0.728459593236968	0.0370996201787389	-0.171912555356988
123896	0	20663891286	0	60.0403711455583	130918693103804395	0.0135143142040113	-0.0234853595702712	-0.0518986506488523	1	0.00967546600258897	0.023375620910093	-0.0246952157963281	0.0232512953124124	-0.00996205352648796	0.999680016183094	0.0248031449768148	0.999648302471368	0.00938484764772148	0.999421923546584	-0.0245769985076946	-0.0234902081471978	-0.0232545450084434	-0.00996221831037356	-0.0245806933839988	1	0.0166225491405024	0.0215672413221547	0.0135159278087314	0.0161487969498708	0.0193378360350379	0.0257644402019857	-0.0333774189686339	-0.177114893901016	0.983624045182622	0.74905389622813	0.0339200908137189	-0.178054221581	0.0490380171011683	0.0216396093301391	0.010934083492263	0.0483934067882655	0.0194069344953822	0.0231753922714231	-0.0464050024614229	-0.176772926847217	0.983157112612437	0.701408277587498	0.0471649819785407	-0.177706772097988
123897	0	20664057865	0	60.0676361583143	130918693103970972	0.0135637469765158	-0.0234509609652707	-0.0519403091167492	1	0.0115699822978364	0.0235219837653625	-0.0184607402435983	0.0234111680089178	-0.0117850981961009	0.999656455325011	0.0185936404404675	0.999762688619318	0.0113509021599207	0.999552996967959	-0.0183215148167868	-0.0236247401507281	-0.0234149334661973	-0.011785371015662	-0.0183238126633403	1	0.0174540258820797	0.0201647657466996	0.0161490463671151	0.0168429291859937	0.0179699003028081	0.0283987457307598	-0.0444177772886678	-0.17407738154056	0.983729701847371	0.775410928277506	0.0451217734166194	-0.174968766995806	0.0496490130013159	0.0194369384085661	0.0153828472080157	0.0489749585463649	0.0172383531582409	0.0276287393147107	-0.0488333262535774	-0.173991457321885	0.983535601300745	0.729982565537283	0.0496100572674471	-0.174881511216393
123898	0	20664224255	0	60.0407676812556	130918693104137361	0.0133087763519984	-0.0236259353665965	-0.0522925909139079	1	0.0091049492761821	0.0269511258435235	-0.0186541284257254	0.026861013734509	-0.0093545439167237	0.999595407377037	0.0187732132357126	0.999784582471024	0.00885184263565312	0.999462881955083	-0.0185278482655161	-0.027030842248976	-0.0268654206549264	-0.00935468035421912	-0.0185297193280142	1	0.0169224409453836	0.0211226619915727	0.014594207288595	0.0163423595077268	0.0187465234343247	0.026811662451002	-0.0415683305989969	-0.188571603074833	0.981179302882506	0.771448766153187	0.0423403628381998	-0.189707451542686	0.0483904561070724	0.0210896074966468	0.0124893050569327	0.0477751355605288	0.0187098628275294	0.0247043857334902	-0.0437243435178395	-0.188529939513136	0.98109359578539	0.702541152100481	0.0445374728188939	-0.189665027031332
123899	0	20664391054	0	60.0639200236892	130918693104304163	0.0136692880886897	-0.0232979178545719	-0.0528068686263311	1	0.0128030826670661	0.0218044925507192	-0.0235750849309725	0.0216492477247093	-0.0130575283594593	0.999680354426402	0.0237099577517445	0.999640184060352	0.0125435367897254	0.999484441087686	-0.0234308208333942	-0.0219510514260416	-0.0216527854690453	-0.0130578994372838	-0.0234349635668972	1	0.0171900667964482	0.0213873260332115	0.0132862023298617	0.0165696331342347	0.019058545506928	0.0255106982398121	-0.044885252381751	-0.18471126169959	0.981767316587781	0.788268559804938	0.0456870152067948	-0.185778060557674	0.0491864518461158	0.021467661917516	0.0102746539709992	0.0485067195573645	0.0191352656603147	0.0224954514783235	-0.0489713436122084	-0.184610680546893	0.981590904670998	0.71304806360524	0.0498484391358499	-0.185675719370055
123900	0	20664557687	0	60.0714610100175	130918693104470794	0.0138405162041876	-0.0234994438672977	-0.0530467338355116	1	0.00844567643911268	0.021591737069965	-0.0182729174292537	0.021511443280542	-0.00864170754264191	0.999731253236956	0.0183614354019078	0.999797400232357	0.00824719216470272	0.999599977740081	-0.018179091819104	-0.0216657592219381	-0.0215139061268037	-0.00864181510542804	-0.018180772219956	1	0.0170990208655007	0.0211564969345794	0.0137364892909926	0.0164029025408144	0.0188217731455793	0.025955847705946	-0.0509126173994293	-0.185020631327037	0.98141493333497	0.783712724961947	0.0518302884058477	-0.18609285608193	0.0485982958105123	0.0209270928704466	0.0118847314575093	0.0478604843149008	0.0185883846240161	0.0241009533749034	-0.0535868459496257	-0.18496978548513	0.981282134963618	0.717865936247133	0.0545548229755134	-0.186041117196991
123901	0	20664724131	0	60.0622966140481	130918693104637241	0.0129847877536894	-0.0233616335289952	-0.0536161359630412	1	0.00764683361174225	0.0291735607990565	-0.025752828633801	0.0290674632469539	-0.00802043093016093	0.999545274246285	0.0258576066444872	0.999639206167666	0.00726922768239264	0.99924294681474	-0.0256345505163248	-0.0292643650336042	-0.0290724934279702	-0.00802051692144597	-0.0256381836980364	1	0.0161619546872937	0.0210756689191092	0.013641299143492	0.0157790848259981	0.0187162807961998	0.0258693746024607	-0.0258688714481759	-0.187716508753889	0.981882535658542	0.788277855693742	0.0263401044575206	-0.188836808768222	0.0470598379294394	0.0205460666942478	0.0117167704407671	0.0467811541890632	0.0181841284039217	0.0239476159914861	-0.0169105848625561	-0.187942058214263	0.982034528351113	0.723892287560384	0.0172182476196001	-0.189066445372565
123902	0	20664890777	0	60.0397943757122	130918693104803889	0.0135837111643786	-0.0230481438335767	-0.0538358463829446	1	0.00872622750130903	0.0198731014468578	-0.0222765407401945	0.0197727103759129	-0.00894615484445421	0.999764475383022	0.0223596510601489	0.999713827412885	0.00850348657607765	0.999554443704223	-0.0221862478346429	-0.0199670848688824	-0.0197747904363741	-0.00894627418105063	-0.0221889564547206	1	0.0167679459960417	0.0219096477339772	0.0122015758347447	0.0161483451835666	0.0195200584285991	0.024414517206843	-0.0446961163394567	-0.18956322510966	0.980850672054719	0.793628042930334	0.0455372247844934	-0.190717286904035	0.0486535373638971	0.0220603829413041	0.00932742198110755	0.048036864049186	0.019667332881731	0.021539834741709	-0.0438010421675418	-0.189583481386713	0.980887135347554	0.71604513168999	0.0446248726286214	-0.190737917280764
123903	0	20665057055	0	60.0822887026071	130918693104970159	0.0128826697890044	-0.0237523930351655	-0.0541809926074369	1	-0.00108065322799441	0.02556687390713	-0.0158689220439785	0.0255715844440544	0.000877645900721455	0.999672608310688	0.0158527107929746	0.999873514307894	-0.00128333397666057	0.99954729034175	-0.015880337630362	-0.025554436937855	-0.025574382017871	0.000877646013505517	-0.0158810112870576	1	0.015201774915327	0.0214717704893294	0.0122593692704563	0.0149439369324454	0.0191969719813938	0.0245071762923863	-0.0160516212444152	-0.181231469618027	0.983309462923812	0.761476910057527	0.016322629130815	-0.182238512683063	0.046839669517678	0.0209871233774678	0.0111462741432037	0.046587315413078	0.0187102439909159	0.0233938101266163	-0.0150039819386901	-0.181247961980965	0.983322966681715	0.725265284715355	0.015257263584326	-0.18225528277638
123904	0	20665223631	0	60.0350364472706	130918693105136737	0.0128681759487269	-0.0237193200598593	-0.0542328660553855	1	-0.00138778472690925	0.0256064886744201	-0.0184639347100255	0.0256150383081455	0.0011511751826383	0.999671218255368	0.0184430953804896	0.999828592848005	-0.00162393237699093	0.999501736889566	-0.0184786287174605	-0.0255894164736878	-0.0256178572470093	0.00115117543689616	-0.0184796927430596	1	0.0161402089673129	0.0219878309606394	0.0121158657456783	0.0155387080260132	0.0196060642822277	0.0243312343443007	-0.0432672243559144	-0.188977320642433	0.981027787363509	0.811177962487284	0.0440754112265871	-0.190120597279867	0.0476347703064667	0.0218544910107632	0.00998999812253299	0.0470214210320231	0.0194692415065763	0.022204104208134	-0.0435542633768483	-0.188972036924514	0.981016103538724	0.708782912182049	0.0443679572494651	-0.190115216612877
123905	0	20665390322	0	60.0411281727984	130918693105303431	0.0128893003395968	-0.0231527594902334	-0.0553047467281656	1	-0.0026373555118253	0.0211785057743942	-0.0252822319611808	0.021207978127922	0.00236917883673175	0.999772278399119	0.0252496944946135	0.999676956022137	-0.00290456988965972	0.99945618943086	-0.0253055446484524	-0.0211413059764745	-0.02120962779856	0.00236918105310971	-0.0253083172912951	1	0.0158929400675744	0.0225395376651137	0.0110317603814037	0.0151556057322245	0.0201200231844702	0.0232319538225803	-0.0540214953348823	-0.191664664856432	0.979972619151808	0.808403240147679	0.05506977772542	-0.192857976475267	0.0473762908464286	0.0224152830340941	0.0088194393085143	0.0465522727245957	0.01999164607333	0.0210135763430612	-0.0602571961713796	-0.191504308354521	0.979640326952306	0.702356782845344	0.0614321131974047	-0.192694593487153
123906	0	20665557058	0	60.0322252985403	130918693105470168	0.0128893003395968	-0.0231527594902334	-0.0553047467281656	1	-0.0026373555118253	0.0211785057743942	-0.0252822319611808	0.021207978127922	0.00236917883673175	0.999772278399119	0.0252496944946135	0.999676956022137	-0.00290456988965972	0.99945618943086	-0.0253055446484524	-0.0211413059764745	-0.02120962779856	0.00236918105310971	-0.0253083172912951	1	0.0161696768409538	0.0223990587226481	0.0108571277582562	0.0155043566629707	0.0199419026997515	0.0230541637003318	-0.0482061587488955	-0.194847061675157	0.979648298531281	0.78858989415445	0.0491679581544806	-0.19610152087196	0.0479235302535774	0.0220553483049582	0.00866190700436528	0.0473032825632302	0.0195945809295584	0.0208606740210267	-0.0439274214267382	-0.19495278483234	0.979828450971349	0.718415624030204	0.0448017478221792	-0.196209311108131
123907	0	20665723631	0	60.0324415314036	130918693105636738	0.0121431417856081	-0.023248006690464	-0.0556998268378714	1	-0.00599023963549099	0.025163152340981	-0.0216857746064714	0.0252233197087657	0.00571628689255671	0.999665498157775	0.021606297428375	0.999746946131982	-0.00626191753475766	0.999448323853868	-0.0217570164300506	-0.0250934290553627	-0.0252264072931555	0.00571631802385299	-0.0217590888658145	1	0.0161527113837655	0.0218568438611684	0.0116040826629576	0.0161645376344812	0.0199387924886185	0.0239154926618022	0.00478506109983626	-0.153417492663763	0.988149875340292	0.778202343334032	-0.00484240682280182	-0.154025787160063	0.0482106772487245	0.021008797055407	0.0109607123221511	0.0482114645917107	0.0190897292721809	0.0232719745735807	0.004405556524881	-0.153409260347796	0.98815291828302	0.761616326396045	-0.00445834572140263	-0.154017456223298
123908	0	20665890096	0	60.0297387325681	130918693105803209	0.0125338905975975	-0.0230986071115663	-0.0561417896175665	1	-0.00473274963401326	0.0174068266240353	-0.0218122988643937	0.0174561150328498	0.00454228892287087	0.999837312596055	0.0217681980844155	0.999750928979322	-0.00492194647884704	0.999610638999064	-0.0218505747367009	-0.0173528897754318	-0.0174571817914581	0.00454230454272471	-0.02185253933328	1	0.0159651649699812	0.0223332282616695	0.00993972311241009	0.0172583658157346	0.0205921700400847	0.022209344878229	0.107140139979771	-0.142106507584592	0.984035939845301	0.71047407302428	-0.108451082025965	-0.142589196254862	0.0474074805834144	0.0211033875922627	0.0108753990672269	0.0486488514408347	0.0193652693340067	0.0231509008213168	0.103410561842777	-0.142022258813272	0.984447019245291	0.71047407302428	-0.104660488233565	-0.142504084227933
123909	0	20666056224	0	60.0539284277281	130918693105969328	0.0125311529929732	-0.0230168313522772	-0.0562772252973	1	-0.00480170219299799	0.0200171566640337	-0.0218933054726638	0.0200667026296946	0.0045818751483183	0.99978814449147	0.0218419558650129	0.999748832318237	-0.00502008389497977	0.999560031418605	-0.0219380650570425	-0.0199615854077459	-0.0200682602738846	0.00458189118013641	-0.0219400554971522	1	0.0148560199383215	0.0221492457705638	0.00964701314279599	0.0173074192779325	0.020550587737412	0.0217554693863833	0.200118607446104	-0.133241285808286	0.970669512609718	0.698394052310102	-0.203316876800322	-0.133638713191273	0.047364239051873	0.0208678555578919	0.0104561123368993	0.0495561270181637	0.0192749966964308	0.0226178732205335	0.179584066473948	-0.132742866168449	0.974745553747267	0.695975609971402	-0.18219378607377	-0.13313582645376
123910	0	20666224321	0	60.0011760230501	130918693106137428	0.0124999390694244	-0.0227573045760178	-0.0563090042697721	1	-0.00154617085053154	0.0172077826476755	-0.0179449448084748	0.0172198753334544	0.00139162257935855	0.999850758503536	0.0179297866033623	0.999837802543245	-0.00170039932192013	0.999690951567462	-0.0179563913995189	-0.0171921308175893	-0.0172207431416729	0.00139162302849275	-0.0179573738821865	1	0.0139983196909827	0.0224981882324764	0.00913188127880495	0.0166064219769102	0.0208471860040906	0.0211986278737266	0.212857479774031	-0.137769544508112	0.967321686880986	0.713081993177718	-0.21659636191527	-0.138209130817237	0.0462246771903374	0.0215570047860481	0.00926855321535757	0.0485005773504766	0.0199104291149365	0.021407707511287	0.18644420224506	-0.137237130541045	0.97283324853238	0.713081993177718	-0.189354677965537	-0.137671611106779
123911	0	20666389355	0	60.0519809947491	130918693106302462	0.0122211497064793	-0.0232152540230844	-0.0565118076770391	1	-0.00399020903809573	0.0185659069236459	-0.0131701089578962	0.0185905289709808	0.00386760180728779	0.999819700690499	0.013131897427363	0.999905317444945	-0.00411210594229602	0.999740939195018	-0.0132059759799764	-0.0185379798219749	-0.018591739043446	0.0038676114495157	-0.0132064586384528	1	0.0141239916016747	0.0220693190486438	0.00944484543446486	0.0168985886122891	0.0204529880602234	0.0214779425272809	0.226257267127612	-0.135363055790091	0.964616240895369	0.707742968820824	-0.230391882739824	-0.135779881676101	0.0466871473016997	0.0208961536317108	0.0102512773603154	0.0490925145793599	0.0192829329690804	0.0223699294038896	0.196820783627491	-0.134887757005586	0.971116302068018	0.707742968820824	-0.199966136519543	-0.135300183335421
123912	0	20666556392	0	60.0378839047439	130918693106469502	0.0123472453571277	-0.0231112936608567	-0.0566520261471804	1	-0.00287760928239867	0.0177830688205182	-0.0147958808646565	0.0178027456215428	0.00274579653044829	0.999837748262061	0.0147689555947747	0.999886405781536	-0.00300890078276823	0.999732434303786	-0.014820126001298	-0.0177601707855369	-0.0178037532713987	0.00274579998071352	-0.0148207244346601	1	0.013906621268668	0.0224966771977494	0.00866150427036672	0.0165998921249478	0.0207310100941699	0.0206924234004057	0.219899642982327	-0.14712304925965	0.964364534495534	0.696539818502875	-0.22419222290779	-0.147659037656346	0.0461767131749243	0.02158385001207	0.00894659328613018	0.0485106302149361	0.0198215131574586	0.021058446986585	0.191313381007838	-0.146619532740794	0.970516307367487	0.696539818502875	-0.194629965603484	-0.147150000939809
123913	0	20666723110	0	60.0220280843069	130918693106636220	0.0125146604754038	-0.0231757998052433	-0.0561572877899834	1	-0.00374045737845001	0.0206444812813167	-0.00959955970801689	0.0206606022681399	0.00364104095349699	0.999779916949072	0.00956009984186318	0.999946931070282	-0.00383921009289736	0.999740838420103	-0.00963731621867597	-0.0206246971170465	-0.0206622093975965	0.00364104899849537	-0.00963752929255163	1	0.014401737791978	0.0219891808590164	0.00988110565866034	0.0171774556582815	0.0203635464659838	0.0219142165872042	0.22633256392271	-0.136106189564983	0.964493999810405	0.715004898517156	-0.230494055621597	-0.136529957245729	0.0468782553157215	0.0208661349048688	0.0107807788409699	0.049335405224865	0.0192431169242324	0.0228877283724798	0.201010964035476	-0.135796135801108	0.970130919947929	0.715004898517156	-0.204308793399585	-0.136216997821285
123914	0	20666889554	0	60.0267839509989	130918693106802664	0.0124816734017488	-0.0231689014836227	-0.0562634517919518	1	-0.00350541281756788	0.0201008823557626	-0.0116850412914789	0.0201195097023483	0.00338765540866131	0.999791842895395	0.0116487352739715	0.999925589373898	-0.00362252422762066	0.999729719622186	-0.0117191939183091	-0.0200785506959795	-0.0201209828002669	0.00338766188825056	-0.0117195294374307	1	0.0139837690752957	0.0223893691606328	0.00916164007012372	0.0167486172655958	0.0207098932352974	0.0211912797143017	0.225503767866412	-0.140386199765639	0.964074564332767	0.707684931807662	-0.229775889631814	-0.140851466559371	0.0462181404137782	0.0216191479358616	0.00934351943006895	0.0487202803125723	0.0199436721116948	0.0214340974431126	0.204723356519927	-0.140095163060235	0.968742325173388	0.707684931807662	-0.208264729536244	-0.140557524958278
123915	0	20667056907	0	60.0029401440671	130918693106970014	0.0132169747180186	-0.0233904928590819	-0.0561969260004189	1	-0.000791247840785319	0.0184135886100584	-0.0106287058447561	0.0184164042838321	0.000693335531098953	0.999830163247287	0.0106206194241876	0.999943204411912	-0.000889040765556912	0.999773993708729	-0.0106351885868361	-0.0184079946605113	-0.018417449900076	0.000693335586631988	-0.0106353916395609	1	0.0149747126688258	0.0215471413579408	0.00987376213682768	0.017730314202977	0.019942933347408	0.021914652464197	0.224675403822711	-0.134348440453714	0.965127690756387	0.708345784989918	-0.228719863787676	-0.134755912582752	0.0476049806613493	0.0204571376245061	0.0107385686869311	0.0500522081162656	0.018855781780346	0.0228504115378055	0.200175427934211	-0.134041582292099	0.970547604328601	0.708345784989918	-0.203397873447585	-0.134446253536095
123916	0	20667222839	0	60.031900952166	130918693107135946	0.0134477980331021	-0.0233623227885753	-0.0559414800286958	1	-0.00188635147707078	0.0175806953234496	-0.0109484507825885	0.0175897539940155	0.00178997828302489	0.999843686049062	0.0109310804970345	0.999938288776046	-0.00198245272312349	0.999785533018756	-0.0109642426723585	-0.0175691021120678	-0.0175906893470914	0.00178997923893784	-0.0109644799272195	1	0.014679466504923	0.0220861716355092	0.00948260376534076	0.0173311712255121	0.0203401961876181	0.0215237078113515	0.216556702514417	-0.145465510284109	0.965371938640163	0.7192517806014	-0.220671522130769	-0.145983471247972	0.0467976092201297	0.0212078919609858	0.00976210075264401	0.0490328866220519	0.0194627702377205	0.0218950346561747	0.183340657338881	-0.145005185029771	0.972296096711814	0.7192517806014	-0.186376227684283	-0.145518212918673
123917	0	20667389271	0	60.0369827813933	130918693107302377	0.0134879665227809	-0.0234075316134076	-0.0559478946690661	1	7.05353636533326e-005	0.0182680049917612	-0.0124510800280497	0.0182660778307206	-0.000184253182081112	0.999833144305312	0.0124507100434755	0.999922485972636	-4.31939459828279e-005	0.999755635252983	-0.012449421555581	-0.0182669560364085	-0.0182670940382935	-0.000184253183198899	-0.0124497433747119	1	0.014568021963581	0.0219398264936146	0.00930636982118658	0.0173267115787004	0.0200914573010374	0.0213077223800608	0.225330008326419	-0.153883826638874	0.962053093777362	0.714719430556938	-0.230070616178058	-0.154497725295524	0.0467027101746984	0.0210406556240589	0.00932228603516352	0.0490358563536848	0.019193687198332	0.021421671827089	0.191393754914479	-0.153369762118141	0.969456624428118	0.714719430556938	-0.194917166297006	-0.153977484965982
123918	0	20667555522	0	60.0446972726498	130918693107468625	0.0134168343990632	-0.023409238738452	-0.0555437000126012	1	0.00376542908353728	0.0245776225638409	-0.0118593553932086	0.0245521877258013	-0.00391068101282134	0.999690900554713	0.0119041251954977	0.999922593512124	0.00361922468457001	0.999627671626395	-0.0118115857531258	-0.0245968404635561	-0.0245548429145358	-0.00391069098082959	-0.0118119507435722	1	0.0150301978600608	0.0215814615489114	0.0102670047069396	0.0174901409382524	0.0196802903893117	0.0223296370633492	0.201254398098951	-0.157426938745726	0.966805785151795	0.720247743765668	-0.205233330766909	-0.158084557837909	0.0474424227875763	0.0208216694370243	0.0102455464817882	0.0496303277828554	0.0189228366783756	0.0223640243518145	0.179792006570479	-0.1571505809362	0.971070815792945	0.720247743765668	-0.183075051124224	-0.157804716748778
123919	0	20667722403	0	60.0175611383891	130918693107635510	0.012669209503548	-0.0238208115635573	-0.0558787359582262	1	0.00203672653433865	0.0328608650219098	-0.0144428294160312	0.0328390798003793	-0.00227356416479918	0.99945806602571	0.0144731788917221	0.999893639669086	0.0017990114165786	0.999355853502961	-0.0144062575048939	-0.0328684927258638	-0.0328450698923094	-0.00227356612354188	-0.0144067931021571	1	0.0149032155098134	0.0206448435820351	0.0113176542727384	0.0160537380316897	0.0188356257885462	0.0235915847638637	0.0958074750329299	-0.147261067601569	0.984446598702368	0.740670280939018	-0.097015628245841	-0.147798575858196	0.0477585385234556	0.019644872278177	0.0116241219990142	0.0489692317038998	0.017839187921985	0.0238929331080267	0.101082625282693	-0.147334428506058	0.98390795760719	0.740670280939018	-0.10237667967155	-0.147872745793776
123920	0	20667889057	0	60.0695846068085	130918693107802173	0.0127295720402178	-0.0238946345413558	-0.0557914877859551	1	0.00373374187440955	0.0334903106973475	-0.0161708873451529	0.0334523279166071	-0.00400362506861695	0.99943229522728	0.0162296371897712	0.999862296819559	0.00346212007356138	0.99930853125231	-0.0161046075712916	-0.0335126988069673	-0.0334588385017652	-0.00400363576437006	-0.0161054328855012	1	0.0160260364166893	0.0217319195650411	0.00972067197809187	0.0150993854878367	0.0195869395116604	0.0219594772318702	-0.0697058650953268	-0.169440880183018	0.983072164438662	0.765066695590448	0.0707876787671555	-0.170262318319501	0.0469046881539989	0.021820035499179	0.00737910174220766	0.0460228038127711	0.0196714602777742	0.0196206663696016	-0.0655220658231341	-0.169508277267232	0.983348261211746	0.707738978385964	0.0665332499844371	-0.170330704642037
123921	0	20668055531	0	60.017669201813	130918693107968641	0.0131062573735172	-0.0240480491117182	-0.0554680887090434	1	0.00608227377879202	0.031583358201473	-0.0134881998968456	0.0315359401075736	-0.00629402047303223	0.999482801146581	0.0135815050584059	0.999890548300351	0.00586806100612538	0.999410339751336	-0.0133894258991252	-0.031617970716221	-0.0315417945846396	-0.00629406202972657	-0.0133900912408037	1	0.0164689501943938	0.0210051466058944	0.0112439951934354	0.0147067418438783	0.0186624597119617	0.0233540471644498	-0.135856827513995	-0.183339701200744	0.973616698902322	0.777016137600608	0.138643096728203	-0.184382668698374	0.0486713285339267	0.0218890906170574	0.00684217834368207	0.0469638645150685	0.0195402104431533	0.0189589984113791	-0.130767693407046	-0.183410470287425	0.974299958816558	0.697924668573044	0.133419739478757	-0.184454658514998
123922	0	20668222080	0	60.0352527003857	130918693108135190	0.0130835779192889	-0.0241651773747849	-0.0554493620196751	1	0.00825731233751067	0.0315083217823788	-0.0146888775506554	0.0314409787831387	-0.00848694172347456	0.999469577662742	0.0148158253385215	0.999858041938995	0.00802416908207952	0.999395795554842	-0.0145556789639551	-0.0315622565289878	-0.0314472941137821	-0.00848704360993609	-0.0145567172862833	1	0.0165613037197681	0.0211275045369823	0.010282713570435	0.014942410616749	0.018860560033	0.0224259321975717	-0.124600996176124	-0.177586753184531	0.976185195977328	0.797488376548283	0.126954252472532	-0.178533681413013	0.0488661149291682	0.021736955860895	0.00684810998237465	0.0470692410846254	0.0194615535155536	0.0189660218715416	-0.138057932240256	-0.177357331282657	0.97441489335182	0.699464818713246	0.140746112276887	-0.178300558886914
123923	0	20668388693	0	60.0390373821058	130918693108301805	0.0130843718905404	-0.0241676311490459	-0.055427865891105	1	0.00849640287402653	0.0317563592762625	-0.0158215998102615	0.0316821093527829	-0.0087457085862541	0.999459732319558	0.0159529827915242	0.999838761943709	0.00824332790354217	0.999370675118603	-0.0156831978944444	-0.0318165211296278	-0.0316886242526	-0.00874582007955195	-0.0156844407710749	1	0.0165002150144563	0.0207740899586604	0.0115625152990951	0.0148842172684303	0.0184485355614022	0.0236939731456397	-0.124246574553666	-0.182253734055432	0.975369860685951	0.770270046397562	0.126701685532502	-0.183278090151144	0.0491624427310159	0.0212910931202814	0.00765110056280299	0.0473079562777816	0.0189565758145152	0.0197490718366922	-0.142493488872436	-0.181912659197116	0.972935450095635	0.681028664933517	0.145423406329066	-0.182931216650985
123924	0	20668555411	0	60.0291621669807	130918693108468524	0.0131282424346379	-0.0243740827414142	-0.0549621292557817	1	0.011032534053557	0.0313228917537719	-0.0165500340780004	0.0312244210477076	-0.0112891704589579	0.999448643083067	0.0167190024251946	0.999802212475648	0.0107708350050401	0.999372558402592	-0.0163734712003305	-0.031406988915051	-0.0312314879235154	-0.0112894102647979	-0.0163752464853052	1	0.0162662261836039	0.0203147055129642	0.0117320829667214	0.0146834363953708	0.0180527398579568	0.0238796802903948	-0.12174050235637	-0.17726914213339	0.976603758611091	0.729112432890996	0.124017264907308	-0.17821094983447	0.0488141054256638	0.0210321557429462	0.00784174029705102	0.0469804846552319	0.018761536657892	0.0199550438861149	-0.14099153895763	-0.176888206904976	0.974080052254588	0.673434156191326	0.143744976135013	-0.177823897905449
123925	0	20668721830	0	60.0628377408445	130918693108634940	0.0131121045195014	-0.0244012606151596	-0.0549607487225489	1	0.0114836843372563	0.0312128494122137	-0.0171796537239087	0.0311069290410941	-0.011749084257904	0.999447006091235	0.0173548401468762	0.999786517176431	0.0112129209262255	0.999365382875107	-0.0169964434903918	-0.031304191725218	-0.0311140962278369	-0.0117493545838782	-0.0169984353101535	1	0.0162855232047197	0.0201151936324798	0.012098828942026	0.0147284222109235	0.0178074647315943	0.0242418284127931	-0.119593750492887	-0.180964644302494	0.976191135155159	0.729110575540133	0.121903135410878	-0.18196720124406	0.0488701861874511	0.0207738939052375	0.00846521949514954	0.0470975190752125	0.0184580011363935	0.0205790253377575	-0.13603371101935	-0.180632152580087	0.974097969878076	0.682443565749621	0.138753589115267	-0.181629138302565
123926	0	20668888349	0	60.0416689182292	130918693108801456	0.0130546901647085	-0.0243911068551649	-0.0547979010005826	1	0.0119600275217117	0.0306163960536064	-0.0191891076340781	0.0304942673527595	-0.0122508553261478	0.999459862226791	0.0193675393592175	0.999744398803096	0.0116634249260458	0.999347286021125	-0.0190014106216918	-0.0307237419042387	-0.0305012851014961	-0.0122511617886321	-0.0190039805455544	1	0.0165378684767084	0.0203615139637053	0.0112743678790447	0.0150909669397269	0.0182131148265386	0.0234601310279365	-0.111160046637264	-0.168531216419413	0.979408328085786	0.767042305097218	0.113013533241745	-0.169339381248813	0.0489811475182198	0.020492937158992	0.00850404776241583	0.047316880248664	0.0183373126539264	0.0206627276845392	-0.127805210728443	-0.168163400740731	0.977438948866869	0.698032504179579	0.130017566844131	-0.168966240000082
123927	0	20669055576	0	60.0130228259532	130918693108968682	0.0130774374627744	-0.0245528734115095	-0.0542666992555527	1	0.0144799587577533	0.0292748962920226	-0.0191428375799792	0.0291293271054732	-0.0147566692081836	0.999466719313986	0.0193501898567843	0.999711975682537	0.0141963315481424	0.999388339162955	-0.0189263411888993	-0.0294064815017476	-0.0291366215930879	-0.0147572048276379	-0.0189295326929637	1	0.0163521099125539	0.0195022878136992	0.0131941918937705	0.0146155327936065	0.0172229424581384	0.0253136130390682	-0.13396856366415	-0.178332961318441	0.974807559909729	0.723754623692083	0.136575226622178	-0.179291993942353	0.0490535603405643	0.019906128663336	0.0100827412845076	0.0469232224303892	0.0176175353879962	0.022144001633598	-0.164531091336006	-0.177596896100253	0.970251958245557	0.71790321027378	0.167977682325458	-0.178543988162409
123928	0	20669221692	0	60.0178853298283	130918693109134801	0.0128458711086304	-0.0245274512702429	-0.054207982183009	1	0.0142077226222393	0.0278099183422797	-0.0187437754541511	0.0276706316075243	-0.0144651841716445	0.999512428433644	0.0189371675068215	0.99972343632549	0.013943978929034	0.999437701827012	-0.0185420955783095	-0.0279369085316464	-0.0276770603783205	-0.0144656886720794	-0.0185450987601381	1	0.016840908747162	0.0204187072044441	0.011847691091918	0.015043875011918	0.0180179046595969	0.0239404229478864	-0.138491645681511	-0.187843604581255	0.972386160069315	0.770803825827826	0.141473072236291	-0.188966206437533	0.0487766535931097	0.0206730953971065	0.00898910877293856	0.046831205316145	0.0182641646527073	0.0210581718546505	-0.149541391728002	-0.187601075712051	0.970795142422815	0.690139385677218	0.152838795697843	-0.18871928788298
123929	0	20669388084	0	60.0355049976556	130918693109301191	0.0129872158976647	-0.0246560178180204	-0.0538050374605633	1	0.0137128961780524	0.027490391381567	-0.0175001548968089	0.0273646880753674	-0.0139505574539828	0.999528166583244	0.0176849760070473	0.999752876272586	0.0134695214585039	0.999469066790047	-0.0173080423911561	-0.0276046408855093	-0.0273707686767716	-0.013951009998676	-0.0173105913915897	1	0.0168761865600375	0.0196647225080959	0.0132599690024579	0.0150192806457586	0.0173446913707819	0.0253584678449265	-0.1434350726952	-0.181288048811736	0.972913677198011	0.773899192513806	0.14637395726641	-0.182296044883034	0.0488329359104696	0.0194954696733071	0.0112398653197308	0.0467652144147865	0.0171665713395212	0.0233043073029798	-0.159456083718117	-0.18094943175955	0.970479809429942	0.704320568071251	0.162851366568445	-0.181951733341538
123930	0	20669555004	0	60.0259191919071	130918693109468108	0.0129872158976647	-0.0246560178180204	-0.0538050374605633	1	0.0137128961780524	0.027490391381567	-0.0175001548968089	0.0273646880753674	-0.0139505574539828	0.999528166583244	0.0176849760070473	0.999752876272586	0.0134695214585039	0.999469066790047	-0.0173080423911561	-0.0276046408855093	-0.0273707686767716	-0.013951009998676	-0.0173105913915897	1	0.0165128181856821	0.020199995498647	0.0118470479121609	0.0148847989082374	0.0179415016393984	0.023989700992255	-0.125348667543321	-0.176893720566262	0.97621530574425	0.747774109408083	0.12770391667702	-0.177829499907767	0.0489781132059523	0.0205744603805989	0.0088260016664112	0.0471185684842486	0.0183076607464746	0.0209360682577524	-0.143062074203615	-0.176521927594799	0.973844572815794	0.691841789128165	0.145861121389785	-0.177451762614839
123931	0	20669721318	0	60.0316847231969	130918693109634428	0.0129872158976647	-0.0246560178180204	-0.0538050374605633	1	0.0137128961780524	0.027490391381567	-0.0175001548968089	0.0273646880753674	-0.0139505574539828	0.999528166583244	0.0176849760070473	0.999752876272586	0.0134695214585039	0.999469066790047	-0.0173080423911561	-0.0276046408855093	-0.0273707686767716	-0.013951009998676	-0.0173105913915897	1	0.0163685885929234	0.020170253063533	0.0117238146608646	0.014854496830384	0.0179963027745582	0.0238966052512146	-0.116457960883842	-0.17041718186465	0.978465905114781	0.769341200002686	0.118463682172956	-0.17125302863563	0.0489457705675946	0.0204841149248912	0.00860647817974964	0.0472000319626507	0.0183022884389011	0.0207490491557926	-0.134221182738878	-0.170047605595074	0.976252265521345	0.708312109034653	0.136629586874247	-0.170877978105007
123932	0	20669887584	0	60.0418852191289	130918693109800697	0.0129562810590267	-0.0246108955435333	-0.0537268567193614	1	0.0128512776093851	0.0262274032319008	-0.0171831017431483	0.0261119822312736	-0.0130741307570164	0.999573524803905	0.017348325092422	0.999769814867037	0.0126235057420208	0.999508479203874	-0.0170113017044443	-0.0263327859118453	-0.0261171832345649	-0.0130745032521694	-0.0170135765712199	1	0.0163628462150744	0.0196707205196102	0.0130384296206394	0.0147262404433321	0.0175412364363071	0.0252021284277502	-0.126315987749259	-0.166613090363315	0.977897923792926	0.743317316345107	0.128459629744366	-0.16739374318031	0.0487679546902546	0.0194878779481071	0.0113588483130341	0.0468491862553416	0.017349703927651	0.0234830612586825	-0.148087163243835	-0.166159867311786	0.974915940262197	0.707271136343981	0.150745043645438	-0.166934113165464
123933	0	20670054450	0	60.0327658836193	130918693109967556	0.0129562810590267	-0.0246108955435333	-0.0537268567193614	1	0.0128512776093851	0.0262274032319008	-0.0171831017431483	0.0261119822312736	-0.0130741307570164	0.999573524803905	0.017348325092422	0.999769814867037	0.0126235057420208	0.999508479203874	-0.0170113017044443	-0.0263327859118453	-0.0261171832345649	-0.0130745032521694	-0.0170135765712199	1	0.0162858413826636	0.0197948620557619	0.0126707317163775	0.0148677900772558	0.017599005896118	0.024852756333396	-0.108758210990799	-0.172376047507803	0.979008758790068	0.742563446973696	0.110636496594285	-0.173241317101804	0.0490168603840634	0.0195126056430997	0.0112936906737757	0.0474749869473827	0.0173099648395873	0.0234600787900558	-0.117952684911453	-0.172196519579722	0.977975215824414	0.72311154072251	0.120029310260647	-0.173059063927329
123934	0	20670220942	0	60.0409118773532	130918693110134051	0.0129635784479701	-0.0246514360308594	-0.0537781376886544	1	0.0134730135262835	0.0264160141491424	-0.0183646195879447	0.0262869574021668	-0.0137128172784207	0.999560380623815	0.0185388297386425	0.999740635623502	0.0132277464081157	0.999482519938422	-0.0181829625035208	-0.026534359086612	-0.0262924584640357	-0.0137132470775859	-0.0181856746932074	1	0.0167870718507582	0.0191073678886946	0.0142092252127526	0.0162838450841145	0.0169191498375154	0.0264647724931876	-0.0358188621263341	-0.173779708763113	0.984132928998	0.773225114429971	0.0363803072424686	-0.174666486947911	0.0494130335381976	0.0185301898853161	0.0132554188020605	0.0488098615070454	0.0163382726578433	0.0255062017308673	-0.0431955410523385	-0.173634938196881	0.983862314285165	0.695588922567907	0.043875874092664	-0.174519481505152
123935	0	20670388467	0	60.0010680190107	130918693110301571	0.0134234801470552	-0.0243624613334919	-0.0537923422694482	1	0.0132950570650568	0.0218567496242629	-0.0186137779722092	0.0217293782595154	-0.0134962406061764	0.999672789271547	0.0187559541357908	0.999738406184879	0.0130894378555675	0.999587939255427	-0.0184653916400072	-0.0219768288583713	-0.0217330683262565	-0.0134966503597879	-0.0184681233990164	1	0.0166518966366671	0.0193181469168646	0.0139874977077247	0.0169180852202867	0.0171061544399219	0.0262446209185832	0.0257258768810946	-0.177360271615117	0.983809693645733	0.731487726099078	-0.0261432834157356	-0.178303546585579	0.0492125367958323	0.0186310068564698	0.0136046820310427	0.0492570540075361	0.0164165051071728	0.0258661664526053	0.00856483318047322	-0.177018866733303	0.984170190796819	0.709089127505548	-0.00870237388897624	-0.177956652710083
123936	0	20670554119	0	60.0322973759883	130918693110467229	0.0132357878638542	-0.0246128063757746	-0.0539024704645391	1	0.0111802246507281	0.024522601390222	-0.0173654535386824	0.0244213338962821	-0.0113912141728368	0.999636853407474	0.0174995510124758	0.999786740068762	0.0109654045542744	0.999548580192623	-0.0172254063042271	-0.0246154669378062	-0.0244253471151046	-0.0113914605407647	-0.0172273761132439	1	0.0163668325998038	0.0193480036622009	0.0137643369744932	0.0168911209717957	0.0171879107655788	0.0260218484149574	0.0462842311233044	-0.173798581241481	0.983692951640792	0.732688830511437	-0.0470168267340212	-0.174685651048577	0.0489654787474984	0.0186420459820689	0.0134489446220076	0.0492399217203323	0.0164797076615317	0.0257167469534034	0.0268281113230268	-0.173435903464543	0.984479679745741	0.698922193368404	-0.0272443137232388	-0.174317380419678
123937	0	20670720725	0	60.0546857968866	130918693110633835	0.0130604579101736	-0.0244697991225563	-0.0542161137470856	1	0.0100940219937808	0.0291555599062094	-0.0212995298331452	0.0290412438114774	-0.0104021209477938	0.999524087772611	0.0214416715891459	0.999722252910304	0.00978119396643504	0.999348218028804	-0.0211474091967144	-0.0292562165517208	-0.0290468995443074	-0.0104023085489899	-0.0211501302136435	1	0.0164512306890105	0.0195435797571788	0.0134163356445738	0.0170996369532406	0.0172658963120356	0.0256467369154484	0.0564427222056772	-0.183435659454988	0.981409994829035	0.726489515066625	-0.0574485846359279	-0.184480282415916	0.0490562689499322	0.0186780369656518	0.013098319460817	0.0494620839011172	0.0163993511046021	0.0253413952578562	0.0375884441127927	-0.183010108334487	0.982392187019308	0.713480669650941	-0.0382435015629241	-0.184047403252958
123938	0	20670888223	0	60.00488439759	130918693110801330	0.0132857614840012	-0.0244056752120687	-0.0542623253411663	1	0.0078489587015139	0.0294658307358747	-0.022484321809619	0.0293705533989381	-0.00817830111038955	0.999535134942233	0.0225945674614646	0.999716458478428	0.00751586113351598	0.999313192204661	-0.0223633190357955	-0.0295470108036969	-0.0293757603816729	-0.00817839228020793	-0.0223659316108489	1	0.0166412271252547	0.0197544014039533	0.0132828888848088	0.0173164169830635	0.0175774262274168	0.0255311093949157	0.0583897979848892	-0.175477320104581	0.982750396397884	0.721730174042722	-0.0593449120017098	-0.176390590421066	0.0492816309257197	0.0189140158454444	0.0129238472910109	0.0497673908071799	0.0167368446917284	0.0251824753996122	0.0437633517720862	-0.175135014981648	0.983571296637438	0.688520192191375	-0.0444650083551276	-0.176042900965223
123939	0	20671053805	0	60.034063327532	130918693110966918	0.0135418891161581	-0.0243732064468537	-0.0542341060839552	1	0.00361628791341853	0.0269329487133481	-0.024696148772585	0.0268822473900954	-0.00394800797838305	0.999630810853817	0.0247392924360593	0.999688546347122	0.00328294260413147	0.999332433269841	-0.0246419060825559	-0.0269715457398653	-0.026885695791396	-0.00394801823457474	-0.0246445927262091	1	0.0167723846299584	0.0200694754064456	0.0130761807229367	0.0174474971364457	0.0178664394005559	0.0253187156962395	0.0584410215945391	-0.177551918759455	0.982374655179897	0.724323448139418	-0.0594195160321433	-0.178498284470063	0.049393173804748	0.0191802281868293	0.012853230751912	0.0498212899826734	0.0169772289287684	0.025109392908443	0.0392076887350397	-0.177047295313812	0.98342107581957	0.698361414480246	-0.0398475645963029	-0.177985537529153
123940	0	20671220400	0	60.0457789018348	130918693111133509	0.0139554492261327	-0.0244595862308277	-0.0544477627226219	1	0.00189406085644091	0.0260719272530483	-0.0234083383224006	0.02604441112747	-0.00219879113051315	0.999658368627296	0.0234282232777411	0.999724259409865	0.00158855325514672	0.999386215135606	-0.0233788465275878	-0.0260887433957227	-0.0260474193763428	-0.00219879290228256	-0.0233810332797132	1	0.0169680648809074	0.0202094787832448	0.0127527008959082	0.0176527077377123	0.017950958100426	0.0249850943897348	0.0593043647388458	-0.181990196229836	0.981510346761127	0.745635457961983	-0.0603481704432038	-0.183010069940728	0.049698349753592	0.0191631919899454	0.0125320228675608	0.0501622076814316	0.0169044906650732	0.0247767402651899	0.0421874274774978	-0.181564269140215	0.982473733559534	0.694088821573529	-0.0429136430546749	-0.182576926564723
123941	0	20671388223	0	59.9914212267646	130918693111301545	0.0140973276331129	-0.0244731855040879	-0.0546340317233715	1	-0.00114338178563557	0.0273921425255315	-0.0265497345209125	0.0274006698513757	0.0007795213229672	0.999624227216509	0.0265276319929513	0.999646944993394	-0.00150668716726971	0.99927247937314	-0.0265589478684776	-0.027370317052914	-0.0274041080606254	0.000779521401885503	-0.0265620792804724	1	0.018066012161256	0.0201974897938306	0.0129846769904925	0.0184475911953911	0.018007522259185	0.0252442681400561	0.0349031150759929	-0.175870508818317	0.983794356908993	0.730533505382177	-0.0354631857576949	-0.176789990442265	0.0500895937698613	0.0194363026118118	0.0122599599922571	0.0503669894210642	0.0172461093286098	0.0245227535171808	0.0271255225436572	-0.175658341051918	0.984077412222037	0.720583108397958	-0.0275574414893499	-0.17657446746897
123942	0	20671553465	0	60.0282973393658	130918693111466786	0.0140689279648316	-0.0242095292534656	-0.0546772609903311	1	-0.00251293330260181	0.026936973533414	-0.0302055717753585	0.0269675391923926	0.00210547709112384	0.999634092453897	0.0301634538879611	0.999540717238057	-0.00291901229531772	0.999181123660498	-0.030231135431044	-0.0268916450053593	-0.0269708687407774	0.00210547864666469	-0.0302358091789145	1	0.0172836053073637	0.0213133272148462	0.0111076440627971	0.0178833938848743	0.018954001583	0.0233253097186254	0.0527024922833989	-0.189825529873667	0.980402323291464	0.740252438063668	-0.0537042946225907	-0.190984442360674	0.0498017990149705	0.0207644414374882	0.00935122503219237	0.05017278437966	0.0184060679445626	0.0215803069407844	0.0349769999984647	-0.189257858732665	0.981304271049013	0.720980654473971	-0.0356282960633534	-0.19040629086979
123943	0	20671720078	0	60.0374153172257	130918693111633400	0.0141746002370904	-0.0241151541661732	-0.0546186703348379	1	-0.00393186481379026	0.0281374682583858	-0.0243372722399402	0.0281787456018283	0.00358859310067684	0.999596458725152	0.0242762861417166	0.999696154247474	-0.00427330246717566	0.99930807073068	-0.0243869059613606	-0.0280830658967075	-0.0281826576349422	0.00358860080305153	-0.0243894809189505	1	0.0175222558229253	0.0207037097832776	0.0123410163793788	0.0181205546594288	0.0184837760654247	0.0245834401042	0.0523304607149857	-0.178730034033894	0.982505520501336	0.749832479690251	-0.0532119757236717	-0.179695550114666	0.0502704097706045	0.0197115210121753	0.0118916672309976	0.0505741094452118	0.0174912113257409	0.0241484201208934	0.0292950206202036	-0.178117751465657	0.983573011209478	0.696413077091375	-0.0297754841991164	-0.179073282451699
123944	0	20671886663	0	60.034063327532	130918693111799987	0.0139170437815646	-0.0245039776711309	-0.0546727663217506	1	-0.00835051984938702	0.0305577111602087	-0.0227631099194191	0.030644991837376	0.00800065206043084	0.999498311175109	0.0226297671819122	0.999706092094448	-0.00869615239859005	0.999274125609474	-0.0228849075998785	-0.0304549321385784	-0.0306507717043949	0.00800073741709353	-0.0228876382777424	1	0.0164927534028881	0.0213299593006948	0.0112960066870939	0.0173930524720726	0.0189935521511737	0.0235012958905603	0.076704350738804	-0.188674370065089	0.979039541927843	0.732928713214552	-0.0781868160255434	-0.189812096962695	0.0482892047859552	0.0206355812480319	0.0100593300026754	0.0490822076443291	0.0183000730016565	0.022272705772614	0.0686882308515693	-0.188481091625747	0.97967178434517	0.727994717062306	-0.0699989607109018	-0.18961528741868
123945	0	20672052935	0	60.0792565552477	130918693111966257	0.013908032051731	-0.0244002392218101	-0.0547615731479165	1	-0.00988769608414802	0.0318238968282674	-0.0254354003989905	0.0319403063077283	0.00948013258249366	0.999444817845981	0.0252706411891409	0.999627691468406	-0.0102894675972108	0.999170261530465	-0.0255852601269304	-0.0316888456302705	-0.0319471757433005	0.00948027458943436	-0.0255892024899701	1	0.0163031584566241	0.0214816208522493	0.0108943324221069	0.0166231170903007	0.0192121416257755	0.0231416506319007	0.0301214010881506	-0.182088195656155	0.982820731465903	0.766167082197311	-0.0306383193612127	-0.183109734637113	0.0484320241685835	0.0205885320374007	0.0100366243693604	0.0487689176400417	0.0183186885923608	0.0222834326688275	0.0320577794879382	-0.182137512372714	0.982750337247961	0.739328539314242	-0.0326089085750934	-0.183159890071129
123946	0	20672219761	0	60.0369106926939	130918693112133086	0.0142418436028882	-0.0241273144957898	-0.0547893624957123	1	-0.00999263052570498	0.0292667904580011	-0.027555245071702	0.029396077398471	0.00958660425199392	0.999521869521872	0.0274011611682752	0.99957048931628	-0.0103929425401436	0.999192197227447	-0.0276935715812925	-0.0291207673810035	-0.0294016641853334	0.00958675109765027	-0.0276983857969704	1	0.0170632788804348	0.0222546806509038	0.00966744672495158	0.0161273434135782	0.0200457674694751	0.0218937753878793	-0.0703030216657592	-0.174473887743058	0.982148841897442	0.736541110168518	0.0714589411105353	-0.175371435270364	0.0492123764712131	0.0220884596848195	0.00681000497827777	0.0481691344739531	0.0198751826898806	0.01902733083457	-0.0782262462151814	-0.174256627435049	0.981588142857301	0.701019317974063	0.079525479614884	-0.175150794982853
123947	0	20672386323	0	60.0384966840738	130918693112299645	0.014249750175435	-0.0241014852031138	-0.0547738336971641	1	-0.0109301524665012	0.0297258963643163	-0.0288275656069526	0.0298743311246339	0.010498414430685	0.999498528080105	0.0286563247241761	0.99952482424845	-0.0113552086906458	0.999142802302633	-0.0289811836464133	-0.029559289593875	-0.0298804237923209	0.0104986072903599	-0.0289868400152737	1	0.0182887136627517	0.0220010910719821	0.0108871562857595	0.016500597258587	0.0197716039963331	0.023013823573165	-0.138154530130437	-0.174239398511877	0.974963567427346	0.773102171536173	0.140765076016028	-0.175133298393311	0.0500671519087288	0.0214023164570794	0.00885549633584963	0.0481199565141893	0.0191658193751798	0.0209574181211752	-0.150104695789205	-0.173902389224245	0.973255639245994	0.710948954508514	0.153023754513516	-0.174791064257489
123948	0	20672552938	0	60.0703423709163	130918693112466262	0.0141830343542739	-0.0240111189377876	-0.0546116667427306	1	-0.0119941785861225	0.0306217652524956	-0.0287019417246977	0.0307841427389708	0.0115509877997035	0.999459309445201	0.0285092157278233	0.999516245928197	-0.0124297523783729	0.999119392852732	-0.0288764403355805	-0.0304399411815227	-0.0307910618529222	0.0115512446808258	-0.0288823823604627	1	0.0186383303117569	0.0221444269754874	0.0110780220772843	0.0166098583153321	0.0199445858525352	0.0231714463763819	-0.157349804974954	-0.171355573251686	0.972562751903408	0.760610443415058	0.160398968099641	-0.17220542916661	0.0506075533997802	0.0216659397153325	0.0087792305836608	0.0483700443501809	0.01945826758536	0.0208361678821419	-0.173245645399133	-0.17091043244342	0.969935858926889	0.716154160271729	0.176751632192268	-0.171753623284919
123949	0	20672719475	0	60.0359014690785	130918693112632799	0.0139954915901601	-0.0241623045118629	-0.0546966561507931	1	-0.0152156986253683	0.0316105561324441	-0.0282548288187485	0.0318147892937022	0.0147640535823282	0.999384731674452	0.0280048268833391	0.999485160644906	-0.0156570534220453	0.99910137065937	-0.0284857222559779	-0.0313849450234304	-0.0318236285672255	0.0147645900063235	-0.0284926824436586	1	0.0186573177813331	0.0221917916993128	0.0109333393630179	0.0165748425436497	0.0199704444184004	0.023013924221339	-0.161597786302582	-0.172949045692595	0.97158364696825	0.761892405479412	0.164815361464396	-0.173823052355149	0.0506895140252789	0.0217385998140965	0.00868567353315653	0.0484143994555909	0.019509041722968	0.0207315410574603	-0.176178724041288	-0.172558077506234	0.969115456012614	0.729050760492071	0.179829441267674	-0.173426116263222
123950	0	20672887021	0	60.0016440450468	130918693112800339	0.0141847475037162	-0.0241946533455568	-0.0542084555244167	1	-0.0165678869246775	0.0323961027421303	-0.0303786298389835	0.0326355802375596	0.0160697008466723	0.999338122767893	0.0300989377726569	0.999401434073232	-0.0170536658031561	0.999014000326079	-0.030635572249698	-0.0321323647654198	-0.0326455931645898	0.0160703925543537	-0.0306443246016089	1	0.0183804705571592	0.0221744587832985	0.0114352023468585	0.016492395643026	0.0200553428290735	0.0235646554691197	-0.14635889144709	-0.165239667508652	0.975333239039872	0.731619542449133	0.148949013441844	-0.16600101439778	0.0507181092191719	0.0217214819294644	0.00931606793530998	0.048567238164074	0.0195952997664488	0.0214033795931608	-0.166564025029297	-0.164645850932503	0.972187311857521	0.713625348590532	0.169681688548992	-0.165398951440545
[truncated: 10,645 more rows]
[truncated: 220 more columns]
