# Supplementary material for: SmartEye and Polhemus data for vestibulo–ocular reflex and optokinetic reflex model
Source: Data Brief. 2018 Mar 27;18:882–5. doi: 10.1016/j.dib.2018.03.097 (PMC5996827; doi:10.1016/j.dib.2018.03.097)
Supplement: Supplementary file 2 — Supplementary material [file mmc2.zip › SmartEye_and_Polhemus_data/S1_VS_NoMWL/20151113_WithVS_NoMWL.csv]

-36.69	1.79	42.44	-11.12	27.2	-7.8
-36.44	2.23	42.63	-11.8	27.95	-8.59
-35.85	2.27	43.32	-12	29.36	-9.38
-35.85	2.09	43.4	-12	29.33	-9.43
-35.89	1.98	43.32	-12.04	29.38	-9.38
-36.11	1.98	43.03	-11.95	29.05	-9.07
-36.25	2.05	42.77	-11.91	28.83	-8.9
-35.96	2.23	43.03	-12.02	29.44	-9.25
-35.3	2.27	43.76	-12.41	31.25	-10.22
-35.85	1.87	43.25	-11.47	29.55	-8.83
-36.07	1.5	42.99	-10.99	29.27	-8.04
-36.29	1.46	42.74	-10.88	28.67	-7.6
-36.18	1.83	42.81	-11.32	28.83	-8.13
-35.89	1.87	43.18	-11.27	29.49	-8.55
-35.63	2.01	43.65	-11.69	29.73	-9.1
-36.04	1.9	43.29	-11.62	28.74	-8.61
-36.33	1.5	42.96	-11.03	28.02	-7.76
-36.22	1.68	43.1	-11.1	28.04	-7.82
-35.82	1.9	43.62	-11.23	28.63	-8.26
-35.71	1.9	43.84	-11.16	28.21	-8.31
-35.93	1.83	43.73	-11.21	27.64	-8.04
-36.14	1.54	43.54	-10.81	26.94	-7.1
-36.25	1.57	43.43	-10.96	26.83	-6.86
-36.07	1.57	43.69	-10.66	27.55	-6.88
-35.67	1.68	44.2	-11.01	28.5	-7.47
-35.85	1.32	44.09	-10.55	28.1	-6.68
-36.04	1.28	43.95	-10.81	27.6	-6.44
-36.18	1.35	43.87	-11.12	27.22	-6.26
-36	1.68	44.06	-11.73	28.34	-6.81
-35.82	2.09	44.35	-12.06	28.37	-7.29
-36.04	1.76	44.27	-11.54	27.75	-6.88
-36.11	1.25	44.31	-10.85	27.4	-6.28
-36.58	0.95	43.84	-10.37	25.69	-5.14
-36.58	1.17	43.87	-10.72	25.75	-5.49
-36.44	1.17	44.09	-10.57	26.26	-5.62
-36.07	1.21	44.57	-10.7	27.2	-6.13
-35.96	1.21	44.79	-10.9	27.18	-6.24
-36.55	0.81	44.2	-10.68	26.06	-5.36
-37.02	0.81	43.76	-11.03	24.79	-4.68
-36.99	0.81	43.8	-10.99	25.27	-4.64
-36.66	0.66	44.13	-10.48	26.39	-4.48
-36.18	0.81	44.68	-11.01	27.62	-5.32
-36.47	1.06	44.42	-11.78	26.54	-5.34
-36.73	1.14	44.16	-12.02	25.93	-5.01
-36.91	1.06	43.95	-11.8	25.75	-4.53
-36.88	0.88	43.95	-11.25	26.1	-4.09
-36.51	0.88	44.31	-11.05	27.11	-4.33
-36.51	0.95	44.38	-11.32	27.2	-4.5
-36.66	0.7	44.24	-10.92	26.89	-3.87
-37.06	0.88	43.84	-11.23	26.1	-3.63
-37.43	0.84	43.47	-11.05	25.64	-3.14
-36.88	1.03	44.09	-11.05	26.74	-3.6
-36.25	0.99	44.9	-11.21	28.08	-4.26
-36.73	1.03	44.53	-11.38	27.27	-4.02
-37.1	0.88	44.16	-11.47	26.63	-3.54
-37.54	0.84	43.76	-11.6	25.86	-3.08
-37.43	0.95	43.95	-11.58	26.19	-3.16
-37.13	0.92	44.38	-11.45	26.96	-3.45
-37.1	0.92	44.53	-11.51	27.07	-3.49
-37.54	0.66	44.09	-11.29	26.24	-2.79
-37.79	0.59	43.87	-11.49	25.73	-2.4
-37.68	0.44	43.98	-11.05	26.04	-2.13
-37.32	0.48	44.53	-10.81	26.87	-2.57
-37.5	0.59	44.46	-10.79	26.41	-2.72
-37.65	0.62	44.42	-11.05	25.99	-2.9
-37.98	0.29	44.2	-10.88	25.25	-2.37
-38.23	0.29	44.02	-11.14	24.5	-2.13
-37.94	0.51	44.42	-11.25	25.4	-2.79
-37.76	0.29	44.68	-10.63	25.99	-2.68
-37.61	0.29	44.86	-10.83	26.24	-2.81
-38.09	0.18	44.46	-10.85	25.33	-2.31
-38.53	-0.18	43.8	-10.33	24.65	-1.21
-38.31	-0.04	43.91	-10.17	24.98	-1.12
-38.23	-0.18	43.98	-9.67	25.31	-0.86
-37.72	-0.15	44.53	-9.93	29.16	-1.54
-37.76	-0.37	44.6	-9.67	27.38	-0.94
-37.98	-0.29	44.42	-10.63	28.12	-1.12
-18.05	0.59	54.13	-41.92	73.04	-35.97
-36.18	0.77	45.59	-13.23	36.32	-4.35
-36.18	0.48	46.55	-12.55	34.1	-4.06
-11.68	0.26	53.58	-92.48	79.58	-88.48
-30.65	-2.05	47.28	-4.31	49.04	-4.04
-35.82	-1.83	44.71	-5.67	26.21	-0.24
-38.09	0.22	44.06	-9.8	23.16	-1.32
-38.34	-0.11	44.35	-9.05	20.48	-1.19
-37.76	-0.44	44.79	-8.09	16.81	-0.29
-38.34	-0.29	44.49	-9.67	16.13	-0.15
-39.04	0.07	44.13	-11.49	19.91	-1.19
-39.33	0.04	44.02	-11.45	21.47	-1.3
-39.04	-0.44	44.31	-10	23.62	-1.69
-38.85	-0.11	44.53	-9.93	21.69	-1.65
-37.5	-0.07	45.7	-10.59	25.8	-2.59
-38.45	-0.15	44.9	-10.7	24.1	-2
-38.82	-0.44	44.53	-10.26	22.63	-1.3
-38.71	-0.11	44.6	-10.48	21.6	-1.19
-38.71	-0.26	44.75	-10.04	21.97	-0.81
-38.49	-0.22	45.08	-9.98	21.71	-0.9
-38.71	-0.04	45.04	-10.63	21.49	-1.1
-38.96	-0.22	44.9	-10.81	21.14	-0.75
-39	-0.18	44.93	-10.96	20.9	-0.48
-39.04	-0.33	44.97	-10.57	20.83	-0.02
-38.85	-0.44	45.34	-10.11	21.16	-0.02
-38.67	-0.4	45.7	-10.26	20.57	-0.2
-38.75	-0.11	45.74	-10.72	20.41	-0.51
-39.04	-0.04	45.37	-11.03	20.06	-0.31
-39	-0.04	45.37	-10.99	20.21	-0.15
-38.78	-0.4	45.59	-10	20.24	0.35
-38.23	-0.15	46.4	-10.33	22.52	-0.53
-38.49	0	46.18	-10.61	21.8	-0.79
-38.67	0.26	46	-11.25	21.14	-0.97
-38.64	0.07	45.85	-11.18	20.15	-0.59
-38.38	-0.07	46.14	-10.68	20.52	-0.44
-37.46	-0.81	46.73	-9.12	18.79	0.26
-37.87	-0.33	46.8	-9.91	20.15	-0.68
-38.34	-0.48	46.22	-10.09	19.49	-0.75
-38.64	0.11	45.89	-11.23	20.37	-1.32
-38.56	-0.18	45.85	-10.66	21.2	-0.97
-37.79	0.07	46.62	-10.92	23.07	-1.41
-37.57	0.11	46.77	-10.79	22.52	-1.63
-37.39	1.28	46.91	-13.29	24.61	-2.97
-37.9	0.77	46.4	-12.96	23.29	-2.83
-37.9	0.81	45.92	-12.81	19.95	-1.49
-37.79	0	46.18	-11.23	21.03	-0.83
-37.13	-0.15	46.66	-10.66	20.24	-0.64
-37.5	-0.7	46.55	-9.87	20.59	-0.9
-37.94	-0.44	46.29	-10.72	20.48	-1.32
-38.27	-0.77	45.85	-10.33	19.09	-0.53
-37.87	3.37	45.67	-19.05	16.52	-2.53
-37.21	6.19	46.51	-23.51	21.84	-5.82
-29.92	-0.07	50.57	-10.61	32.78	-12.06
-28.97	-4.28	50.98	3.87	33.22	-6.94
-26.48	-0.59	50.87	-7.21	37.77	4.28
-26.92	-0.66	51.38	-12.06	39.81	-0.77
-31.82	6.37	47.72	-25.53	21.88	-5.56
-34.42	1.25	46.98	-12.79	20.68	-1.25
-35.6	-0.55	47.09	-9.65	23.14	-2.44
-36.77	-0.26	46.73	-10.96	22.28	-2.79
-37.39	0.07	46.44	-11.91	21.03	-2.61
-37.43	-0.07	46.55	-11.78	23.33	-2.61
-37.65	-0.26	46.47	-11.1	23.01	-2.11
-37.72	-0.33	46.55	-10.83	22.92	-2.07
-38.2	-0.07	46.25	-11.49	22.24	-2.66
-38.45	-0.88	45.92	-10.68	21.69	-2.46
-38.45	-0.66	45.81	-11.07	21.91	-2.35
-38.38	-0.73	45.74	-10.83	22.02	-1.93
-37.94	-0.26	46.22	-11.67	23.86	-2.59
-38.27	-0.29	45.92	-11.71	23.29	-2.97
-38.38	0.11	45.78	-12.79	22.9	-3.6
-38.38	0.07	45.56	-13.03	23.09	-3.76
-38.34	-0.04	45.41	-13.05	23.53	-3.54
-37.43	-5.82	44.93	-3.41	22.35	-0.33
-37.98	-1.83	45.26	-8.44	24.35	-2.4
-37.76	-0.51	45.52	-11.54	26.52	-4.31
-37.98	0.11	45.04	-13.27	26.15	-4.77
-38.05	0.07	44.64	-13.65	26.28	-4.59
-38.09	-1.1	44.35	-11.18	26.61	-3.45
-37.87	-0.81	44.49	-10.99	27.07	-3.41
-37.98	0.51	44.16	-12.92	27.55	-3.74
-37.79	0.04	44.2	-12.39	28.06	-4.39
-37.68	0.18	44.09	-12.77	28.28	-4.57
-37.87	-0.4	43.65	-10.96	28.17	-3.67
-37.94	0.07	43.43	-11.54	28.5	-3.05
-37.94	-0.07	43.18	-10.55	27.99	-2.79
-37.76	-1.54	43.07	-6.94	28.12	-3.96
-37.87	-0.4	42.92	-10.33	28.15	-4.72
-37.87	-0.11	42.74	-10.96	27.73	-4.44
-37.13	-0.26	42.41	-10.26	25.95	-2.97
-36.29	-6.63	40.28	6.68	16.81	5.6
-36.62	-1.61	41.86	-4.24	23.31	1.12
-33.87	23.84	24.72	-72.71	-33.95	13.71
-36.8	6.26	37.32	-34.23	1.14	-6.61
-36.36	-3.37	40.32	-15.14	13.95	-7.25
-38.09	-8.68	37.46	-0.81	10.83	-2.33
-38.27	-2.78	39.22	-7.84	14.66	-1.74
-36.88	-3.96	41.56	-5.65	20.68	-4.15
-36.99	-1.14	42.15	-11.91	24.52	-4.66
-37.28	-0.44	42.11	-15.25	26.92	-4.13
-37.35	-0.48	42.26	-16.3	29.2	-3.63
-37.13	-3.59	41.78	-5.49	26.48	-1.43
-37.76	-1.25	41.42	-15.03	24.79	-2.2
-37.76	-0.62	41.89	-17.84	26.85	-3.85
-37.61	-0.95	42.15	-17.47	28.15	-4.37
-37.28	-1.68	42.59	-16.13	29.42	-4.48
-37.21	-1.83	42.81	-16.11	30.04	-4.17
-37.24	-1.98	42.96	-16.28	30.19	-4.13
-37.43	-2.2	42.88	-16.59	29.6	-4.5
-37.61	-2.12	42.81	-17.73	29.2	-4.55
-37.57	-2.2	42.88	-18.39	29.36	-4.31
-37.28	-3.15	43.25	-17.42	29.93	-3.87
-37.17	-3.22	43.43	-17.56	30.21	-3.45
-37.72	-2.89	43.25	-18.74	29.27	-3.67
-38.05	-2.49	43.07	-21.45	27.6	-4.26
-38.01	-2.45	43.18	-21.75	27.84	-3.67
-37.72	-2.64	43.36	-20.59	28.89	-2.64
-37.61	-2.89	43.54	-19.69	29.09	-1.96
-37.68	-2.75	43.65	-20.17	28.26	-2.81
-37.76	-2.42	43.62	-21.18	27.07	-3.78
-37.83	-1.98	43.51	-21.71	26.5	-3.98
-37.28	-1.98	43.8	-20.85	27.69	-3.45
-36.91	-2.12	43.98	-19.75	28.52	-2.94
-36.77	-2.16	44.16	-18.96	28.83	-3.03
-37.13	-1.65	43.98	-19.82	27.64	-4.15
-37.17	-1.43	43.87	-20.02	27.2	-4.59
-36.62	-1.39	44.27	-19.93	28.12	-4.72
-36.36	-1.65	44.31	-19.01	28.52	-4.15
-36.11	-1.87	44.6	-17.27	29.2	-3.19
-36.44	-1.03	44.57	-18.61	27.82	-3.96
-37.06	-0.66	44.09	-18.83	25.62	-4.13
-36.91	-0.7	44.2	-18.35	25.91	-4.13
-36.55	-0.84	44.27	-17.34	26.59	-3.56
-36.11	-1.1	44.53	-15.51	28.32	-2.15
-36.07	-1.21	44.68	-14	28.63	-1.82
-36.18	-0.26	44.6	-16.79	27.71	-2.88
-34.79	0.51	45.96	-17.97	31.29	-4.72
-34.31	-0.04	46.07	-15.97	31.64	-4.53
-34.97	2.71	44.6	-20.57	27.4	-3.1
-35.96	0.66	43.73	-14.79	26.02	-1.47
-35.96	13.95	34.68	-36.21	-14.57	-5.84
-36.33	8.61	39.11	-28.65	0.73	-5.8
-40.83	-0.44	34.06	-13.78	-4.7	0.99
-35.78	-1.28	41.13	-10.9	12.55	-1.82
-1.06	2.42	26.22	10.46	-27.4	15.91
-17.18	0	41.16	5.38	6.72	8.5
-30.54	5.2	35.23	-7.58	-2.64	3.67
-20.69	16.99	35.38	67.13	6.94	16.7
-30.21	21.64	28.86	45.7	4.26	91.71
-31.75	12.71	31.02	4.7	21.18	-11.8
-32.59	7.14	36.88	-0.83	25.36	-8.2
-32.37	4.21	40.25	-4.5	27.6	-8.39
-33.18	4.21	42	-10.72	27.69	-7.58
-33.98	2.2	42.44	-10.59	26.7	-5.91
-33.62	2.09	43.36	-13.95	28.02	-6.2
-34.94	0.62	42.88	-11.87	26.43	-3.85
-34.5	0	43.65	-11.23	28.17	-2.99
-34.68	-0.37	44.16	-11.18	29.4	-3.47
-35.27	-0.18	43.98	-12.13	28.59	-4.09
-34.72	-0.29	44.68	-12.46	30.81	-4.53
-35.41	-0.77	43.84	-11.03	28.87	-3.1
-35.34	-1.39	43.95	-9.32	29.42	-2.33
-34.97	-1.1	44.42	-9.71	30.52	-3.12
-35.08	-0.51	44.49	-10.96	30.54	-4.26
-35.41	-0.33	44.13	-11.14	29.69	-4.55
-35.41	-0.92	44.02	-9.49	29.86	-4.02
-35.34	-0.92	43.95	-9.03	30.23	-3.41
-38.09	-0.55	40.28	-8.09	22.83	-1.78
-36.55	0.29	42.55	-9.58	26.63	-4.15
-36.33	0.73	42.92	-10.59	27.66	-5.36
-35.74	0.37	43.29	-10.37	29.38	-5.16
-35.52	-0.18	43.36	-9.4	30.54	-4.55
-35.41	-0.44	43.43	-8.22	31.66	-3.41
-36.11	0	42.7	-8.66	29.53	-3.87
-36.07	0.51	42.81	-9.82	30.12	-5.19
-35.49	0.62	43.4	-10.35	32.37	-6.04
-36.95	0.29	41.38	-9.29	27.97	-4.33
-36.36	-0.07	41.97	-8.42	29.75	-3.63
-36.55	0.04	41.86	-8.35	29.38	-3.54
-36	0.55	42.59	-9.6	31.51	-4.86
-36.22	0.44	42.33	-9.65	30.94	-4.97
-34.02	0.62	44.64	-11.89	40.01	-8.48
-35.56	-0.15	42.66	-8.15	33	-3.34
-35.74	-0.18	42.37	-7.51	32.48	-2.99
-35.63	0.15	42.66	-8.53	33.33	-4.33
-36.29	1.46	41.6	-11.23	29.22	-5.78
-36.55	1.28	40.65	-10.24	24.9	-5.1
-38.16	0.95	37.79	-8.79	18.37	-2.7
-37.72	0.59	39.04	-8.02	22.28	-2.37
-37.76	0.59	39.51	-7.91	23.84	-2.55
-36.69	0.92	40.91	-9.03	27.99	-4
-36	1.06	42.19	-10.44	33.09	-6.04
-35.89	0.81	42.3	-9.82	33.24	-5.47
-35.78	0.81	42.41	-9.38	33.6	-4.61
-35.89	0.88	42.41	-9.34	33.44	-4.35
-36.29	1.1	42.19	-9.8	32.54	-4.7
-36.58	1.14	41.97	-10.11	31.88	-5.01
-37.35	1.14	40.47	-9.93	27.75	-4.35
-36.29	0.66	41.75	-9.25	31.6	-3.52
-37.1	0.88	40.65	-8.88	29.22	-2.64
-36.33	0.88	41.78	-9.14	32.19	-3.23
-36.58	1.03	41.64	-9.47	31.86	-3.6
-36.62	0.84	41.6	-9.54	31.84	-3.93
-36	0.73	42.19	-9.58	34.12	-3.93
-35.89	0.84	42.11	-9.38	34.06	-3.41
-35.89	1.14	42.08	-9.6	33.99	-3.45
-36.25	1.1	41.78	-9.27	33.02	-3.19
-36.33	1.21	41.75	-9.67	32.81	-3.89
-36.18	1.25	41.82	-9.84	33.02	-4.13
-36	1.21	41.89	-9.69	33.42	-3.8
-35.52	1.17	42.37	-9.34	35.05	-3.3
-35.63	1.61	42.3	-9.91	34.8	-3.49
-35.93	1.43	42.11	-9.93	34.06	-3.96
-35.82	1.21	42.19	-9.98	34.3	-4.26
-35.71	0.99	42.19	-9.51	34.43	-3.69
-35.3	0.95	42.41	-9.25	35.16	-3.27
-35.3	1.35	42.44	-9.51	35.27	-3.03
-35.52	1.43	42.41	-9.62	34.83	-3.32
-35.78	1.28	42.26	-9.51	34.28	-3.45
-35.78	1.03	42.22	-9.12	34.17	-3.23
-35.12	0.84	42.66	-8.83	35.33	-3.12
-34.9	1.21	42.77	-9.14	35.71	-2.99
-36.47	1.43	41.09	-8.7	29.11	-2.02
-36.22	1.5	41.78	-9.62	31.86	-3.34
-36.18	1.57	41.97	-10.13	32.3	-4.02
-33.87	1.35	39.4	-8.59	24.7	-2.4
-35.08	0.51	42.33	-7.91	33.24	-1.54
-39.92	0.77	36.04	-6.59	14.74	1.23
-36.36	1.61	41.64	-9.47	29.77	-2.77
-36	1.5	42.48	-10.24	32.08	-4.17
-35.89	0.7	42.59	-9.18	32.76	-3.54
-34.94	0.22	43.21	-8.04	34.76	-2.37
-36.84	0.59	40.87	-7.6	28.17	-0.81
-37.83	0.88	40.17	-7.95	25.99	-0.86
-37.21	1.25	41.35	-9.16	28.5	-2.44
-36.8	0.84	42	-9.05	30.1	-2.79
-36.14	0.59	42.55	-8.83	31.75	-2.77
-35.78	0.7	42.85	-8.77	33.05	-2.2
-35.71	1.06	43.03	-9.36	33.66	-2.44
-35.96	1.43	42.99	-10.26	33.22	-3.36
-36.11	1.54	42.96	-10.66	32.89	-3.96
-36.07	0.92	42.88	-9.43	33	-3.23
-35.78	0.73	42.99	-8.81	33.79	-2.46
-35.6	1.21	43.14	-9.69	34.39	-2.77
-35.71	1.46	43.14	-10.06	34.04	-3.12
-35.96	1.43	43.07	-9.87	33.51	-3.14
-36	1.28	43.03	-9.62	33.4	-3.38
-35.78	0.84	43.07	-8.64	33.82	-2.64
-35.67	0.7	43.07	-7.84	34.19	-1.69
-35.78	1.25	42.99	-8.7	33.97	-2.2
-36.14	1.39	42.85	-8.77	33.4	-2.29
-36.25	1.61	42.85	-9.27	33.2	-3.25
-36.11	1.35	42.85	-8.9	33.46	-3.21
-35.96	1.17	42.88	-8.37	33.9	-2.7
-36.04	1.28	42.81	-8.17	33.99	-2.33
-36.36	1.46	42.55	-8.13	33.64	-2.11
-36.47	2.01	42.59	-8.94	33.46	-3.12
-36.33	1.54	42.7	-8.64	33.71	-3.25
-36.25	1.17	42.63	-8.02	33.86	-2.79
-36.22	1.32	42.59	-7.84	34.08	-2.44
-36.44	1.57	42.33	-7.91	33.84	-2.22
-36.69	1.79	42.19	-8.17	33.55	-2.55
-36.62	1.98	42.3	-8.72	33.71	-3.45
-36.55	1.68	42.3	-8.42	33.95	-3.43
-36.62	1.54	42.08	-7.93	34.04	-2.88
-36.69	1.54	41.89	-7.6	34.17	-2.46
-36.66	1.76	41.93	-7.78	34.54	-2.68
-36.8	1.79	41.82	-8.11	34.52	-3.41
-36.95	1.32	41.53	-7.58	34.61	-3.41
-36.77	1.43	41.46	-7.65	35.33	-3.43
-36.84	1.5	41.13	-7.51	35.49	-3.12
-36.8	1.5	41.05	-7.16	36.19	-2.7
-36.8	1.79	41.13	-8.35	36.72	-3.98
-36.69	1.79	41.13	-8.7	37.31	-4.75
-36.73	1.46	40.91	-7.71	37.27	-3.91
-37.21	1.39	39.95	-7.43	36.34	-3.27
-37.21	1.35	39.73	-7.08	36.52	-2.57
-36.8	2.16	40.28	-8.37	37.42	-3.63
-36.77	1.9	40.25	-8.61	37.68	-4.04
-36.73	1.65	40.21	-8.66	37.95	-4.26
-36.69	1.57	40.17	-8.85	38.25	-4.37
-36.91	1.25	39.84	-7.69	37.97	-2.97
-36.66	1.72	40.14	-8.59	38.78	-3.52
-36.51	1.79	40.36	-8.99	39.2	-4.02
-36.58	1.57	40.28	-8.83	38.98	-4.15
-36.91	1.46	39.92	-8.72	38.1	-4.04
-36.99	1.39	39.73	-8.26	37.86	-3.45
-36.73	1.68	39.99	-8.48	38.43	-3.49
-36.66	2.01	40.14	-8.92	38.63	-3.93
-36.69	1.68	40.17	-8.42	38.5	-3.93
-36.77	1.25	40.17	-7.65	38.25	-3.69
-36.91	1.25	39.95	-7.34	37.46	-3.27
-36.8	1.61	40.03	-8.24	37.68	-3.63
-36.62	2.16	40.32	-9.27	38.19	-4.35
-36.62	2.42	40.43	-9.38	38.08	-4.46
-36.62	2.09	40.61	-9.16	37.97	-4.64
-36.88	1.5	40.36	-8.17	37.11	-3.8
-36.95	1.5	40.28	-8.04	36.56	-3.27
-36.73	1.94	40.58	-9.03	37.11	-3.76
-36.69	2.38	40.72	-9.67	37	-4.11
-36.69	1.98	40.94	-9.23	36.87	-4
-36.91	1.46	40.83	-8.59	36.12	-3.54
-37.06	1.17	40.72	-7.93	35.11	-2.53
-36.84	1.46	40.91	-8.92	35.77	-2.97
-36.66	1.94	41.13	-9.98	36.04	-3.63
-36.66	1.87	41.35	-9.76	35.9	-3.71
-36.8	1.28	41.31	-8.61	35.16	-2.97
-36.88	0.88	41.31	-8.24	34.76	-2.5
-36.77	1.06	41.46	-8.7	34.85	-2.5
-36.66	1.43	41.56	-9.21	34.89	-2.68
-36.47	1.68	41.93	-9.67	35.31	-3.19
-36.51	1.06	42.11	-9.05	35.27	-2.94
-36.69	0.59	41.97	-8.55	34.78	-2.53
-36.88	0.66	41.71	-8.61	34.1	-2.22
-36.84	1.03	41.71	-9.23	34.08	-2.44
-36.62	1.5	42	-9.84	34.65	-2.92
-36.51	1.21	42.22	-9.34	34.94	-2.81
-36.66	1.03	42.19	-9.14	34.54	-2.7
-36.84	0.92	41.93	-8.94	33.79	-2.31
-36.8	0.92	41.89	-8.9	33.6	-2.04
-36.58	1.57	42.04	-10.02	34.15	-2.83
-35.96	1.87	42.96	-10.33	35.38	-3.54
-36.11	1.1	42.92	-9.29	35.29	-2.94
-36.47	0.55	42.59	-8.48	34.61	-2.24
-36.8	0.59	42.15	-8.37	33.71	-1.91
-36.77	1.32	42.04	-9.07	33.51	-2.24
-36.22	1.65	42.66	-9.43	34.67	-2.79
-36.04	1.54	43.07	-9.32	35.24	-3.01
-36.29	1.14	42.92	-8.83	34.69	-2.75
-36.51	0.95	42.66	-8.72	34.19	-2.5
-36.69	1.17	42.37	-8.94	33.75	-2.4
-36.29	1.61	42.74	-9.47	34.8	-2.92
-36.22	1.57	42.81	-9.12	35.09	-2.79
-36.29	1.06	42.85	-8.33	35.07	-2.37
-36.51	0.73	42.74	-8.02	34.76	-2.13
-36.91	0.81	42.19	-8.02	33.68	-1.78
-36.62	1.25	42.41	-8.57	34.32	-2.2
-36.62	1.43	42.48	-8.66	34.5	-2.33
-36.4	1.39	42.74	-8.7	35.05	-2.68
-36.47	1.1	42.85	-8.46	35.16	-2.64
-36.84	1.06	42.44	-8.55	34.37	-2.48
-36.99	1.25	42.19	-8.77	34.04	-2.46
-36.8	1.65	42.22	-9.03	34.43	-2.75
-36.58	1.61	42.52	-8.92	35.16	-3.05
-36.77	1.5	42.48	-8.85	35.16	-3.19
-37.1	1.32	42.08	-8.83	34.52	-3.08
-37.76	1.28	41.09	-8.68	33.4	-2.53
-37.13	1.61	41.42	-8.94	34.26	-2.86
-36.69	1.83	41.97	-9.16	35.44	-3.54
-36.62	1.68	42.04	-8.9	35.95	-3.69
-36.84	1.57	41.86	-9.27	35.82	-4.02
-37.54	1.17	40.83	-8.7	34.41	-3.1
-37.54	1.54	40.65	-9.18	34.52	-3.34
-37.21	1.5	40.83	-8.96	35.33	-3.41
-36.62	1.94	41.38	-10.35	37.77	-5.08
-36.77	1.68	41.31	-9.67	37.57	-4.7
-37.21	1.35	40.8	-9.18	36.19	-3.82
-37.57	1.54	40.17	-9.71	35.44	-3.78
-37.5	1.5	40.06	-9.36	35.99	-3.65
-37.06	1.9	40.43	-9.87	37.22	-4.31
-36.95	1.87	40.65	-10.04	38.03	-4.75
-37.28	1.25	40.28	-8.96	37.22	-3.78
-37.57	1.14	39.95	-9.18	36.76	-3.6
-37.72	1.39	39.51	-9.34	36.45	-3.52
-37.39	1.54	39.81	-9.43	37.11	-3.76
-36.95	1.83	40.47	-10.09	38.58	-4.81
-37.02	1.79	40.5	-10.33	38.67	-5.23
-37.57	1.5	39.88	-9.6	36.85	-4.2
-38.16	1.03	39.11	-8.99	35.68	-3.34
-37.83	1.39	39.37	-9.43	36.43	-3.8
-37.28	1.83	40.03	-9.87	37.79	-4.64
-37.32	2.05	40.1	-10.33	38.03	-5.19
-37.72	1.57	39.81	-9.65	37.35	-4.57
-38.09	1.43	39.48	-9.62	36.58	-4.24
-38.23	1.28	39.18	-9.29	36.23	-3.76
-37.9	1.65	39.55	-9.51	36.89	-4.09
-37.68	1.87	39.84	-9.71	37.44	-4.46
-37.83	1.87	39.81	-9.73	37.38	-4.53
-37.94	1.9	39.77	-10.06	37.2	-4.61
-38.27	1.43	39.29	-9.4	36.52	-3.78
-38.2	1.79	39.26	-9.62	36.56	-3.87
-37.87	1.9	39.62	-9.62	37.18	-4.09
-37.76	1.9	39.88	-9.58	37.62	-4.31
-37.79	1.72	39.95	-9.43	37.68	-4.28
-38.27	1.32	39.33	-8.81	36.47	-3.43
-38.53	1.43	38.85	-8.72	35.57	-2.97
-37.9	1.79	39.55	-9.45	37.27	-3.98
-37.65	1.79	39.92	-9.18	38.08	-4.31
-37.54	1.76	40.14	-9.05	38.36	-4.48
-37.79	1.65	39.84	-9.14	37.49	-4.22
-38.16	1.54	39.29	-8.83	36.28	-3.58
-37.98	1.54	39.44	-8.81	36.72	-3.69
-37.61	1.68	39.84	-8.85	37.71	-4.2
-37.13	1.94	40.47	-9.12	38.74	-4.83
-37.32	1.72	40.36	-9.01	38.25	-4.68
-37.98	1.5	39.48	-8.68	36.43	-3.78
-37.94	1.61	39.48	-8.88	36.28	-3.74
-37.54	1.72	39.95	-8.81	37.13	-4.02
-36.99	1.83	40.58	-8.61	38.12	-4.24
-36.95	1.79	40.83	-8.66	38.32	-4.48
-37.5	1.76	40.25	-8.88	37.09	-4.2
-37.76	1.61	39.92	-8.72	36.34	-3.8
-37.39	1.83	40.32	-8.81	36.78	-3.96
-36.91	2.09	40.83	-8.83	37.6	-4.26
-36.4	1.9	41.67	-8.48	38.52	-4.46
-37.02	1.83	41.09	-8.64	37.46	-4.31
-37.39	1.5	40.69	-8.33	36.67	-3.78
-37.46	1.65	40.54	-8.28	36.06	-3.43
-37.13	1.72	40.87	-8.04	36.58	-3.38
-36.18	2.05	42.04	-8.31	38.43	-4.17
-36.55	1.68	41.89	-7.95	37.97	-3.98
-37.02	1.68	41.42	-8.06	37.07	-3.8
-37.32	1.68	41.05	-8.11	36.12	-3.43
-37.17	1.87	41.16	-8.28	36.04	-3.47
-36.8	1.94	41.6	-7.8	36.85	-3.56
-36.07	1.79	42.7	-7.69	38.12	-4.02
-36.55	1.5	42.22	-7.54	37.51	-3.85
-37.06	1.5	41.6	-7.65	36.54	-3.54
-37.24	1.57	41.31	-7.93	35.64	-3.34
-36.69	1.39	41.86	-7.12	36.8	-3.08
-35.96	1.79	42.77	-7.54	38.28	-3.96
-36.14	1.65	42.66	-7.51	38.03	-4.02
-36.62	1.35	42.15	-7.43	37.05	-3.63
-37.06	1.32	41.56	-7.62	35.51	-3.19
-36.91	1.65	41.64	-8.13	35.86	-3.41
-36.62	2.12	41.93	-8.55	36.76	-4.13
-36.36	2.16	42.22	-8.46	37.33	-4.42
-36.58	2.16	42.08	-8.77	36.74	-4.48
-36.69	1.94	41.97	-8.83	36.34	-4.33
-37.06	1.76	41.42	-8.22	35.07	-3.36
-36.51	1.79	42	-7.8	37.09	-3.65
-36.36	2.09	42.19	-8.22	37.4	-4.26
-36.33	1.9	42.3	-8.06	37.35	-4.28
-36.62	1.72	42.11	-8.13	36.45	-4.06
-36.8	1.43	41.86	-7.82	35.9	-3.47
-36.77	1.65	41.78	-7.82	35.93	-3.41
-36.55	1.79	42.04	-7.71	36.5	-3.58
-36.58	1.87	42.11	-7.84	36.47	-3.91
-36.69	1.98	42.19	-8.33	36.23	-4.31
-36.95	1.87	41.86	-8.72	35.24	-4.11
-37.46	1.76	41.16	-8.22	33.97	-3.16
-36.88	1.87	41.82	-7.8	35.62	-3.34
-36.62	1.65	42.22	-6.81	36.56	-3.12
-36.66	1.9	42.37	-7.6	36.56	-4.02
-37.1	2.09	41.93	-8.75	35.33	-4.42
-37.35	2.01	41.56	-8.9	34.65	-4.11
-37.54	1.9	41.16	-8.13	34.34	-3.34
-37.28	1.9	41.42	-7.45	35.07	-3.16
-37.1	1.98	41.86	-7.43	35.79	-3.74
-37.21	2.12	41.82	-8.39	35.42	-4.53
-37.54	2.16	41.42	-8.9	34.74	-4.57
-37.57	2.05	41.24	-8.77	34.74	-4.2
-37.65	1.9	41.02	-8.2	34.76	-3.69
-37.21	1.87	41.56	-7.67	35.9	-3.76
-37.13	2.01	41.71	-8.17	36.15	-4.53
-37.39	2.12	41.38	-8.79	35.64	-4.9
-37.65	2.05	40.94	-8.9	35.24	-4.55
-37.65	1.83	40.65	-8.48	35.31	-4.04
-37.32	1.72	40.91	-7.76	36.12	-3.74
-37.24	1.83	41.09	-7.76	36.8	-4.24
-37.28	1.83	41.05	-8.35	36.89	-4.88
-37.72	1.9	40.32	-8.81	35.64	-4.57
-38.01	1.87	39.7	-8.85	35.27	-4.22
-37.61	1.57	39.95	-7.71	36.32	-3.52
-37.13	1.76	40.65	-7.56	37.75	-4.04
-37.06	1.98	40.76	-8.5	38.34	-5.27
-37.46	2.2	40.21	-9.58	37.18	-5.56
-37.76	2.27	39.7	-10.11	36.34	-5.49
-37.68	1.94	39.51	-8.92	36.72	-4.39
-37.24	1.72	40.1	-7.91	38.21	-4.15
-37.13	1.79	40.28	-7.98	38.72	-4.64
-37.39	1.94	40.03	-8.83	37.86	-5.14
-37.5	2.09	39.84	-9.71	37.35	-5.54
-37.72	1.9	39.4	-9.27	36.87	-4.75
-37.39	1.57	39.77	-8.13	37.62	-3.98
-37.17	1.57	40.14	-7.73	38.21	-3.96
-37.24	1.72	40.17	-8.2	37.95	-4.48
-37.32	1.94	40.21	-9.1	37.57	-5.05
-37.61	1.94	39.88	-9.27	36.63	-4.61
-37.54	1.68	39.92	-8.2	36.8	-3.6
-37.35	1.54	40.21	-7.56	37.16	-3.23
-37.17	1.72	40.69	-7.8	37.38	-3.76
-37.17	2.01	40.98	-8.48	37.07	-4.42
-37.54	2.16	40.61	-9.4	35.82	-4.66
-37.68	1.72	40.43	-8.33	35.18	-3.23
-37.35	1.57	40.91	-7.69	35.77	-2.72
-37.1	1.5	41.49	-7.21	36.1	-2.75
-36.99	1.76	42	-7.56	36.12	-3.32
-37.43	2.2	41.6	-8.81	34.96	-4.15
-37.68	1.9	41.16	-8.7	33.97	-3.32
-37.43	1.5	41.49	-7.73	34.34	-2.29
-37.1	1.28	42.04	-6.83	35.02	-1.91
-36.88	1.25	42.48	-6.5	35.27	-2
-37.32	1.72	42.26	-7.73	34.34	-3.08
-37.46	1.94	41.97	-8.85	33.46	-3.38
-37.24	1.72	42.11	-8.35	33.77	-2.46
-36.95	1.35	42.48	-6.88	34.61	-1.45
-36.55	1.1	43.03	-6.04	35.24	-1.12
-36.84	1.68	42.99	-7.21	34.54	-2.48
-37.35	1.98	42.41	-8.53	33.16	-3.21
-37.13	1.9	42.52	-8.77	33.16	-2.97
-36.99	1.68	42.48	-8.15	33.27	-2.2
-36.62	1.14	42.92	-6.44	34.26	-1.03
-36.55	1.39	43.29	-6.68	34.45	-1.85
-36.73	1.65	43.18	-7.36	33.88	-2.61
-36.84	1.87	42.96	-8.13	33.35	-3.08
-36.8	1.94	42.88	-8.5	33.22	-3.1
-36.47	1.61	43.14	-7.23	34.15	-1.98
-36.18	1.57	43.58	-6.61	34.72	-1.91
-36.47	1.76	43.47	-6.94	34.19	-2.59
-36.77	2.09	43.21	-7.98	33.42	-3.41
-36.8	2.23	43.07	-8.64	33	-3.8
-36.44	1.94	43.29	-7.84	33.82	-2.86
-36	1.57	43.76	-6.55	34.85	-2
-35.96	1.79	43.95	-6.48	35.09	-2.61
-36.18	2.31	43.8	-7.87	34.43	-4.13
-36.36	2.64	43.58	-9.1	33.82	-5.1
-36.11	2.27	43.58	-8.53	34.12	-4.13
-35.74	1.76	43.87	-6.97	35.09	-2.75
-35.56	1.57	44.13	-6.06	35.82	-2.37
-35.85	1.9	44.02	-7.01	35.2	-3.67
-36.11	2.27	43.91	-8.33	34.48	-4.92
-36.18	2.16	43.58	-8.5	34.04	-4.59
-35.96	1.65	43.58	-7.29	34.63	-3.05
-35.63	1.61	43.87	-6.97	35.44	-2.68
-35.78	1.61	43.95	-7.21	35.33	-3.27
-36.11	1.72	43.8	-7.93	34.61	-3.98
-36.29	1.87	43.54	-8.85	34.08	-4.48
-35.93	1.54	43.65	-8.15	34.83	-3.43
-35.67	1.32	43.87	-7.49	35.49	-2.7
-35.82	1.35	43.95	-7.36	35.42	-2.86
-36.04	1.43	43.91	-7.58	34.91	-3.3
-36.36	1.76	43.65	-8.94	33.88	-4.44
-36.18	1.65	43.65	-8.9	34.19	-3.98
-35.93	1.35	43.8	-8.15	34.8	-3.12
-35.93	1.28	43.91	-7.56	35.02	-2.66
-36.14	1.43	43.91	-7.51	34.78	-2.77
-36.47	1.83	43.76	-8.66	34.01	-4.04
-36.58	2.01	43.54	-9.65	33.57	-4.59
-36.4	1.68	43.58	-8.75	34.17	-3.47
-36.29	1.28	43.69	-7.23	34.72	-2.13
-36.36	1.17	43.73	-6.5	34.8	-1.69
-36.66	1.57	43.62	-7.73	33.99	-3.19
-36.95	2.12	43.29	-9.34	33.18	-4.61
-36.58	1.87	43.4	-9.18	33.9	-4.2
-36.22	1.39	43.54	-7.71	35.07	-2.72
-36.22	1.14	43.58	-6.7	35.51	-1.76
-36.55	1.43	43.43	-7.38	34.83	-2.86
-36.91	1.98	43.14	-9.12	33.93	-4.59
-36.84	2.05	43.03	-9.93	33.97	-5.16
-36.55	1.54	43.03	-8.77	34.78	-3.8
-36.33	1.25	43.07	-7.8	35.49	-2.81
-36.47	1.39	43.07	-7.73	35.53	-2.99
-36.99	1.9	42.66	-9.01	34.61	-4.44
-37.1	1.98	42.48	-9.71	34.26	-5.23
-36.8	1.61	42.48	-9.14	34.91	-4.5
-36.47	1.32	42.52	-8.31	35.71	-3.67
-36.4	1.32	42.59	-7.84	36.23	-3.27
-36.4	1.21	42.55	-7.16	36.5	-2.7
-36.36	1.65	42.7	-8.88	36.83	-4.83
-36.73	2.05	42.41	-9.89	35.53	-6
-36.73	2.31	42.37	-10.92	35.82	-7.12
-36.95	1.87	41.75	-9.25	34.61	-5.1
-36.55	1.68	42.11	-8.28	36.34	-4.24
-36.33	1.76	42.44	-8.17	37.68	-4.44
-34.17	2.27	45.3	-11.25	48.27	-8.96
-38.34	1.98	40.25	-8.61	30.3	-6.06
-37.9	2.05	40.25	-8.77	31.44	-5.38
-36.44	1.68	41.75	-7.45	36.58	-4.11
-36.22	1.57	42.15	-6.59	37.6	-3.78
-36.4	1.83	42.15	-6.81	37.22	-4
-36.66	2.64	42.04	-9.23	36.25	-6.72
-36.73	2.38	41.93	-9.21	35.99	-6.81
-36.51	2.34	42.04	-8.85	36.5	-6.2
-36.29	1.98	42.22	-7.36	37.16	-4.72
-36.22	1.79	42.33	-6.42	37.42	-3.82
-36.47	2.34	42.3	-7.93	36.61	-5.52
-36.73	2.6	42.11	-9.05	35.68	-6.77
-36.69	2.45	42.08	-8.7	35.68	-6.39
-36.47	2.09	42.22	-7.6	36.28	-5.14
-36.22	2.12	42.44	-7.1	36.98	-4.42
-36.29	2.38	42.52	-7.49	36.83	-4.92
-36.55	2.56	42.37	-8.33	35.99	-6.11
-36.58	2.31	42.33	-8.09	35.79	-6.04
-36.33	2.16	42.48	-7.65	36.3	-5.43
-35.93	1.98	42.74	-6.94	37.05	-4.46
-35.89	2.2	42.88	-6.88	37.22	-4.22
-36.29	2.42	42.7	-7.82	36.12	-5.54
-36.36	2.27	42.7	-7.84	35.77	-5.93
-36.18	2.16	42.77	-7.58	36.04	-5.49
-35.85	1.94	42.96	-7.1	36.47	-4.79
-35.63	2.2	43.21	-6.99	36.98	-4.15
-35.96	2.38	43.18	-7.47	36.19	-4.86
-36.33	2.42	42.99	-7.91	35.2	-5.56
-36.25	2.42	42.99	-8.17	35.05	-5.76
-35.96	1.98	43.14	-7.16	35.55	-4.83
-35.52	1.9	43.51	-6.66	36.3	-3.78
-35.85	2.09	43.47	-6.77	35.75	-3.78
-36.04	2.45	43.47	-7.45	35.2	-4.61
-36.11	2.2	43.43	-7.47	34.74	-4.94
-35.93	1.76	43.51	-6.94	34.74	-4.7
-35.45	1.87	43.8	-6.81	35.44	-4.13
-35.41	2.31	43.98	-7.21	35.6	-4.06
-35.67	2.45	43.95	-7.58	35.09	-4.46
-36	2.09	43.84	-7.32	34.28	-4.59
-36.11	1.25	43.87	-6.5	33.86	-4.33
-35.56	1.1	44.16	-6.22	34.58	-3.6
-35.38	2.01	44.42	-7.29	34.98	-3.76
-35.52	2.42	44.53	-8	34.74	-4.22
-35.93	2.53	44.42	-8.75	33.42	-5.32
-36.18	1.94	44.35	-7.65	32.56	-4.83
-35.96	1.14	44.38	-6.39	33	-3.52
-35.85	1.32	44.46	-6.55	33.42	-2.75
-35.74	1.83	44.71	-7.4	33.75	-3.23
-35.89	2.45	44.86	-8.66	33.31	-4.61
-36.11	2.2	44.86	-8.5	32.83	-4.92
-36.14	1.76	44.79	-8.04	32.61	-4.81
-35.93	1.54	44.79	-7.4	33	-3.89
-35.78	2.01	44.86	-7.91	33.29	-4
-35.78	2.05	45.01	-7.98	33.35	-4.17
-36.07	2.12	44.97	-8.15	32.85	-4.57
-36.33	1.68	44.82	-7.67	32.21	-4.59
-36.18	1.32	44.79	-7.05	32.5	-3.98
-36.04	1.5	44.82	-7.05	32.85	-3.58
-35.93	1.68	44.86	-7.01	33.2	-3.23
-36.18	2.01	44.79	-7.51	32.83	-3.74
-36.36	2.16	44.75	-8.04	32.43	-4.77
-36.47	1.72	44.68	-7.56	32.32	-4.61
-36.33	1.54	44.64	-7.16	32.74	-4
-36.25	1.61	44.53	-6.97	33	-3.52
-36.33	1.76	44.57	-7.08	33.07	-3.41
-36.51	1.98	44.57	-7.73	32.78	-4.39
-36.62	1.94	44.53	-7.95	32.63	-4.94
-36.84	1.65	44.09	-7.47	32.34	-4.42
-36.4	1.5	44.27	-7.14	33.09	-4.04
-36.51	1.94	44.16	-7.27	33.2	-3.78
-36.55	2.27	44.35	-7.87	33.33	-4.57
-36.77	2.38	44.2	-8.26	33.07	-5.25
-36.66	2.05	44.16	-7.82	33.35	-5.16
-36.8	1.65	43.84	-7.12	33.13	-4.53
-36.88	1.98	43.58	-7.23	33.16	-4.09
-36.69	2.27	43.84	-7.67	33.71	-4.5
-36.73	2.27	43.91	-8.04	33.86	-5.12
-36.91	1.87	43.69	-7.69	33.53	-5.1
-37.13	1.39	43.29	-7.38	33.33	-4.86
-37.1	1.54	42.99	-7.23	33.49	-4.26
-36.99	1.94	43.18	-7.58	33.97	-4.22
-36.84	2.23	43.4	-8.46	34.56	-5.1
-36.88	2.27	43.36	-9.21	34.48	-6.06
-37.21	1.25	42.92	-7.6	33.97	-4.9
-37.28	1.06	42.52	-7.23	34.06	-4.02
-37.13	1.46	42.52	-7.45	34.56	-3.6
-37.13	2.12	42.52	-8.42	34.69	-4.2
-37.13	2.12	42.74	-9.34	35.05	-5.34
-37.17	1.87	42.63	-9.29	35	-5.52
-37.72	1.68	41.86	-8.94	33.86	-4.75
-37.54	1.5	41.86	-8.44	34.43	-3.87
-37.21	1.72	42.15	-8.64	35.18	-3.89
-36.91	2.09	42.55	-9.67	36.08	-5.05
-37.06	1.72	42.59	-9.36	36.06	-5.12
-37.43	1.32	42.04	-8.61	35.07	-4.5
-37.61	1.32	41.71	-8.31	34.78	-3.91
-37.35	1.61	41.93	-8.44	35.31	-3.93
-36.91	1.94	42.48	-8.94	36.23	-4.68
-36.95	2.12	42.55	-9.4	36.34	-5.36
-37.43	1.61	42.11	-8.53	35.18	-4.99
-37.54	1.43	41.75	-7.87	34.63	-4.28
-37.39	1.76	41.78	-8.15	34.91	-4.35
-37.06	2.23	42.19	-8.9	35.79	-5.05
-37.02	2.67	42.33	-9.43	35.93	-5.6
-37.21	2.42	42.26	-9.38	35.6	-5.93
-37.35	1.87	42	-8.66	35.24	-5.41
-37.24	1.79	42	-8.44	35.42	-5.03
-37.06	2.16	42.15	-8.79	35.77	-5.14
-36.77	2.82	42.52	-9.71	36.39	-5.87
-36.73	2.38	42.77	-9.56	36.56	-6.22
-37.06	1.39	42.41	-8.31	35.82	-5.25
-36.99	1.32	42.37	-8.24	35.84	-4.97
-36.91	1.72	42.3	-8.64	35.86	-4.88
-36.8	2.23	42.37	-9.23	36.04	-5.16
-36.62	2.42	42.74	-9.82	36.52	-5.89
-36.88	1.83	42.55	-9.23	35.9	-5.58
-37.02	1.35	42.37	-8.46	35.49	-4.83
-36.91	1.61	42.41	-8.81	35.66	-4.86
-36.77	1.9	42.48	-9.03	35.95	-4.88
-36.47	2.23	42.85	-9.43	36.5	-5.34
-36.66	1.5	42.81	-8.66	36.21	-4.99
-36.73	1.32	42.77	-8.55	35.97	-4.92
-36.84	1.25	42.59	-8.44	35.62	-4.57
-36.77	1.57	42.59	-8.81	35.55	-4.61
-36.62	1.94	42.74	-9.16	35.79	-4.86
-36.33	1.87	43.18	-9.21	36.21	-5.21
-36.58	1.61	43.03	-9.03	35.73	-5.08
-36.77	1.46	42.92	-9.07	35.18	-5.01
-36.8	1.35	42.77	-8.61	34.78	-4.24
-36.51	2.05	42.96	-9.8	35.33	-5.05
-36.04	2.34	43.54	-10	36.08	-5.43
-36.11	1.68	43.76	-9.36	36.19	-5.23
-36.36	1.21	43.65	-8.85	35.77	-4.9
-36.88	0.92	42.96	-8.09	34.3	-3.85
-36.73	1.39	42.99	-8.53	34.48	-3.98
-36.44	1.83	43.29	-9.1	35.11	-4.57
-36.25	1.72	43.58	-8.79	35.64	-4.72
-36.22	1.61	43.76	-8.77	35.66	-4.88
-36.62	1.21	43.4	-8.28	34.67	-4.26
-36.62	1.32	43.29	-8.28	34.5	-4.02
-36.4	1.46	43.47	-8.42	34.96	-4.17
-36.14	1.68	43.76	-8.66	35.55	-4.64
-36.29	1.79	43.8	-8.79	35.4	-4.88
-36.51	1.5	43.62	-8.57	34.89	-4.66
-36.8	1.25	43.18	-8.13	34.08	-3.96
-36.62	1.32	43.21	-8.04	34.5	-3.78
-36.11	1.94	43.69	-9.01	35.66	-4.88
-36.14	1.94	43.84	-8.9	35.95	-5.01
-36.29	1.72	43.76	-8.83	35.64	-5.05
-36.51	1.68	43.51	-9.07	35.11	-4.94
-36.73	1.46	43.1	-8.68	34.72	-4.37
-36.51	1.9	43.21	-9.01	35.18	-4.7
-36.4	2.05	43.25	-8.94	35.57	-4.83
-36.44	1.9	43.32	-8.81	35.77	-4.97
-36.77	1.57	42.99	-8.64	35.22	-4.66
-37.02	1.61	42.48	-8.77	34.8	-4.53
-36.77	1.76	42.59	-8.77	35.22	-4.55
-36.58	2.09	42.74	-8.92	35.73	-4.83
-36.22	2.16	43.18	-9.12	37.24	-5.58
-36.62	1.94	42.85	-9.16	36.15	-5.34
-36.95	1.72	42.48	-8.81	35.46	-4.72
-37.02	1.72	42.15	-8.75	35.55	-4.48
-37.02	1.98	41.93	-8.68	35.68	-4.42
-36.73	2.49	42.33	-9.23	36.58	-5.16
-36.95	2.05	42.26	-8.94	36.58	-5.05
-37.17	1.79	42	-8.79	36.34	-4.83
-37.43	1.43	41.53	-8.31	35.97	-4.2
-37.43	1.54	41.24	-8.09	35.82	-3.87
-37.21	2.09	41.53	-8.48	36.47	-4.42
-37.06	2.09	41.89	-8.68	37.13	-4.83
-37.13	1.79	41.86	-8.31	37.11	-4.46
-37.54	1.35	41.24	-7.49	35.79	-3.3
-37.5	1.28	41.13	-7.78	36.21	-3.36
-37.5	1.61	41.09	-8.17	36.56	-3.8
-37.24	1.72	41.42	-8.35	37.55	-4.33
-37.13	1.83	41.6	-9.03	38.1	-4.97
-37.46	1.5	41.27	-8.44	36.91	-4.02
-37.76	1.28	40.83	-8.39	36.36	-3.58
-37.72	1.32	40.72	-8.28	36.58	-3.47
-37.43	1.9	41.02	-9.16	37.57	-4.46
-37.39	1.83	41.16	-8.94	37.9	-4.53
-37.65	1.68	40.91	-8.79	37.38	-4.26
-37.9	1.25	40.61	-8.37	36.87	-3.74
-38.6	1.54	39.59	-8.33	35.24	-3.12
-37.94	2.01	40.39	-8.61	36.85	-3.85
-37.54	2.16	40.91	-8.66	37.88	-4.37
-37.54	2.12	41.05	-8.64	38.06	-4.57
-37.61	1.72	41.05	-8.17	38.03	-4.22
-38.31	1.46	40.03	-7.32	36.21	-3.21
-38.31	1.98	39.95	-7.49	35.75	-3.56
-38.01	2.42	40.32	-7.93	36.72	-4.35
-37.68	2.34	40.8	-7.62	37.68	-4.55
-37.68	2.27	40.91	-7.51	37.75	-4.61
-38.09	2.27	40.36	-7.56	36.45	-4.33
-38.34	2.27	39.99	-7.21	35.68	-3.98
-37.98	2.31	40.36	-6.99	36.85	-4.22
-37.65	2.42	40.8	-7.08	37.84	-4.75
-36.99	2.56	41.64	-7.47	39.37	-5.49
-37.9	2.6	40.58	-7.87	36.98	-4.99
-38.38	2.2	39.84	-7.08	35.64	-4.02
-38.09	2.09	40.1	-6.72	36.21	-3.87
-37.61	2.31	40.69	-6.77	37.35	-4.35
-37.17	2.27	41.27	-6.66	38.41	-4.66
-37.43	2.09	41.09	-6.66	37.77	-4.44
-37.9	1.83	40.47	-6.46	36.5	-3.85
-37.9	1.94	40.43	-6.72	36.25	-3.82
-37.54	2.12	40.83	-6.9	37.09	-4.17
-37.24	2.2	41.2	-6.72	37.66	-4.33
-37.13	2.34	41.53	-7.1	37.81	-4.7
-37.5	2.16	41.09	-7.05	37.07	-4.46
-37.61	2.09	40.98	-7.19	36.56	-4.28
-37.72	2.09	40.8	-7.05	35.84	-3.93
-37.24	2.34	41.35	-7.27	37.11	-4.55
-36.8	2.16	42.08	-6.94	37.84	-4.68
-37.17	2.09	41.82	-6.99	37.18	-4.59
-37.54	1.98	41.38	-7.16	36.23	-4.33
-37.54	1.83	41.35	-7.16	35.62	-3.96
-37.21	1.94	41.67	-6.88	36.06	-3.93
-36.55	1.98	42.55	-6.68	37.22	-4.28
-36.8	2.27	42.44	-7.05	36.78	-4.64
-37.21	2.27	42.04	-7.56	35.84	-4.64
-37.5	1.94	41.71	-7.45	34.5	-3.98
-37.32	2.01	41.82	-7.45	34.74	-3.96
-36.84	2.16	42.44	-7.29	36.08	-4.39
-36.51	2.12	42.96	-7.08	36.54	-4.53
-37.1	1.9	42.48	-7.14	35.44	-4.35
-37.13	1.87	42.48	-7.56	35.02	-4.39
-37.32	1.98	42.11	-7.8	34.04	-4.09
-36.95	1.98	42.52	-7.25	35.18	-4.02
-36.58	2.34	42.99	-7.78	35.97	-4.79
-36.55	2.16	43.18	-7.69	35.9	-4.88
-36.62	1.94	43.14	-7.76	35.55	-4.79
-36.88	1.87	42.77	-7.89	34.72	-4.37
-36.91	1.94	42.63	-7.54	34.61	-4
-36.4	2.38	43.18	-7.98	35.71	-4.68
-36.14	2.2	43.69	-7.71	36.5	-4.92
-36.04	1.32	43.98	-6.7	36.91	-4.33
-36.88	0.95	42.96	-6.28	35.11	-3.41
-37.24	1.79	42.33	-7.21	34.04	-3.6
-36.91	2.71	42.55	-8.53	34.45	-4.61
-36.58	2.42	43.03	-7.76	35.42	-4.53
-36.29	2.2	43.51	-7.49	36.23	-4.68
-36.58	1.94	43.29	-7.54	35.55	-4.55
-36.91	1.9	42.77	-7.65	34.56	-4.2
-36.99	2.05	42.59	-7.8	34.39	-4.15
-36.77	1.79	42.88	-6.92	35.2	-3.8
-36.14	1.68	43.62	-6.61	37.05	-4.15
-36.51	1.79	43.29	-7.29	35.95	-4.61
-37.06	1.9	42.55	-7.93	34.3	-4.39
-37.24	2.05	42.19	-8.15	33.97	-4.24
-36.99	2.2	42.41	-7.95	34.69	-4.2
-36.77	1.98	42.7	-7.27	35.46	-3.96
-36.66	1.9	42.92	-7.38	36.04	-4.31
-36.99	1.87	42.55	-7.87	35.11	-4.26
-37.17	1.94	42.3	-8.2	34.76	-4.2
-37.1	1.94	42.26	-7.87	35.07	-3.87
-36.91	2.05	42.41	-7.49	35.62	-3.65
-36.66	1.9	42.85	-7.05	36.83	-3.8
-36.88	1.98	42.66	-7.93	35.97	-4.33
-37.28	2.05	42.15	-8.15	34.72	-4.04
-37.43	2.05	41.82	-7.8	34.61	-3.49
-37.28	2.09	41.89	-7.36	35.13	-3.19
-37.1	1.98	42.22	-6.64	35.88	-3.1
-37.13	2.2	42.3	-7.21	35.99	-3.8
-37.32	2.38	42.04	-7.78	35.62	-4.17
-37.54	2.38	41.6	-7.8	35.29	-3.91
-37.76	2.27	41.13	-7.36	35	-3.41
-37.17	2.2	41.82	-6.72	36.12	-3.23
-37.02	2.34	42.19	-6.81	36.96	-3.89
-37.28	2.38	41.86	-7.19	36.41	-4.22
-37.68	2.45	41.24	-7.56	35.35	-4
-37.54	2.64	41.27	-7.98	35.88	-4.15
-37.35	2.45	41.42	-6.83	36.76	-3.41
-37.06	2.42	41.78	-6.37	38.06	-3.71
-37.24	2.45	41.67	-6.64	36.72	-4.24
-37.61	2.49	41.2	-7.25	35.62	-4.24
-38.01	2.56	40.58	-7.73	35.09	-4.15
-37.98	2.2	40.43	-6.77	35.35	-3.27
-37.13	2.16	41.38	-6.31	37.38	-3.19
-37.06	2.27	41.56	-6.55	37.92	-3.82
-37.02	2.82	41.49	-8.72	38.52	-4.17
-37.43	2.71	41.05	-8.79	37.02	-4.5
-37.65	2.38	40.72	-7.78	36.3	-3.58
-37.5	2.16	40.87	-6.79	36.85	-3.05
-37.35	2.16	41.13	-6.64	37.27	-3.27
-37.17	2.2	41.38	-6.77	37.71	-3.71
-37.35	2.38	41.2	-7.73	37.07	-4.44
-37.57	2.42	40.87	-7.93	36.36	-4.22
-37.5	2.27	40.87	-7.58	36.54	-3.85
-37.35	2.2	41.05	-7.03	37	-3.6
-37.24	2.01	41.24	-6.42	37.29	-3.43
-37.17	2.31	41.42	-7.43	37.29	-4.44
-37.28	2.42	41.27	-8.13	36.72	-4.72
-37.28	2.38	41.24	-8.06	36.56	-4.39
-37.21	2.23	41.31	-7.36	36.74	-3.82
-37.02	2.09	41.6	-6.7	37.11	-3.47
-36.95	2.23	41.89	-7.1	37.05	-4.09
-37.24	2.42	41.6	-7.91	36.17	-4.59
-37.32	2.38	41.53	-8.24	35.6	-4.42
-37.13	2.12	41.75	-7.51	35.9	-3.6
-37.1	1.76	41.78	-6.44	35.97	-2.77
-36.55	1.94	42.7	-6.7	36.67	-3.41
-36.77	2.34	42.63	-7.78	36.21	-4.39
-37.02	2.42	42.3	-8.39	35.51	-4.59
-37.1	1.98	42.08	-7.71	35.02	-3.54
-36.91	1.83	42.3	-7.21	35.33	-2.97
-36.73	1.76	42.66	-6.81	35.71	-2.88
-36.8	1.9	42.81	-7.38	35.4	-3.63
-36.77	2.2	42.96	-8.24	35.11	-4.28
-36.91	2.16	42.77	-8.44	34.43	-3.85
-36.88	2.05	42.77	-8.13	34.37	-3.27
-36.44	1.83	43.32	-7.23	35.24	-2.72
-36.25	1.98	43.87	-7.45	35.42	-3.41
-36.66	2.27	43.62	-7.98	34.91	-4.02
-36.55	2.38	43.62	-8.55	34.48	-4.31
-36.25	2.45	43.87	-8.81	34.45	-4.33
-36.22	1.9	43.91	-7.76	34.61	-3.32
-35.93	1.9	44.49	-7.34	35.07	-3.38
-36.22	2.12	44.35	-7.51	34.56	-3.87
-36.51	2.42	44.09	-8.17	33.75	-4.42
-36.47	2.49	44.02	-8.68	33.29	-4.72
-36.25	2.23	44.16	-7.51	33.88	-3.47
-36	2.16	44.53	-6.72	34.56	-3.19
-36.18	2.23	44.6	-6.68	34.17	-3.56
-36.51	2.45	44.38	-7.38	33.31	-4.39
-36.73	2.56	44.16	-8.2	32.12	-5.12
-36.55	2.56	44.27	-7.89	32.65	-4.39
-36.25	2.34	44.49	-6.44	33.68	-3.36
-36.14	2.31	44.71	-6.17	33.86	-3.6
-36.36	2.23	44.57	-6.42	33.22	-4.24
-36.58	2.16	44.35	-6.86	32.48	-4.77
-36.44	2.38	44.31	-7.49	32.54	-4.97
-35.56	2.31	44.97	-7.12	33.82	-4.42
-35.27	2.31	45.41	-7.05	34.72	-4.42
-36.04	2.56	44.9	-7.73	33.88	-4.92
-36.88	2.6	44.31	-8.44	32.54	-5.36
-37.1	2.23	43.62	-8.39	31.33	-4.99
-36.29	2.05	44.2	-8.02	33.05	-4.17
-35.63	1.9	44.82	-7.62	34.58	-3.78
-35.82	2.12	45.01	-8.11	34.43	-4.44
-36.07	2.16	44.93	-8.42	33.93	-4.92
-36.25	2.31	44.68	-9.23	33.27	-5.58
-36.07	2.23	44.68	-9.27	33.46	-5.21
-35.89	2.05	44.75	-8.81	33.9	-4.53
-35.96	1.9	44.79	-8.28	33.95	-4.15
-36.29	1.9	44.68	-8.11	33.57	-4.13
-36.66	2.01	44.38	-8.61	32.83	-4.86
-36.51	2.12	44.35	-9.05	32.83	-5.08
-36.29	1.98	44.38	-8.7	33.22	-4.57
-36.22	1.83	44.53	-8.04	33.68	-3.98
-36.25	1.83	44.57	-7.47	33.97	-3.74
-36.55	2.16	44.46	-8.42	33.22	-4.99
-36.58	2.38	44.27	-9.14	32.94	-5.69
-36.55	2.12	44.13	-8.81	33.07	-5.19
-36.18	1.87	44.35	-8	33.82	-4.33
-36.44	1.9	44.24	-7.29	33.93	-3.65
-36.88	2.31	44.06	-7.95	33.27	-4.64
-36.99	2.64	43.84	-8.83	32.83	-5.69
-36.73	2.53	43.84	-8.92	33.07	-5.69
-36.51	2.34	43.84	-8.75	33.46	-5.41
-36.51	2.12	43.8	-7.78	34.01	-4.28
-36.69	2.23	43.8	-7.71	34.1	-4.48
-36.8	2.42	43.73	-8.09	33.88	-5.14
-37.1	2.49	43.32	-8.5	33.44	-5.56
-36.88	2.49	43.29	-8.77	33.57	-5.76
-36.69	2.34	43.36	-8.31	34.1	-5.05
-36.73	2.31	43.36	-7.73	34.5	-4.59
-36.84	2.34	43.32	-7.87	34.54	-5.12
-37.13	2.45	42.99	-8.61	33.84	-5.91
-37.1	2.71	42.92	-9.36	33.75	-6.59
-36.8	2.38	42.99	-8.72	34.37	-5.69
-36.55	2.09	43.18	-7.6	35.35	-4.53
-36.66	2.12	43.18	-7.47	35.46	-4.66
-37.06	2.45	42.92	-8.77	34.37	-6.02
-37.13	2.6	42.88	-9.45	34.04	-6.75
-37.06	2.53	42.77	-9.27	34.12	-6.2
-36.77	2.23	42.92	-8.09	35.09	-4.79
-36.66	2.05	43.1	-7.54	35.57	-4.31
-36.91	2.27	43.03	-8.22	34.96	-5.21
-37.13	2.42	42.92	-8.85	34.34	-5.93
-37.13	2.53	42.85	-9.47	34.01	-6.35
-36.88	2.23	42.99	-8.68	34.63	-5.32
-36.66	2.09	43.18	-8.17	35.09	-4.75
-36.62	2.27	43.32	-8.33	35.18	-5.05
-36.84	2.38	43.29	-8.66	34.76	-5.52
-37.02	2.53	43.14	-9.29	34.1	-6.15
-36.95	2.31	43.1	-8.94	34.12	-5.58
-36.73	2.05	43.21	-8.31	34.54	-4.88
-36.44	2.05	43.51	-7.91	35.05	-4.61
-36.58	2.16	43.54	-7.87	34.91	-4.72
-36.84	2.38	43.36	-8.53	34.21	-5.62
-36.77	2.23	43.29	-8.48	34.08	-5.6
-36.62	2.23	43.32	-8.28	34.28	-5.25
-36.4	2.12	43.54	-7.76	34.78	-4.77
-36.29	2.23	43.69	-7.54	35.11	-4.66
-36.51	2.31	43.58	-7.91	34.54	-5.47
-36.62	2.42	43.43	-8.37	34.04	-6.04
-36.58	2.23	43.43	-8.09	34.04	-5.69
-36.29	2.34	43.65	-7.95	34.58	-5.38
-35.93	2.09	43.98	-7.16	35.27	-4.61
-36.22	2.27	43.98	-7.51	34.78	-5.34
-36.4	2.56	43.8	-8.39	33.97	-6.42
-36.44	2.56	43.76	-8.59	33.73	-6.5
-36.11	2.2	43.98	-7.87	34.28	-5.65
-35.67	2.01	44.31	-7.29	34.96	-4.92
-35.78	2.53	44.49	-7.78	34.91	-5.36
-36.29	2.67	44.24	-8.37	34.01	-6.2
-36.44	2.6	44.09	-8.64	33.49	-6.48
-36.25	2.23	44.16	-8.04	33.6	-5.71
-35.89	1.79	44.42	-7.29	34.08	-4.88
-35.63	2.01	44.79	-7.36	34.52	-4.77
-35.89	2.34	44.79	-7.91	34.04	-5.47
-36.11	2.12	44.68	-7.84	33.46	-5.62
-36.04	1.5	44.71	-7.1	33.4	-4.97
-35.85	1.46	44.86	-6.97	33.55	-4.7
-35.63	1.87	45.08	-7.27	33.88	-4.61
-35.89	2.23	45.08	-7.93	33.42	-5.19
-36.29	2.56	44.97	-8.81	32.32	-6.22
-36.33	2.27	44.9	-8.26	31.93	-5.82
-36.14	2.09	45.01	-8.09	32.26	-5.54
-35.63	1.79	45.34	-7.23	33.51	-4.33
-35.74	2.78	45.45	-8.96	33.16	-5.58
-35.96	2.67	45.45	-8.96	32.65	-5.87
-36.22	2.16	45.34	-8.31	32.04	-5.58
-36.25	1.46	45.3	-7.54	31.86	-5.01
-35.93	1.5	45.48	-7.49	32.32	-4.53
-35.89	1.79	45.59	-7.73	32.54	-4.33
-36	1.76	45.67	-7.8	32.48	-4.35
-36.4	1.72	45.45	-8.06	31.64	-4.66
-36.66	1.32	45.34	-7.87	31.03	-4.66
-36.51	1.32	45.34	-7.89	31.18	-4.28
-36.11	1.87	45.63	-8.57	31.99	-4.33
-36.04	1.98	45.7	-8.68	32.17	-4.31
-36.33	1.83	45.59	-8.66	31.64	-4.46
-36.73	1.72	45.37	-8.79	30.76	-4.77
-36.73	1.5	45.3	-8.5	30.76	-4.53
-36.44	1.72	45.45	-8.61	31.49	-4.24
-36.29	1.68	45.52	-8.39	31.88	-3.85
-36.4	1.72	45.48	-8.46	31.79	-4.09
-36.69	1.72	45.34	-8.53	31.27	-4.37
-36.84	1.68	45.15	-8.66	30.96	-4.72
-36.66	1.65	45.08	-8.46	31.33	-4.55
-36.36	1.98	45.15	-8.7	31.99	-4.53
-36.29	2.05	45.19	-8.48	32.54	-4.28
-36.58	2.12	45.01	-8.64	32.04	-4.72
-36.91	2.01	44.68	-8.59	31.53	-5.19
-36.99	1.79	44.46	-8.42	31.57	-5.16
-36.62	1.68	44.57	-8.09	32.23	-4.77
-36.4	1.9	44.53	-7.95	33.09	-4.44
-36.58	2.2	44.46	-8.33	33.07	-4.88
-37.1	1.94	44.06	-8.09	32.23	-5.19
-37.17	1.98	43.84	-8.2	32.15	-5.56
-37.02	2.01	43.8	-8.06	32.59	-5.36
-36.77	2.05	43.8	-7.91	33.2	-5.1
-36.62	2.05	43.87	-7.6	34.04	-4.68
-37.02	2.09	43.62	-8	32.96	-5.45
-37.32	1.9	43.4	-7.91	32.74	-5.76
-37.35	1.61	43.1	-7.51	32.85	-5.34
-37.17	2.01	43.07	-8	33.2	-5.54
-36.73	2.01	43.4	-7.82	34.48	-5.08
-36.95	2.01	43.25	-7.82	34.21	-5.21
-37.17	2.05	43.14	-8.22	33.9	-5.78
-37.61	1.54	42.63	-7.58	33.16	-5.25
-37.43	1.5	42.59	-7.51	33.42	-5.19
-37.1	1.76	42.74	-7.65	34.1	-4.94
-36.88	2.34	43.07	-8.94	35.02	-5.78
-37.02	2.16	43.07	-8.72	34.89	-5.84
-37.5	2.09	42.63	-8.79	33.62	-5.93
-37.68	1.76	42.37	-8.26	33.31	-5.54
-37.54	1.83	42.33	-8.15	33.75	-4.94
-37.17	2.12	42.77	-8.66	34.94	-5.12
-37.24	2.27	42.81	-8.92	34.89	-5.36
-37.24	2.12	42.88	-8.66	34.85	-5.52
-37.39	1.98	42.74	-8.37	34.52	-5.54
-37.72	2.01	42.3	-7.91	33.51	-5.01
-37.61	2.16	42.3	-7.62	33.71	-4.5
-37.39	2.49	42.55	-7.98	34.23	-4.92
-37.46	2.93	42.66	-8.61	34.1	-5.76
-37.43	2.78	42.77	-8.59	34.19	-6.09
-37.13	2.6	42.96	-8.28	34.76	-6.15
-36.91	2.56	42.99	-7.93	35.18	-5.69
-37.13	2.56	42.7	-7.56	34.8	-5.27
-37.32	2.93	42.59	-8.2	34.52	-5.82
-37.39	3	42.66	-8.44	34.54	-6.22
-37.24	2.53	42.81	-7.89	34.87	-6.11
-37.13	2.42	42.77	-7.6	34.96	-5.71
-37.21	2.34	42.59	-7.32	34.72	-5.25
-37.1	2.56	42.7	-7.69	34.87	-5.49
-37.21	2.71	42.63	-7.98	34.56	-5.69
-37.06	2.49	42.85	-7.95	34.78	-5.95
-37.06	2.23	42.77	-7.67	34.67	-5.62
-37.21	2.31	42.55	-7.67	34.15	-5.3
-37.17	2.34	42.63	-7.67	34.26	-5.14
-37.02	2.56	42.85	-8.04	34.61	-5.43
-36.91	2.53	43.14	-8.31	34.8	-5.87
-36.91	1.98	43.07	-7.65	34.67	-5.43
-36.88	1.87	43.03	-7.38	34.61	-5.1
-36.88	1.98	43.03	-7.38	34.58	-4.88
-36.95	2.16	42.96	-7.43	34.3	-4.72
-36.91	2.27	43.1	-7.73	34.3	-5.08
-36.91	2.01	43.14	-7.49	34.15	-5.03
-36.91	1.9	43.14	-7.38	33.99	-4.86
-36.73	2.09	43.29	-7.62	34.21	-4.86
-36.73	2.31	43.29	-7.8	34.08	-4.75
-36.51	2.71	43.8	-8.37	34.39	-5.32
-36.8	2.23	43.65	-8.11	34.01	-5.25
-36.62	1.83	43.84	-7.73	34.17	-5.05
-36.8	1.79	43.58	-7.45	33.75	-4.61
-36.95	1.94	43.43	-7.38	33.22	-4.31
-36.77	2.27	43.73	-8	33.79	-4.9
-36.69	2.31	43.87	-8.2	33.82	-5.32
-36.8	2.2	43.8	-7.98	33.42	-5.23
-36.88	2.05	43.69	-7.67	33	-4.81
-36.69	2.09	43.84	-7.71	33.44	-4.77
-36.18	2.78	44.31	-8.48	34.28	-5.32
-36.51	3	44.27	-8.92	34.01	-5.76
-36.69	2.86	44.2	-8.94	33.62	-5.93
-37.21	1.98	43.58	-7.43	32.39	-4.46
-37.02	1.57	43.62	-6.77	32.7	-3.91
-36.62	2.16	43.91	-7.6	33.53	-4.5
-36.25	2.56	44.31	-8.35	34.41	-5.34
-36.25	2.49	44.46	-8.35	34.56	-5.54
-36.62	2.12	44.06	-7.82	33.79	-5.05
-36.77	1.72	43.84	-7.19	33.49	-4.48
-36.66	1.83	43.87	-7.34	33.73	-4.46
-36.44	2.53	44.02	-8.55	34.23	-5.41
-36.36	2.67	44.13	-8.9	34.65	-5.87
-36.55	2.64	44.02	-8.96	34.28	-5.91
-36.73	2.16	43.8	-7.91	33.99	-5.08
-36.66	1.9	43.73	-7.56	34.32	-4.64
-36.77	1.76	43.47	-7.25	34.3	-4.28
-36.44	2.56	43.76	-8.26	34.89	-5.19
-36.58	2.82	43.62	-8.81	34.91	-5.69
-36.8	2.23	43.43	-8.31	34.74	-5.36
-37.21	1.68	42.85	-7.54	34.08	-4.57
-37.21	1.79	42.7	-7.54	34.1	-4.48
-37.1	2.53	42.81	-8.35	34.39	-5.12
-36.95	3	42.96	-9.23	34.98	-5.98
-37.02	2.75	42.88	-9.03	35.02	-6.02
-37.21	2.12	42.63	-8	34.76	-5.21
-37.24	1.98	42.52	-7.73	34.85	-4.9
-37.21	2.53	42.37	-8.46	34.96	-5.41
-37.13	2.82	42.41	-8.9	35.38	-5.78
-37.13	2.64	42.44	-8.68	35.71	-5.82
-37.24	2.31	42.26	-8.24	35.57	-5.52
-37.57	1.54	41.71	-7.4	35.29	-4.83
-37.32	2.05	41.82	-7.71	35.62	-4.99
-37.32	2.71	41.78	-8.5	35.82	-5.52
-37.17	3.08	41.97	-9.67	36.54	-6.53
-37.21	2.6	41.93	-9.05	36.72	-6.2
-37.5	1.9	41.49	-7.82	36.17	-5.14
-37.39	1.83	41.46	-7.8	36.47	-5.01
-37.54	2.09	41.13	-8.11	36.21	-5.08
-37.54	2.27	41.2	-8.48	36.54	-5.38
-37.46	2.45	41.35	-9.36	37.29	-6.15
-37.54	2.2	41.27	-8.79	37.13	-5.65
-37.61	1.98	41.16	-8.37	36.98	-5.12
-37.9	1.61	40.61	-7.82	36.3	-4.5
-37.46	2.6	41.05	-9.1	37.07	-5.52
-37.39	2.89	41.35	-9.93	37.57	-6.22
-37.72	2.42	41.13	-9.6	37.29	-5.93
-37.9	2.27	40.87	-9.54	36.85	-5.71
-37.83	2.01	40.87	-9.21	36.87	-5.36
-37.76	1.9	40.94	-8.85	37.11	-5.1
-37.76	1.94	41.05	-8.72	37.24	-5.1
-37.76	2.16	41.16	-9.1	37.29	-5.49
-38.05	2.01	40.94	-8.68	36.63	-5.19
-38.42	1.21	40.58	-6.64	35.35	-3.71
-38.38	1.9	40.54	-7.93	35.09	-4.53
-38.23	2.78	40.8	-9.38	35.49	-5.78
-37.79	2.86	41.38	-9.47	36.69	-6.35
-37.87	2.49	41.35	-8.64	36.41	-5.84
-38.01	2.27	41.27	-8.35	36.01	-5.58
-38.27	2.09	40.91	-7.8	35.16	-4.92
-38.12	2.49	41.02	-8.53	35.49	-5.49
-37.87	2.67	41.31	-8.9	36.19	-5.93
-37.68	2.6	41.53	-8.81	36.58	-5.98
-37.5	2.53	41.82	-8.92	36.91	-6.04
-37.9	2.05	41.31	-8.15	35.84	-5.1
-37.98	2.12	41.2	-8.24	35.55	-4.97
-37.9	2.34	41.27	-8.5	35.6	-5.14
-37.61	2.34	41.64	-8.64	36.21	-5.38
-37.5	2.2	41.82	-8.59	36.32	-5.41
-37.61	2.01	41.71	-8.53	35.99	-5.21
-37.87	1.98	41.31	-8.42	34.87	-4.72
-37.76	2.2	41.42	-9.07	35.24	-5.23
-37.57	2.2	41.67	-9.01	35.86	-5.43
-37.28	2.12	42.04	-8.9	36.41	-5.58
-37.28	1.79	42.11	-8.61	36.34	-5.36
-37.57	1.76	41.71	-8.55	35.68	-5.08
-37.54	1.9	41.71	-8.64	35.53	-5.08
-37.24	2.05	42.08	-8.77	35.93	-5.34
-36.91	2.31	42.48	-8.94	36.3	-5.67
-36.58	2.16	42.99	-9.1	36.91	-6
-37.39	1.61	42.08	-8.35	35.44	-5.05
-37.32	1.9	42.11	-8.68	35.2	-5.14
-37.06	2.05	42.41	-8.75	35.49	-5.3
-36.95	2.38	42.55	-8.96	35.62	-5.6
-36.51	2.49	43.18	-9.21	36.41	-6.11
-36.62	2.09	43.1	-8.79	36.23	-5.8
-37.21	1.94	42.44	-8.5	34.91	-5.19
-37.32	2.05	42.33	-8.61	34.43	-5.12
-37.13	2.16	42.48	-8.55	34.65	-5.21
-36.55	2.38	43.21	-8.85	35.79	-5.84
-36.58	2.23	43.25	-8.64	35.71	-5.73
-36.73	1.9	43.1	-8.28	35.35	-5.32
-36.95	1.57	42.88	-7.82	34.74	-4.7
-37.02	2.01	42.77	-8.64	34.43	-5.21
-36.58	2.38	43.29	-9.23	35.53	-5.98
-36.55	2.31	43.4	-8.94	35.57	-5.87
-36.58	2.05	43.4	-8.61	35.49	-5.56
-36.91	1.87	43.07	-8.35	34.67	-5.08
-37.54	2.09	42.33	-8.5	32.56	-4.59
-36.95	2.82	42.96	-10	34.3	-6.13
-36.33	2.89	43.65	-10.09	35.93	-6.66
-36.44	2.6	43.65	-9.36	35.46	-6.11
-36.58	2.2	43.54	-8.75	35.05	-5.54
-36.99	2.16	43.1	-8.83	33.95	-5.21
-36.99	2.27	43.07	-8.96	33.99	-5.3
-36.91	2.2	43.14	-8.77	34.32	-5.3
-36.77	1.98	43.36	-8.44	34.85	-5.23
-36.69	2.09	43.47	-8.72	35	-5.52
-37.02	2.01	43.1	-8.68	34.28	-5.21
-37.32	2.12	42.74	-8.79	33.68	-5.03
-37.17	2.31	42.85	-9.07	33.99	-5.3
-36.69	2.16	43.4	-8.85	35.11	-5.45
-36.62	1.72	43.47	-7.98	35.46	-4.9
-36.99	1.83	43.1	-8.35	34.56	-4.92
-37.32	1.94	42.66	-8.61	33.95	-4.83
-37.32	2.53	42.55	-9.36	33.93	-5.27
-37.17	2.49	42.7	-9.27	34.41	-5.45
-36.8	2.34	43.1	-9.1	35.24	-5.6
-36.95	2.09	42.99	-8.9	35.22	-5.47
-37.32	2.2	42.52	-9.14	34.61	-5.38
-37.61	2.2	42.11	-9.12	34.23	-5.21
-37.32	2.34	42.33	-9.16	34.76	-5.43
-37.02	2.31	42.63	-9.03	35.53	-5.58
-36.95	2.01	42.7	-8.55	36.1	-5.47
-37.32	2.16	42.26	-8.99	35.16	-5.54
-37.5	2.2	42	-9.07	34.85	-5.45
-37.46	2.42	41.93	-9.29	35.13	-5.67
-37.32	2.45	42	-9.16	35.71	-5.8
-37.28	2.38	42.04	-8.75	36.12	-5.78
-37.43	2.42	41.82	-8.94	35.77	-5.89
-37.68	2.42	41.42	-8.99	35.4	-5.76
-37.57	2.49	41.42	-9.05	35.64	-5.82
-37.5	2.49	41.42	-8.9	35.95	-5.8
-37.06	2.49	41.93	-8.81	38.21	-6.39
-37.21	2.49	41.75	-8.77	37.18	-6.39
-37.46	2.71	41.46	-9.45	36.06	-6.55
-37.65	2.78	41.13	-9.4	35.75	-6.28
-37.61	2.64	41.05	-8.79	36.08	-5.84
-37.35	2.42	41.38	-8.09	37.18	-5.69
-37.39	2.31	41.42	-7.76	37.29	-5.65
-37.46	2.2	41.31	-7.73	36.91	-5.69
-37.72	2.31	40.98	-8.09	35.9	-5.56
-37.98	2.42	40.61	-8.2	35.42	-5.38
-37.54	2.56	41.13	-8.31	36.5	-5.56
-37.39	2.34	41.35	-7.91	37.05	-5.56
-37.5	2.38	41.27	-7.95	36.85	-5.69
-37.72	2.38	41.09	-8.15	36.41	-5.71
-37.79	2.56	40.91	-8.59	35.99	-5.8
-37.76	2.67	40.87	-8.77	36.01	-5.78
-37.46	2.49	41.27	-8.39	36.94	-5.71
-37.32	2.45	41.42	-8.35	37.22	-5.82
-37.39	2.45	41.38	-8.55	36.98	-5.91
-37.54	2.42	41.2	-8.66	36.52	-5.82
-37.57	2.38	41.13	-8.57	36.3	-5.56
-37.39	2.23	41.31	-8.2	36.78	-5.25
-37.13	2.09	41.64	-7.93	37.2	-5.21
-37.24	2.16	41.56	-8.02	36.98	-5.25
-37.13	2.31	41.75	-8.48	37	-5.54
-37.24	2.27	41.6	-8.57	36.67	-5.38
-37.21	2.05	41.64	-8.15	36.65	-4.97
-37.13	1.98	41.78	-7.8	36.78	-4.75
-36.88	1.87	42.15	-7.54	37.05	-4.64
-36.8	2.05	42.37	-7.93	37.07	-5.01
-36.88	2.31	42.26	-8.53	36.72	-5.32
-37.06	2.2	42.08	-8.53	36.1	-4.97
-36.99	2.01	42.19	-8.02	36.12	-4.55
-36.8	1.83	42.48	-7.54	36.39	-4.22
-36.73	1.94	42.7	-7.71	36.36	-4.46
-36.8	2.2	42.77	-8.39	35.99	-4.88
-36.8	2.23	42.85	-8.79	35.62	-4.9
-36.77	2.09	42.96	-8.22	35.49	-4.22
-36.77	1.87	43.07	-7.47	35.4	-3.65
-36.18	1.98	43.95	-7.54	36.01	-3.98
-36.36	2.31	43.98	-8.17	35.66	-4.57
-36.69	2.34	43.73	-8.5	34.91	-4.68
-36.77	2.27	43.76	-8.44	34.37	-4.31
-36.69	2.12	43.87	-7.91	34.19	-3.85
-36.55	2.01	44.16	-7.36	34.37	-3.58
-36.33	2.31	44.6	-7.82	34.45	-4.22
-36.47	2.45	44.6	-8.17	34.19	-4.5
-36.73	2.31	44.35	-8.22	33.55	-4.28
-36.84	2.31	44.24	-8.15	32.92	-3.96
-36.51	2.01	44.75	-7.23	33.53	-3.43
-36.25	2.2	45.15	-7.36	33.88	-3.89
-36.18	2.34	45.3	-7.71	33.77	-4.35
-36.44	2.42	45.08	-8.09	33.16	-4.42
-36.58	2.45	44.93	-8.28	32.65	-4.31
-36.51	2.05	45.01	-7.51	32.74	-3.58
-35.56	2.16	46.03	-7.47	34.15	-3.93
-35.93	2.12	45.78	-7.29	33.75	-3.96
-36.25	2.23	45.48	-7.58	33.16	-4.2
-36.84	2.34	44.9	-7.93	31.79	-4.2
-36.84	2.2	44.86	-7.56	31.68	-3.74
-36.62	1.83	45.08	-6.46	32.15	-3.23
-36.36	1.76	45.41	-6.35	32.65	-3.41
-36.55	1.9	45.3	-7.12	32.19	-3.82
-36.51	2.05	45.26	-7.78	32.17	-4.33
-36.33	2.09	45.45	-8.24	32.7	-4.59
-36.22	1.57	45.56	-7.49	33.07	-3.76
-36.33	1.39	45.52	-7.32	33.09	-3.54
-36.55	1.35	45.26	-7.38	32.59	-3.49
-36.62	1.25	45.04	-7.6	32.3	-3.47
-36.66	1.46	44.97	-8.35	32.08	-3.69
-36.44	1.43	45.26	-8.53	32.81	-3.69
-36.04	1.46	45.7	-8.7	33.84	-3.78
-36.51	1.35	45.37	-8.53	32.76	-3.63
-36.55	1.46	45.34	-8.83	32.61	-3.93
-36.51	1.5	45.34	-9.34	32.48	-4.33
-36.44	1.57	45.37	-9.56	32.63	-4.33
-36.33	1.57	45.41	-9.43	32.98	-4.24
-36.55	1.61	45.23	-9.23	32.7	-4.22
-36.58	1.54	45.19	-8.94	32.65	-4.22
-36.77	1.72	45.01	-9.34	32.34	-4.72
-36.66	1.9	45.08	-9.76	32.45	-5.01
-36.51	1.79	45.15	-9.54	32.78	-4.83
-36.47	1.65	45.15	-8.99	33.05	-4.55
-36.8	1.72	44.9	-8.77	32.65	-4.44
-36.77	1.83	44.82	-8.94	32.63	-4.86
-36.84	1.94	44.71	-9.27	32.48	-5.08
-36.73	1.94	44.75	-9.34	32.74	-5.05
-36.66	1.83	44.75	-8.92	33.07	-4.7
-36.73	1.68	44.64	-8.35	33.2	-4.35
-36.91	1.83	44.46	-8.61	32.87	-4.81
-36.95	2.12	44.31	-9.25	32.74	-5.43
-36.88	2.23	44.24	-9.49	32.81	-5.52
-37.06	2.09	44.09	-9.27	32.87	-5.16
-36.95	1.9	44.06	-8.79	33.16	-4.77
-37.21	1.87	43.84	-8.5	33.02	-4.75
-37.24	2.09	43.8	-8.85	32.87	-5.3
-37.35	2.31	43.62	-9.21	32.7	-5.65
-37.21	2.27	43.62	-9.32	32.78	-5.71
-37.06	2.09	43.62	-8.88	33.18	-5.27
-37.13	2.12	43.62	-8.61	33.44	-5.21
-37.39	2.2	43.47	-8.61	33.22	-5.47
-37.46	2.38	43.25	-8.83	33	-5.89
-37.28	2.45	43.21	-9.03	33.05	-6.22
-36.84	2.38	43.4	-8.77	33.88	-5.98
-36.84	2.27	43.43	-8.15	34.43	-5.45
-37.02	2.42	43.32	-8.48	34.08	-6.04
-37.28	2.64	43.1	-9.03	33.4	-6.9
-37.46	2.89	42.85	-9.36	33.02	-7.38
-36.95	2.75	42.99	-8.94	33.75	-6.94
-36.73	2.56	43.1	-8.17	34.41	-6.28
-36.69	2.64	43.14	-7.93	34.83	-6.2
-36.84	2.93	43.1	-8.64	34.74	-7.16
-36.95	3.22	42.99	-9.23	34.41	-7.82
-36.88	3.3	42.92	-9.43	34.43	-8.11
-36.55	2.97	43.03	-8.77	35.05	-7.49
-36.44	2.78	43.07	-8.02	35.46	-6.88
-36.55	2.86	43.07	-8.13	35.35	-7.21
-36.69	2.93	42.99	-8.31	35.02	-7.47
-36.62	3.04	42.99	-8.92	35.05	-8.06
-36.51	2.93	43.03	-8.59	35.27	-7.6
-36.4	2.86	43.1	-8.33	35.57	-7.23
-36.44	2.75	43.1	-7.95	35.51	-6.9
-36.47	2.75	43.14	-8.04	35.42	-6.94
-36.51	2.93	43.14	-8.66	35.11	-7.56
-36.44	2.89	43.21	-8.88	35.09	-7.65
-36.36	2.75	43.29	-8.66	35.22	-7.29
-36.22	2.42	43.47	-8.2	35.35	-6.81
-36.18	2.38	43.62	-7.91	35.42	-6.5
-36.4	2.67	43.62	-8.55	34.87	-7.16
-36.4	2.71	43.58	-8.96	34.5	-7.49
-36.29	2.6	43.69	-8.88	34.41	-7.16
-36.04	2.34	43.91	-8.31	34.78	-6.44
-35.96	2.12	44.16	-7.91	34.89	-6
-36.25	2.56	44.09	-8.39	34.43	-6.55
-36.36	2.71	44.06	-9.03	33.9	-7.23
-36.22	2.53	44.16	-9.01	33.86	-7.19
-35.93	2.45	44.38	-8.79	34.23	-6.77
-35.89	2.34	44.49	-8.46	34.34	-6.37
-35.82	2.53	44.64	-8.53	34.39	-6.5
-36.07	2.71	44.64	-9.03	33.93	-7.16
-36.11	2.56	44.6	-9.07	33.62	-7.27
-35.89	2.45	44.75	-8.85	33.82	-7.03
-35.71	2.49	44.86	-8.77	34.04	-6.83
-35.82	2.42	44.86	-8.55	33.82	-6.5
-36.04	2.64	44.86	-9.01	33.35	-6.97
-36.22	2.56	44.82	-9.1	32.72	-7.25
-36.11	2.49	44.97	-8.99	33.02	-7.16
-35.63	2.12	45.3	-8.31	33.82	-6.55
-36.51	1.9	44.27	-7.16	30.19	-4.83
-36.22	2.71	45.01	-9.73	32.83	-7.14
-36.4	2.86	45.01	-9.93	32.15	-7.49
-35.85	3.04	45.63	-10.63	33.97	-8.37
-35.74	2.78	45.59	-9.91	33.57	-7.73
-36	2.31	45.26	-8.53	32.52	-6.22
-36.14	2.64	45.3	-9.03	32.41	-6.57
-36.25	2.45	45.37	-8.83	32.28	-6.55
-36.25	2.71	45.37	-9.29	32.08	-7.08
-36.07	2.53	45.48	-9.07	32.19	-7.08
-36.07	2.6	45.52	-9.14	32.21	-6.92
-35.96	2.78	45.59	-9.25	32.32	-6.81
-36	2.75	45.59	-9.07	32.23	-6.68
-36.33	2.6	45.48	-8.94	31.73	-6.55
-36.44	2.64	45.45	-9.21	31.38	-6.94
-36.44	2.56	45.34	-9.12	31.33	-6.72
-36.29	2.64	45.41	-9.23	31.64	-6.61
-36.33	2.6	45.37	-9.16	31.66	-6.35
-36.58	2.75	45.23	-9.36	31.33	-6.39
-36.69	3.04	45.19	-10.13	31.11	-7.29
-36.69	2.82	45.08	-10	31.07	-7.14
-36.4	2.23	45.15	-9.01	31.86	-6.17
-36.4	2.71	45.12	-9.73	31.93	-6.46
-36.55	2.6	45.04	-9.54	31.9	-6.22
-36.73	2.56	44.93	-9.6	31.62	-6.55
-36.8	2.49	44.79	-9.58	31.46	-6.79
-36.84	1.98	44.57	-9.16	31.55	-6.46
-36.62	2.38	44.6	-9.27	31.93	-6.42
-36.66	2.05	44.53	-8.72	32.26	-5.89
-36.91	2.23	44.35	-9.03	32.01	-6.28
-37.13	2.45	44.16	-9.56	31.64	-7.05
-36.95	2.31	44.16	-9.45	32.01	-7.14
-36.8	2.45	44.09	-9.56	32.34	-7.14
-36.77	2.27	44.02	-9.21	32.67	-6.77
-36.84	2.38	43.95	-9.34	32.83	-6.92
-37.06	2.42	43.73	-9.67	32.56	-7.54
-37.06	2.56	43.58	-10.11	32.76	-8.13
-36.73	2.67	43.62	-10.31	33.62	-8.31
-36.58	2.42	43.58	-9.73	34.28	-7.76
-36.69	2.64	43.43	-10.2	34.19	-7.87
-37.06	2.6	43.1	-10.39	33.66	-8.17
-37.24	2.93	42.85	-11.1	33.49	-8.92
-36.99	2.86	42.92	-11.34	34.01	-9.18
-36.55	2.64	43.03	-11.01	34.85	-9.01
-36.77	2.38	42.77	-10.42	34.76	-8.22
-37.21	2.78	42.48	-11.14	34.19	-8.7
-37.43	2.82	42.33	-11.38	33.97	-9.05
-37.39	2.6	42.26	-11.27	34.01	-9.12
-37.24	2.64	42.33	-11.4	34.32	-9.38
-36.99	2.93	42.37	-11.93	34.89	-9.62
-37.1	3.11	42.3	-12.04	34.87	-9.56
-37.21	3.15	42.19	-12.02	34.74	-9.78
-37.21	2.97	42.19	-11.73	34.78	-9.91
-37.21	2.78	42.08	-11.32	34.78	-9.82
-36.91	2.97	42.22	-11.38	35.42	-9.93
-37.06	3.15	42.04	-11.34	35.18	-9.71
-37.1	3.3	42	-11.29	35.11	-9.82
-37.06	3.22	42.08	-11.12	35.16	-10.06
-37.1	3.26	42.04	-11.12	34.98	-10.46
-37.1	2.97	41.93	-10.06	34.94	-9.8
-36.99	3.3	41.97	-10.55	35.24	-10
-37.02	3.55	41.97	-10.94	35.29	-10.33
-37.24	3.55	41.78	-10.92	34.91	-10.5
-37.21	3.48	41.82	-10.83	35.05	-10.72
-37.02	3.33	41.89	-10.63	35.51	-10.79
-36.88	3.22	41.89	-10.35	35.9	-10.44
-36.69	3.33	42.04	-10.57	36.41	-10.48
-36.88	3.33	41.89	-10.59	35.86	-10.5
-36.95	3.33	41.89	-10.79	35.71	-10.77
-36.91	3.19	41.86	-10.66	35.57	-10.88
-36.77	3.19	41.89	-10.63	35.75	-10.7
-36.69	3.33	41.89	-10.94	35.79	-10.72
-36.73	3.59	41.93	-11.43	35.71	-10.99
-36.99	3.7	41.86	-11.87	35.05	-11.27
-36.84	3.66	42.04	-12.08	35.24	-11.89
-36.77	3.3	42	-11.1	35.2	-11.1
-36.58	3.15	42.19	-10.94	35.6	-10.88
-36.51	3.3	42.33	-11.18	35.68	-10.92
-36.11	3.63	42.88	-11.76	36.12	-11.45
-36.51	3.19	42.59	-11.45	35.46	-11.36
-36.66	2.6	42.37	-10.77	35.02	-10.94
-36.51	2.75	42.41	-10.74	34.89	-10.81
-36.4	3.08	42.66	-11.16	35.02	-10.99
-36.33	3.44	42.81	-11.6	35	-11.23
-36.07	3.52	43.25	-12.04	35.22	-11.76
-36.62	2.89	42.81	-11.49	34.41	-11.36
-36.69	2.71	42.77	-11.25	34.08	-11.12
-36.55	2.82	42.92	-11.27	34.12	-10.94
-36.51	3.11	43.03	-11.67	34.06	-11.05
-36.07	3.3	43.62	-12.08	34.69	-11.58
-36.18	2.93	43.65	-11.8	34.48	-11.51
-36.44	2.75	43.43	-11.56	33.93	-11.27
-36.51	2.71	43.32	-11.25	33.57	-10.79
-36.66	2.67	43.14	-10.83	33.07	-10.09
-36.47	3	43.36	-11.76	33.55	-10.83
-36.29	3.15	43.69	-12.26	33.9	-11.56
-35.96	3.37	44.2	-12.74	34.12	-12.13
-36.62	3.08	43.43	-12.19	33.18	-11.38
-36.36	3.15	43.51	-12.13	33.27	-11.25
-36.47	3.08	43.58	-11.91	33.22	-10.92
-36.69	3.26	43.43	-12.04	32.81	-11.03
-36.8	2.89	43.43	-11.47	32.52	-10.7
-36.55	2.89	43.8	-11.91	33.13	-11.27
-36.58	2.71	43.65	-11.54	32.89	-10.9
-36.69	3	43.47	-11.84	32.61	-10.88
-36.47	3.3	43.73	-12.33	33.09	-11.32
-36.51	3.22	43.65	-12.15	33.02	-11.27
-36.55	2.89	43.69	-11.76	33.16	-11.1
-36.8	2.67	43.43	-11.45	32.72	-10.81
-36.91	2.93	43.25	-11.8	32.5	-10.83
-36.77	3.15	43.32	-12.08	32.85	-11.05
-36.77	3.11	43.32	-12.02	33.02	-11.07
-36.88	3	43.25	-11.89	33.02	-11.07
-37.02	2.67	42.99	-11.45	32.83	-10.77
-37.06	3	42.81	-11.84	32.78	-11.03
-37.17	3.19	42.66	-12.02	32.78	-11.12
-37.06	3.33	42.7	-12.22	33.13	-11.36
-36.84	3.52	42.88	-12.7	34.08	-12.11
-36.99	3.19	42.66	-11.93	33.68	-11.69
-37.02	3.11	42.55	-12.04	33.82	-11.78
-37.1	3.37	42.33	-12.46	33.82	-11.98
-36.77	3.7	42.52	-13.25	34.98	-12.83
-36.95	3.77	42.26	-12.99	34.56	-12.59
-37.02	3.41	42.15	-12.22	34.58	-12.24
-37.21	2.86	41.89	-11.47	34.52	-11.76
-37.46	2.86	41.49	-11.49	34.21	-11.65
-37.35	3.41	41.46	-12.11	34.43	-12.08
-37.32	3.85	41.46	-12.74	34.61	-12.55
-37.17	3.7	41.6	-12.7	35.18	-12.79
-37.24	3.11	41.53	-12.02	35.27	-12.46
-37.5	2.97	41.16	-11.78	34.87	-12.15
-37.5	3.19	41.13	-12.17	35.05	-12.37
-37.5	3.63	41.02	-12.79	35.11	-12.74
-37.39	3.63	41.09	-12.83	35.71	-12.94
-37.39	3.22	41.09	-12.17	35.99	-12.68
-37.61	3.15	40.83	-12.26	35.57	-12.59
-37.57	3.22	40.72	-12.48	35.71	-12.66
-37.65	3.7	40.58	-13.27	35.64	-13.1
-37.54	3.7	40.69	-13.23	36.15	-13.23
-37.46	3.55	40.8	-13.01	36.52	-13.29
-37.54	3.22	40.69	-11.89	36.21	-12.57
-37.9	3.11	40.21	-12.06	35.44	-12.39
-38.09	3.48	39.95	-12.81	35.02	-12.72
-37.83	3.96	40.21	-13.58	35.75	-13.45
-37.72	3.7	40.47	-13.1	36.32	-13.45
-37.79	3.55	40.39	-12.7	36.15	-13.29
-38.01	3.41	40.17	-12.33	35.64	-12.99
-38.2	3.52	39.95	-12.39	35.16	-12.92
-38.01	3.96	40.03	-12.96	35.42	-13.43
-37.76	4.06	40.32	-13.03	36.06	-13.75
-37.79	3.74	40.36	-12.24	36.19	-13.47
-37.98	3.59	40.14	-11.98	35.73	-13.27
-37.9	3.59	40.14	-12.04	35.77	-13.38
-37.83	3.92	40.06	-12.55	35.82	-13.67
-37.57	4.36	40.28	-13.23	36.43	-14.3
-37.28	4.14	40.58	-12.92	37.38	-14.41
-37.54	3.74	40.28	-12.19	36.78	-13.84
-37.57	3.7	40.21	-12.41	36.61	-13.91
-37.65	3.81	39.99	-12.59	36.25	-13.78
-37.43	4.1	40.14	-13.18	36.67	-14.19
-37.35	4.14	40.21	-13.25	36.91	-14.28
-37.32	3.74	40.25	-12.5	37	-13.82
-37.43	3.63	40.21	-12.37	36.76	-13.71
-37.54	3.63	40.06	-12.48	36.39	-13.58
-37.43	3.81	40.03	-12.74	36.41	-13.65
-37.17	3.88	40.25	-12.88	36.87	-13.84
-37.17	3.85	40.32	-12.88	36.91	-13.93
-37.13	3.74	40.43	-12.79	37.02	-13.95
-37.28	3.59	40.21	-12.55	36.45	-13.56
-37.28	3.66	40.14	-12.7	36.25	-13.49
-37.1	3.66	40.28	-12.72	36.5	-13.51
-36.88	3.85	40.61	-13.07	36.8	-13.86
-36.62	3.85	41.02	-13.12	37.13	-14.06
-36.8	3.44	40.91	-12.74	36.83	-13.69
-37.17	3.33	40.47	-12.46	35.9	-13.14
-36.91	3.52	40.72	-12.77	36.08	-13.29
-36.8	3.81	40.83	-13.18	36.08	-13.56
-36.44	3.99	41.38	-13.51	36.63	-14.06
-36.55	3.7	41.38	-13.21	36.43	-13.84
-36.66	3.63	41.35	-13.14	36.17	-13.73
-36.8	3.44	41.16	-12.81	35.6	-13.23
-36.84	3.63	41.09	-13.14	35.07	-13.27
-36.55	3.88	41.49	-13.71	36.01	-14.11
-36.51	3.77	41.64	-13.23	35.9	-13.95
-36.66	3.44	41.56	-12.41	35.38	-13.23
-36.73	3.41	41.49	-12.5	34.96	-13.07
-36.84	3.52	41.35	-12.74	34.28	-12.9
-36.51	4.17	41.64	-14.15	35.05	-14.28
-36.29	4.14	42.04	-13.75	35.73	-14.46
-36.44	3.59	42	-12.57	35.53	-13.62
-36.66	3.04	41.75	-11.56	34.96	-12.66
-36.8	3.26	41.56	-11.93	34.45	-12.72
-36.58	3.63	41.75	-12.52	34.74	-13.25
-36.18	4.1	42.19	-12.94	35.09	-13.93
-36.07	3.96	42.37	-12.81	35.35	-14.06
-36.51	3.81	41.93	-12.68	34.74	-13.84
-37.06	3.63	41.31	-12.15	33.11	-12.96
-36.91	3.85	41.46	-12.99	33.44	-13.54
-36.25	4.06	42.08	-13.62	35.31	-14.59
-36.14	4.1	42.22	-13.49	35.42	-14.68
-36.33	3.85	42.11	-13.12	35.11	-14.37
-36.58	3.85	41.89	-13.27	34.56	-14.28
-36.95	3.7	41.46	-13.07	33.71	-13.78
-36.69	3.74	41.64	-13.16	34.28	-13.93
-36.44	3.96	41.86	-13.58	34.89	-14.5
-36.44	3.92	41.89	-13.47	34.94	-14.52
-36.44	3.63	41.93	-13.12	35.07	-14.3
-36.77	3.33	41.56	-12.88	34.48	-13.8
-36.8	3.48	41.46	-13.18	34.39	-13.89
-36.66	3.44	41.56	-13.16	34.78	-14
-36.55	3.52	41.71	-13.29	35.13	-14.28
-36.47	3.52	41.82	-13.36	35.4	-14.48
-36.73	3.33	41.53	-13.25	34.67	-14.08
-37.21	3.15	40.98	-13.16	33.99	-13.6
-37.02	3.33	41.13	-13.54	34.28	-13.91
-36.8	3.48	41.35	-13.75	34.74	-14.33
-36.58	3.55	41.6	-14.06	35.27	-14.83
-36.88	3.33	41.31	-14.06	34.85	-14.66
-37.17	3.11	40.98	-14.11	34.34	-14.37
-37.17	3.04	40.87	-14.15	34.3	-14.3
-36.77	3.15	41.27	-14.3	34.91	-14.68
-36.58	3.15	41.49	-14.33	35.68	-15.16
-36.62	3.55	41.46	-15.42	35.73	-16.08
-37.17	3.22	40.76	-15.03	34.61	-15.25
-37.46	3.11	40.39	-15.03	34.17	-14.96
-37.28	3.33	40.5	-15.29	34.52	-15.27
-37.17	3.3	40.54	-15.05	34.8	-15.29
-36.95	3.15	40.87	-14.94	35.53	-15.58
-37.13	3.22	40.65	-15.31	35.18	-15.71
-37.21	3.08	40.58	-15.25	35.22	-15.58
-37.61	2.45	39.99	-14.5	34.85	-14.83
-37.1	2.78	40.47	-14.61	35.46	-15.14
-36.4	3.08	41.27	-15.27	37.31	-16.48
-36.62	3.52	41.02	-16.08	36.78	-16.98
-37.13	3.15	40.43	-15.25	35.6	-15.82
-37.79	2.86	39.59	-14.59	34.19	-14.7
-37.57	3.04	39.7	-14.85	34.69	-15.1
-37.1	3.11	40.25	-14.85	35.97	-15.67
-37.1	3.04	40.21	-14.5	36.1	-15.62
-37.1	3.08	40.28	-14.85	36.25	-15.95
-37.28	2.89	40.03	-14.66	35.88	-15.6
-37.32	2.89	39.84	-14.68	35.73	-15.47
-37.21	3.15	39.84	-14.88	35.93	-15.73
-36.99	3.22	40.1	-14.96	36.47	-16.06
-36.91	3.15	40.17	-14.85	36.76	-16.24
-36.99	3.22	40.06	-15.31	36.39	-16.41
-37.06	3.04	39.88	-15.07	36.17	-16.06
-37.02	3.19	39.84	-15.16	36.25	-16.11
-36.88	3.33	39.92	-15.25	36.58	-16.37
-36.8	3.37	39.95	-15.16	36.76	-16.63
-36.73	3.19	40.06	-14.79	37.07	-16.61
-36.8	3.11	39.92	-14.96	36.58	-16.5
-36.8	3.19	39.81	-15.12	36.5	-16.44
-36.73	3.3	39.77	-15.1	36.58	-16.52
-36.33	3.48	40.17	-15.38	37.44	-17.25
-36.33	3.37	40.21	-14.96	37.49	-17.2
-36.51	3.37	39.99	-15.25	36.8	-17.25
-36.66	3.37	39.73	-15.29	36.28	-16.98
-36.55	3.41	39.81	-15.21	36.41	-16.96
-36.33	3.37	40.03	-14.94	36.83	-17.03
-36.14	3.48	40.28	-14.88	37.07	-17.31
-36.14	3.52	40.39	-15.18	36.87	-17.69
-36.25	3.55	40.17	-15.51	36.39	-17.69
-36.44	3.44	39.95	-15.29	35.77	-17.23
-36.22	3.41	40.17	-14.99	36.1	-17.18
-35.89	3.33	40.54	-14.72	36.61	-17.29
-35.71	3.52	40.91	-15.05	36.67	-17.78
-36.11	3.48	40.5	-15.36	35.97	-17.78
-36.18	3.48	40.36	-15.49	35.44	-17.6
-35.85	3.52	40.69	-15.58	35.77	-17.69
-35.74	3.33	40.83	-15.05	35.99	-17.45
-35.38	3.41	41.42	-15.07	36.3	-17.8
-35.52	3.63	41.35	-15.6	35.99	-18.22
-35.85	3.66	40.94	-15.84	35.29	-18.13
-35.82	3.63	40.98	-15.73	34.98	-17.78
-35.6	3.55	41.16	-15.38	35.29	-17.62
-35.34	3.48	41.53	-14.96	35.73	-17.71
-35.27	3.74	41.75	-15.6	35.55	-18.44
-35.45	3.81	41.64	-15.93	35.05	-18.59
-35.63	3.74	41.38	-15.89	34.34	-18.11
-35.67	3.63	41.31	-15.53	34.08	-17.62
-35.34	3.52	41.75	-15.03	35.05	-17.67
-35.19	3.7	42.04	-15.21	35.09	-18.17
-35.41	3.77	41.93	-15.36	34.58	-18.37
-35.71	3.81	41.6	-15.53	33.73	-18.15
-35.67	3.74	41.6	-15.42	33.55	-17.93
-35.34	3.52	41.93	-14.63	34.43	-17.62
-35.01	3.7	42.41	-14.68	34.98	-18.15
-35.01	3.96	42.48	-15.18	34.87	-18.79
-35.49	3.44	42.08	-15.07	34.21	-18.5
-35.85	3.26	41.64	-14.96	33.35	-18.04
-35.82	3.11	41.56	-14.44	33.2	-17.29
-35.19	3.19	42.19	-14.68	34.34	-17.8
-35.19	3.11	42.3	-14.68	34.34	-18
-35.3	3.33	42.22	-15.36	33.95	-18.48
-35.56	3.3	42	-16.06	33.2	-18.61
-35.6	3.04	41.89	-15.8	33.11	-17.91
-35.49	3	42	-15.8	33.53	-17.84
-35.38	2.86	42.15	-15.58	33.82	-17.8
-35.34	2.89	42.3	-15.8	33.88	-18.06
-35.38	3.11	42.3	-16.96	33.57	-18.9
-35.56	3.04	42.08	-17.03	33.05	-18.41
-35.56	2.89	42	-16.61	33.18	-17.89
-35.41	2.82	42.19	-16.22	33.79	-17.82
-35.3	2.82	42.3	-15.97	34.12	-17.86
-35.34	3.04	42.37	-16.7	33.97	-18.61
-35.52	3.19	42.11	-17.2	33.38	-18.79
-35.67	3.11	41.93	-16.98	33.16	-18.35
-35.93	2.82	41.64	-16	32.96	-17.49
-35.74	2.71	41.82	-15.42	33.42	-17.27
-35.74	3.04	41.97	-15.91	33.42	-17.95
-35.78	3.33	41.93	-16.85	33.22	-18.74
-35.96	3.37	41.71	-17.07	32.87	-18.7
-35.89	3.19	41.71	-16.57	33.2	-18.24
-35.89	2.97	41.64	-15.78	33.44	-17.62
-35.78	2.97	41.82	-15.75	33.82	-17.93
-36	3.22	41.64	-16.48	33.18	-18.48
-36.14	3.33	41.49	-16.92	32.89	-18.65
-36.14	3.15	41.35	-16.63	33.02	-18.24
-36.33	2.86	41.02	-15.84	32.98	-17.45
-35.89	2.97	41.49	-15.69	33.79	-17.69
-35.82	3.37	41.71	-16.5	33.95	-18.68
-36.07	3.48	41.49	-16.92	33.55	-18.96
-36.29	3.37	41.2	-16.79	33.2	-18.61
-36.44	3.08	40.87	-16.24	33.09	-17.97
-36.22	2.93	41.09	-15.6	33.66	-17.67
-36.22	3.11	41.16	-15.78	33.73	-18.13
-36.33	3.33	41.09	-16.33	33.46	-18.74
-36.55	3.41	40.76	-16.68	33.02	-18.79
-36.44	3.3	40.72	-16.7	33.18	-18.74
-36.25	3.08	40.87	-16.08	33.75	-18.26
-36.18	3	40.98	-15.58	34.04	-18.15
-36.18	3.26	41.05	-16.35	34.04	-18.96
-36.4	3.41	40.83	-17.03	33.35	-19.34
-36.69	3.52	40.5	-17.49	32.72	-19.29
-36.55	3.08	40.5	-16.44	33.27	-18.19
-36.29	2.93	40.8	-15.84	34.04	-18.06
-36.18	3.08	40.94	-15.97	34.17	-18.46
-36.25	3.22	40.83	-16.52	33.82	-18.92
-36.33	3.33	40.76	-17.16	33.55	-19.31
-36.25	3.15	40.72	-16.74	33.77	-18.83
-36	2.89	40.87	-15.95	34.43	-18.28
-35.93	2.93	41.02	-15.8	34.74	-18.44
-36	3.11	40.98	-16.33	34.37	-19.07
-36.18	3.33	40.87	-17.05	33.82	-19.67
-36.22	3.26	40.72	-17.09	33.6	-19.45
-36.04	3.04	40.83	-16.48	34.08	-18.85
-35.93	2.97	40.91	-16.06	34.3	-18.57
-35.96	3.04	40.94	-16.33	34.12	-18.98
-36.04	3.11	40.91	-16.7	33.73	-19.38
-36.11	3.22	40.83	-17.51	33.16	-19.84
-35.89	3.04	40.91	-16.83	33.79	-19.12
-35.78	2.86	40.94	-16.28	34.1	-18.65
-35.74	2.93	41.05	-16.33	33.99	-18.92
-35.85	3.04	41.05	-16.72	33.62	-19.38
-36	3.26	40.91	-17.95	32.76	-20.24
-35.78	3.04	40.94	-17.47	33.16	-19.58
-35.49	2.75	41.16	-16.81	33.79	-18.92
-35.49	2.6	41.24	-16.39	33.88	-18.7
-35.6	2.78	41.27	-16.52	33.64	-18.94
-35.74	3.15	41.16	-17.49	32.87	-19.86
-35.56	3.08	41.24	-17.78	32.94	-20.04
-35.34	2.93	41.35	-17.49	33.33	-19.64
-35.19	2.71	41.49	-16.96	33.64	-19.12
-35.34	2.64	41.53	-16.48	33.62	-18.79
-35.49	3.04	41.49	-17.16	33	-19.6
-35.45	3.26	41.6	-17.89	32.7	-20.37
-35.3	3.19	41.64	-17.73	32.81	-20.08
-35.12	2.97	41.71	-17.12	33.16	-19.56
-35.08	2.64	41.86	-16.24	33.35	-18.81
-35.19	2.86	41.89	-16.48	32.96	-19.31
-35.23	3	41.93	-16.94	32.59	-19.93
-35.27	3	41.93	-17.38	32.21	-20.21
-35.08	2.86	42	-17.31	32.34	-20.04
-34.79	2.31	42.22	-16.41	32.89	-19.18
-34.97	2.93	42.3	-16.87	32.65	-19.64
-35.08	3.48	42.33	-18.22	32.01	-20.98
-35.23	3.15	42.22	-18.57	31.22	-21.25
-35.27	2.38	42.11	-17.75	31.2	-20.26
-35.41	0.7	41.46	-14.77	31.05	-17.6
-35.16	2.53	42.19	-16.83	31.68	-19.05
-35.27	3.08	42.37	-18.24	31.46	-20.26
-34.75	3.59	43.1	-20.54	32.59	-22.85
-35.05	2.97	42.7	-20.08	31.75	-22.19
-35.12	2.01	42.33	-18.41	31.68	-20.1
-35.05	1.98	42.44	-17.86	32.01	-19.31
-35.16	2.23	42.44	-18.08	31.77	-19.45
-34.97	2.64	42.81	-19.07	32.15	-20.72
-34.83	3.15	43.03	-20.79	32.1	-22.59
-35.01	2.53	42.7	-19.38	31.71	-21.01
-34.86	2.09	42.74	-18.04	32.32	-19.58
-35.01	2.12	42.7	-17.67	32.15	-19.27
-35.27	2.49	42.63	-18.19	31.46	-19.95
-35.41	2.97	42.63	-18.98	30.94	-20.87
-35.52	2.82	42.52	-18.85	30.61	-20.83
-35.38	2.38	42.63	-17.86	31.2	-19.93
-35.41	2.23	42.63	-17.25	31.29	-19.36
-35.56	2.38	42.63	-17.31	30.96	-19.58
-35.78	2.89	42.55	-18	30.43	-20.26
-35.96	2.93	42.44	-18.5	29.64	-20.92
-35.89	2.34	42.44	-17.56	30.08	-19.89
-35.82	2.2	42.48	-17.16	30.52	-19.29
-35.82	2.49	42.52	-17.64	30.54	-19.64
-35.96	2.64	42.48	-18.02	30.3	-19.89
-36.07	2.75	42.41	-18.74	29.84	-20.74
-36.14	2.23	42.3	-18.08	29.93	-20.08
-36.07	1.61	42.26	-17.51	30.32	-19.36
-36.07	2.01	42.26	-17.71	30.52	-19.27
-36.07	2.2	42.37	-17.93	30.72	-19.4
-36.33	2.45	42.26	-18.72	30.17	-20.13
-36.44	2.09	42.11	-18.61	29.88	-20.04
-36.44	1.83	42.04	-18.39	29.99	-19.69
-36.25	1.35	42.11	-17.71	30.59	-18.87
-36.25	2.01	42.15	-18.26	30.76	-19.09
-36.51	2.31	42	-18.81	30.39	-19.56
-36.73	2.34	41.82	-19.42	29.84	-20.24
-36.77	1.79	41.75	-18.52	29.99	-19.53
-36.51	1.5	41.78	-18	30.76	-19.01
-36.51	1.83	41.67	-18.24	30.98	-18.94
-36.66	2.09	41.64	-18.65	30.92	-19.29
-36.84	2.16	41.49	-19.2	30.48	-19.97
-36.88	1.87	41.38	-19.07	30.59	-20.15
-36.73	1.46	41.31	-18.3	31.16	-19.38
-36.66	1.46	41.27	-18.22	31.6	-19.14
-36.66	1.94	41.27	-19.12	31.77	-19.64
-36.95	1.98	41.05	-19.53	31.2	-19.97
-37.06	1.61	40.94	-19.29	31.14	-20
-36.91	1.32	40.94	-18.87	31.57	-19.82
-36.69	1.46	40.98	-18.9	32.01	-19.89
-36.62	1.9	41.02	-19.51	32.39	-20.08
-36.8	2.89	40.91	-20.59	31.99	-20.87
-37.21	2.86	40.65	-20.85	31.29	-21.31
-37.35	2.42	40.43	-20.3	30.83	-21.2
-36.84	1.79	40.65	-19.25	31.49	-20.65
-36.55	1.72	40.87	-18.48	32.56	-19.97
-36.62	2.12	40.83	-18.74	32.65	-20.13
-36.8	2.2	40.8	-18.94	32.3	-20.63
-36.95	2.12	40.65	-18.79	31.9	-20.76
-36.8	1.98	40.69	-18.52	32.1	-20.83
-36.55	1.68	40.76	-17.67	33.05	-20.04
-36.55	2.01	40.76	-18.13	33.13	-20.08
-36.8	2.2	40.61	-18.61	32.43	-20.37
-36.99	2.2	40.5	-18.7	31.93	-20.48
-36.84	2.09	40.61	-18.81	32.04	-20.94
-36.66	1.9	40.69	-18.48	32.37	-20.61
-36.25	1.72	40.94	-18.13	33	-20.15
-36.4	2.05	40.91	-18.52	32.85	-20.26
-36.62	2.16	40.83	-18.76	32.52	-20.32
-36.73	2.23	40.72	-19.18	31.95	-20.83
-36.44	1.9	40.83	-18.79	32.39	-20.68
-36.25	1.68	40.94	-18.46	32.78	-20.21
-36.4	1.87	40.83	-18.44	32.72	-19.82
-36.51	2.12	40.87	-18.72	32.61	-19.84
-36.69	2.2	40.8	-18.98	32.12	-20.15
-36.51	2.05	40.91	-18.96	32.17	-20.35
-36.33	1.94	40.98	-18.65	32.48	-20.08
-36.07	1.72	41.24	-18.08	33.09	-19.38
-36.14	1.9	41.24	-17.97	33.09	-18.98
-36.36	2.16	41.2	-18.41	32.37	-19.47
-36.29	2.09	41.31	-18.46	32.12	-19.97
-36.18	2.01	41.38	-18.28	32.17	-19.89
-35.82	1.72	41.67	-17.69	32.74	-19.36
-35.89	2.09	41.6	-17.62	32.74	-19.05
-36.11	2.67	41.67	-18.26	32.41	-19.56
-36.36	2.82	41.64	-18.81	31.64	-20.28
-36.29	2.53	41.67	-18.41	31.49	-20.24
-35.96	2.16	41.86	-17.42	32.17	-19.38
-35.93	2.23	41.89	-17.42	32.21	-19.09
-35.96	2.56	41.97	-18	31.99	-19.36
-35.85	2.6	42.33	-18.39	32.06	-20.1
-35.56	2.34	42.74	-18.5	32.28	-20.63
-35.96	1.87	42.19	-17.67	31.86	-19.75
-36.47	1.72	41.6	-16.85	30.72	-18.37
-36.44	2.16	41.71	-17.38	30.74	-18.3
-36.04	2.42	42.33	-18.24	31.46	-19.58
-36.07	2.42	42.41	-18.46	31	-19.97
-36.25	1.94	42.26	-17.58	30.63	-19.16
-36.22	1.68	42.22	-17.16	30.63	-18.68
-36.25	1.83	42.22	-17.34	30.72	-18.37
-36.25	2.23	42.33	-18.19	30.65	-18.85
-36.22	2.31	42.52	-18.61	30.67	-19.42
-36.07	2.16	42.7	-18.76	30.78	-19.93
-36.36	1.76	42.37	-18.02	30.21	-19.14
-36.66	1.5	41.97	-17.29	29.86	-17.95
-36.66	2.16	42.04	-18.11	29.95	-18.33
-36.33	2.38	42.44	-18.76	30.5	-19.25
-36.47	2.34	42.41	-18.94	30.19	-19.62
-36.58	2.12	42.26	-18.76	29.99	-19.62
-36.88	2.09	41.86	-18.5	29.62	-19.14
-36.77	2.27	41.89	-18.54	29.95	-19.01
-36.62	2.49	42.08	-18.94	30.32	-19.45
-36.66	2.53	42.04	-19.12	30.3	-19.89
-36.73	2.38	41.93	-19.05	30.23	-20.02
-36.95	1.98	41.56	-18.48	30.15	-19.53
-37.13	2.09	41.13	-18.15	30.1	-18.94
-36.8	2.27	41.46	-18.3	30.81	-19.18
-36.66	2.6	41.64	-18.87	31.16	-20.02
-36.66	2.78	41.71	-19.75	31.51	-21.23
-37.1	2.12	41.05	-18.17	30.63	-19.78
-37.39	1.83	40.5	-17.42	30.52	-18.83
-37.35	1.98	40.43	-17.47	30.83	-18.79
-37.02	2.45	40.83	-18.35	31.57	-19.89
-36.91	2.75	41.02	-19.29	32.04	-21.07
-37.17	2.71	40.69	-19.49	31.46	-21.29
-37.43	2.42	40.25	-18.54	31.11	-20.28
-37.43	2.45	40.1	-18.52	31.35	-20.06
-37.32	2.6	40.17	-18.74	31.88	-20.32
-37.13	2.89	40.36	-19.64	32.56	-21.31
-37.17	2.93	40.36	-20.19	32.5	-22.13
-37.54	2.31	39.84	-18.57	31.82	-20.57
-37.68	2.31	39.59	-18.65	31.82	-20.37
-37.35	2.6	39.88	-19.16	32.67	-20.9
-37.1	2.89	40.14	-19.78	33.35	-21.58
-37.32	2.78	39.95	-19.89	33.05	-21.8
-37.43	2.53	39.88	-19.78	32.96	-21.8
-37.76	2.2	39.29	-19.2	32.54	-21.07
-37.76	2.12	39.11	-18.92	32.56	-20.74
-37.35	2.38	39.59	-19.09	33.2	-20.96
-37.24	2.78	39.88	-20	33.71	-21.91
-37.43	2.56	39.7	-19.95	33.46	-21.97
-37.79	2.38	39.18	-19.36	32.67	-21.18
-38.16	2.16	38.75	-18.83	32.21	-20.59
-37.79	2.49	39.04	-18.74	32.65	-20.59
-37.39	2.93	39.66	-19.4	33.38	-21.49
-37.5	2.86	39.7	-19.6	33.4	-21.86
-37.79	2.27	39.4	-18.85	33	-21.31
-37.83	2.09	39.29	-18.44	32.83	-21.03
-37.83	2.34	39.15	-18.41	32.74	-20.85
-37.61	2.82	39.44	-19.12	33.27	-21.58
-37.65	3	39.4	-19.25	33.18	-21.75
-37.68	2.6	39.37	-18.72	33.16	-21.51
-37.87	2.27	39.15	-18.13	32.81	-20.96
-37.9	2.49	39.04	-18.44	32.59	-20.94
-37.61	2.89	39.26	-19.03	33.07	-21.42
-37.32	3.04	39.62	-19.29	33.64	-21.86
-37.32	2.71	39.62	-18.83	33.57	-21.64
-37.39	2.6	39.59	-18.76	33.4	-21.62
-37.54	2.45	39.4	-18.46	33	-21.14
-37.5	2.67	39.4	-18.57	32.98	-21.09
-37.46	2.82	39.37	-18.59	32.94	-21.12
-37.32	2.86	39.55	-18.63	33.18	-21.38
-37.24	2.75	39.7	-18.5	33.29	-21.45
-37.35	2.64	39.59	-18.35	33.02	-21.25
-37.32	2.71	39.55	-18.35	32.94	-21.12
-37.28	2.93	39.55	-18.46	32.94	-21.18
-36.91	3.15	39.99	-18.61	33.29	-21.56
-36.91	3.08	40.1	-18.54	33.33	-21.73
-37.06	2.82	39.99	-18.3	33	-21.51
-37.21	2.78	39.77	-18.13	32.45	-21.05
-37.13	2.89	39.84	-18.22	32.48	-21.03
-36.91	3.26	40.1	-18.81	32.74	-21.71
-36.77	3.33	40.32	-18.65	32.87	-21.82
-36.77	3.04	40.47	-18.33	32.74	-21.62
-36.95	2.82	40.32	-17.86	32.06	-20.92
-36.95	2.97	40.32	-18.17	31.79	-20.9
-36.84	3.04	40.47	-18.08	32.08	-20.96
-36.47	3.22	40.94	-18.24	32.63	-21.4
-36.04	3.41	41.6	-18.52	32.94	-21.97
-36.73	2.38	41.05	-17.75	32.21	-21.05
-36.99	2.49	40.72	-17.42	31.46	-20.37
-36.88	2.82	40.87	-17.56	31.2	-20.26
-36.69	3.19	41.13	-17.93	31.31	-20.72
[truncated: 9,198 more rows]
