# Supplementary material for: SmartEye and Polhemus data for vestibulo–ocular reflex and optokinetic reflex model
Source: Data Brief. 2018 Mar 27;18:882–5. doi: 10.1016/j.dib.2018.03.097 (PMC5996827; doi:10.1016/j.dib.2018.03.097)
Supplement: Supplementary file 2 — Supplementary material [file mmc2.zip › SmartEye_and_Polhemus_data/S30_MW/20160325_093145_S30_tree_MWL2s.log]

FrameNumber	EstimatedDelay	TimeStamp	UserTimeStamp	FrameRate	RealTimeClock	HeadPosition.x	HeadPosition.y	HeadPosition.z	HeadPositionQ	HeadRotationRodrigues.x	HeadRotationRodrigues.y	HeadRotationRodrigues.z	HeadNoseDirection.x	HeadNoseDirection.y	HeadNoseDirection.z	HeadUpDirection.x	HeadUpDirection.y	HeadUpDirection.z	HeadLeftEarDirection.x	HeadLeftEarDirection.y	HeadLeftEarDirection.z	HeadHeading	HeadPitch	HeadRoll	HeadRotationQ	EyePosition.x	EyePosition.y	EyePosition.z	GazeOrigin.x	GazeOrigin.y	GazeOrigin.z	GazeDirection.x	GazeDirection.y	GazeDirection.z	GazeDirectionQ	GazeHeading	GazePitch	LeftEyePosition.x	LeftEyePosition.y	LeftEyePosition.z	LeftGazeOrigin.x	LeftGazeOrigin.y	LeftGazeOrigin.z	LeftGazeDirection.x	LeftGazeDirection.y	LeftGazeDirection.z	LeftGazeDirectionQ	LeftGazeHeading	LeftGazePitch
116681	8951871	19481794681	0	59.9979720685441	131036168761354160	0.0574959796709507	-0.0778164057375248	-0.0989577922280447	1	0.45522478313246	0.384928884954868	-0.0787558670418066	0.344754081055805	-0.442987924429471	0.8275906732226	0.159100628389492	0.896461174796851	0.413575086444915	0.925111676308021	0.0109115027158935	-0.379538305664982	-0.394713521722681	-0.458928714586176	0.0121711505401181	1	0.0832810688564701	-0.0688948848920102	-0.074688315282092	0	0	0	0	0	0	0	0	0	0.114344132939071	-0.0686766834146842	-0.0432323779444659	0	0	0	0	0	0	0	0	0
116682	8986761	19481960006	0	60.0404792911381	131036168761519594	0.0585959256765422	-0.0797670422140803	-0.0980822882691886	1	0.448894227501099	0.379396697974099	-0.0726615730170013	0.341767337966015	-0.436496223714225	0.832265662744081	0.151182608341617	0.899593920031246	0.409725027277857	0.927544557223344	0.0142065381439915	-0.373442456931874	-0.389650934852821	-0.451700621082017	0.0157908551877812	1	0.0841644381421985	-0.070569502099587	-0.0736948383391072	0	0	0	0	0	0	0	0	0	0.115016530167358	-0.0700008109942686	-0.0420357481666007	0	0	0	0	0	0	0	0	0
116683	9061895	19482127725	0	60.0455986275978	131036168761687311	0.0586712799333811	-0.079865234150103	-0.0980971478163353	1	0.449805307461163	0.38014961087916	-0.0706671845229026	0.34281430579647	-0.436932245229039	0.831606015382522	0.149614802095152	0.899344472918054	0.41084660157506	0.927412401650589	0.0164235230951999	-0.373679682554228	-0.391006214620642	-0.452185304699975	0.0182596305098229	1	0.0842285141614652	-0.0706527251565263	-0.0737058223887289	0	0	0	0	0	0	0	0	0	0.115088711260057	-0.0700665515175672	-0.0420539926299005	0	0	0	0	0	0	0	0	0
116684	9094065	19482292909	0	60.0552628528772	131036168761852498	0.0586712799333811	-0.079865234150103	-0.0980971478163353	1	0.449805307461163	0.38014961087916	-0.0706671845229026	0.34281430579647	-0.436932245229039	0.831606015382522	0.149614802095152	0.899344472918054	0.41084660157506	0.927412401650589	0.0164235230951999	-0.373679682554228	-0.391006214620642	-0.452185304699975	0.0182596305098229	1	0.0842285141614652	-0.0706527251565263	-0.0737058223887289	0	0	0	0	0	0	0	0	0	0.115088711260057	-0.0700665515175672	-0.0420539926299005	0	0	0	0	0	0	0	0	0
116685	9124438	19482459779	0	60.0401548555674	131036168762019368	0.0587049202313296	-0.0799690221974027	-0.0979913148631286	1	0.45098819373413	0.380412942866792	-0.0694685268589858	0.343218555390825	-0.437753799452139	0.831007000151414	0.148741252986817	0.898917999647881	0.412095219056184	0.927403398147401	0.0178337033245914	-0.373637385884206	-0.391675816178864	-0.453098858632051	0.0198364747036229	1	0.0842524093813289	-0.0707661610373474	-0.0735869576462387	0	0	0	0	0	0	0	0	0	0.11511175605648	-0.0701937495418225	-0.0419334964695142	0	0	0	0	0	0	0	0	0
116686	9173039	19482626540	0	60.030171164027	131036168762186132	0.0587268181154925	-0.0802318240632038	-0.0975155623949548	1	0.453732285203424	0.380481282364783	-0.0672028181951983	0.343556073261094	-0.43975841673338	0.829808266672229	0.147088630825711	0.897882140119659	0.414936859215904	0.927541998621753	0.0204987162108333	-0.373156325722172	-0.392532676331611	-0.45532966677171	0.0228261093678282	1	0.0839450617093398	-0.0703060743382322	-0.0714595190951333	0.119689954750417	-0.0804317383414732	-0.0350219516527393	0.429857959250822	-0.806497225601436	0.405936398917251	0.704913764804519	-0.814011698862575	-0.938203469512196	0.114532078587299	-0.0702364036445277	-0.039992008383119	0.119689954750417	-0.0804317383414732	-0.0350219516527393	0.429857959250822	-0.806497225601436	0.405936398917251	0.704913764804519	-0.814011698862575	-0.938203469512196
116687	9192606	19482792976	0	60.0357212541462	131036168762352565	0.0587343538494134	-0.0802433050496391	-0.0974972906434726	1	0.453830039599052	0.380556279868191	-0.0670163359185753	0.343657357482464	-0.439809547950706	0.829739225407335	0.146945415576742	0.897852261279462	0.415052239791976	0.927527177763082	0.0207093806462836	-0.373181532319191	-0.392666283274365	-0.455386599199336	0.0230613767310418	1	0.0834402159368872	-0.0705014160915991	-0.0710438177115082	0.119674866928113	-0.0804560625579934	-0.0346040682313098	0.466770128022856	-0.79441392095645	0.388628575604169	0.694280975876279	-0.87649634949148	-0.918042034744163	0.11403635129955	-0.0704198592116579	-0.0393718521921721	0.119674866928113	-0.0804560625579934	-0.0346040682313098	0.466770128022856	-0.79441392095645	0.388628575604169	0.694280975876279	-0.87649634949148	-0.918042034744163
116688	9220024	19482960729	0	59.9986920285138	131036168762520315	0.0582191403779777	-0.0805795059265273	-0.0956442928333334	1	0.457635123606456	0.387191783998311	-0.0527188223380235	0.352539201266874	-0.440412470962189	0.825683333361582	0.135548879093223	0.897058950080676	0.420608774821361	0.925927973951908	0.0363606311982432	-0.375945862528343	-0.403535191050793	-0.456058048034261	0.0405109809799847	1	0.0828613609734483	-0.0706748265245989	-0.0692132318922234	0	0	0	0	0	0	0	0	0	0.113558884462372	-0.0703652292160478	-0.0376326363614744	0	0	0	0	0	0	0	0	0
116689	9260794	19483126240	0	60.0343156148054	131036168762685832	0.0582191403779777	-0.0805795059265273	-0.0956442928333334	1	0.457635123606456	0.387191783998311	-0.0527188223380235	0.352539201266874	-0.440412470962189	0.825683333361582	0.135548879093223	0.897058950080676	0.420608774821361	0.925927973951908	0.0363606311982432	-0.375945862528343	-0.403535191050793	-0.456058048034261	0.0405109809799847	1	0.0828613609734483	-0.0706748265245989	-0.0692132318922234	0	0	0	0	0	0	0	0	0	0.113558884462372	-0.0703652292160478	-0.0376326363614744	0	0	0	0	0	0	0	0	0
116690	9313963	19483292842	0	60.076766091712	131036168762852434	0.0582191403779777	-0.0805795059265273	-0.0956442928333334	1	0.457635123606456	0.387191783998311	-0.0527188223380235	0.352539201266874	-0.440412470962189	0.825683333361582	0.135548879093223	0.897058950080676	0.420608774821361	0.925927973951908	0.0363606311982432	-0.375945862528343	-0.403535191050793	-0.456058048034261	0.0405109809799847	1	0.0827440360964063	-0.0706083111988777	-0.0694021569659011	0.118944799131282	-0.0805652749662839	-0.0338259109499508	0.471884187822431	-0.803339881645771	0.363277232758294	0.693165612764795	-0.91471552140997	-0.932882528453243	0.113244009406257	-0.0704152164027604	-0.0382674543380191	0.118944799131282	-0.0805652749662839	-0.0338259109499508	0.471884187822431	-0.803339881645771	0.363277232758294	0.693165612764795	-0.91471552140997	-0.932882528453243
116691	9372302	19483459203	0	60.0773074792643	131036168763018795	0.0584409798211655	-0.08034559060572	-0.0943849916590273	1	0.467251439536701	0.383887328413026	-0.0400279466586603	0.35174631634095	-0.446619733055362	0.82268179935266	0.124596444800759	0.893361735856555	0.431718119668811	0.927766271688933	0.0493520308895125	-0.369883930664062	-0.404037490365979	-0.462983760727975	0.0551869601571649	1	0.0821598211594692	-0.0706208475624121	-0.0689633586147364	0.118254703379008	-0.0802920908471134	-0.0339935351490811	0.498456183489788	-0.784226480925653	0.369500013201301	0.672104507715751	-0.932893702193651	-0.901448486048436	0.112203619569654	-0.0703909370640818	-0.038532426918768	0.118254703379008	-0.0802920908471134	-0.0339935351490811	0.498456183489788	-0.784226480925653	0.369500013201301	0.672104507715751	-0.932893702193651	-0.901448486048436
116692	9396697	19483625796	0	60.0315766092965	131036168763185385	0.0557934665937059	-0.0822417243318361	-0.0940190793348745	1	0.446262173848786	0.40737479048179	-0.0216713379776452	0.378313610626433	-0.423845910728825	0.822941951764062	0.108537197010159	0.903194054338673	0.415283249207631	0.919292384869998	0.0677874926938747	-0.387693650907915	-0.430898324165668	-0.437687302268357	0.074912627379868	1	0.0557356945121564	-0.0733141539616686	-0.0559552788143879	0.0626913863712549	-0.0838618096082674	-0.00443457865932907	0.174831894643262	-0.786564613873061	0.592241434567162	0.624364234383832	-0.287050780848462	-0.905225809013354	0.0507597417695642	-0.072553079060575	-0.100022558926119	0	0	0	0	0	0	0	0	0
116693	9460858	19483792305	0	60.0752141681385	131036168763351894	0.0559382340561252	-0.0826243943593042	-0.0941284163588702	1	0.451361338788232	0.409066024120674	-0.0158202579068785	0.380755462528883	-0.427079564435457	0.820139209766267	0.104356071572015	0.90112833330904	0.420805818916194	0.918768245032703	0.0746376081428969	-0.387677880940136	-0.434646686354845	-0.441260498428542	0.0826382060075659	1	0.083028789011611	-0.0735250237431842	-0.069174213515559	0.119075024417119	-0.0794151292550222	-0.0265360050638575	0.433796775349984	-0.603994780517355	0.668588560180136	0.626707034666368	-0.575548558927475	-0.64850399110153	0.113805561834444	-0.0718466642983103	-0.0349146148703118	0.119075024417119	-0.0794151292550222	-0.0265360050638575	0.433796775349984	-0.603994780517355	0.668588560180136	0.626707034666368	-0.575548558927475	-0.64850399110153
116694	9503010	19483959051	0	60.0188939478148	131036168763518640	0.0570151154720418	-0.0821292368528359	-0.0941307163154107	1	0.455259629007042	0.393936540943102	-0.0015029431708861	0.370235170800334	-0.428539497894082	0.824184334385904	0.0884095416850592	0.899460740995751	0.427965101785662	0.924721401959252	0.0855819732891334	-0.370898981673518	-0.422200125150289	-0.44287570358617	0.0948625113149322	1	0.0835722205479246	-0.0729281361742726	-0.0686440498537947	0	0	0	0	0	0	0	0	0	0.113725928408483	-0.0711765460836178	-0.0338396991085219	0	0	0	0	0	0	0	0	0
116695	9544133	19484125514	0	60.0335587593465	131036168763685103	0.0562932335790272	-0.0814359542261951	-0.0933628793644614	1	0.467532605254124	0.396555905914751	-0.00332861000873645	0.371423321485781	-0.43943030557937	0.817891021343853	0.0929580036146775	0.894081861688097	0.438151154471058	0.923798422720262	0.0867100405879755	-0.372931418682829	-0.426277520861026	-0.454964366763684	0.0966798638102789	1	0.0829678306350357	-0.0726213948402769	-0.0678558315956295	0	0	0	0	0	0	0	0	0	0.113240929752938	-0.0713806631036482	-0.0331326068726911	0	0	0	0	0	0	0	0	0
116696	9607372	19484292357	0	60.0306036017162	131036168763851948	0.0563264383619131	-0.0816970346170937	-0.093356994395381	1	0.464733362630805	0.395862605171481	0.00751149368751693	0.373416409094543	-0.434954688969243	0.819374519961785	0.082109849200043	0.895297015840853	0.437836985750187	0.924022812534021	0.0962167967151939	-0.370032660648468	-0.427611656564755	-0.449987955860582	0.107058237263146	1	0.0828211661731998	-0.0725915988179171	-0.0677749014538932	0	0	0	0	0	0	0	0	0	0.112969176030822	-0.071007125220169	-0.0329549160116991	0	0	0	0	0	0	0	0	0
116697	9675587	19484458670	0	60.0350364472706	131036168764018261	0.0559958062864993	-0.080784641304135	-0.0928775424454796	1	0.477611647199073	0.398143939514039	0.0101437064298114	0.375318275855709	-0.445461583107941	0.812834650949173	0.0825517112898701	0.889522482884117	0.449371747450581	0.923212546909872	0.101556538039861	-0.370627660610411	-0.432573913355321	-0.461689756643177	0.113677512664371	1	0.0825393971374788	-0.0719990443733845	-0.0672310475361198	0	0	0	0	0	0	0	0	0	0.112758382006158	-0.0708536172434113	-0.0324538744356312	0	0	0	0	0	0	0	0	0
116698	9755507	19484626428	0	60.0348562375315	131036168764186016	0.0558017372798527	-0.0816191037649149	-0.0930734862674971	1	0.461390703068556	0.395652308682608	0.0118771784064452	0.374385578102755	-0.431214255512242	0.820907853995617	0.077339537574804	0.896728852226291	0.435770537683119	0.924042225678232	0.099657570851097	-0.36907226085914	-0.427884344133015	-0.445838153732941	0.110680388909583	1	0.0822402613789945	-0.0722524112711938	-0.0673308193344248	0.117597400601744	-0.0786168092371903	-0.0244494336888795	0.371926777579919	-0.64006025903218	0.672304497178679	0.625918314710941	-0.505305735576219	-0.694576692186049	0.113128781933006	-0.0705676594587563	-0.0328454229121777	0.117597400601744	-0.0786168092371903	-0.0244494336888795	0.371926777579919	-0.64006025903218	0.672304497178679	0.625918314710941	-0.505305735576219	-0.694576692186049
116699	9818556	19484792678	0	60.0082331295854	131036168764352270	0.0558031205262024	-0.0816248852270927	-0.0930717727006666	1	0.461441324903665	0.395667907359438	0.0121341047319156	0.374453840641046	-0.431207623323766	0.820880202475757	0.0771109886130508	0.89670377928716	0.435862624742295	0.924033666412803	0.0999115498808526	-0.369025020203398	-0.427965898095313	-0.445830803020752	0.110963230282564	1	0.0833690270414455	-0.0701749013207475	-0.0681603334468847	0.115443394437525	-0.077593606979307	-0.0276132259923576	0.190038145595566	-0.754077677285986	0.628690989149337	0.621517364999059	-0.293543482092636	-0.85424868634377	0.113341805349523	-0.0680497682036114	-0.0353429391001463	0.115443394437525	-0.077593606979307	-0.0276132259923576	0.190038145595566	-0.754077677285986	0.628690989149337	0.621517364999059	-0.293543482092636	-0.85424868634377
116700	9876014	19484958454	0	60.0379920413638	131036168764518043	0.055866391612603	-0.0815948585681388	-0.0929884296482045	1	0.45831396970344	0.396764744320328	0.0208398869948582	0.377510519430796	-0.426714455398158	0.821827586099022	0.0685824850240416	0.897944338045914	0.434732571265614	0.923462100179005	0.107753140675987	-0.368248571222541	-0.430606164641802	-0.440856750844414	0.119428728527378	1	0.0827907506548487	-0.0696768159492977	-0.0671783269363656	0.114531680117817	-0.0777553331736421	-0.0273045269846692	0.205987166794443	-0.79811899491562	0.566193745171102	0.65023749459538	-0.348924696404582	-0.924166729379714	0.112244723805782	-0.0676514513277493	-0.034227777844712	0.114531680117817	-0.0777553331736421	-0.0273045269846692	0.205987166794443	-0.79811899491562	0.566193745171102	0.65023749459538	-0.348924696404582	-0.924166729379714
116701	9957002	19485126023	0	59.9944805077933	131036168764685612	0.0558717241821397	-0.0816383941563155	-0.0930256038503941	1	0.459048423275769	0.396850756913581	0.0216430005384016	0.37772774383305	-0.427192342437313	0.821479430114787	0.0679851026705471	0.897607781720316	0.435520718232794	0.923417444796051	0.108659894892527	-0.368094077496876	-0.4309852150263	-0.441385226997415	0.120468802915625	1	0.0827868332490844	-0.0697260054861626	-0.0672035941638324	0	0	0	0	0	0	0	0	0	0.112237514186682	-0.0677105488029083	-0.0342491506335214	0	0	0	0	0	0	0	0	0
116702	10004568	19485291535	0	60.0334145985656	131036168764851124	0.0548995880872564	-0.0821839433031124	-0.0933679617246654	1	0.447174123494875	0.402090100574476	0.0190681526279041	0.382402008541537	-0.41695912155779	0.824568853894661	0.0692842387720738	0.902821285314259	0.424397715640981	0.921394811208079	0.105160913524299	-0.374129368194429	-0.434237598374642	-0.430097166583736	0.115957780027363	1	0.0819312357726677	-0.06994181890654	-0.0678352159033239	0	0	0	0	0	0	0	0	0	0.111547951625995	-0.0675018586361093	-0.0350578168113689	0	0	0	0	0	0	0	0	0
116703	10058849	19485458242	0	60.0262795051674	131036168765017833	0.0544862148344171	-0.082213743793991	-0.0936548263244197	1	0.436852061806279	0.399874585397664	0.0196486287130611	0.38104862994754	-0.407917291119264	0.829702009893326	0.0662982552184559	0.907152240713349	0.415547053320967	0.922174865722381	0.103335839739518	-0.372713323152309	-0.430527492883182	-0.420171773054329	0.113423436928432	1	0.081422414730598	-0.0696647223242157	-0.0681777468088002	0	0	0	0	0	0	0	0	0	0.110946193287891	-0.0668365384620027	-0.0353481335203947	0	0	0	0	0	0	0	0	0
116704	10105829	19485624711	0	60.0362619021889	131036168765184300	0.0540471487296275	-0.081914812474332	-0.0938241328559805	1	0.427496260661929	0.394785607233962	0.0280044070122909	0.378648765045646	-0.398348491352163	0.835430183897412	0.055577902832599	0.910797634228675	0.409095057657972	0.923870234094669	0.108471880784398	-0.367011773153066	-0.42554344318909	-0.409715609426889	0.118537150322298	1	0.0806912727745146	-0.0689482212288976	-0.0682619651366461	0	0	0	0	0	0	0	0	0	0.109957884311351	-0.0656172045259197	-0.0352480685849309	0	0	0	0	0	0	0	0	0
116705	10137701	19485791193	0	60.0355770829794	131036168765350782	0.0536664595317343	-0.0818270762343582	-0.0939919080781896	1	0.418144154946232	0.390430121872952	0.0312465170047755	0.37577378364003	-0.3897055259346	0.840787527610212	0.049854537643735	0.914468166312365	0.401575021481204	0.925369433580549	0.108984291791692	-0.363061751686236	-0.420298589335546	-0.400311817093576	0.118618305549863	1	0.0801223522323597	-0.0685412014711849	-0.068405841129588	0	0	0	0	0	0	0	0	0	0.109201050919533	-0.0648131891718493	-0.0352687375714016	0	0	0	0	0	0	0	0	0
116706	10169596	19485959234	0	59.9924289554658	131036168765518823	0.0532369486603587	-0.0818358699911042	-0.0940804644941498	1	0.405046210261991	0.385377041623756	0.0321360312979534	0.371887459590529	-0.378172487387707	0.847753081493838	0.0455467676539197	0.919587311913495	0.390236681674074	0.92715975395591	0.106511715556115	-0.359207523715345	-0.413395628718764	-0.387821378170618	0.115311734922525	1	0.0795163016831645	-0.0681699417283636	-0.068520123275931	0	0	0	0	0	0	0	0	0	0.10839909156985	-0.0639570789138825	-0.0352713706400841	0	0	0	0	0	0	0	0	0
116707	10219996	19486124460	0	60.0315766092965	131036168765684049	0.0530272369142782	-0.081441890429972	-0.0941878152224928	1	0.398933902887441	0.382928766487537	0.0310725160556641	0.369690844063883	-0.373050315042787	0.850977169060258	0.0449408643685014	0.921968751408808	0.384647813116747	0.92806734589961	0.103957125163028	-0.357608609519811	-0.409831575207477	-0.382294503115777	0.11228134512759	1	0.0792489962288629	-0.0676280812209045	-0.0686495685347731	0	0	0	0	0	0	0	0	0	0.108052483879788	-0.0632206254614058	-0.0353585679118945	0	0	0	0	0	0	0	0	0
116708	10262664	19486290992	0	60.0757916187062	131036168765850584	0.0525355145303677	-0.0808598118689888	-0.094630044698077	1	0.398046763734154	0.377443397539362	0.0341064089959493	0.365344894266687	-0.372031512645933	0.853296936494935	0.0408329705343579	0.922186453998733	0.38458394737506	0.929976223755534	0.105663132925451	-0.352107264324062	-0.404541452454912	-0.381196674278398	0.114081428364314	1	0.0785778385054004	-0.0669853761454593	-0.0689406274379238	0	0	0	0	0	0	0	0	0	0.107174485633103	-0.0625107499595151	-0.0354814602532972	0	0	0	0	0	0	0	0	0
116709	10297156	19486457489	0	60.0668784624801	131036168766017078	0.0521593206004267	-0.0808073666248972	-0.0949519606283381	1	0.391051573380367	0.370796666480374	0.0336416044261391	0.359459815849298	-0.366238206368016	0.858287956915351	0.0387253193721115	0.924826743629751	0.378412267119764	0.932356686268252	0.102786528609202	-0.346620742465527	-0.396616235765971	-0.37496311425284	0.110687129440831	1	0.0780366655163685	-0.0667654849368005	-0.0691861814891925	0	0	0	0	0	0	0	0	0	0.106411963974515	-0.0620726010191643	-0.0355714235127132	0	0	0	0	0	0	0	0	0
116710	10343751	19486624301	0	60.0295225191749	131036168766183893	0.0519792454750266	-0.0805579093784617	-0.0951555139064365	1	0.385667669907692	0.362842040091075	0.0309146185928089	0.35188846532486	-0.36235751044729	0.863059408496169	0.0388578295245375	0.926890854830676	0.373314093379691	0.935235038402624	0.0978283080386286	-0.340242626797911	-0.387145653635397	-0.370796064971788	0.105155270793391	1	0.0488817531967542	-0.0724930456559988	-0.0611129851221234	0.0493390547823859	-0.0754644235660016	-0.00501598071907423	0.138066540276199	-0.446746454976571	0.883943004623051	0.894596625435424	-0.154942017102413	-0.463125398170438	0.0500233264964872	-0.0749679063408124	-0.10611800664251	0	0	0	0	0	0	0	0	0
116711	10372431	19486790762	0	60.0694763563538	131036168766350351	0.0518888762444592	-0.0805982467508614	-0.0957841760611339	1	0.380269853058053	0.353060616878977	0.0273184440993007	0.342464179665907	-0.358672046179079	0.86837356531361	0.0395266695418301	0.928944847927861	0.368102040069346	0.938699061489191	0.0917378482306834	-0.332307446743698	-0.375647210528441	-0.366844894878163	0.0984357210306329	1	0.0759727391753925	-0.0672104978956901	-0.0264789659499472	0.0770691045316644	-0.0724460878442919	-0.0152288774305271	0.0992167492054432	-0.422341640868309	0.900990330173287	0.847550933933197	-0.109677755080295	-0.436027117348295	0.104666838718201	-0.0643813882334617	-0.0379056198701245	0.105505581499957	-0.0696919707808382	-0.0266653252319243	0.0803608496416462	-0.422283042863819	0.902894880678004	0.407513224536331	-0.0887696429484125	-0.435962471774752
116712	10407771	19486956933	0	60.0457067920101	131036168766516522	0.0515986720588549	-0.0802586123378348	-0.0961259929511492	1	0.37766838825828	0.347541226908708	0.0254659105051892	0.337150171657615	-0.356936158387783	0.871163785167067	0.0398363133321448	0.929921726623368	0.36559355915267	0.940607691809579	0.0885559777157084	-0.327742290404322	-0.369259262800944	-0.364985937565897	0.0949431847884838	1	0.074926232596795	-0.0673816903781336	-0.0255981364896156	0.0761099013458987	-0.0722819353623581	-0.014204330293876	0.105420376975942	-0.395899624441831	0.912222577820275	0.698349424236742	-0.115053939998308	-0.40704731393889	0.103694303861319	-0.0645199481581617	-0.0382504792535369	0.104765186845197	-0.0694885619905423	-0.0268743601341045	0.0979418423006232	-0.395904989060885	0.913053467855777	0.621369700294603	-0.106859851494806	-0.407053155888231
116713	10441828	19487123965	0	60.0339912458434	131036168766683557	0.0513230453793781	-0.0801667971156633	-0.0963449786984923	1	0.371800500904545	0.340414346659182	0.020291291493014	0.32984893714799	-0.352846577004489	0.875613483084035	0.0425107731353277	0.932134315374208	0.359608748877574	0.943076090689281	0.0813935574727669	-0.322463293991967	-0.360265586373466	-0.360611616194204	0.0870986402838471	1	0.0743258363526885	-0.0668458730940764	-0.0270552729433147	0.0753603876716996	-0.0715601700513709	-0.0155726865424313	0.0932562646934557	-0.381291107294103	0.9197392894695	0.75942771506892	-0.101048895044931	-0.391192509414299	0.103030753019097	-0.0642599815633308	-0.0381617871390668	0.103749055679377	-0.0690470942677359	-0.0266806028254361	0.0695302113271937	-0.381050277079234	0.921936134474962	0.612681695764691	-0.0752750996609162	-0.390932012933214
116714	10493584	19487290290	0	60.0391815698925	131036168766849878	0.0510516498734075	-0.0797410773046051	-0.096874383917753	1	0.370985738863548	0.334531273956261	0.0172257610892118	0.323903746310123	-0.352908037183861	0.877805377300289	0.0442545467629307	0.932460335114069	0.358551612086414	0.945054441932884	0.077289331281836	-0.317645181063607	-0.353493592987908	-0.360677301965319	0.0826984838593444	1	0.0734634876466591	-0.0667864584018168	-0.0262588953560763	0.0744284869063925	-0.0713315224208902	-0.0147028982674151	0.0873712692433139	-0.367704890037297	0.925829020474878	0.695232485406825	-0.0940921838842977	-0.376539800101396	0.102300485504729	-0.0641588812083211	-0.0384316492061041	0.102925951015431	-0.0687733461892503	-0.0268745948307583	0.0617358458393751	-0.367334963211944	0.928037558582936	0.599198318098218	-0.0664251350116306	-0.37614203600984
116715	10529179	19487456585	0	60.0459231220037	131036168767016171	0.0507268769226882	-0.0797759628132076	-0.097168305686674	1	0.365455652572089	0.328748416563112	0.0148072520010922	0.318307900989734	-0.348516430617597	0.881598762338673	0.0446529320310928	0.934448731847061	0.353286970054723	0.946935159252489	0.0730880642717376	-0.313004694904844	-0.346491493051911	-0.355987829778231	0.0780562539059577	1	0.0731577126436176	-0.0664875725476261	-0.0269163455668946	0.0739910438334933	-0.0712455681442492	-0.0154337564480562	0.0772712294208183	-0.3834437411974	0.920326058764141	0.744052894311922	-0.0837642494942978	-0.393522174452611	0.102244238202651	-0.0640578660213695	-0.0393921982606755	0.10282515785675	-0.0688744865992799	-0.0279155829685289	0.0587012971631689	-0.38311999402866	0.921831453079597	0.744052894311922	-0.0635931271352566	-0.393171658908904
116716	10566229	19487623268	0	60.0949259450228	131036168767182854	0.0502621641026786	-0.0793754216378141	-0.0973963335160972	1	0.363689920848519	0.323170414433709	0.0152033127471624	0.313269210693016	-0.347088455028962	0.883963803567421	0.0430056762867308	0.935047086834747	0.351905466295956	0.94869010400599	0.0722256864796842	-0.307848236593362	-0.340581651444801	-0.354464765827328	0.0770897591814186	1	0.0723660803628533	-0.0659976234910723	-0.0271661719923203	0.0731800037932721	-0.0707224631090491	-0.0156694671544339	0.0756728205520161	-0.380893382952831	0.921517148539543	0.759635180649548	-0.0819338094023692	-0.390762321831273	0.10151203619239	-0.0636847484479071	-0.0396002334457587	0.102033411742343	-0.0684695658472758	-0.0281074665904445	0.0538971174729396	-0.380518421611515	0.923201403563919	0.759635180649548	-0.0583144800429162	-0.390356825025567
116717	10613501	19487789993	0	60.0408397792178	131036168767349579	0.0499136162357621	-0.0792317500035395	-0.0975331576084636	1	0.360112185511255	0.318600249665226	0.0148974092792492	0.309084865062421	-0.344055399536562	0.886618535921217	0.041938710408665	0.936291545371771	0.348710892623959	0.950109304637421	0.0705976211715185	-0.303822785726021	-0.335436757403077	-0.351232580884173	0.0752589138632455	1	0.0713829764249182	-0.0654354991130505	-0.0286485220130364	0.0723986074436701	-0.0701417614748705	-0.0171609628251981	0.0917307454900547	-0.380564416633722	0.920193563944061	0.750549435401254	-0.0993581067031814	-0.390406562070184	0.100467240785519	-0.0634212979733148	-0.0398850646182328	0.101165967928618	-0.0681992695045346	-0.028398865576498	0.0679542852847105	-0.380298181101958	0.92236408676942	0.750549435401254	-0.0735411712760082	-0.390118680485797
116718	10641067	19487969353	0	59.5819373781922	131036168767528939	0.0494651281820179	-0.0792046524772528	-0.0978041923845204	1	0.355476751933604	0.312076256914765	0.0130831951228199	0.302841260140434	-0.340354059768911	0.890194520964589	0.0418402066886314	0.937904381987274	0.3443613906252	0.952122139360705	0.067040914730402	-0.298276629140307	-0.327914835784725	-0.347293412095574	0.0713581118013	1	0.0705535064760564	-0.0652379758340317	-0.0273796860177822	0.071458212109162	-0.0699764888746743	-0.0158952692402012	0.0829352313791971	-0.382410460476738	0.920262998883498	0.718789131323145	-0.0898784266551012	-0.392403637129407	0.0996172617983352	-0.0630815093694103	-0.0394371833947778	0.100235591457976	-0.0678844111033888	-0.0279567738478255	0.0616358101946056	-0.382110359039242	0.922058946280853	0.718789131323145	-0.0667465480150517	-0.392078871226774
116719	10681861	19488129166	0	59.8201686091272	131036168767688754	0.0491235751685838	-0.0791736348295659	-0.0978733311028896	1	0.350807034768061	0.307900441090299	0.0139457925604814	0.29923356137853	-0.336087443095967	0.893031078035886	0.0395880728134051	0.939481795156655	0.340303895158651	0.953358306323306	0.0664769671573908	-0.294429537583975	-0.323318415344784	-0.342759598193852	0.070641445742323	1	0.0697317776778687	-0.0650167309721191	-0.0276560130111052	0.0705898368074095	-0.0697321906755984	-0.0161608190012307	0.0792092445259515	-0.380683536548134	0.921306648506801	0.735072102392355	-0.0857639988302836	-0.390535377970375	0.0987021446503278	-0.0627808802753448	-0.0396928499025966	0.0991938520862007	-0.0675632385416515	-0.0281977521122255	0.0515366242932347	-0.380272500780299	0.923437491932592	0.735072102392355	-0.055751707492942	-0.390090914049933
116720	10752428	19488289588	0	60.0497091492337	131036168767849176	0.0493370439799103	-0.0790354373640604	-0.0980672021491723	1	0.350748723840021	0.293752873611465	0.0151556499324929	0.286212568809376	-0.336439406690184	0.897157116162769	0.0359915238000936	0.939441470437007	0.34081422188298	0.957489935022863	0.0652552622331007	-0.280988923413013	-0.30881524548001	-0.343133324640606	0.0693503706526652	1	0.0690583944506665	-0.0649421250329457	-0.0275609188843747	0.0699164881565769	-0.0694837175068911	-0.015993382218148	0.0788014526777113	-0.366622382243271	0.927026623077326	0.704953248371468	-0.0848006616230191	-0.375376008803704	0.0982287778641922	-0.062690898218217	-0.0391477682865088	0.0988114856965568	-0.0672945832507455	-0.0275841816585039	0.058314478545452	-0.366411180798615	0.928623857209008	0.704953248371468	-0.0627143122662684	-0.375149010901382
116721	10762276	19488489352	0	58.8723588388016	131036168768048941	0.0490479995398746	-0.0790882725845502	-0.0980671230815089	1	0.350311911778659	0.289764342472345	0.0181473173498357	0.282994058791354	-0.335765808931547	0.898429565542753	0.0323567669824652	0.939530167036357	0.340934164992419	0.958575715485865	0.0674120670294214	-0.276745751366814	-0.305149428639968	-0.342418120106574	0.0716280777738721	1	0.0687546975865954	-0.0641416635317564	-0.0299545356194114	0.0697268201057048	-0.0689429946864326	-0.0185038993546758	0.0884819815146949	-0.387998621553506	0.917402860590598	0.75842936674568	-0.096150933322257	-0.398459104210817	0.0974041749169666	-0.0623816670266748	-0.0382373674982407	0.0980164575499801	-0.0672581011296556	-0.0267876731609845	0.0613381300838016	-0.387867835926464	0.919671776043793	0.680576065971137	-0.0665970439168805	-0.398317206192123
116722	10825793	19488631345	0	59.7224577941391	131036168768190928	0.0484256293503617	-0.0791876096272651	-0.0984906141553852	1	0.34317183099022	0.284913226067937	0.0166828645607751	0.27836224328185	-0.329552912302679	0.9021692410562	0.0319464295208076	0.941950781768686	0.334227692398809	0.959944731302781	0.0642152841478061	-0.272731571560478	-0.299280154956702	-0.335829994922682	0.0680673358596723	1	0.0677766689712134	-0.0643059625564662	-0.0306444513515488	0.0683072126102859	-0.0682350094561679	-0.0188400107612881	0.0514214592017267	-0.317213259241566	0.946959123560731	0.705514101425	-0.054248388866917	-0.322789535566799	0.0965629835651616	-0.0626319745769377	-0.0388705362718448	0.0966651277259398	-0.0666136246930319	-0.0270643502270874	0.0185593632829733	-0.316611751470121	0.948373633577796	0.705514101425	-0.01956717682821	-0.322155337922896
116724	10668016	19488999695	0	53.312576970033	131036168768559284	0.0475452707741455	-0.0784316503347861	-0.0987089807100349	1	0.350478406155698	0.274854945151948	0.0246713091702474	0.270081853648992	-0.335635283934053	0.902443764734419	0.0235107507252443	0.939294840194706	0.342304612565967	0.96255027761144	0.0712331338781945	-0.26157752905789	-0.290794571137942	-0.342279553942487	0.0756919349692181	1	0.0658511898556262	-0.0641140549492028	-0.0291573078927452	0.0662966480521736	-0.0681421570556694	-0.0173839575335678	0.0448584374477981	-0.324728988892551	0.944742718607857	0.694233552260977	-0.0474465376977367	-0.330725174476655	0.0950301340812828	-0.0620079041046761	-0.0382154487052961	0.0950159284267811	-0.0660897637963801	-0.0264430989119616	0.00957037833470853	-0.324284443791159	0.945911204803912	0.691131928443179	-0.0101172834663593	-0.330255195713162
116725	10724714	19489149504	0	53.786169854573	131036168768709092	0.0472671286306888	-0.0789697348588789	-0.0988539927543523	1	0.341266995870525	0.272570153337639	0.0181288731705929	0.267016425138504	-0.328070189861185	0.906130332364335	0.0282166864956078	0.942528076168147	0.332933393095345	0.963278800404879	0.0633306889210661	-0.260927531186958	-0.286566849525008	-0.334259972021082	0.0670915160167036	1	0.0652736189482485	-0.0640080264710262	-0.0292567229542793	0.0657725689272651	-0.0678612105042292	-0.0174276553014015	0.0487543585942295	-0.311239764942192	0.949079986743369	0.689304909171041	-0.0513250108055526	-0.316497314856101	0.0944216933288481	-0.0619691371970246	-0.0380347366034699	0.0944471484434082	-0.0658768920878461	-0.0262034727762026	0.0122709733704471	-0.310647092236639	0.950446109622983	0.689304909171041	-0.0129100340444745	-0.315873730054877
116727	10609372	19489479693	0	49.4288985066541	131036168769039279	0.0461017950950263	-0.0782892412388558	-0.0989364204216491	1	0.346619823143296	0.277920318201867	0.0195421417352497	0.272181298771887	-0.332636160044175	0.90292332212094	0.028473401474528	0.940723056016229	0.33797839766464	0.961824623310986	0.0662821009817388	-0.265518506101039	-0.292781526245666	-0.339097542083588	0.0703424264370906	1	0.0634080254418495	-0.0634375418318577	-0.0292875005936753	0.0639507694809977	-0.0674323471562052	-0.017504138687903	0.0525184983048706	-0.322285330628567	0.9451846237627	0.680465404839967	-0.0555071977982055	-0.32814264144722	0.0923276151060193	-0.0611982255273768	-0.0382507066337949	0.0924874775723565	-0.0652454065400267	-0.0264674655752957	0.0233164044403829	-0.321879739391203	0.946493411838363	0.673472264556947	-0.0246295317786918	-0.327714220326711
116728	10717510	19489622587	0	50.0170307989871	131036168769182176	0.0454887858526727	-0.0784629600160788	-0.0990461963889025	1	0.335119384143697	0.272032854050881	0.0184030400356182	0.266685132921577	-0.322327058625412	0.908286467562129	0.0270412837673708	0.944548749544467	0.327255907060815	0.963404281104674	0.0627130529624744	-0.260613246281367	-0.285587334146758	-0.328186721769669	0.0662974189163801	1	0.0631413241493966	-0.0629018653753836	-0.0314649435684202	0.0636390296029622	-0.0669093669948089	-0.0196847067036144	0.0489608947378946	-0.32315263287441	0.945079471077857	0.707305974651277	-0.05175984138877	-0.329058972167059	0.0916454665389153	-0.0608810394489931	-0.0388815522451186	0.0917362775066712	-0.0649402728010364	-0.0271017229610502	0.0178586358860351	-0.322699293384654	0.94633304664549	0.665139228653031	-0.0188691670480927	-0.328579969747812
116729	10791683	19489799928	0	49.7528527041919	131036168769359517	0.045132058037858	-0.0780619553237171	-0.0985676503198919	1	0.342053057444283	0.267557968625433	0.0241183606777124	0.263262037704273	-0.328194295832888	0.9071833352121	0.0216775742398121	0.942129968390071	0.33454626800549	0.964480783778957	0.0684077981233046	-0.255141511473633	-0.282439287926956	-0.334391352281907	0.0724825236938428	1	0.0629001514071343	-0.063077336342927	-0.0301428298118912	0.063397279047293	-0.0670454409680813	-0.0183517100624657	0.0488599398864263	-0.320310098097723	0.946051873488405	0.69982106240013	-0.0516003074085537	-0.326056814193474	0.0919341308999209	-0.0610747058467223	-0.0378650927551109	0.0919588495007366	-0.0651005539782303	-0.0260734882920699	0.0125187485059411	-0.319946934492228	0.94735275375378	0.660461568124595	-0.0132136839742844	-0.325673477137046
116731	10715171	19490123434	0	46.4235096080417	131036168769683023	0.0446135759038068	-0.0778080445091494	-0.0988796817764721	1	0.340584463933417	0.261379422617076	0.0305723223193806	0.258510034682453	-0.326231611893428	0.909255463205964	0.0141908732747646	0.942430803258167	0.334099985312581	0.965904333298167	0.0734650697378192	-0.248257331098683	-0.277000483236264	-0.332314329029914	0.0777954232677082	1	0.0613412696347705	-0.0628940927548821	-0.0296637221319005	0.0618994965424495	-0.0669087733143488	-0.0178891275939051	0.0538169726899563	-0.324084950044471	0.944495991841766	0.689538184434387	-0.0569180222519054	-0.330044312993023	0.0903137349347845	-0.0606345242811528	-0.0382901865402452	0.0904524931884521	-0.0647099629774602	-0.0265164213999139	0.0217114949464123	-0.324064709180903	0.945785744897167	0.671904294821154	-0.0229520083481583	-0.330022917442627
116732	10752982	19490319717	0	45.650614845306	131036168769879306	0.044402257200747	-0.0780605466218048	-0.0990169238660718	1	0.335560612043223	0.259501651044918	0.027224417728557	0.256256706449047	-0.322066960188634	0.911375539256315	0.0164756742583097	0.94417712289714	0.329026006199225	0.966468340173449	0.0692995941729186	-0.24725799014359	-0.274098648310852	-0.327911971632274	0.073265441484055	1	0.0616481792996063	-0.0630735140789922	-0.0290413683842869	0.0621677097014191	-0.0670907157839606	-0.0172623055551508	0.0506837937259871	-0.323623979988958	0.94482732423954	0.68985075321499	-0.0535920797090106	-0.329557084692801	0.0913612281859797	-0.0611146454750557	-0.0365433660282256	0.091575248892752	-0.0651819302640666	-0.0247679089423137	0.0276729926517905	-0.323563701813633	0.945801636891347	0.664667303811894	-0.0292504251435921	-0.329493378896014
116733	10735096	19490455277	0	46.1746815909394	131036168770014874	0.0437659231930427	-0.0782377103570635	-0.0991535568064837	1	0.332883775054975	0.260093356272421	0.0307815620690693	0.257432899787926	-0.319075483802744	0.912096013445308	0.0127776924764949	0.944950898792885	0.326962581109053	0.966211691443317	0.0725164430082076	-0.24733849844228	-0.27508761024178	-0.324753820290173	0.0765908471873897	1	0.0604318244691246	-0.0625890513443525	-0.0309301489600984	0.0610136873553975	-0.0664525676811305	-0.0191066026461445	0.0553831360906231	-0.312302860806589	0.948366823211772	0.709393021946083	-0.058332181313004	-0.317616178104071	0.0891109166195753	-0.0604254014073326	-0.0385547569634277	0.089263228714457	-0.0643514900747686	-0.0267305179265516	0.0224050138308735	-0.312330464789515	0.949709269260653	0.660059888218915	-0.023587069636027	-0.317645235599479
116735	10486123	19490819649	0	42.9129849113654	131036168770379238	0.0436367106568552	-0.0783029705626221	-0.0995870807938113	1	0.329878210610306	0.248778649567392	0.0333411760632592	0.247136299604837	-0.316424067748928	0.915859955870356	0.0080545930616496	0.945816898077592	0.324600552743664	0.968947249827481	0.0728437002087577	-0.23629435539525	-0.263563360571199	-0.321957481728619	0.0768649670705473	1	0.060052819419094	-0.0628060859896731	-0.0294077946603918	0.0605423317571614	-0.0667729075950315	-0.017610619648342	0.0481825664376303	-0.319521748176976	0.94635315434219	0.691548368800354	-0.0508700134124131	-0.325224735104733	0.0897910087278412	-0.0607664310790428	-0.0366196577983704	0.0899663318134555	-0.0647845662803797	-0.0248267000981398	0.0244708830769274	-0.319622030879704	0.947229081720873	0.661616423958915	-0.0258284312994437	-0.325330567439968
116736	10452408	19490975101	0	42.6665574402796	131036168770534693	0.0430921440525655	-0.0784658650443283	-0.0994512405393825	1	0.327749523643084	0.251147842310635	0.0307266437670865	0.24899680466629	-0.314660968860784	0.915963463213228	0.0107159715445582	0.94658772681495	0.322268278608307	0.968445021268545	0.0704283332111263	-0.239069217301745	-0.265427335518026	-0.320099458784279	0.0742654952031166	1	0.0591405614416778	-0.0624846052947668	-0.0307459299971001	0.0604441533461584	-0.0660407648716234	-0.0188815069866478	0.112488462787157	-0.291480726367863	0.949939646449102	0.682550362020508	-0.11786754567499	-0.29577441663947	0.0879738736262083	-0.0603035465083151	-0.0379098910772758	0.0889156975617664	-0.0639536940376332	-0.0260338904588596	0.0845374740357533	-0.292098351504703	0.952644723142835	0.670179521268255	-0.0885079304502381	-0.296420142117413
116737	10625367	19491121251	0	47.1352158510075	131036168770680837	0.0409791722316819	-0.078892806496341	-0.100181070496692	1	0.320281958059047	0.263968432627682	0.0332651436944512	0.26165765861766	-0.306780081271195	0.9151072349304	0.00935270244624066	0.948901128111518	0.315434899821881	0.965115431771597	0.0739772316589835	-0.251156470257879	-0.278500139192755	-0.311808131615359	0.0778035751358302	1	0.0573033228248892	-0.0624288561034985	-0.0303148356651582	0.0588366722704707	-0.0659279075067623	-0.0184608527722365	0.130818329128386	-0.288139312024693	0.948610721861183	0.699551590694101	-0.137040799105214	-0.292283170486953	0.0862836834067047	-0.0599591329415052	-0.0392839295685121	0.0874602677672337	-0.0635633450305131	-0.0274148392722843	0.103124906576755	-0.28893080594914	0.951779513867112	0.678946562714394	-0.10792854283715	-0.293109822503396
116738	10569973	19491287762	0	46.7670412083107	131036168770847347	0.0415952053755091	-0.0785776712112636	-0.100324389234076	1	0.325621895715118	0.250513701878792	0.0347810410102452	0.24905901466437	-0.312179039467305	0.916795426761982	0.00640790153684531	0.947135635010083	0.320769430731704	0.968467111476847	0.0740157835283683	-0.237893080555897	-0.265260802097603	-0.317485840255652	0.077988474158436	1	0.0571929911410915	-0.0623283640441258	-0.030703593173758	0.0588098415333779	-0.0660189608317961	-0.0189197626848704	0.137906041320531	-0.303817364009132	0.94269662834543	0.687284080009191	-0.145258537004023	-0.308696870710238	0.0860660198569024	-0.0600165612673468	-0.038520511251286	0.087304186887145	-0.0638210103671273	-0.026720379495564	0.108495940383847	-0.304815918498991	0.946211333027586	0.664537437674837	-0.114164945025503	-0.309745143878442
116739	10489210	19491479717	0	49.9994000071999	131036168771039303	0.0415706118429586	-0.0785473922715855	-0.100282778882085	1	0.325270692202134	0.250307262064568	0.034121236463554	0.248762209901569	-0.311942639445136	0.916956461682282	0.00697185357412737	0.947269070392165	0.320363389818663	0.968539496449488	0.0733014186381494	-0.237819565727898	-0.264914901119979	-0.317237014396881	0.0772279344587204	1	0.0573155407841633	-0.0623425508980901	-0.0304705621112804	0.0589493364032789	-0.0659158364914705	-0.0186526293337232	0.139038913589188	-0.294584845447906	0.945456476703381	0.690871250311377	-0.146013496372363	-0.299021057218397	0.0868859135787934	-0.0602378769818184	-0.0371635054387635	0.0881512300881561	-0.0639240679052563	-0.02532876967462	0.110383131257373	-0.295558298634865	0.948926159636187	0.66895748975651	-0.115803802725497	-0.300039873080204
116741	10425729	19491819408	0	45.5203223202983	131036168771378997	0.0396701268234955	-0.0783912041756747	-0.100259251594513	1	0.321879822364756	0.254949299001407	0.0264463261305547	0.252012470833534	-0.309549807185703	0.916879834774258	0.0147495027582505	0.94857866044216	0.316197686775443	0.967611578430499	0.06616223866414	-0.243619357732894	-0.268234913069758	-0.31471954893041	0.0696360382922916	1	0.0553982193499592	-0.0617722218350765	-0.0313109458592533	0.0569969903526659	-0.0653431834409656	-0.0194897292472095	0.136286244137477	-0.294478198279483	0.945890400837734	0.692588958476902	-0.143097688174867	-0.29890945978469	0.0844125285540292	-0.0593604594703092	-0.0382937760597497	0.0855784651589739	-0.0630457941729421	-0.0264485702800759	0.102466852336778	-0.295300159733882	0.949893867668034	0.664622845325158	-0.107456381465342	-0.299769673729407
116742	10624800	19491960362	0	46.2869960387589	131036168771519781	0.0386486949940906	-0.078587296820968	-0.100256836322172	1	0.318599627269412	0.256338486912893	0.0326388205719346	0.25433613196741	-0.305613873942143	0.917558331677029	0.00853415638284734	0.9494296659561	0.31386378825427	0.967078228557902	0.071996315576313	-0.244082425407375	-0.270399209821452	-0.310583082866653	0.0756862680729157	1	0.0548289290089498	-0.061723187740041	-0.0312863270616843	0.0564467918882635	-0.0652889667221814	-0.0194642648679458	0.137755198956065	-0.293949848930183	0.94584194846417	0.692421620741164	-0.144626061374837	-0.298356642490584	0.0839654078511054	-0.0592805404766896	-0.0383602240532277	0.0852042466022395	-0.0629585770535047	-0.0265201511865474	0.108255508007689	-0.294865346377185	0.949386734946228	0.664228332311104	-0.113536399266289	-0.299314596554774
116743	10718610	19492124500	0	49.9733641968831	131036168771683919	0.0375026424758946	-0.0782363085384464	-0.10028868800591	1	0.320490223173696	0.261271774103602	0.0343175837710478	0.259260297779734	-0.306954247440324	0.915730958291521	0.00792895047870492	0.948795123155176	0.315792568027275	0.965774937415271	0.0746116898032677	-0.248418731188353	-0.275898061200993	-0.311991126875319	0.0784768563716659	1	0.0537830448133358	-0.0615542408974331	-0.0315483618087973	0.0554028174079426	-0.0650330399303098	-0.0197035894168377	0.137833723205959	-0.287395246100354	0.947842728128512	0.681726216763794	-0.144406130202489	-0.291506240693773	0.0826683498558091	-0.0590428652575127	-0.0389012661799509	0.0838294276177306	-0.0626421312507473	-0.0270291483090436	0.101878147101828	-0.288511278609351	0.95204101028175	0.659186040020692	-0.106604569268252	-0.292671634147901
116744	10830446	19492287268	0	50.8246037840951	131036168771846693	0.0370751813471357	-0.0784603684674446	-0.100448660712767	1	0.316344260430842	0.256958267404702	0.0366603051895295	0.25556517038375	-0.302944764384724	0.918101799049871	0.00443392268922704	0.949994807216518	0.312234217521457	0.966781663053407	0.0757253986026807	-0.244128818434355	-0.271489664100711	-0.307781110646192	0.0795431961584503	1	0.0532661961802828	-0.0616018863715996	-0.0316863318329041	0.0548606170639503	-0.064974474635367	-0.0198049467028881	0.13552435843598	-0.278576362597465	0.950804058927223	0.697358883596877	-0.141582888529988	-0.282311473609484	0.0823295001106303	-0.0590860947747845	-0.0387780916187377	0.0835327468958161	-0.0625714718732248	-0.0268762285857664	0.104971470820501	-0.279617486870069	0.954355830573821	0.656489325624902	-0.109551585453685	-0.283395681171072
116746	10584574	19492639719	0	45.7782811354112	131036168772199144	0.0360030735194066	-0.0787897607951272	-0.101066433909791	1	0.312163656626822	0.253342838023782	0.0399236352439776	0.252654040015174	-0.298751893722818	0.9202788936301	0.000160891487890343	0.951149889101175	0.308729432637628	0.967556670266884	0.0778536733870189	-0.240359928778088	-0.267939181889559	-0.303384551820273	0.0816700947745753	1	0.051519742074353	-0.0612473623938051	-0.0318854127713903	0.0532088911248217	-0.0648180628550941	-0.0200755533902967	0.14351545215671	-0.294789231490834	0.944723570145944	0.697102832424742	-0.150759973863603	-0.299234941024561	0.080619618209474	-0.0586281187853534	-0.0389026371945768	0.0819099371914636	-0.0623196888173222	-0.0270722784669732	0.112386787494917	-0.296029842522066	0.948543906381214	0.659630196678302	-0.117933671484712	-0.300533506201736
116747	10699151	19492799909	0	50.4984193994728	131036168772359337	0.0356310500901413	-0.0784267489222781	-0.101006866372164	1	0.312596362420617	0.24766641031603	0.0426185821051758	0.247651592989682	-0.299074991141105	0.921532874163272	-0.0032914102887525	0.950897184386969	0.309489436561648	0.968843565859827	0.0796786947614159	-0.234506823979886	-0.262535909831798	-0.303723128907734	0.0835978854321092	1	0.0506690223536804	-0.061095955125797	-0.0320974438680124	0.0524233199556243	-0.064658203496677	-0.0202940352231609	0.148720666362446	-0.294396208461649	0.944040801999636	0.689342454213709	-0.156252109979751	-0.29882366683655	0.0796197474044323	-0.0584306755231661	-0.0390284277865895	0.0809910568449701	-0.0621166470390173	-0.0272054364391079	0.118824333961738	-0.295744468533485	0.947848082231745	0.659672228228256	-0.124711619941356	-0.300234754999734
116748	10649482	19492958503	0	50.4184224882298	131036168772518015	0.0331361346706898	-0.0795935682798558	-0.102006051923357	1	0.293144086763841	0.263576946453301	0.0495406151942472	0.263862992354278	-0.279048642555637	0.923313693364126	-0.010119987149965	0.95638445758995	0.291935532507542	0.964507079873409	0.0863749058942113	-0.249530496143929	-0.278358815688705	-0.282803254886344	0.0900696424756309	1	0.0483538850776843	-0.0607946300486173	-0.0335845323521702	0.0501958688028186	-0.0643416754151682	-0.0217916086074857	0.155799817815628	-0.29383228762774	0.943074230119807	0.688849661292092	-0.163725394192885	-0.298233649693217	0.0776581857277556	-0.0578129407135314	-0.0412061989763903	0.0790717414432403	-0.0614951698530546	-0.029387017583279	0.122180701814303	-0.29553091787514	0.947487916906618	0.669084075495716	-0.128244532286387	-0.300011211999643
116750	10546099	19493287611	0	46.160379622962	131036168772847033	0.0338560303787406	-0.0805459828298811	-0.103228007591496	1	0.288678015837743	0.232557657314413	0.0621615484508149	0.235987367577019	-0.274784993953442	0.932096115989159	-0.0275343394415107	0.956911380662369	0.289071738000029	0.971365957039667	0.0938819293412998	-0.218252974430056	-0.247968624588635	-0.278366081336341	0.0977963484352584	1	0.0479345592399155	-0.0607760776569901	-0.0324442143723077	0.0496153906937408	-0.0643373564100909	-0.0206298013702748	0.142814751751252	-0.293926287023747	0.945098558076703	0.697707215924634	-0.149976284973775	-0.298331991618751	0.0772231596661453	-0.0576964342861964	-0.0401749670964683	0.0785228157495272	-0.0613849856424171	-0.0283446888682333	0.113123433548121	-0.295810069149747	0.948524903084735	0.670298919205459	-0.118701813549873	-0.300303428268717
116751	10594385	19493461158	0	46.0109432427409	131036168773020586	0.033890656726024	-0.0801805817944037	-0.10291496067823	1	0.287102849340312	0.233337431494725	0.0576551711668924	0.236103500449819	-0.273792820003905	0.932358637429638	-0.0232109833696392	0.95762251271279	0.287089486740036	0.971450661292871	0.0894237935895833	-0.219743026769204	-0.248018686215682	-0.277334337193841	0.0931110308796948	1	0.0473484820520133	-0.0604668231376639	-0.0339236084628987	0.0491357382310074	-0.064117205136546	-0.0221502843472332	0.15146631299493	-0.301300053991244	0.941422452192742	0.692117552125848	-0.159523811142294	-0.306055773495306	0.0759793784239924	-0.0574806671116278	-0.0403028297758001	0.077444342123911	-0.0612546659639969	-0.0285189079320234	0.126483390649545	-0.302853003576508	0.944606801856985	0.661228473457337	-0.133108820942535	-0.307684826676992
116753	10396655	19493786380	0	43.3526700692732	131036168773345805	0.0324689640309184	-0.0781338579086036	-0.102556837551418	1	0.309675630135387	0.239395439909783	0.0492094607738262	0.240755210450259	-0.295891132862908	0.924383776433877	-0.0113537216495909	0.951473989145873	0.307519659507392	0.970519459694526	0.0845321564373222	-0.225712854933655	-0.254788967282638	-0.30038829092459	0.0886107204406281	1	0.0461025400155682	-0.0607980766859218	-0.0316483280493998	0.0479453568609908	-0.0643507544533165	-0.0198587124708579	0.155923869795627	-0.294433321132031	0.942866250448662	0.684991388245636	-0.163888936333733	-0.298862500711986	0.0766650891627799	-0.0576474040751359	-0.0384131394366637	0.0780425522336859	-0.0613415399974806	-0.0265934120592859	0.119333140340309	-0.296399096775125	0.94757964153279	0.662242766439608	-0.12527519020193	-0.300920110706608
116754	10314493	19493989788	0	46.0748808964329	131036168773549210	0.0314181479752274	-0.0780653301271356	-0.103395462330605	1	0.306623330844418	0.237967362192804	0.0534078240158901	0.240009807539441	-0.292565146266869	0.925635418226164	-0.0160330563192282	0.952181268193499	0.305112722786981	0.970638054781464	0.0880708106654304	-0.223842129454642	-0.253704722604308	-0.296908259323699	0.092231325725309	1	0.0453720601971895	-0.0600668017386214	-0.0343974462628635	0.0471669693811581	-0.0635477181917711	-0.022576222822189	0.151851179834468	-0.288198447632643	0.945453792612317	0.692325598050197	-0.159251882922626	-0.292344925778897	0.074163676723094	-0.0568367264772666	-0.040597643757626	0.0755678698569086	-0.0604484321746863	-0.0287556074632139	0.121274122853504	-0.289959300416289	0.949324070709371	0.658596477259956	-0.127059663001271	-0.29418431090641
116755	10308972	19494120798	0	46.2869531890785	131036168773680232	0.0318731073866114	-0.0787249294825713	-0.102860759124357	1	0.296387959811078	0.229341679674809	0.0600538920705447	0.232668398442358	-0.282519099436084	0.930617201012367	-0.0250414239376305	0.954820128676002	0.29612742014599	0.972233687676705	0.0922034724344366	-0.215081789600115	-0.244992921230736	-0.286419179071529	0.096267832841317	1	0.0450597286387334	-0.0599015115615771	-0.0336818171187766	0.0467747888288256	-0.063532349765983	-0.0218926226073464	0.14566265296661	-0.299497828489965	0.94291221344329	0.698562612160205	-0.153270090719623	-0.304166278779068	0.0741239406078244	-0.0566667057358211	-0.0398529826672929	0.0754859086142657	-0.0604225874659194	-0.0280509321853239	0.118240578883993	-0.301230082553581	0.946192159590187	0.660600033305912	-0.124320195346894	-0.305982392823428
116757	10086060	19494452794	0	42.9499023748719	131036168774012219	0.0359001007382933	-0.0801003616457835	-0.103109898432918	1	0.280960826462775	0.179112040758933	0.0847831109818933	0.187397586480252	-0.267939796894281	0.94503460773753	-0.0582077636771461	0.957358957082091	0.282976471711689	0.980558004826375	0.108037458943378	-0.16381058157511	-0.195757584794879	-0.271254001596219	0.112374059602897	1	0.0448781907381682	-0.0597407278385374	-0.032714534494393	0.0465232910788088	-0.0634308281959581	-0.0209348644258216	0.140189116492954	-0.303938240378446	0.94232083583702	0.691820348249118	-0.147686844602394	-0.308823746926951	0.074689953355847	-0.0566593668589202	-0.0380405849199548	0.0759512744146924	-0.0604864959765174	-0.0262502434531544	0.110391804509585	-0.306644934367204	0.945400726530317	0.670625095172907	-0.116240818247348	-0.311666141080537
116758	9994751	19494650106	0	42.3219873728118	131036168774209534	0.0374921591252781	-0.0794008975072127	-0.104236572494692	1	0.287488015617157	0.155922718185467	0.0795302974468532	0.16431985002682	-0.275948625871852	0.947022356001483	-0.0558350006616951	0.95593118632533	0.288232579199084	0.984825588410594	0.10023932806082	-0.141670877464789	-0.171801628138481	-0.279576509422034	0.104478579480084	1	0.0444720567724327	-0.0597496048220571	-0.0330172881623832	0.0462306295277138	-0.0633857801260004	-0.021238679824306	0.149251392504518	-0.300416596408103	0.94205832645226	0.686513445101191	-0.157125207737629	-0.305129395719928	0.0745157135591557	-0.0566642669272567	-0.0379576559896107	0.0758526826983193	-0.0604487405416767	-0.0261618824675952	0.116315721573702	-0.303432589032998	0.945726872213918	0.674550451406707	-0.122376236259582	-0.308293031118305
116759	9955572	19494800065	0	46.2888815032407	131036168774359496	0.037207962422028	-0.0790957214263065	-0.104704658230182	1	0.290669121885273	0.15854922993795	0.0799469429269375	0.167008359159188	-0.278804439950532	0.945714699174559	-0.0555892439741269	0.954997599899096	0.291357890130593	0.984387141284028	0.101230768301126	-0.143994054126631	-0.174792719401905	-0.282548959934544	0.105606708829411	1	0.0440587171087825	-0.0595560271132907	-0.0334601859451181	0.0459652165964469	-0.0632835821850768	-0.0217311368389517	0.161231635053601	-0.308161196891939	0.93757188342445	0.684668951785813	-0.170301502682643	-0.313259558019517	0.0739341607412694	-0.0565081227074416	-0.0384898221212205	0.0754821119905846	-0.0603816284317665	-0.0267488766595736	0.133315193240343	-0.310839694238846	0.941066280203892	0.672208891736562	-0.140727558663706	-0.316076363669262
116761	9739661	19495139799	0	42.7370517417485	131036168774699230	0.036758611714514	-0.0794945084301203	-0.104855856169477	1	0.276599902425397	0.156505173463935	0.0702219640863765	0.163382872369716	-0.266295504172243	0.949943546466774	-0.0475344577152978	0.959638876226375	0.277188929368929	0.985416923107135	0.0904429748108269	-0.144130343652662	-0.170325751949212	-0.269547708640293	0.0939693142720947	1	0.0438382856084068	-0.0593583209755156	-0.0342591187401384	0.0457266905700024	-0.0630110374513886	-0.022503919340669	0.159655908440293	-0.302192412986115	0.939781749361911	0.685979682432131	-0.168279508292644	-0.306991760497526	0.0737378348116146	-0.056333287579223	-0.0391127155954036	0.075257133100044	-0.0601288831921804	-0.0273426184567359	0.130858801939165	-0.304656282429162	0.943430190067866	0.673872516883265	-0.137825940465919	-0.309577535838119
116762	9717698	19495286050	0	42.9636866623961	131036168774845478	0.0368666291392668	-0.0792797521997601	-0.105256624192781	1	0.282842049337189	0.157747720568231	0.0774750940817697	0.165704232329851	-0.271589232115712	0.948040820000264	-0.0539477305982099	0.957394878763456	0.283698234891955	0.984698811693849	0.0981546489795854	-0.143992760694477	-0.173037986764369	-0.275043946710807	0.102165685426568	1	0.044216826245794	-0.0591982025469513	-0.0346543342219188	0.0459954170960354	-0.0628538468610605	-0.0228827083998489	0.150828517841057	-0.301829379650812	0.94135529094252	0.7021075701286	-0.158874499835047	-0.306610944768253	0.0742250010174076	-0.0562948552730559	-0.0392249093473927	0.0756399361582776	-0.0600894978034466	-0.0274415037864489	0.122546704818107	-0.304381846244883	0.944634319096432	0.666972052159293	-0.129008747673662	-0.309289415746451
116763	9660481	19495452595	0	46.1897177993001	131036168775012026	0.0369063167775914	-0.0794797089529815	-0.105408049611939	1	0.278225750776328	0.15744703039593	0.07447830296376	0.164903033567511	-0.267445568176897	0.949357602583331	-0.0514410801305617	0.95889279919016	0.279067043801771	0.984967413062602	0.0948549825986766	-0.144366642549348	-0.171983627504194	-0.270741052458707	0.0986005813357443	1	0.0442257367156599	-0.0591047536285163	-0.0349541535439199	0.046071533101337	-0.062705028876529	-0.0231749189738362	0.156098667410018	-0.297686413953137	0.941815271154879	0.687161337301243	-0.164249198507074	-0.30226827867783	0.0740957753068189	-0.0563087173368414	-0.0394990948288684	0.0756069659840714	-0.060045413039932	-0.0277091241775271	0.130080530196362	-0.300005766062014	0.945026769987696	0.671688136143608	-0.136787878934647	-0.30469869849652
116764	9623491	19495618640	0	46.3503287628819	131036168775178062	0.0373447207926237	-0.0793853141180528	-0.10545699919214	1	0.277092463115941	0.154159008320097	0.0728986851923596	0.161464558559762	-0.266659864526993	0.95016930753395	-0.0504489068288005	0.959313602034704	0.277799065424958	0.985588202105159	0.0927897063345214	-0.141442448612406	-0.168324463080564	-0.269925738132698	0.0964251392323745	1	0.0444972298231066	-0.0587678781134238	-0.0348503200445144	0.0463841281106239	-0.062504285476114	-0.0231217402889885	0.159700373877737	-0.308861867943528	0.937603400758416	0.699848140215191	-0.16870919830031	-0.31399616009761	0.0745429909581047	-0.0560083583908122	-0.0392961873205042	0.0760457373476332	-0.0598913641619615	-0.027552507340618	0.129737976297563	-0.311500783436599	0.941347608179146	0.662396534637765	-0.136958721704717	-0.31677198770479
116766	9405476	19495954132	0	46.130738202525	131036168775513557	0.0377546678856547	-0.0791764549478759	-0.105846723658479	1	0.272932273447813	0.152610421266447	0.0687651227044389	0.159320608109703	-0.263090574230963	0.951525245898592	-0.0469474177693727	0.960726885178043	0.273495506472928	0.986109975507977	0.0882451236438444	-0.140712168474302	-0.165898174366039	-0.26622423772309	0.09159543962735	1	0.0449255684746111	-0.0583226184811676	-0.0353650464641806	0.0468303778515885	-0.0620223301860333	-0.0236286880156023	0.161107621737064	-0.306162252678943	0.938247839993667	0.695097664859797	-0.170052778708019	-0.311159070132637	0.0750820211554736	-0.0556046796068629	-0.0397110614160729	0.0765759317151214	-0.0594544280322468	-0.027955310980604	0.128959507026225	-0.308868095621124	0.942321571999141	0.678854895277212	-0.136008084301164	-0.314002707925387
116767	9347670	19496140307	0	46.5004029259914	131036168775699732	0.0375939784761888	-0.0792657973820524	-0.105581924986035	1	0.269986904169982	0.159406066540258	0.0700683339412273	0.166055748869391	-0.259829673039726	0.951269693239249	-0.0475348877789438	0.961432193281186	0.270903252410102	0.984970011072047	0.0902035405657511	-0.147300368492865	-0.172820862910323	-0.262845813723905	0.0935482042405889	1	0.0450305515518969	-0.0581916220483415	-0.0351768533392186	0.0470728981132761	-0.0618424199395119	-0.0234455416223466	0.171981905254897	-0.302672476751289	0.93744951655123	0.705197794811879	-0.181439653665586	-0.307495409749685	0.075081879220483	-0.0554802984297084	-0.0398320502811598	0.0767984747980611	-0.0592744869171849	-0.0280886507161045	0.14656748704473	-0.304922675910951	0.941031420015665	0.675617178939715	-0.154510533343887	-0.309857237601889
116768	9348859	19496289980	0	46.1003272201226	131036168775849402	0.0377049151830893	-0.0792839791618366	-0.105620292245067	1	0.26606025083594	0.158947586584652	0.0664258957955356	0.165062395904242	-0.256392559161493	0.952374538227987	-0.0443508422124973	0.962713510946503	0.266862696224293	0.985285445063203	0.0862876088883971	-0.147536572750385	-0.171611903625157	-0.259288146950504	0.0893907196285234	1	0.0454513837902924	-0.0579988700970638	-0.0353810780430543	0.0473645102194878	-0.0616615419162541	-0.0236320568328014	0.161627461696831	-0.302997169064102	0.939185433854561	0.702468957290811	-0.170423892851416	-0.307836099828898	0.0755880492114285	-0.0554131137317219	-0.0400084904236311	0.0771605087513858	-0.0592138975220965	-0.0282470528595395	0.135103649083063	-0.305166064645904	0.942666790012766	0.667826506644422	-0.142351295367164	-0.310112807263225
116769	9350389	19496451914	0	50.0220096842611	131036168776011336	0.03862680376803	-0.0792304317050222	-0.105728611037872	1	0.264625023064799	0.151155713927891	0.0653315450839014	0.157294725567008	-0.255463612029111	0.953937478159779	-0.0444405113844897	0.963152436829324	0.265259164549731	0.98655127097211	0.0841173368502346	-0.14014586467156	-0.163419506583612	-0.25832719609798	0.0871143957972998	1	0.0460132489596626	-0.0579133809839457	-0.03552175408547	0.0478214645296643	-0.0615257471428497	-0.0237436613678804	0.15320895455643	-0.298832320172855	0.941926887111645	0.703487646123846	-0.161242744296317	-0.303468828163176	0.0762779303700637	-0.0553637189081237	-0.0398759306077889	0.0776550364953102	-0.0591223340817025	-0.0280765072872723	0.119452271029983	-0.301474200214843	0.945962188224561	0.676534901505832	-0.125611113552781	-0.30623841207313
116770	9322898	19496650259	0	49.9961752925901	131036168776209684	0.0389687845201506	-0.0791053702466698	-0.106132664769266	1	0.265242266964878	0.151176264885674	0.0648028566077512	0.157258608774324	-0.256098414275587	0.95377320793357	-0.0438689743768593	0.963025166604083	0.265815803846011	0.986582608327091	0.0836428759232249	-0.140209223141009	-0.163410289224762	-0.258983841844376	0.0866368823554644	1	0.0460771591000635	-0.0575914965559014	-0.0357040726190642	0.047920700212929	-0.0613625449242227	-0.023976009763264	0.156144190397085	-0.3108948235323	0.937530479774422	0.712831903088139	-0.165033593562593	-0.316134366825516	0.0762256408161837	-0.0551358091626643	-0.040109336768584	0.0778083992413914	-0.0590296669199362	-0.028379769533022	0.136131665378715	-0.312506483746852	0.94011056120937	0.672868661988875	-0.143804343716407	-0.317830529523114
116772	9188371	19496968311	0	46.1202280553037	131036168776527739	0.039153048094403	-0.0791639031804828	-0.106202309289722	1	0.259748413446873	0.150185930837542	0.0612344321377132	0.155740458230801	-0.251145313242437	0.955338129306278	-0.0409285401411407	0.964667956765572	0.260270220716183	0.986949727327575	0.0796351984118444	-0.139958818592938	-0.161599745490581	-0.253863310538643	0.0823651641890824	1	0.0476185187434178	-0.0571796695999432	-0.0359696814703655	0.0481199586668553	-0.0605195556732653	-0.0239789381505148	0.0477431508033785	-0.269746548080727	0.961747051646064	0.65063530225684	-0.0496013896526405	-0.273129813051434	0.0768312420725246	-0.0551125409828949	-0.040336373702285	0.0770822973875538	-0.0585078925459993	-0.028350608854278	0.0289018285825731	-0.270675833794551	0.962236601519714	0.644168666360645	-0.0300270659150378	-0.274095002830931
116773	9184753	19497119659	0	50.508621821745	131036168776679084	0.0397193091928826	-0.0789507740511492	-0.106484330683702	1	0.260656545079499	0.146160184735115	0.0589041026976157	0.151528361386006	-0.25237328757061	0.955691832871075	-0.0390955311614093	0.964569432022187	0.260916366392762	0.987679449588215	0.0768995092910016	-0.136292957748829	-0.157244628804671	-0.25513215458299	0.0795559160707367	1	0.0469865157238056	-0.0573068080867501	-0.0362168748521911	0.0473968238451284	-0.0606007720762229	-0.0242127754199096	0.0404006619108284	-0.266042066538291	0.963114430038925	0.681503331220829	-0.0419233570895432	-0.269284786466068	0.0773314484638079	-0.0551406459855091	-0.0404628493404752	0.0773825407885813	-0.058497728082706	-0.0284637914871673	0.0128819403456643	-0.267268742182641	0.963535923079695	0.656600931400262	-0.0133686483343215	-0.270557546385215
116774	9172006	19497298849	0	49.6820596592109	131036168776858271	0.0402678870207966	-0.0788908904917583	-0.106466764618629	1	0.260041692587223	0.143496301465256	0.0574978209516597	0.148736598846158	-0.251999353946571	0.956228921218234	-0.0381091517513322	0.964805803153334	0.260187345492519	0.988142255303593	0.0751404538990861	-0.133898452087276	-0.154308440428388	-0.254745731250328	0.077724535097163	1	0.0484217690321993	-0.0570594224373671	-0.0361921746696188	0.0486439671624572	-0.0603331543595321	-0.0241757601519067	0.0253051154729078	-0.263216792022847	0.964404775770062	0.658479952230637	-0.026233082894902	-0.266355066723629	0.0776780905344839	-0.0551138962244822	-0.0403894900312173	0.077605543917382	-0.0584341344682548	-0.0283802954290412	0.00294242417444249	-0.264120737929402	0.964485136192158	0.646352945185657	-0.0030507624591545	-0.267292173815776
116775	9187907	19497450890	0	50.0426613688169	131036168777010312	0.0402532356116902	-0.0786896314510603	-0.106766945453042	1	0.259889571855369	0.143452728549191	0.0542557168364421	0.148282274988862	-0.252100898271808	0.956272714247706	-0.0349360909139134	0.965023504512217	0.259825143684389	0.988327798089167	0.0719358938882818	-0.134288460765293	-0.153837575467103	-0.254850663396002	0.0744055397699068	1	0.0475497184224387	-0.0571133384822188	-0.0365820912527751	0.0478933624708371	-0.0603357892557567	-0.0245590340030182	0.0349432229773307	-0.260322463068755	0.964889209386121	0.680450377463099	-0.03619893200069	-0.263356165932776	0.078047057341204	-0.0550380797649822	-0.0406901957810996	0.0779555439114515	-0.0583270368790321	-0.0286725260238581	0.00135040664170344	-0.261613651860967	0.965171732678631	0.654977086247213	-0.00139913521584341	-0.264693703964019
116777	9016224	19497787003	0	46.1177395113272	131036168777346431	0.0409599437846619	-0.0785842688452441	-0.107009061845648	1	0.257871993377109	0.139470287882075	0.0514008591254922	0.143998703184111	-0.250523197418211	0.957341371213347	-0.0327948918231901	0.965684459632003	0.25763932055405	0.989034311109377	0.0684956347558248	-0.130841428713527	-0.149295995990879	-0.253220648838692	0.0708110316280946	1	0.0474025071874467	-0.0567265918987095	-0.0368328207986789	0.0476416103475935	-0.0600517882090133	-0.0248417083502325	0.0268773931104496	-0.268542860428342	0.962892692802552	0.66720126676742	-0.0279059298166116	-0.271880007152034	0.0788324215387776	-0.0547914106329335	-0.040772649081502	0.0784856992922802	-0.058193024139089	-0.0287910461320413	-0.0186651352048544	-0.270018187421929	0.962674291330749	0.658247857913854	0.0193864082492215	-0.273411920469001
116778	9098986	19497970467	0	49.5949333816057	131036168777529895	0.0409854392540401	-0.0784666621673728	-0.106841645025369	1	0.257078014608537	0.139622172928452	0.0455216741499931	0.143400008573989	-0.250183944439737	0.957519937904979	-0.0270433615761929	0.966167556525796	0.256493487854238	0.989295251244864	0.0626757262546482	-0.131782621019667	-0.148657082302206	-0.252870236803273	0.064779685809784	1	0.0482441908527339	-0.0566656081569628	-0.0367187932561356	0.0484805887092818	-0.0599560055056234	-0.0247119234654412	0.02652395665322	-0.265195187417387	0.963829856506902	0.691225643452211	-0.0275123911779818	-0.2684063523636	0.078733885976726	-0.0547581805021617	-0.0406701319855326	0.0785242714138926	-0.0581077130601704	-0.0286706864409299	-0.00789165457451221	-0.266169535682496	0.96389392573179	0.656316444243791	0.00818708162967367	-0.269417023574373
116779	8951612	19498128395	0	50.2995843242351	131036168777687820	0.0415568366784923	-0.0785270237657144	-0.106841394047152	1	0.25537231784575	0.137787653020107	0.0447071898415646	0.141484237918446	-0.248661295305151	0.95820132051558	-0.0266001057405352	0.966633837789428	0.254777271386352	0.989583066142115	0.0615352245274739	-0.130149035137125	-0.146596807638929	-0.251297893137457	0.0635735060338545	1	0.0485781622916865	-0.0565958313148782	-0.0367432950008791	0.0488745985714442	-0.0598964744385472	-0.024741359238841	0.0313539880933236	-0.26640053163894	0.963352315704454	0.680947142273419	-0.0325352662927733	-0.269656672205715	0.0792989367995725	-0.0547593677958186	-0.0406154660792233	0.0791292329741717	-0.0581240018765987	-0.0286196152084389	-0.00467506327116712	-0.267438968186929	0.963563460327612	0.660265237196266	0.00485180974563608	-0.270734202968423
116781	8830019	19498450465	0	46.285903396691	131036168778009890	0.0421175828671462	-0.0783368478768328	-0.106902486914063	1	0.258794203243611	0.136269977972053	0.040734884155961	0.139530847306877	-0.252293925029512	0.957537946006856	-0.0226402497156218	0.965931769767879	0.257804645508778	0.989958868712554	0.0576505988372677	-0.129065280811941	-0.144699905226989	-0.255050138010215	0.0596132074892355	1	0.0505583086834095	-0.0564455614703289	-0.0366007997312702	0.0507343912698835	-0.0597490165974012	-0.0245933595675721	0.0217049134521983	-0.265557545301929	0.963850655892938	0.657246153177897	-0.022515153728537	-0.268782185796876	0.0799961641043155	-0.0549934463155981	-0.0405672323129847	0.0798181080858263	-0.0583426303579046	-0.0285671797170566	-0.0053806141168872	-0.266202866595033	0.963902008924306	0.647966900674275	0.00558205936019407	-0.269451602020945
116782	8675642	19498619922	0	46.1252910505865	131036168778179347	0.0422454125088155	-0.0785063647078938	-0.106818261709394	1	0.258306279842075	0.139620347591283	0.0397326998979536	0.142680478841394	-0.251789672095835	0.957206478239394	-0.0212529975145767	0.966098711117108	0.257296697364166	0.989540595960689	0.0570547228871869	-0.132492141434994	-0.147969771058518	-0.254529062861328	0.0589883110364649	1	0.0496619051199455	-0.0567890328520053	-0.0366427490910981	0.0499132735782968	-0.0600596784584483	-0.0246337191005766	0.0277040629929543	-0.264000812486433	0.96412450228183	0.676559127067251	-0.0287270385195377	-0.267167835099671	0.0802795722176362	-0.0552162009931643	-0.040704106152981	0.0800125525777881	-0.0585510316781274	-0.0287017061923663	-0.012499711844635	-0.264897808968559	0.964195471887033	0.655704329282402	0.0129631511835466	-0.268097943878744
116783	8584381	19498800423	0	46.5080803138737	131036168778359851	0.0420743722345005	-0.0782264997361949	-0.106938958977654	1	0.265605345718674	0.146068824127672	0.0365596933287807	0.148627607492502	-0.258848525305719	0.95441462438403	-0.0167462189882132	0.964336930014986	0.264147401196512	0.988751434102957	0.0552424325706878	-0.138992356635246	-0.154485634864447	-0.261829908076114	0.0572228661725945	1	0.0320196705329327	-0.0666830387807841	-0.075670156148985	0.0225171719171504	-0.0614512850302351	-0.0203044684547333	0.0457250987239077	-0.253454210492352	0.966266101304598	0.655904508709903	-0.0472861600250458	-0.256249400546279	0.0420175118454159	-0.075034527494143	-0.118982964959972	0	0	0	0	0	0	0	0	0
116784	8444129	19498950662	0	50.4451532548978	131036168778510084	0.0417285662425954	-0.0784707378094149	-0.107164312508573	1	0.271625954477302	0.160352578916893	0.0381781512186707	0.162809815521856	-0.264043488976622	0.950670289794938	-0.0159436635511599	0.962696296285932	0.27011412534319	0.986528643052145	0.0591343981655464	-0.152526585850769	-0.169612488784069	-0.267212081605593	0.061348726895426	1	0.0316103317676434	-0.0661796132438151	-0.0751865338875929	0.023010564518085	-0.0622306221709085	-0.019778447074776	0.0819770612581566	-0.336058037238901	0.938266890087577	0.738710635680843	-0.0871494217423433	-0.342728376350523	0.0411356714966065	-0.074243313385151	-0.118870181060599	0	0	0	0	0	0	0	0	0
116786	8331584	19499297316	0	45.9209140833474	131036168778856741	0.0420329236435875	-0.079918412211757	-0.107482173416221	1	0.278557723125162	0.178063988217787	0.0362021384071307	0.179795319462917	-0.270257207155137	0.945851301780535	-0.0109656345950012	0.960909821126016	0.27664430325148	0.983642921977867	0.0601112106372275	-0.169803546484078	-0.18784722311147	-0.273660169687064	0.0624751473949258	1	0.0324922051019523	-0.067848893792827	-0.0752529644410538	0	0	0	0	0	0	0	0	0	0.0412309314893448	-0.0756178268806045	-0.119148868509263	0	0	0	0	0	0	0	0	0
116787	8177301	19499459993	0	46.2717893856217	131036168779019418	0.0422486066955887	-0.0792922649320819	-0.108012574074708	1	0.289773035642407	0.194428255179539	0.0295083926329688	0.194710243426044	-0.281046782323755	0.939734338656641	-0.0010256155521681	0.958012186269622	0.286725651227158	0.980860269976162	0.0567922274995637	-0.186246540042837	-0.204306187424207	-0.284884681124854	0.0592120229838593	1	0.0333352313090995	-0.0675197283323538	-0.0755027312236403	0	0	0	0	0	0	0	0	0	0.0412694537877154	-0.0748667090302059	-0.119618853174505	0	0	0	0	0	0	0	0	0
116788	8256822	19499616789	0	46.1702046124958	131036168779176211	0.0425122955548505	-0.0800486047680767	-0.108312995403126	1	0.289129995661482	0.207478926982693	0.0343046481857236	0.207993732066792	-0.279488785822616	0.937349788510312	-0.00390243908425636	0.958063087425167	0.28653078627357	0.978122373933917	0.0632545580393744	-0.198180429147588	-0.21835760989049	-0.283261635762886	0.06592769080097	1	0.0339157875488581	-0.0683387879379552	-0.0757037417424713	0	0	0	0	0	0	0	0	0	0.0413606302994846	-0.0756380241490754	-0.119909134663365	0	0	0	0	0	0	0	0	0
116790	7938535	19499949360	0	46.2458326724033	131036168779508785	0.04378747336831	-0.0787360867565836	-0.10672325961388	1	0.321290583907958	0.22789894612461	0.0360922960146842	0.227724961523916	-0.308917910435611	0.923423557481087	0.000977589528782047	0.948412795196026	0.317036613385858	0.973725005439238	0.071294421384543	-0.2162792622093	-0.241785005882977	-0.314055084102845	0.0750312343954206	1	0.0370242325840487	-0.0641125546946172	-0.0671136366994779	0.0304342018398423	-0.0701817928793185	-0.013622280579786	0.0373099501804685	-0.819664105963839	0.57162813175353	0.639691973631468	-0.0651771693251229	-0.960824410850487	0.0438293095327391	-0.0683600803423338	-0.11362157394615	0	0	0	0	0	0	0	0	0
116791	7942540	19500140041	0	46.0919977838968	131036168779699466	0.0446197445419155	-0.0789034753752625	-0.106245654094763	1	0.326512644446138	0.234851089779108	0.0411276231455745	0.235128549200473	-0.312925922740407	0.920212981992726	-0.00219480691952855	0.94658261194629	0.322453937149984	0.971961803865495	0.0778378162463736	-0.221881784264795	-0.250162813829173	-0.318272115559343	0.0820457523806927	1	0.0380224515402611	-0.0645459863767884	-0.0665163561434077	0	0	0	0	0	0	0	0	0	0.0445616022846184	-0.0684884121950723	-0.113084738714108	0	0	0	0	0	0	0	0	0
116793	7647603	19500448913	0	43.0938264646083	131036168780008338	0.0443128465008299	-0.0791108414394726	-0.105292194302371	1	0.343191982114615	0.272641604910596	0.0434165797788921	0.271241789366166	-0.326379111671592	0.905485818312967	0.00400640199675973	0.941128192435579	0.33802614417524	0.962502904122622	0.0880590760081109	-0.256580900863874	-0.291047459031635	-0.332470369790897	0.0932959353896124	1	0.0661224439077921	-0.0631157624546324	-0.0765447084862023	0.0966785480224279	-0.0668561431628704	-0.0354243231909969	0.410038888600503	-0.783477312407949	0.466938337232317	0.713308090043443	-0.720607645521425	-0.900241993735305	0.0917667854414361	-0.0569543386189754	-0.041175745199724	0.0966785480224279	-0.0668561431628704	-0.0354243231909969	0.410038888600503	-0.783477312407949	0.466938337232317	0.713308090043443	-0.720607645521425	-0.900241993735305
116794	7693596	19500637509	0	45.7238171705736	131036168780196934	0.0448434106706511	-0.0791992900013674	-0.105134970672277	1	0.345830861294863	0.280272110073608	0.0427435796923273	0.278292345416166	-0.328528354201075	0.902564397131142	0.00632797687909534	0.940292054789364	0.340309871159526	0.960475573448584	0.0889942255763173	-0.26375500113303	-0.299086087401087	-0.334745020796981	0.0943642088679199	1	0.0635931973317379	-0.0647744298648898	-0.0754787534268907	0.0978614381825549	-0.0671751273015483	-0.0360096239964665	0.627766080367337	-0.688874923828546	0.362437701764657	0.734968175271033	-1.04720139068088	-0.759935820154495	0.0901135498681577	-0.0585314905247705	-0.0405381745304411	0.0978614381825549	-0.0671751273015483	-0.0360096239964665	0.627766080367337	-0.688874923828546	0.362437701764657	0.734968175271033	-1.04720139068088	-0.759935820154495
116795	7552916	19500793323	0	46.0108373926395	131036168780352748	0.0444639437173997	-0.0792858224755833	-0.104530038444636	1	0.352677195459098	0.300483819300917	0.0452815349236495	0.297588953466406	-0.333394496361112	0.894588690164865	0.00837324705523572	0.9379176622538	0.346756899810399	0.954657374930148	0.0957004108062617	-0.281905530032653	-0.321139480061569	-0.339901783385705	0.101683076522698	1	0.064146710889855	-0.064736509230601	-0.0753742843679426	0.0985809223433616	-0.0676731469177691	-0.036368863952462	0.587517703419759	-0.716506140034406	0.376087622052852	0.76862412948386	-1.00139101954537	-0.798780809892629	0.0913589846599338	-0.0586626002352417	-0.0410489990550716	0.0985809223433616	-0.0676731469177691	-0.036368863952462	0.587517703419759	-0.716506140034406	0.376087622052852	0.76862412948386	-1.00139101954537	-0.798780809892629
116796	7603084	19500948845	0	46.5457903521748	131036168780508273	0.0449897479777327	-0.0791525535598724	-0.104334798330891	1	0.360340496229806	0.306012007764662	0.0486594435846532	0.30322548197292	-0.339622544938904	0.890343099064351	0.00725599507812862	0.935128377834494	0.354234763263084	0.952891209749422	0.100952681677355	-0.286019052589918	-0.328250695103924	-0.346515560350641	0.10753947786908	1	0.0644023976695561	-0.0647499255890247	-0.0745839796259846	0.0993553987503054	-0.0681044375842953	-0.0368630604281707	0.617612628470665	-0.726789635237589	0.300551937715877	0.788755824295651	-1.1178977491478	-0.8136363462157	0.0917474421283869	-0.0589648839783754	-0.0405829469753012	0.0993553987503054	-0.0681044375842953	-0.0368630604281707	0.617612628470666	-0.726789635237589	0.300551937715877	0.788755824295651	-1.1178977491478	-0.8136363462157
116797	7444340	19501122058	0	46.0533223787831	131036168780681483	0.0444216664329724	-0.0791880170023871	-0.103800992186556	1	0.363924446970186	0.324310939440142	0.0443574842246475	0.31942663929045	-0.342515318821882	0.883543931269948	0.0152361553819306	0.934126803657179	0.356616003929157	0.947488512690675	0.10045083902869	-0.303603602181604	-0.346908382234393	-0.34959285572337	0.107122833660099	1	0.0669244384451306	-0.0638746831214188	-0.0759274553172076	0.100252512498751	-0.0681921259135413	-0.037191521994558	0.433561044266547	-0.793042059245662	0.42791250643315	0.773409331334853	-0.791954902003623	-0.91578669250098	0.0950414728320672	-0.0581697743693261	-0.0424496143403063	0.100252512498751	-0.0681921259135413	-0.037191521994558	0.433561044266547	-0.793042059245662	0.42791250643315	0.773409331334853	-0.791954902003623	-0.91578669250098
116798	7459697	19501300113	0	49.930172653544	131036168780859538	0.0448828366033668	-0.0793466912357452	-0.103530546197989	1	0.367301044881059	0.330314137944637	0.0485126998829717	0.325644899512754	-0.344554633142814	0.880475726071508	0.0128820183863317	0.932765782109474	0.360252757557794	0.94540438597651	0.105972168542129	-0.308188978503217	-0.354248926311947	-0.351764326575418	0.11312563987096	1	0.068203074143506	-0.0635447376237879	-0.0756019025787635	0.100939352701107	-0.0682186462759274	-0.0370564273317578	0.381826352375227	-0.822843644799279	0.420876434176668	0.382175730402893	-0.736788241837162	-0.966397097543685	0.096406945987201	-0.057810052798469	-0.0421914513045114	0.100939352701107	-0.0682186462759274	-0.0370564273317578	0.381826352375227	-0.822843644799279	0.420876434176667	0.382175730402893	-0.736788241837162	-0.966397097543685
116799	7306070	19501469901	0	49.7535210566852	131036168781029326	0.0439528387777432	-0.0791626867767566	-0.103267027918231	1	0.373416733498748	0.351136630982306	0.04508064971865	0.344078295901011	-0.349413661597173	0.871504572207807	0.0210088356609789	0.930810859627212	0.364896933974816	0.938705893831517	0.107243818886253	-0.327612588580882	-0.376023826519484	-0.356945248206622	0.114709687875003	1	0.0677767080853802	-0.0633777156697499	-0.0753558601354559	0.101514963175901	-0.0683273732298165	-0.0378311372812666	0.402558210736066	-0.832771282507498	0.380051151820112	0.764061403762207	-0.814149233887128	-0.98409477306953	0.0967202220632873	-0.0577943307596364	-0.0424480056987541	0.101514963175901	-0.0683273732298165	-0.0378311372812666	0.402558210736066	-0.832771282507498	0.380051151820112	0.764061403762207	-0.814149233887128	-0.98409477306953
116800	7406495	19501614810	0	50.049524004002	131036168781174232	0.0444181915700193	-0.0792029237495723	-0.103134802375726	1	0.372921747665295	0.355939332386063	0.0463450320007265	0.348707837847774	-0.34842622815917	0.870058622941181	0.0205969997737911	0.930953161115935	0.364557232006946	0.937005126679598	0.109203366885007	-0.331807198892866	-0.381184297130018	-0.355891595288016	0.11676912367133	1	0.0365930023390498	-0.0704141205809222	-0.0669009317345126	0.0444604575830342	-0.0743478950174822	-0.0161508851055348	0.674738513043227	-0.526855501985783	0.51686673238227	0.641973773286532	-0.917117704196746	-0.554896699187347	0.0370965582710296	-0.0723449506870944	-0.110524788255919	0	0	0	0	0	0	0	0	0
116802	7087720	19501950959	0	49.9600569344809	131036168781510384	0.045340691518371	-0.0796553944740032	-0.102648653414477	1	0.370132361052323	0.369225202023769	0.0498427484190696	0.361499230643595	-0.34435908061929	0.866449727242802	0.0191919811277972	0.931847142345227	0.362343167678686	0.93217486240752	0.114357889531379	-0.343470958011663	-0.395261597494352	-0.351556026536518	0.12211114534515	1	0.0692516695006547	-0.0629379162514889	-0.0338827455770535	0.0751793763500525	-0.0715604339397034	-0.0271997407120444	0.485052882834388	-0.702624935445082	0.520616846581864	0.722801841060024	-0.750049431409996	-0.77907979514767	0.0972214533029987	-0.0596281618932174	-0.0438250908459765	0.103935456264074	-0.0682491508565813	-0.037837544309019	0.547630240457798	-0.686194303650433	0.478788572726868	0.722801841060024	-0.852367630292477	-0.756244269007914
116803	7008653	19502114697	0	50.6417320282621	131036168781674488	0.0455971324860189	-0.0792922540853352	-0.103188040236004	1	0.374935992185607	0.3763278838441	0.0451957922592152	0.367025460831811	-0.349119935034819	0.862210868675686	0.0258091690035178	0.930363354208702	0.365729293249639	0.929852782915954	0.111979016368321	-0.350477534225289	-0.40244601915991	-0.356631780486492	0.11978431227813	1	0.0695916463337052	-0.0639838112685647	-0.0763319261178654	0.104926074500506	-0.0681154514662501	-0.0387978532793086	0.470012269383233	-0.78216505849662	0.409030913130293	0.708756839445631	-0.854659621804084	-0.89813309504896	0.0992410256282345	-0.0582372232506778	-0.0438328137201619	0.104926074500506	-0.0681154514662501	-0.0387978532793086	0.470012269383234	-0.78216505849662	0.409030913130293	0.708756839445631	-0.854659621804084	-0.89813309504896
116805	6657795	19502481945	0	49.1876173124673	131036168782041729	0.0490135353308149	-0.0755857659406641	-0.103324635988134	1	0.415591954302789	0.358430455493308	0.0294274136858416	0.346619254743653	-0.389841308870761	0.85315816009629	0.0446562385112884	0.915371445896196	0.400126150607443	0.936942320851704	0.100592593841886	-0.334694214860645	-0.38590656564362	-0.400459261273652	0.109453458854115	1	0.0724010156136437	-0.0626299604643577	-0.0761953800989032	0.10790638704932	-0.0682235459380214	-0.0376808921306483	0.491087397551721	-0.75198565797657	0.439716656681803	0.717472049114164	-0.840531871825686	-0.851069243112261	0.101939069505279	-0.0587380379806451	-0.0431275663561848	0.10790638704932	-0.0682235459380214	-0.0376808921306483	0.491087397551721	-0.75198565797657	0.439716656681803	0.717472049114164	-0.840531871825686	-0.851069243112261
116806	6590785	19502640087	0	49.9356329691028	131036168782199878	0.0494384413829076	-0.0747708773529413	-0.104025103313559	1	0.416993386953365	0.360944467370742	0.0161853803486721	0.346197561901456	-0.393308151132943	0.851737017151347	0.057989263332642	0.915113916589298	0.399003464900661	0.936367712745172	0.0887424245610936	-0.33961785673223	-0.38606344563514	-0.404226972333495	0.0966719054205119	1	0.0731301209348212	-0.0620703257756504	-0.077021371840396	0	0	0	0	0	0	0	0	0	0.102881052334311	-0.0585162465277635	-0.0441119218694468	0	0	0	0	0	0	0	0	0
116807	6450041	19502790221	0	50.0776704668942	131036168782350008	0.0496309589171244	-0.0733129806429621	-0.10434476786056	1	0.426069120551993	0.363602601716109	0.00624774597789596	0.346180006820099	-0.403027597191486	0.847188384469531	0.0695294372207631	0.911562277643755	0.405240510483211	0.935588082565079	0.0813816310907244	-0.343586917508821	-0.387917164238839	-0.414822616154728	0.0890410304567454	1	0.0753921223496353	-0.0611254595836584	-0.0760172858699748	0.11000188855217	-0.0691357254102612	-0.0360946152850696	0.36209185433653	-0.81107628942902	0.459396061965257	0.598233487329646	-0.667498757004876	-0.945989773429347	0.105718289692469	-0.0588756848986611	-0.041718879637809	0.11000188855217	-0.0691357254102612	-0.0360946152850696	0.36209185433653	-0.81107628942902	0.459396061965257	0.598233487329646	-0.667498757004876	-0.945989773429347
116808	6370920	19502980248	0	49.2270612970445	131036168782540035	0.0504380818840062	-0.0732467719532328	-0.104331510641095	1	0.429317857070448	0.366494961971264	0.00292094607740688	0.347949863621902	-0.406357460554078	0.844869520492686	0.0738362070400428	0.910260171138812	0.407399847040081	0.934601041586965	0.0793727603802601	-0.346728795997936	-0.390670206628132	-0.418463991867313	0.0869778841217809	1	0.0763399681482299	-0.0612128207502429	-0.0760616092284736	0	0	0	0	0	0	0	0	0	0.106794957417745	-0.0591494586766167	-0.0418666250791623	0	0	0	0	0	0	0	0	0
116809	6251495	19503114437	0	50.1912537725001	131036168782674227	0.0512546775093076	-0.0736648525391091	-0.104012219073665	1	0.432027794325135	0.370161360054907	0.00761000137866788	0.352110373147532	-0.40772159561377	0.842485243545587	0.0706200461950491	0.909138410819915	0.410463346776846	0.933290466145088	0.0850320553791434	-0.348910382993518	-0.395877711757404	-0.419957444368371	0.093259063986249	1	0.0771721104587449	-0.0616124888838747	-0.0757711211105241	0	0	0	0	0	0	0	0	0	0.107708655330201	-0.0595253680230549	-0.041647188702982	0	0	0	0	0	0	0	0	0
116811	6021288	19503449918	0	46.5158467861039	131036168783009709	0.0519958086254369	-0.0780086602458194	-0.104200385918536	1	0.386557323593703	0.393599371816306	0.0266559389070446	0.378913033057882	-0.362087353653491	0.851655835242787	0.0488388016284024	0.92682050084667	0.372315095941367	0.924142675583363	0.099481191863286	-0.368868279513273	-0.418615804441418	-0.370506225678671	0.106926605249912	1	0.0779719290534156	-0.0640615613049451	-0.0769800397233987	0	0	0	0	0	0	0	0	0	0.108995400286669	-0.0596376702996453	-0.0435080729012325	0	0	0	0	0	0	0	0	0
116812	5835240	19503650010	0	45.869266169719	131036168783209797	0.0522325862863684	-0.0781514370981994	-0.104115738441077	1	0.388687412669171	0.396413778869033	0.0203218242474613	0.38018384939384	-0.365074562853985	0.849812217032124	0.0557868465470589	0.926182766997718	0.37292534087775	0.923226986397395	0.0943718478860262	-0.372486088215601	-0.420667957128374	-0.373712892680552	0.101542884789888	1	0.0764079728063359	-0.0639487638932521	-0.0772876167209209	0.113072978307121	-0.0693559106064088	-0.0415161596696399	0.507624621801269	-0.790849575739023	0.341868676386893	0.666186420889269	-0.978100232421517	-0.91219592667353	0.106906255663126	-0.0593708761432082	-0.0457019234709947	0.113072978307121	-0.0693559106064088	-0.0415161596696399	0.507624621801269	-0.790849575739023	0.341868676386893	0.666186420889269	-0.978100232421517	-0.91219592667353
116813	5797506	19503788672	0	46.0010801053609	131036168783348456	0.0530522906912207	-0.0780613909644476	-0.103943690461619	1	0.389258376000519	0.406339493196681	0.00920060489394251	0.386971343976079	-0.367213300529673	0.845817693628746	0.0682975458391017	0.926176324112221	0.370854232666058	0.919558929146851	0.0857426881318694	-0.383483464126184	-0.429082927341047	-0.376011231778311	0.0923139416499685	1	0.0807697898318297	-0.0640634477741866	-0.0773750460658404	0.115907587848992	-0.0704532231442055	-0.038557827473396	0.306106751698041	-0.816678743053152	0.489218240880282	0.612536135096423	-0.559106785404863	-0.955632202609487	0.112345808892315	-0.0601180150886367	-0.0445367241200926	0.115907587848992	-0.0704532231442055	-0.038557827473396	0.306106751698041	-0.816678743053152	0.489218240880282	0.612536135096423	-0.559106785404863	-0.955632202609487
116814	7883083	19503946866	0	50.102534837545	131036168783506656	0.0538393409815526	-0.0781581599331254	-0.10276012064626	1	0.395187586872496	0.41429470966901	0.00448748640796626	0.392889004757179	-0.373041704599285	0.840522525915025	0.0754036499788722	0.924013696655772	0.374850607525717	0.91648923589466	0.0838962157799489	-0.391163527782214	-0.437257277685898	-0.382285222748995	0.0905471512731015	1	0.0818488391196206	-0.0644051689926893	-0.0763644257221736	0	0	0	0	0	0	0	0	0	0.113727844052363	-0.0607542269212057	-0.0437860512968301	0	0	0	0	0	0	0	0	0
116815	7855908	19504117633	0	49.9267075932531	131036168783677423	0.0543884025438852	-0.0780284799454756	-0.102282787539571	1	0.400512373465107	0.417600144643809	0.00245593063780566	0.395162875362222	-0.37803588812248	0.837218710509333	0.0789984976832824	0.922004923983082	0.379033187880343	0.915207921348611	0.0836408240179332	-0.394206384091323	-0.440993506351469	-0.387673825008351	0.0904686180728967	1	0.0825304339416434	-0.0644673924552716	-0.0759236750784844	0	0	0	0	0	0	0	0	0	0.114539789976914	-0.0610495174551969	-0.043448269579276	0	0	0	0	0	0	0	0	0
116816	7856924	19504280626	0	55.5962952852674	131036168783840416	0.0561948823893328	-0.0779271073427971	-0.101749475857678	1	0.406105667489284	0.410536359636009	-0.00555521522786839	0.386998357102262	-0.38501582723659	0.83785146916233	0.0863210450284607	0.919790439579623	0.38279788981017	0.918031017332936	0.0758179400620249	-0.389192357555241	-0.432700632381151	-0.395224971767097	0.0822436449187117	1	0.0832270504759258	-0.0642640132965353	-0.0776595272331273	0.118103201663331	-0.0712802578645026	-0.0420977991248381	0.326611803869999	-0.82773808109628	0.456261327175375	0.551752272251625	-0.621280375684687	-0.97506449877265	0.114282927460442	-0.0608055768405878	-0.0476598637111205	0.118103201663331	-0.0712802578645026	-0.0420977991248381	0.326611803869999	-0.827738081096279	0.456261327175375	0.551752272251625	-0.621280375684687	-0.975064498772651
116817	7856911	19504446891	0	55.346346366291	131036168784006682	0.0570360554163026	-0.0781227187597989	-0.100864539065735	1	0.411531238637158	0.412682122849024	-0.00470648442890684	0.388770651302505	-0.389569113673313	0.834921125830228	0.0869836337936579	0.917680303617044	0.387681193515215	0.917219291193702	0.0780945966448372	-0.390653306445758	-0.435781772509541	-0.400163698803877	0.0848954594044885	1	0.0841160373062691	-0.0645877709250598	-0.0767538606399032	0	0	0	0	0	0	0	0	0	0.115233260050583	-0.0612897820968834	-0.0467989237853273	0	0	0	0	0	0	0	0	0
116818	7853421	19504613631	0	54.8423009635792	131036168784173424	0.0576759319929422	-0.0782212898673279	-0.100294414097403	1	0.415244337243113	0.41795970220499	-0.00965130270061593	0.392242907461153	-0.393587724027865	0.831404958513592	0.0933981421637654	0.916206673408589	0.38966924261728	0.915107801620541	0.0751933181614751	-0.396135931615763	-0.440820461577787	-0.404531071794691	0.0818867370460538	1	0.0843180703863807	-0.065127230812866	-0.0751390571728164	0.119776786282784	-0.0724420658313655	-0.0387378483915763	0.364163157701149	-0.818408235824585	0.444514515069665	0.676035151611861	-0.686361813760319	-0.958635496365941	0.115469685460121	-0.0620886131895483	-0.0441696897825835	0.119776786282784	-0.0724420658313655	-0.0387378483915763	0.364163157701149	-0.818408235824585	0.444514515069665	0.676035151611861	-0.686361813760319	-0.958635496365941
116819	7857279	19504780031	0	55.5622538939417	131036168784339821	0.0582936355534918	-0.0785228212334273	-0.0991996620409818	1	0.418253054088367	0.421363480181275	-0.0107962015777572	0.394842099510662	-0.396311982062083	0.828876667139349	0.0957321559222808	0.915015678281556	0.391894964016401	0.913747815743756	0.0753864800409665	-0.399226511958498	-0.444555826215767	-0.407496405026121	0.0822025276510779	1	0.0849913843281054	-0.0661476522420819	-0.0750339384157102	0.120605832368297	-0.0728960659530709	-0.0376207135100084	0.365917851441122	-0.770003263441866	0.522684513148792	0.704871849569516	-0.610775644531887	-0.878846266445183	0.116256655123697	-0.0631633024382267	-0.0440711376556883	0.120605832368297	-0.0728960659530709	-0.0376207135100084	0.365917851441122	-0.770003263441866	0.522684513148792	0.704871849569516	-0.610775644531887	-0.878846266445182
116820	7852932	19504946950	0	54.5698720827629	131036168784506743	0.058883776851874	-0.0787726520790564	-0.0979786051003374	1	0.421852432625527	0.423046170515562	-0.0101085229768788	0.396248942453098	-0.399269768338375	0.826783180583532	0.0961257266888077	0.913586734874343	0.395119124480436	0.913097267695698	0.077090401170691	-0.400387874159535	-0.446923127077984	-0.410720236398539	0.084182711811816	1	0.0853807042297918	-0.0662812891024892	-0.0732565980356606	0.121331731606678	-0.0735198922679276	-0.0366164653265048	0.387970054077937	-0.79346054100642	0.468934544477759	0.678536157730907	-0.691192998431386	-0.916473973940389	0.116707954169282	-0.0634876258351242	-0.0423805187987303	0.121331731606678	-0.0735198922679276	-0.0366164653265048	0.387970054077937	-0.79346054100642	0.468934544477759	0.678536157730907	-0.691192998431386	-0.916473973940389
116821	7850873	19505117548	0	59.9653400334607	131036168784677341	0.0595163961150565	-0.0789905565888703	-0.0967805236255231	1	0.424862173416985	0.425097787639609	-0.0117807282553137	0.397526407894503	-0.402162345045792	0.824765544414752	0.0987011482243799	0.912364020122419	0.397303382977351	0.912266867953496	0.0765332804296786	-0.402382676840083	-0.449133780101005	-0.413877376060693	0.0836886603093527	1	0.0878905672109925	-0.0667160197136771	-0.0706408087271158	0.124312665164271	-0.0745442229261411	-0.0321779749914996	0.33258686250807	-0.806159338619975	0.489380322083798	0.566592330195888	-0.596908669345475	-0.937632201305493	0.120406295704278	-0.0643448204303423	-0.0381748463733725	0.124312665164271	-0.0745442229261411	-0.0321779749914996	0.33258686250807	-0.806159338619975	0.489380322083798	0.566592330195888	-0.596908669345475	-0.937632201305493
116822	7852159	19505279816	0	61.3569958633113	131036168784839604	0.0608249474249075	-0.0788561375277749	-0.0953514638100253	1	0.43343149363406	0.417998160412211	-0.012564804339671	0.390539900105363	-0.410246227295643	0.824121726091106	0.0997001990531301	0.908797294966826	0.405151017485759	0.915171271803513	0.076062537761182	-0.39582323531454	-0.44253917049666	-0.422724039326598	0.0835012110508016	1	0.0881746375111834	-0.0671529079318267	-0.0701248379931249	0.124211680546973	-0.0748385162385188	-0.0318855155668878	0.357723678111357	-0.779693785359505	0.513917669661443	0.62824998294717	-0.608084826190684	-0.894176633234874	0.119971549985243	-0.0649803045662688	-0.0382169415867189	0.124211680546973	-0.0748385162385188	-0.0318855155668878	0.357723678111357	-0.779693785359505	0.513917669661443	0.62824998294717	-0.608084826190684	-0.894176633234874
116823	7866762	19505446424	0	60.3226538107027	131036168785006214	0.0615475607847577	-0.0791628642999629	-0.0936491357324137	1	0.436010936272298	0.418294509541543	-0.0147676244678414	0.390166281292379	-0.412941951212061	0.822951528263756	0.102332944373014	0.907699982143313	0.406950501797183	0.91504002176868	0.0745633109927723	-0.396411492284683	-0.442718683814457	-0.425681930816994	0.081961302302589	1	0.087594684587941	-0.0678810634162196	-0.0695312523941297	0.123781712101893	-0.075023646547694	-0.0320572165563182	0.41394010381656	-0.745073123726069	0.522991042708586	0.676867477765764	-0.669527893168523	-0.840644467988309	0.11880597435981	-0.0656180578315161	-0.0385400349884599	0.123781712101893	-0.075023646547694	-0.0320572165563182	0.41394010381656	-0.745073123726069	0.522991042708586	0.676867477765764	-0.669527893168523	-0.840644467988309
116824	7852143	19505612990	0	60.0195423629934	131036168785172781	0.0623590800995208	-0.0793553200497507	-0.0925020009822335	1	0.439158235964511	0.422303427858591	-0.0193885242173044	0.392504957817153	-0.416431004388532	0.820076262717628	0.108102936815654	0.906336996607433	0.408493578447017	0.9133748480995	0.0716831023643435	-0.400759179177018	-0.446397841514803	-0.42951620919386	0.0789267045447053	1	0.0885731339079701	-0.0682337163174412	-0.0684851415469595	0	0	0	0	0	0	0	0	0	0.119944848405935	-0.0661710963597636	-0.0376430825407734	0	0	0	0	0	0	0	0	0
116825	7848773	19505779673	0	60.1670236576737	131036168785339466	0.0643222156028876	-0.0791418160560515	-0.0912101744518137	1	0.449120480750841	0.411403850923374	-0.0229400860139967	0.381406924636465	-0.426399784531233	0.820190210616459	0.111106038462209	0.901974106426432	0.417250715461908	0.917705947488948	0.0680142270996119	-0.391394760894234	-0.435276195040453	-0.440508840873946	0.0752635288040803	1	0.0903935192449084	-0.0684173512633414	-0.0668393225698645	0	0	0	0	0	0	0	0	0	0.121483743265148	-0.0668629690659373	-0.0356883509668219	0	0	0	0	0	0	0	0	0
116826	7851611	19505946226	0	60.0384245917387	131036168785506020	0.0666905001160653	-0.0797942375301234	-0.0891343465056184	1	0.451803230682729	0.391681772240644	-0.0242630711755821	0.363398625128006	-0.42992625496487	0.82650157564699	0.108712776949492	0.900661105192544	0.420703108761126	0.925269134567346	0.0630316498691563	-0.374037484393967	-0.414241192351074	-0.444411096340727	0.069869839966868	1	0.0923155469016933	-0.0703743875814997	-0.0660352129126355	0.128503008596907	-0.0762982735683794	-0.026393292217243	0.428646803899177	-0.629516243530192	0.648051862614912	0.618059811621568	-0.584374742310489	-0.680930449053641	0.123305419114183	-0.068396583170919	-0.0345049105780729	0.128503008596907	-0.0762982735683794	-0.026393292217243	0.428646803899177	-0.629516243530192	0.648051862614912	0.618059811621568	-0.584374742310489	-0.680930449053641
116827	7869305	19506113849	0	59.989513832982	131036168785673636	0.0675856848324975	-0.0796234755510076	-0.0876450187621019	1	0.461597993738763	0.395114411415241	-0.0209227582665711	0.36653754000972	-0.437690188866385	0.821022247161264	0.108074918746019	0.896492808275165	0.429674826640971	0.924104996037606	0.0687600413104567	-0.375901600179249	-0.419889860265683	-0.453028110270156	0.0765490614409005	1	0.0961777345666513	-0.0684579598705337	-0.0607216615421145	0.130933282901981	-0.0777660593408729	-0.0210057089755529	0.258729590242084	-0.818218225003406	0.513398417805741	0.560588264536047	-0.466806431013674	-0.958304911971893	0.127979876235729	-0.067409038736099	-0.0272714502131106	0.130933282901981	-0.0777660593408729	-0.0210057089755529	0.258729590242084	-0.818218225003406	0.513398417805741	0.560588264536047	-0.466806431013674	-0.958304911971893
116828	7850987	19506280644	0	59.9875345903121	131036168785840434	0.0678827187987608	-0.080067369649107	-0.087070279845346	1	0.464715339643125	0.398582423672652	-0.0237500934440207	0.368760834264363	-0.44076807613081	0.818375800092229	0.112044290298247	0.895082431314169	0.431594159094256	0.922746728048501	0.0674606864526303	-0.379456890382987	-0.423353484298368	-0.456454173555704	0.0752259056167937	1	0.094497457676739	-0.0704981917632545	-0.0639533106626818	0.13004908869283	-0.0773238248934832	-0.0243416061617027	0.36606819193678	-0.666354320158498	0.649589100014957	0.49256789150016	-0.51317767901476	-0.72930867790497	0.125663187979182	-0.0689323086650428	-0.0324407623102061	0.13004908869283	-0.0773238248934832	-0.0243416061617027	0.36606819193678	-0.666354320158498	0.649589100014957	0.49256789150016	-0.51317767901476	-0.72930867790497
116829	7853423	19506445930	0	60.0276487350073	131036168786005724	0.0685863558613661	-0.080119620456046	-0.084802066617352	1	0.471301293104287	0.407162763868453	-0.0276384317960027	0.374990488444686	-0.446805775154554	0.812247950360328	0.118763000602766	0.892118756518514	0.43591223194089	0.919389734151868	0.0669979369562881	-0.387600042801543	-0.432516186030873	-0.463191703939903	0.0749590851315429	1	0.0966390784873167	-0.0709345138891666	-0.0593716844294085	0.132978706854408	-0.0787989036070044	-0.0177735841644812	0.340045518925701	-0.69022332235794	0.638718099267366	0.592016326824486	-0.489220645602527	-0.761797635675262	0.128933744685094	-0.070093886755668	-0.0257178250134718	0.132978706854408	-0.0787989036070044	-0.0177735841644812	0.340045518925701	-0.69022332235794	0.638718099267366	0.592016326824486	-0.489220645602527	-0.761797635675262
116830	7850572	19506612378	0	60.0446251654229	131036168786172171	0.0691783583546139	-0.0805123807133978	-0.0832589606832053	1	0.475139702684131	0.412010341855463	-0.0285812513683785	0.378760709722972	-0.450066653545547	0.808690504542043	0.121421284067892	0.890405176046972	0.43867470207896	0.91749506622404	0.0679605020219341	-0.391898167410198	-0.438019227374734	-0.466839978092945	0.0761776703997653	1	0.0987120812032427	-0.0709605213994309	-0.0579882074803525	0.134076864590735	-0.0796325919115843	-0.0167576054374293	0.243760386486382	-0.730992217498401	0.637362731838613	0.626620387610616	-0.3652875083202	-0.819774862319778	0.131279386815206	-0.0703893197214289	-0.0246307266300774	0.134076864590735	-0.0796325919115843	-0.0167576054374293	0.243760386486382	-0.730992217498401	0.637362731838613	0.626620387610616	-0.3652875083202	-0.819774862319778
116831	7869033	19506778935	0	60.1906720107958	131036168786338726	0.0692393541661258	-0.0806014125569325	-0.0831089929730778	1	0.476073488950075	0.412686945828914	-0.0293255893100914	0.379111600438168	-0.450983630403985	0.80801495006024	0.12244045539054	0.889968436100972	0.439277267369651	0.917214658243624	0.0676013894208731	-0.392615999230036	-0.438696288095687	-0.467867099701818	0.0758137244612226	1	0.0677006646778578	-0.0734312379721125	-0.0474793481996278	0.075640537652723	-0.0839891149410502	0.00277826295578563	0.448847135408147	-0.71183139198814	0.540215066817029	0.631531041682577	-0.693281257149321	-0.792102294895237	0.0652823600882644	-0.071432132904809	-0.0905599330834883	0	0	0	0	0	0	0	0	0
116832	7831492	19506965480	0	59.3238035575299	131036168786525274	0.0702850219140164	-0.0810946055118639	-0.0811341238809813	1	0.480481288133106	0.416432756745207	-0.0375164462333264	0.380129226849338	-0.456197519820762	0.804602755280088	0.131738031075561	0.887738604591181	0.441095523766493	0.91550361116888	0.0616765176374905	-0.397553952450297	-0.441360279374548	-0.47371746219838	0.0693645269041841	1	0.0704658318202818	-0.075595838779906	-0.0448311809655892	0.0786813469078507	-0.0846762041883976	0.0100101666871431	0.339796028044467	-0.594604878818247	0.728686281887302	0.636366716198683	-0.436336860676686	-0.636774126127899	0.0663621128320743	-0.0736183353668862	-0.090297429455616	0	0	0	0	0	0	0	0	0
116833	7845105	19507120496	0	59.7345872817896	131036168786680284	0.0706404661298563	-0.081451732458911	-0.0801726288366838	1	0.484071458429391	0.420147890999084	-0.0356494640711546	0.383542014391582	-0.458735961781675	0.801534054525876	0.131496806242424	0.886192381115638	0.444265296417172	0.91411384036371	0.0649952384474224	-0.400214324874401	-0.446308236390074	-0.476572126161557	0.07321105052118	1	0.0709267344962166	-0.0761013553837487	-0.0438498082225141	0	0	0	0	0	0	0	0	0	0.0666743046084766	-0.0739457557312811	-0.0892929290592975	0	0	0	0	0	0	0	0	0
116834	7852831	19507279749	0	59.9966761841394	131036168786839539	0.070869509633966	-0.0817349785246849	-0.0793512844856128	1	0.486800030650767	0.422570182307749	-0.0371457418842694	0.385081789904108	-0.46125155296255	0.799349122707897	0.133947294686007	0.884906449068879	0.446092701848627	0.913110145234707	0.0647115235946732	-0.402544756994185	-0.448936584108654	-0.479405249202382	0.0729981563341113	1	0.0711744803631394	-0.0758444785817655	-0.0424136874407489	0.0798219087043064	-0.0862192950350078	0.0114530960985664	0.352377822750131	-0.659605263185497	0.66389062865194	0.644922505110456	-0.487964926382301	-0.72029345294931	0.0667985994043137	-0.0734163020388774	-0.0876865896045982	0	0	0	0	0	0	0	0	0
116835	7817373	19507480477	0	58.7957224935971	131036168787040264	0.0712022071482012	-0.0818378696491051	-0.0781281661352517	1	0.49046149411494	0.426293417365333	-0.0397877032380756	0.387392978855474	-0.464725724990196	0.796213966510146	0.137935408415213	0.883148598494333	0.448355189646361	0.91153743918657	0.0638635538459409	-0.406227699020336	-0.452824825978139	-0.483324829907868	0.0721878318501402	1	0.103231063609139	-0.0770473571538352	-0.0107181291422769	0.0806800188538389	-0.0866047885613106	0.0128137830316688	0.35495240201013	-0.624855357685577	0.695388074587758	0.633440819097814	-0.471962988177089	-0.674946256223788	0.130086134493876	-0.0749739787271056	-0.0252659269993568	0	0	0	0	0	0	0	0	0
116836	7830887	19507632234	0	59.3116995886141	131036168787192027	0.0713758998777603	-0.0822255295498145	-0.0775574334135349	1	0.494085903904185	0.427524652642722	-0.0354002867023937	0.389225799790797	-0.466876844127784	0.794058744171044	0.13482968953411	0.881628357430516	0.452274688872267	0.911221285746415	0.068974283553015	-0.406101362483554	-0.455754786044466	-0.485755778031965	0.0780760659295592	1	0.0983009289370318	-0.0732677654293553	-0.053565063299131	0.134436497679381	-0.0832439319784946	-0.016289346834702	0.414299272204245	-0.757494218678658	0.504538028021122	0.00298458680215461	-0.687502375775664	-0.859466253394397	0.129460397426422	-0.073677726520092	-0.0225324341639108	0.134436497679381	-0.0832439319784946	-0.016289346834702	0.414299272204245	-0.757494218678658	0.504538028021122	0.00298458680215461	-0.687502375775664	-0.859466253394397
116837	7850855	19507779344	0	60.0422096734004	131036168787339132	0.0713921490996262	-0.0824725797147056	-0.0775018567946727	1	0.49612300436234	0.427615217212894	-0.0339295129466802	0.389492606023961	-0.468310832991695	0.793082891982477	0.133875550314138	0.880724397310742	0.454314729025724	0.91124796124916	0.0707778191544167	-0.405731011182279	-0.456512043086203	-0.487378041506077	0.0801908523447307	1	0.0978088202686394	-0.0726115781729641	-0.0512432360045973	0.134131375102666	-0.083786150838199	-0.0160373631400196	0.40879778100355	-0.842569963375929	0.350656856575285	0.617133932294887	-0.861805277588443	-1.00203724010663	0.129261010721382	-0.0731296159124363	-0.0202762089934945	0.134131375102666	-0.083786150838199	-0.0160373631400196	0.40879778100355	-0.842569963375929	0.350656856575285	0.617133932294887	-0.861805277588443	-1.00203724010663
116838	7848437	19507949680	0	59.9148250846597	131036168787509470	0.0714182550019635	-0.0827135075337982	-0.0773976255907329	1	0.498326082489584	0.427860885666196	-0.0337706907143755	0.389561575961144	-0.470139089849369	0.791966548997037	0.134207797738017	0.879697005573826	0.456203293949918	0.911169603071229	0.0714311877267257	-0.405792483738878	-0.457139754721542	-0.489448363805778	0.0810220040903876	1	0.0976062289588399	-0.0731891637272863	-0.0515053167469424	0.134304948971967	-0.084168530822007	-0.0161385724571407	0.428863800140936	-0.823651451375575	0.371044643642223	0.666248903260251	-0.857554889779511	-0.967820088400499	0.129167334880487	-0.0737540541442495	-0.0206544994910371	0.134304948971967	-0.084168530822007	-0.0161385724571407	0.428863800140936	-0.823651451375575	0.371044643642223	0.666248903260251	-0.857554889779511	-0.967820088400499
116839	7847487	19508120556	0	59.7148258775392	131036168787680347	0.0714603338182568	-0.0832458565719501	-0.0769757693585346	1	0.501648518541819	0.427982530969421	-0.0334911282668395	0.389457802326094	-0.472896720887701	0.790374159231556	0.134615082839857	0.878138780438393	0.459076313658406	0.911153883643892	0.0723945692979291	-0.405657030823847	-0.457831757924965	-0.492575440789391	0.0822549082994362	1	0.0996660689758872	-0.0751623360511314	-0.0514815969940388	0.13752595917336	-0.08457856095566	-0.0111134473367714	0.392473260607681	-0.709810686699974	0.584921814223479	0.616955646912432	-0.590985670529648	-0.789229411842057	0.132814729380349	-0.0756271599291426	-0.0183885235219335	0.13752595917336	-0.08457856095566	-0.0111134473367714	0.392473260607681	-0.709810686699974	0.584921814223479	0.616955646912432	-0.590985670529648	-0.789229411842057
116840	7846807	19508284763	0	59.7948438906113	131036168787844553	0.0714556075692203	-0.0833299268747418	-0.0768099302622738	1	0.501803899481647	0.427844411411236	-0.0342248376396585	0.389143591346879	-0.47318311550446	0.790357516896718	0.135294042621406	0.878040555315488	0.459064598125826	0.911187569792746	0.0717113827977224	-0.405702711640467	-0.457520172754167	-0.492900504686039	0.0814911923831129	1	0.0972749055208859	-0.0741734948793914	-0.0509844459802459	0.133999202359471	-0.0850657849680597	-0.0151714115930002	0.444894848719178	-0.806681970189458	0.38901513152369	0.66702051058212	-0.8523074284895	-0.938516006966175	0.12864765977479	-0.0748697135703806	-0.0199307308739239	0.133999202359471	-0.0850657849680597	-0.0151714115930002	0.444894848719178	-0.806681970189458	0.38901513152369	0.66702051058212	-0.8523074284895	-0.938516006966175
116841	7850418	19508444375	0	60.0441925256989	131036168788004163	0.0709057010003467	-0.0830353401038203	-0.074150061077923	1	0.520837086054255	0.442701657862689	-0.0386461027972904	0.399240122801471	-0.489315203155137	0.775356663933905	0.146550935702505	0.86886248858324	0.472864461741057	0.905058090726881	0.0751572211712644	-0.418594367515411	-0.475505583270239	-0.511304358681786	0.0862859287731082	1	0.097332179676946	-0.0744737248384967	-0.0486573306473173	0.135049282680032	-0.085886938509775	-0.0134626531363565	0.458357513636172	-0.804549776012927	0.377634807202429	0.663101720669879	-0.881658884146006	-0.934916979123461	0.129523349085711	-0.0757197234629119	-0.0180823713206185	0.135049282680032	-0.085886938509775	-0.0134626531363565	0.458357513636172	-0.804549776012927	0.377634807202429	0.663101720669879	-0.881658884146006	-0.934916979123461
116842	7823590	19508640392	0	59.7046292581342	131036168788200182	0.0709057010003467	-0.0830353401038203	-0.074150061077923	1	0.520837086054255	0.442701657862689	-0.0386461027972904	0.399240122801471	-0.489315203155137	0.775356663933905	0.146550935702505	0.86886248858324	0.472864461741057	0.905058090726881	0.0751572211712644	-0.418594367515411	-0.475505583270239	-0.511304358681786	0.0862859287731082	1	0.097332179676946	-0.0744737248384967	-0.0486573306473173	0	0	0	0	0	0	0	0	0	0.129523349085711	-0.0757197234629119	-0.0180823713206185	0	0	0	0	0	0	0	0	0
116843	7853737	19508778079	0	60.3288040478214	131036168788337869	0.070606210332075	-0.0837029829124712	-0.0742997187365783	1	0.515383528472347	0.441496940104496	-0.035213689680262	0.399563439176009	-0.484102553525262	0.778456020430288	0.142024320612473	0.871626129818456	0.469144947934288	0.905636875589993	0.0768934814403731	-0.417024270377126	-0.474212570864163	-0.505337236433244	0.0879906313793439	1	0.0986063302472948	-0.0763233958444653	-0.0493376775615986	0.136874031219208	-0.0853693979888004	-0.00870969890659523	0.414686192297228	-0.670407456109269	0.615296030144129	0.618877292687918	-0.593036282694355	-0.734757788607288	0.131865997297092	-0.0769331622910896	-0.016390813636086	0.136874031219208	-0.0853693979888004	-0.00870969890659523	0.414686192297228	-0.670407456109269	0.615296030144129	0.618877292687918	-0.593036282694355	-0.734757788607288
116844	7822725	19508970798	0	59.134892010817	131036168788530594	0.0706041025504038	-0.0837047891407233	-0.0742965101089582	1	0.515370513166231	0.441472705487835	-0.0352301580406096	0.399539503826951	-0.484096384485351	0.778472141704458	0.14203127593659	0.871631662546064	0.469132562825273	0.905646344627713	0.0768695998129015	-0.41700810913826	-0.474179822005652	-0.505330186206451	0.0879628884877978	1	0.0979400432557108	-0.0759255401072348	-0.051292180381161	0.135284788132349	-0.084858368960722	-0.012757052511024	0.407254014551325	-0.680386469777011	0.609276964422755	0.594424310388803	-0.589216722298557	-0.748289854949704	0.130374932152904	-0.0762912083933722	-0.020356202073597	0.135284788132349	-0.084858368960722	-0.012757052511024	0.407254014551325	-0.680386469777011	0.609276964422755	0.594424310388803	-0.589216722298557	-0.748289854949704
116845	7855035	19509110900	0	61.333776572092	131036168788670690	0.0701943308317123	-0.0845589310353895	-0.0739029410892181	1	0.505530702827234	0.435668042969852	-0.0256313300242632	0.397754754412459	-0.474158965150778	0.7854708340285	0.129857074526991	0.876582293985244	0.463401145949014	0.908255633364074	0.0823210643681852	-0.410237671141636	-0.468746712995186	-0.494008541124784	0.0936367656919569	1	0.0984560577375512	-0.0760408816563485	-0.0484575464530339	0.136119816435221	-0.0853201567365966	-0.00833034417553832	0.384260366462473	-0.720472234889486	0.577289987371577	0.581900609449349	-0.587283165961696	-0.804483038527186	0.131517503840223	-0.0762294406369423	-0.0155016480718607	0.136119816435221	-0.0853201567365966	-0.00833034417553832	0.384260366462473	-0.720472234889486	0.577289987371577	0.581900609449349	-0.587283165961696	-0.804483038527185
116846	7848081	19509280830	0	60.6576747729583	131036168788840617	0.0703087711303299	-0.084786865863153	-0.0749346701303869	1	0.496362054601103	0.420757203765058	-0.0201866951432786	0.386824361133179	-0.466135232004363	0.79566629884528	0.119578279950569	0.880905473813346	0.457937311397257	0.914367512873227	0.081996900489736	-0.396495346394009	-0.452517719972052	-0.484917341559403	0.0928150746134633	1	0.0966476972276525	-0.0762927921566367	-0.0514140366678481	0.132351022077058	-0.0856970730777729	-0.0133104232932687	0.384453556961389	-0.724002880336081	0.572726192700137	7.00163254456432e-008	-0.591182332680557	-0.80958776918419	0.127747388334928	-0.0765606458080771	-0.0204225434493038	0.132351022077058	-0.0856970730777729	-0.0133104232932687	0.384453556961389	-0.724002880336081	0.572726192700137	7.00163254456432e-008	-0.591182332680557	-0.80958776918419
116847	7853676	19509444092	0	60.0691516073304	131036168789003882	0.0702464069659012	-0.0847363975458992	-0.0749766272380919	1	0.495709644993166	0.419988117300724	-0.0208446286273258	0.38604187317856	-0.465754549252417	0.796269032427776	0.119889157666266	0.881192163761516	0.457304013102192	0.914657456115054	0.0810744742565446	-0.396015994117868	-0.451424660024805	-0.484487101002499	0.0917471436125599	1	0.0953417038042042	-0.07517672920111	-0.0491065609877362	0.131615916190242	-0.0859341844082104	-0.0141341168666352	0.454473598427396	-0.817183123689245	0.354493287228322	0.675966629394224	-0.908364724384704	-0.956506746900506	0.126145504064616	-0.075605054039168	-0.0184507888480503	0.131615916190242	-0.0859341844082104	-0.0141341168666352	0.454473598427396	-0.817183123689245	0.354493287228322	0.675966629394224	-0.908364724384704	-0.956506746900506
116848	7852352	19509610326	0	60.2175298046664	131036168789170119	0.0704593309742652	-0.0849991837410397	-0.0741277244151077	1	0.496883862115608	0.422643173819398	-0.0242694372616116	0.387442355321923	-0.467289363611066	0.794688034362268	0.123908516132753	0.880590721789984	0.457391145877546	0.913528927255388	0.0787440877359066	-0.399079274974609	-0.453630168320492	-0.486222316404155	0.0891846809329992	1	0.0956705267421058	-0.0755226880850904	-0.048335350337321	0	0	0	0	0	0	0	0	0	0.126576002581553	-0.0760554899262352	-0.0177849159319672	0	0	0	0	0	0	0	0	0
116849	7853969	19509780467	0	60.2441938152106	131036168789340257	0.0706542948885749	-0.0847541824544684	-0.0738969049873048	1	0.498627796427343	0.425369256885677	-0.0249388950018093	0.389522382062187	-0.468754792959482	0.792805939653654	0.125491625667827	0.879778348055385	0.458521439171805	0.912427622203452	0.0791138570065378	-0.40151815882934	-0.456680511553391	-0.487880573555062	0.0896835384664494	1	0.10309070530146	-0.076624787501067	-0.0499604605507666	0.135953207412579	-0.0852602614045039	-0.00759490861602409	0.0249672293392993	-0.663790824725062	0.747501423724357	0.652878214521065	-0.0333884994765217	-0.725875934603848	0.135914322480524	-0.0768517070548187	-0.0167897279024728	0.135953207412579	-0.0852602614045039	-0.00759490861602409	0.0249672293392993	-0.663790824725062	0.747501423724357	0.652878214521065	-0.0333884994765217	-0.725875934603848
116850	7852330	19509944352	0	60.2558826311816	131036168789504143	0.0707146735566862	-0.0847627990347329	-0.0737755763639254	1	0.499413143902579	0.426095625931032	-0.0275511044933236	0.389455273759475	-0.469907200043824	0.79215643220762	0.128236599019163	0.879349749214584	0.458584117941569	0.91207453884698	0.0770145564372216	-0.402726698498929	-0.456936746875655	-0.489185645024645	0.087358352049217	1	0.100639577204843	-0.0757235107965681	-0.0484979735244288	0.136059954462411	-0.0854067702988757	-0.00772410191930173	0.235240387301681	-0.749381082727338	0.618942608835874	0.625824945844003	-0.363206580638279	-0.847126859753362	0.133378700611998	-0.0759267258206366	-0.0153523149787448	0.136059954462411	-0.0854067702988757	-0.00772410191930173	0.235240387301681	-0.749381082727338	0.618942608835874	0.625824945844003	-0.363206580638279	-0.847126859753362
116851	7850909	19510110228	0	60.0293063073392	131036168789670019	0.0709572998897106	-0.0846905155318041	-0.0734476223004226	1	0.498955965476038	0.429036095033707	-0.028787153818735	0.391752903253132	-0.469606575753004	0.791201192366569	0.129971018562798	0.879557801474893	0.457695977913725	0.91084422220624	0.0764705032949999	-0.405604567281138	-0.459749563628901	-0.488845108418728	0.08672391339628	1	0.09813579471558	-0.0757256456921796	-0.0503360900960478	0.134797270277491	-0.0848819501523844	-0.012997887706138	0.390169103557293	-0.732427930761706	0.557958239359743	0.571065532179621	-0.610242658810005	-0.821881201449892	0.130122990764839	-0.0756371472512677	-0.019921378903295	0.134797270277491	-0.0848819501523844	-0.012997887706138	0.390169103557293	-0.732427930761706	0.557958239359743	0.571065532179621	-0.610242658810005	-0.821881201449892
116852	7853827	19510277152	0	61.096312226594	131036168789836945	0.0710810741024307	-0.0849549223838706	-0.073287893547124	1	0.501814767010414	0.43026024323339	-0.0277125049668171	0.392848560105268	-0.471746921225337	0.789382575901972	0.129809332087301	0.878246931076159	0.460251958560045	0.910395269169533	0.0783400942667555	-0.406255195048641	-0.461778352677065	-0.491270964192092	0.0889650742980963	1	0.099134174694413	-0.076385335994699	-0.0475789809543712	0.136725673527271	-0.0857847641549674	-0.00748861444941078	0.389978242097741	-0.727120553678422	0.564989089371416	0.568181275007013	-0.604145758075681	-0.814118253428328	0.132052083598004	-0.0766086658661971	-0.0145033687122403	0.136725673527271	-0.0857847641549674	-0.00748861444941078	0.389978242097741	-0.727120553678422	0.564989089371416	0.568181275007013	-0.604145758075681	-0.814118253428328
116853	7860375	19510443736	0	60.036370032966	131036168790003526	0.0725118126097879	-0.0848742428235275	-0.0730887103284547	1	0.502657255801268	0.422108312675779	-0.0321296439574124	0.384586249818447	-0.47379046995292	0.792222195493394	0.132190833885023	0.877651656689102	0.460709401844217	0.913574846352156	0.0724579884668716	-0.400163516602863	-0.451942030322447	-0.493590052640096	0.0823721277986116	1	0.103345589682955	-0.0789457029184567	-0.00612594946945594	0.107793489484815	-0.0878616069945105	0.00132650700779495	0.369537509328372	-0.719840213446209	0.587598584328706	0.642825905307264	-0.561394943619732	-0.803572097829523	0.131543691532672	-0.0763756504488174	-0.0178419846961783	0.136496774137961	-0.0853841222673098	-0.0108017852529369	0.411408922075061	-0.714410790647926	0.566003463808167	0.247277527261059	-0.628530500419315	-0.795781687526465
116854	7850117	19510610338	0	60.9927174695341	131036168790170129	0.072584652770335	-0.08412829352889	-0.0728127702313893	1	0.514853022939959	0.424268309196527	-0.0243750743480895	0.387403924703405	-0.482435250482319	0.785604498597393	0.127825866481423	0.87202675735494	0.472472096864251	0.913005337871949	0.0826169688931422	-0.399494292159772	-0.458135269265686	-0.503432773943925	0.0944593766679104	1	0.10071739654708	-0.0759312532544847	-0.0467648198924851	0.137785265257835	-0.0863373516043787	-0.0067602928169518	0.376370837814485	-0.748795369486601	0.545573539569367	0.524776456921301	-0.603889960330649	-0.846242724451071	0.133293971805191	-0.0768792326293112	-0.0135147186678808	0.137785265257835	-0.0863373516043787	-0.0067602928169518	0.376370837814485	-0.748795369486601	0.545573539569367	0.524776456921301	-0.603889960330649	-0.846242724451071
116855	7847148	19510779957	0	59.914071239029	131036168790339741	0.0740985726040968	-0.084642851825809	-0.0724866576132713	1	0.508717967611203	0.41488728862105	-0.0212553368619654	0.380480366521217	-0.477176942439587	0.79217223903384	0.121550609299605	0.874970327303686	0.468670860750886	0.916766131611969	0.0820310425515156	-0.39091017892495	-0.447763810912068	-0.497439526313209	0.0934796977568765	1	0.101956627565695	-0.0762435742013775	-0.0462097976626482	0	0	0	0	0	0	0	0	0	0.134205077672379	-0.0769405090663721	-0.0126368189618121	0	0	0	0	0	0	0	0	0
116856	7848699	19510942975	0	60.1632228235202	131036168790502765	0.0745615595039496	-0.0849995159421224	-0.0729883022302323	1	0.511768157634202	0.416129892243122	-0.0270729692372352	0.379876973927354	-0.480829355193091	0.790250982830387	0.127818646298238	0.873380597424159	0.46996672829202	0.916163674426291	0.0775207277288789	-0.39323613571759	-0.448092159740128	-0.501600340726111	0.0885273951736777	1	0.102540326914462	-0.0768047679142043	-0.0467673487412693	0	0	0	0	0	0	0	0	0	0.134873614013811	-0.0777502506948111	-0.0132838654557111	0	0	0	0	0	0	0	0	0
116857	7861661	19511114772	0	59.8558670720904	131036168790674559	0.0763536691521328	-0.0849526603357986	-0.0735606808707282	1	0.508403248406883	0.412246754710209	-0.0259275889392814	0.377032285876984	-0.477972532355584	0.793340351753248	0.125212528014896	0.874994430151721	0.467660742452885	0.917697378352197	0.076987047722688	-0.389749299227656	-0.443649501185575	-0.498345055565575	0.0877597592305033	1	0.104218642550684	-0.0766513124547389	-0.0472530175167174	0	0	0	0	0	0	0	0	0	0.13641632382169	-0.0774634900874542	-0.0136363668729561	0	0	0	0	0	0	0	0	0
116858	7852836	19511277944	0	59.9657715376063	131036168790837737	0.0766626248256697	-0.0851751018181534	-0.073072031042051	1	0.510501867186857	0.409396324441171	-0.0173396487235055	0.376507329712926	-0.47823968526151	0.793428657229756	0.116947575411777	0.874136132522204	0.471390800105848	0.919002445740896	0.0846925336738499	-0.385047632718544	-0.443066464520907	-0.498649225296118	0.096585654131204	1	0.104272806595262	-0.0768589412423873	-0.0467556169179439	0.139737730646578	-0.0868942922805498	-0.00552957419001096	0.325594813201268	-0.738986161693994	0.589819862704886	0.611966851053937	-0.50439593871667	-0.831564278826066	0.135894953189423	-0.0775570592286117	-0.01283020021444	0.139737730646578	-0.0868942922805498	-0.00552957419001096	0.325594813201268	-0.738986161693994	0.589819862704886	0.611966851053937	-0.50439593871667	-0.831564278826066
116859	7855342	19511443106	0	60.1453472461551	131036168791002896	0.0768932104833487	-0.0850531078831993	-0.0727140772976499	1	0.509480036550904	0.411549228754525	-0.020043209311778	0.377799885158128	-0.477776562621441	0.793093186822422	0.119779806508467	0.874598853869372	0.469818733942331	0.918106771964623	0.0825009152677767	-0.387651330776356	-0.444559459804699	-0.498121964186576	0.0940517029633032	1	0.106781253587568	-0.08010244884288	-0.00251586268242686	0.11113690559133	-0.0890791913097565	0.00493809425723968	0.362093218197274	-0.724258312322209	0.58680354324742	0.646699861625608	-0.55286954322566	-0.809958141437259	0.135757901582516	-0.0779740991198417	-0.0126163805240441	0.140314026629482	-0.0870839849438668	-0.0054399116967143	0.380701538548966	-0.721916129340192	0.577843785763008	0.472908391876403	-0.582558443774417	-0.80656738509163
116860	7831809	19511627908	0	59.3980835802314	131036168791187699	0.0793587119842901	-0.0852603270084085	-0.0723434324076797	1	0.508875040325403	0.38337180390325	-0.0245409674923377	0.351883900497506	-0.479637236331958	0.80381953328748	0.117195742035982	0.8745593753275	0.470543363650374	0.92867802742355	0.0713724074878672	-0.363954806026915	-0.412632681760272	-0.500241244174607	0.0814291059734889	1	0.104727389946689	-0.0774692441434515	-0.0478329759159616	0.139912675452603	-0.0867089749093506	-0.00801868173778288	0.413094574995605	-0.689927673834392	0.594434754188099	0.55142453695034	-0.607319742074469	-0.761389133176878	0.134930594637806	-0.0780187122791265	-0.0154286889019204	0.139912675452603	-0.0867089749093506	-0.00801868173778288	0.413094574995605	-0.689927673834392	0.594434754188099	0.55142453695034	-0.607319742074469	-0.761389133176878
116861	7869434	19511776232	0	60.0238654889184	131036168791336025	0.0795833427237838	-0.0852491725334908	-0.0710799203259418	1	0.502398600999231	0.380389597087961	-0.0339405523831721	0.347392479189474	-0.475953345758575	0.80795227462011	0.124156365397161	0.877373860321152	0.463465539340873	0.929464180231792	0.0606920248993108	-0.363885718021007	-0.406069856059443	-0.496047713819933	0.0690646236379387	1	0.104969667355591	-0.077296089436478	-0.0470163613136921	0.139921719356303	-0.0867206664978349	-0.00787911909906855	0.395143549319131	-0.70410593176402	0.589996959556743	0.577061070523524	-0.590126091981369	-0.781163275909826	0.135174412004893	-0.0778436486700424	-0.0152215728712281	0.139921719356303	-0.0867206664978349	-0.00787911909906855	0.395143549319131	-0.70410593176402	0.589996959556743	0.577061070523524	-0.590126091981369	-0.781163275909826
116862	7851445	19511942457	0	60.0490600820871	131036168791502247	0.0794230167141519	-0.085771491198793	-0.0702740060445086	1	0.504538954203129	0.378045418085412	-0.0345195407469683	0.344999473284863	-0.477987910292409	0.80777652915114	0.124513904731744	0.876316707481702	0.465365787007256	0.930307288459905	0.0599715416070356	-0.361844943636987	-0.403646050099582	-0.498362562910261	0.0683293816421768	1	0.104772192007877	-0.0778994198763013	-0.0461409614878971	0	0	0	0	0	0	0	0	0	0.134910423780677	-0.0785528690037411	-0.0142858421389753	0	0	0	0	0	0	0	0	0
116863	7849436	19512109152	0	60.0450578113817	131036168791668945	0.0801551202489456	-0.0852001136679372	-0.0697623291534468	1	0.50474806041185	0.376511347558702	-0.0304123962005072	0.344636771277016	-0.47750855907863	0.808214743672995	0.120353295965001	0.876331027989555	0.466432217511968	0.930989033251259	0.0634783852143504	-0.3594856249928	-0.403070524070497	-0.497816913539603	0.072310241932228	1	0.105416075011465	-0.0772640342519575	-0.0455609488414897	0	0	0	0	0	0	0	0	0	0.135478399641154	-0.0778413944553305	-0.0136318137944065	0	0	0	0	0	0	0	0	0
116864	7859137	19512277073	0	59.9975401008559	131036168791836863	0.0804565849772989	-0.0852978207687026	-0.0691814706452243	1	0.507154851113106	0.373603466196134	-0.0335892769569672	0.341076012547453	-0.480252944186101	0.808099166727272	0.123042906994547	0.875059566273041	0.468114514315001	0.931948280057998	0.0602317613441538	-0.35755354595126	-0.399387973517508	-0.500943066709618	0.0687232176181802	1	0.109960861861539	-0.0776671392294783	-0.0273410413688221	0.154512898368004	-0.0892633055562574	0.0194084282014694	0.609495050671352	-0.774213604668033	0.170613825799839	0.575564966751012	-1.29785576708583	-0.885471669964124	0.147027763520281	-0.0795118134841246	0.0173759030039552	0.154512898368004	-0.0892633055562574	0.0194084282014694	0.609495050671352	-0.774213604668033	0.170613825799839	0.575564966751012	-1.29785576708583	-0.885471669964124
116865	7858495	19512443275	0	60.1207947007127	131036168792003068	0.0807629785325862	-0.0852406225597519	-0.0685594194654043	1	0.508646273404134	0.370761591952115	-0.0387061425520241	0.337149411241348	-0.482537675089116	0.808385840189697	0.127400687096041	0.874145515522057	0.468656252086893	0.932791155311342	0.0550182679867949	-0.356193277253606	-0.395130449211897	-0.503549709902576	0.0628565722765806	1	0.110254723140183	-0.0777923181820875	-0.0266686785005416	0	0	0	0	0	0	0	0	0	0.147245149082215	-0.0798701515123632	0.0180982541502065	0	0	0	0	0	0	0	0	0
116866	7850047	19512608907	0	60.0264596634196	131036168792168701	0.0815716798345872	-0.0851261557469674	-0.0672308751515299	1	0.514185898008075	0.360968758284593	-0.0335249735854809	0.329284656578173	-0.486784724329213	0.809081112807565	0.121138362007903	0.871565928168181	0.475077183314857	0.936427846762492	0.0584248664189183	-0.345961591497805	-0.38651421473766	-0.508405143457409	0.0669342237407411	1	0.108297773109156	-0.0755626314777664	-0.0399334410848756	0.140124926750382	-0.0885601078711852	-0.00337450637650144	0.216309954413596	-0.898875098010692	0.381095213559363	0.650023532157284	-0.516255818267864	-1.11719564923346	0.137752594869411	-0.077194014184999	-0.00789489969604441	0.140124926750382	-0.0885601078711852	-0.00337450637650144	0.216309954413596	-0.898875098010692	0.381095213559363	0.650023532157284	-0.516255818267864	-1.11719564923346
116867	7849882	19512776665	0	60.1723456323602	131036168792336453	0.0815436398296907	-0.0850522496218617	-0.0668144821643185	1	0.5086636215873	0.359275635425816	-0.0360568838824424	0.327547814895202	-0.482581036430294	0.812297957793347	0.122213976316477	0.874142375143414	0.470041330067417	0.936897098378629	0.0546868471983383	-0.3453015722426	-0.383292953354178	-0.503599216877761	0.062479146307461	1	0.107748398485716	-0.0754477338988155	-0.0399266714473501	0.140127797730627	-0.0881237186569312	-0.00374954648742004	0.266256391471159	-0.88768985403864	0.37565177630036	0.699691110099947	-0.616597719975601	-1.09230340825901	0.137110765963486	-0.076894701520863	-0.00822801647994465	0.140127797730627	-0.0881237186569312	-0.00374954648742004	0.266256391471159	-0.88768985403864	0.37565177630036	0.699691110099947	-0.616597719975601	-1.09230340825901
116868	7855414	19512941984	0	60.0947092617966	131036168792501777	0.0819631500829249	-0.0854166563532926	-0.0660053678759515	1	0.509719721989768	0.354826976112998	-0.0375699773797235	0.323102014688511	-0.483915834326497	0.813283808637745	0.122743576813256	0.873546807349025	0.471009543131997	0.93837045054462	0.0523587686869586	-0.341642293760992	-0.378160014296895	-0.505123858404242	0.0598665143398135	1	0.10848694099208	-0.0772601629915581	-0.0378089808724986	0.14235595113186	-0.0887420438387289	0.00384766846173383	0.309100442110832	-0.787066104787993	0.53383879905899	0.60459213713907	-0.524846100848973	-0.906038350127899	0.138743342979854	-0.0787851588176958	-0.00271430555665352	0.14235595113186	-0.0887420438387289	0.00384766846173383	0.309100442110832	-0.787066104787993	0.53383879905899	0.60459213713907	-0.524846100848973	-0.906038350127899
116869	7861411	19513108691	0	60.0389652884722	131036168792668484	0.0819631500829249	-0.0854166563532926	-0.0660053678759515	1	0.509719721989768	0.354826976112998	-0.0375699773797235	0.323102014688511	-0.483915834326497	0.813283808637745	0.122743576813256	0.873546807349025	0.471009543131997	0.93837045054462	0.0523587686869586	-0.341642293760992	-0.378160014296895	-0.505123858404242	0.0598665143398135	1	0.107905591552552	-0.076806863623182	-0.0404143481693686	0.139826184603472	-0.0884051668232589	-0.00152899898250106	0.255351704272345	-0.80735926633405	0.531945976758687	0.669352621383168	-0.447546919434535	-0.939662949744771	0.136911360939463	-0.0781859606540269	-0.00803450651677277	0.139826184603472	-0.0884051668232589	-0.00152899898250106	0.255351704272345	-0.807359266334051	0.531945976758687	0.669352621383168	-0.447546919434535	-0.939662949744771
116870	7851984	19513275100	0	60.7093769275227	131036168792834890	0.0835183221721806	-0.0852068388721759	-0.0646673273788327	1	0.514119214884855	0.335197403482126	-0.0336366880189176	0.30610806871546	-0.487814478030318	0.81751751375203	0.115045120867635	0.871401437736263	0.476890086367629	0.945019825417352	0.0519285021465334	-0.322863686767303	-0.35827619968313	-0.509584383864035	0.0595215489169564	1	0.113093897808125	-0.0784699667398998	-0.0380310577409669	0.143081719260494	-0.0889647737141016	0.00660169688014341	0.03329908939095	-0.682519716106274	0.730108216480231	0.615393520786358	-0.0455768454793002	-0.751204679952087	0.142945029381525	-0.0803189612267567	-0.00236943695625984	0.143081719260494	-0.0889647737141016	0.00660169688014341	0.03329908939095	-0.682519716106274	0.730108216480232	0.615393520786358	-0.0455768454793002	-0.751204679952087
116871	7851108	19513441669	0	60.0443006850454	131036168793001459	0.0835433798476904	-0.0851765607839032	-0.0643734095248931	1	0.512394478624148	0.335502173895845	-0.0357384735848605	0.305975786967206	-0.486660359999615	0.818254551954857	0.116830681061166	0.872173285441747	0.475041421482941	0.944843590099749	0.0497539361939781	-0.323720768689039	-0.357838543813341	-0.508262777951765	0.0569841702025254	1	0.108776586946774	-0.0761811943955096	-0.0370910467714603	0.141275259941173	-0.0887377447569494	0.000365610562445023	0.311823315665689	-0.859658368866083	0.404664933798027	0.677014283736347	-0.6565374769762	-1.03460057069291	0.137659795833163	-0.0778591363860822	-0.00451642786397007	0.141275259941173	-0.0887377447569494	0.000365610562445023	0.311823315665689	-0.859658368866083	0.404664933798027	0.677014283736347	-0.6565374769762	-1.03460057069291
116872	7862230	19513608265	0	60.0309279340716	131036168793168061	0.0835420558744984	-0.0855883956692902	-0.0634226528914397	1	0.511064312634213	0.335350322822605	-0.0340760194440579	0.306351850106012	-0.485269602111364	0.818939532079934	0.11503637870019	0.872872284979633	0.474194691756436	0.94494189001873	0.0510625829851305	-0.323229697129946	-0.357967011025431	-0.506671481920804	0.0584328939631097	1	0.109106694329625	-0.0765525401669272	-0.0350387166352568	0.141685529910731	-0.0891296055236401	0.00356721103218548	0.298327806928415	-0.862388213621194	0.409007443233652	0.657563839747532	-0.630182684054386	-1.03996836714762	0.138244598196765	-0.0782162802126418	-0.00136323718234306	0.141685529910731	-0.0891296055236401	0.00356721103218548	0.298327806928415	-0.862388213621194	0.409007443233652	0.657563839747532	-0.630182684054386	-1.03996836714762
116873	7853568	19513775861	0	59.9984760387086	131036168793335648	0.0835472492134359	-0.085565050548684	-0.0633724964858765	1	0.51081798903364	0.335456164380276	-0.0347686958734001	0.306290878047554	-0.485163695005411	0.819025083299379	0.115674428113167	0.872969734473549	0.473859968106478	0.944883762536721	0.0503987275819245	-0.323503699441865	-0.357867423386081	-0.506550361338481	0.0576684890847875	1	0.108116119170383	-0.0764893260808435	-0.0351859309528933	0.141528095412699	-0.0890006449183099	0.00174850260193415	0.36969410318306	-0.862504453228615	0.34556090379625	0.673893522911252	-0.819126060973578	-1.04019802229001	0.137170688685611	-0.0780897241189228	-0.00240057126150078	0.141528095412699	-0.0890006449183099	0.00174850260193415	0.36969410318306	-0.862504453228615	0.34556090379625	0.673893522911252	-0.819126060973578	-1.04019802229001
116874	7849966	19513941508	0	60.0804477194964	131036168793501298	0.0834409163526985	-0.0855643366300033	-0.0626515976155492	1	0.512299045704556	0.33622184980931	-0.0329914796376527	0.307324172359802	-0.486119497490486	0.81807071041748	0.114413497052356	0.872314249727238	0.475370804125638	0.944701754404856	0.0524946081269559	-0.323701886528306	-0.359357454534649	-0.507643759279545	0.0601060643839594	1	0.108002996189086	-0.0764996780942522	-0.0344573677402008	0	0	0	0	0	0	0	0	0	0.137070636664766	-0.0781108564022919	-0.00168313447943676	0	0	0	0	0	0	0	0	0
116875	7854975	19514107980	0	60.0707032176872	131036168793667773	0.0834409163526985	-0.0855643366300033	-0.0626515976155492	1	0.512299045704556	0.33622184980931	-0.0329914796376527	0.307324172359802	-0.486119497490486	0.81807071041748	0.114413497052356	0.872314249727238	0.475370804125638	0.944701754404856	0.0524946081269559	-0.323701886528306	-0.359357454534649	-0.507643759279545	0.0601060643839594	1	0.109256467481545	-0.077456733931118	-0.0336246454646536	0.14262237820284	-0.0894619792585866	0.00802148829942022	0.315270635852511	-0.805745783235104	0.501376264863029	0.611404363098573	-0.561334724438919	-0.93693360447444	0.138938267052667	-0.0792666837705662	0.00187874665214893	0.14262237820284	-0.0894619792585866	0.00802148829942022	0.315270635852511	-0.805745783235104	0.501376264863029	0.611404363098573	-0.561334724438919	-0.93693360447444
116876	7853014	19514274516	0	60.0381001783732	131036168793834306	0.0834409163526985	-0.0855643366300033	-0.0626515976155492	1	0.512299045704556	0.33622184980931	-0.0329914796376527	0.307324172359802	-0.486119497490486	0.81807071041748	0.114413497052356	0.872314249727238	0.475370804125638	0.944701754404856	0.0524946081269559	-0.323701886528306	-0.359357454534649	-0.507643759279545	0.0601060643839594	1	0.109256467481545	-0.077456733931118	-0.0336246454646536	0	0	0	0	0	0	0	0	0	0.138938267052667	-0.0792666837705662	0.00187874665214893	0	0	0	0	0	0	0	0	0
116877	7849599	19514441277	0	60.0740593003054	131036168794001067	0.0834919025062292	-0.085709912316643	-0.0626424279415714	1	0.513355038294119	0.336888786772885	-0.0294421666619527	0.308745912912774	-0.486433302908817	0.817348519960045	0.111405302164281	0.871910932416604	0.476823011800073	0.944597702680534	0.0561601972363557	-0.323390185900919	-0.361171426709261	-0.508002884489635	0.064321622534212	1	0.109272406770628	-0.077565992439853	-0.0335983196581342	0	0	0	0	0	0	0	0	0	0.13895245009611	-0.079334419844223	0.00191022723115025	0	0	0	0	0	0	0	0	0
116878	7848737	19514607765	0	60.031900952166	131036168794167559	0.083510957465607	-0.0859110853410783	-0.0627611893338644	1	0.515443574218679	0.337231094539276	-0.0246405758562322	0.31012267488913	-0.487437187697564	0.816228469589919	0.107303454373565	0.871018735185297	0.479387454608175	0.944621561896144	0.0610847853863322	-0.322426354064295	-0.363099750838567	-0.509152233169151	0.0700156424591486	1	0.10923091236579	-0.0777424744685402	-0.0336746897435734	0	0	0	0	0	0	0	0	0	0.138889436198588	-0.0794845388342742	0.00185511575941076	0	0	0	0	0	0	0	0	0
116879	7850222	19514775463	0	59.9962082396393	131036168794335250	0.083448557929006	-0.0859762011341511	-0.0629170159852087	1	0.516214151698233	0.336827177205244	-0.0214875072045279	0.310502828311195	-0.487609291804401	0.815981110171528	0.104367236617122	0.870708217563572	0.480598251961212	0.944825631284235	0.0640654229149988	-0.321247798521746	-0.363607415965295	-0.509349349346123	0.0734461709269025	1	0.108283361514265	-0.0775077243815763	-0.0370895364965771	0.140297912128123	-0.0889365585760333	0.00190410013107957	0.302020425097816	-0.796894338277916	0.523204621963852	0.646795347694078	-0.523524369053902	-0.922136831516378	0.136780206133978	-0.0788534363316732	-0.00451512025336327	0.140297912128123	-0.0889365585760333	0.00190410013107957	0.302020425097816	-0.796894338277916	0.523204621963852	0.646795347694078	-0.523524369053902	-0.922136831516378
116880	7867337	19514942071	0	59.9890460002004	131036168794501861	0.0834063514531627	-0.0859935121279124	-0.0634255130577987	1	0.517413884471241	0.335696954835544	-0.0206241745794412	0.309623086893166	-0.48854531657388	0.815755488928193	0.103465491553183	0.870130027203908	0.48183879857872	0.945213434162044	0.0647858735516752	-0.31995992634663	-0.362757044122997	-0.51042178796116	0.0743182655197123	1	0.108205613823322	-0.077549383873673	-0.0375552064266287	0	0	0	0	0	0	0	0	0	0.136661648089982	-0.0789272670509889	-0.00494649414312769	0	0	0	0	0	0	0	0	0
116881	7852950	19515107399	0	60.0337389612963	131036168794667190	0.0834162080014948	-0.0859635927048789	-0.0635619497745915	1	0.517980883444708	0.335527106070357	-0.0177235426033201	0.310166508420789	-0.488573787638177	0.815531968157559	0.100791489697547	0.869903512951474	0.48281358075269	0.945324183895983	0.0675539205936277	-0.319059015158362	-0.363430234567574	-0.510454418410876	0.0775012543838088	1	0.105293704760658	-0.078029476980021	-0.035001976465342	0.14071678252243	-0.0891272159795594	0.0022007773934855	0.552205229727943	-0.768457523257563	0.323330201512265	0.619531423189504	-1.04108788892734	-0.876427156744264	0.133966449927713	-0.0794372007867142	-0.00177246000480016	0.14071678252243	-0.0891272159795594	0.0022007773934855	0.552205229727943	-0.768457523257563	0.323330201512265	0.619531423189504	-1.04108788892734	-0.876427156744264
116882	7849879	19515273925	0	60.0362619021889	131036168794833715	0.0833065483185181	-0.0860542735489916	-0.0636296536481075	1	0.516929886177101	0.333737750368081	-0.0148270377281307	0.309349526662795	-0.487302566765264	0.816602154526603	0.0974790993021981	0.870450111518432	0.482508475113943	0.945939054882891	0.0696621258757975	-0.316775145277731	-0.362120101407301	-0.508998062753705	0.0798597988014859	1	0.10476152388083	-0.0781426504056517	-0.0346711740809085	0.140680137253899	-0.0890302200894672	0.00188858055419541	0.582367788542945	-0.761881625758581	0.283520981937955	0.523830911758072	-1.11773058088088	-0.866213188023277	0.133538349542452	-0.0794301771489615	-0.00158763057648507	0.140680137253899	-0.0890302200894672	0.00188858055419541	0.582367788542945	-0.761881625758581	0.283520981937955	0.523830911758072	-1.11773058088088	-0.866213188023277
116883	7853695	19515440524	0	60.0722188214672	131036168795000317	0.0832082151678708	-0.0858486910219049	-0.0638564656467457	1	0.516236606774436	0.332382839730675	-0.0149151466907151	0.308147187533599	-0.48679088704319	0.817361574278383	0.097125978248033	0.870778301399327	0.481987234438284	0.946367716674917	0.0691359682351144	-0.315607925647785	-0.360524948415909	-0.508412198490143	0.0792294033764008	1	0.107594176450732	-0.0773221927987912	-0.0380329111002052	0.139431937563523	-0.088621873422222	0.000911403002359798	0.308554120082548	-0.795104642034082	0.522113936986879	0.646670903139096	-0.533753970078665	-0.919180102150982	0.135829628012807	-0.078562079358406	-0.00549748998273729	0.139431937563523	-0.088621873422222	0.000911403002359798	0.308554120082548	-0.795104642034082	0.522113936986879	0.646670903139096	-0.533753970078665	-0.919180102150982
116884	7865652	19515607231	0	60.0339912458434	131036168795167021	0.0830602924419625	-0.0863537042023571	-0.0641544013239119	1	0.511619857959295	0.329299721685637	-0.0160787028065872	0.305353729196025	-0.48317804635893	0.820547424335028	0.0967737243728127	0.872987991219521	0.478044781853668	0.947308791438724	0.0665653265842984	-0.313329077743561	-0.356255791692299	-0.504280978849934	0.0761027304590409	1	0.107384946373756	-0.0777293863988543	-0.0383051796233957	0	0	0	0	0	0	0	0	0	0.135529200137383	-0.0788442392807696	-0.0056877076700485	0	0	0	0	0	0	0	0	0
116885	7847542	19515773830	0	60.0294144130624	131036168795333623	0.0831327090647883	-0.0859084418670979	-0.0641936931314223	1	0.518292087658676	0.323755707566816	-0.0149281563890655	0.300216662841452	-0.488953900876651	0.819020169574504	0.0953354564350325	0.869709285344452	0.484269459838183	0.949094887826642	0.0673040994527689	-0.307715862604101	-0.351347137446947	-0.510890120171853	0.0772329626841405	1	0.106073073702943	-0.0772525373146942	-0.0355582995416494	0.140077400877128	-0.0892611389726438	0.00151269744313656	0.456356112660821	-0.828361449391973	0.324894456090487	0.584760133900954	-0.952107209990998	-0.976176357182798	0.134587939198471	-0.0787900811242145	-0.00242084523661106	0.140077400877128	-0.0892611389726438	0.00151269744313656	0.456356112660821	-0.828361449391973	0.324894456090487	0.584760133900954	-0.952107209990998	-0.976176357182798
116886	7847699	19515940224	0	60.0345318627274	131036168795500014	0.0828100336555678	-0.0860767672847436	-0.0646265521275652	1	0.513811549645564	0.325661235928598	-0.0146311190663756	0.302288598887742	-0.484994913868562	0.820610465753461	0.0948591371611158	0.871918156688646	0.48037534505189	0.948484763757191	0.0673695892691965	-0.309577116987295	-0.352945780959959	-0.506357351737666	0.0771127437068027	1	0.109637072102979	-0.0757182723461908	-0.0362837120341925	0.139114980687039	-0.0886966816765038	0.000381853362834431	0.126258893405406	-0.928143832944818	0.35015384790481	0.64398290818701	-0.346070000488951	-1.18939470396069	0.137904616611309	-0.0769828502714323	-0.00368891715608968	0.139114980687039	-0.0886966816765038	0.000381853362834431	0.126258893405406	-0.928143832944818	0.35015384790481	0.64398290818701	-0.346070000488951	-1.18939470396069
116887	7848650	19516106796	0	60.0413444698019	131036168795666589	0.0827105831670012	-0.0858106059737306	-0.064870876871654	1	0.519759118373767	0.323819732536741	-0.0112020679521888	0.301128816075939	-0.489624387530071	0.818284421985721	0.0920707563151801	0.869034571894853	0.486108926767531	0.949128237890041	0.0710413399882962	-0.306771439434008	-0.352619765632224	-0.511658919688215	0.0815660571329429	1	0.109449202002612	-0.075582818679173	-0.0363961683067966	0	0	0	0	0	0	0	0	0	0.137638319594565	-0.0770021133594431	-0.00373917151305171	0	0	0	0	0	0	0	0	0
116888	7870605	19516274717	0	59.9897297582654	131036168795834505	0.0821752887722968	-0.0861425069610142	-0.0653214726388164	1	0.512956130153948	0.326133546458687	-0.0163201874188733	0.302345320057277	-0.484504497333432	0.820879223456862	0.0964331665345221	0.87231303993535	0.47934393158866	0.948307941457619	0.0657674115533423	-0.31046206812747	-0.352900427228111	-0.505796653272392	0.0752519084315215	1	0.109040311661275	-0.0757886236799675	-0.0370119204589805	0	0	0	0	0	0	0	0	0	0.137333841772276	-0.0770556256251837	-0.00444039764636781	0	0	0	0	0	0	0	0	0
116889	7848774	19516440087	0	60.0736262363152	131036168795999880	0.0817706577298595	-0.0854885027550479	-0.0645368409156643	1	0.52708422894494	0.319647104817859	-0.00640879353354055	0.298146098899025	-0.495320222350383	0.815945329689471	0.0876167053421823	0.865415027723641	0.493335730243685	0.95049051371188	0.0755956818929242	-0.301418440416093	-0.350327433833415	-0.518203410951496	0.0871307763951957	1	0.108344184034949	-0.0754226651956359	-0.0358488492896481	0	0	0	0	0	0	0	0	0	0.136372968172548	-0.0770330694523403	-0.00306236993124927	0	0	0	0	0	0	0	0	0
116890	7847982	19516606502	0	60.0805921062513	131036168796166292	0.0817760107634497	-0.0858215972576805	-0.0654379743721678	1	0.518932041145634	0.320347356780028	-0.00668159202395527	0.299173602962852	-0.488392402623824	0.819736553015391	0.0868495997620313	0.869455252066194	0.486317500893898	0.950238024029454	0.0742995673866234	-0.302534745070314	-0.349942303116319	-0.510246544753902	0.0852482002956127	1	0.108351311767391	-0.0754953410628032	-0.0368496349550909	0	0	0	0	0	0	0	0	0	0.136399422092024	-0.076808609585754	-0.00406578638560455	0	0	0	0	0	0	0	0	0
116891	7848430	19516773875	0	60.0068647853315	131036168796333665	0.0805471536372074	-0.0864739521337376	-0.0653803967497676	1	0.51353248529761	0.333543167319832	-0.00684102804770208	0.311381065337059	-0.483137724099463	0.818302982825768	0.0894208258076574	0.872189052828489	0.480926368624159	0.946068574714029	0.0765780365257241	-0.314785730712861	-0.363601760317157	-0.504234924334198	0.0875752410875627	1	0.107430986396013	-0.0759033702296056	-0.037183564228787	0	0	0	0	0	0	0	0	0	0.135891658828123	-0.0769411805578517	-0.00474305330058047	0	0	0	0	0	0	0	0	0
116892	7862230	19516939950	0	60.0231088969253	131036168796499741	0.0803605477105816	-0.0859410789717402	-0.0659453290123187	1	0.513632092761331	0.333543226222195	-0.000951270795012632	0.312843670351196	-0.482274637560471	0.818254246482784	0.0839080623626337	0.872162319445589	0.481967141628803	0.946091050053715	0.0821222412334622	-0.313317191521711	-0.365181993570078	-0.503249420806537	0.0938825539481607	1	0.107143599267016	-0.0752540827978893	-0.0377031026206664	0	0	0	0	0	0	0	0	0	0.135562892313897	-0.0761681744849179	-0.00521971197505011	0	0	0	0	0	0	0	0	0
116893	7851069	19517106205	0	60.0355049976556	131036168796665998	0.0791997524791252	-0.0862335751716321	-0.0659856587481989	1	0.510627702241887	0.339485295374761	-0.00232285292896234	0.31803277585883	-0.479606985182853	0.817821675699135	0.0861733100049525	0.873661102735977	0.478842811587421	0.944155344274615	0.0818133077804031	-0.319182187077712	-0.370881743509779	-0.500206768954124	0.0933719163685913	1	0.106140563455052	-0.0754448039867847	-0.0379368324983104	0	0	0	0	0	0	0	0	0	0.134752537059995	-0.0762417930890467	-0.00561865336572166	0	0	0	0	0	0	0	0	0
116894	7849190	19517273900	0	59.9999160001176	131036168796833690	0.0789853044516593	-0.0857447402759321	-0.0655227063353494	1	0.524398823731349	0.328257414168662	0.00759772006162037	0.309640924751661	-0.490368603135137	0.814653994514377	0.0762358915284647	0.866805606540855	0.49278405951512	0.947792480747656	0.0904802383321106	-0.30578217722681	-0.363224673223424	-0.512512647823665	0.104006881744642	1	0.0997842614046805	-0.0776180806073208	-0.0359965174251759	0.13603824842722	-0.0884080752574042	-0.00165146839195235	0.631392823541534	-0.758940658193508	0.159223678267571	0.528820480736284	-1.32376838918582	-0.861684715165283	0.128264905157918	-0.0788574023585594	-0.00355141091657627	0.13603824842722	-0.0884080752574042	-0.00165146839195235	0.631392823541534	-0.758940658193508	0.159223678267571	0.528820480736284	-1.32376838918582	-0.861684715165283
116895	7848467	19517439457	0	60.0374513621597	131036168796999250	0.0791217692783349	-0.0860788473925738	-0.06614539835341	1	0.512800373974037	0.324872135824647	0.00299482060977671	0.306027780676627	-0.481408151594393	0.821336221673322	0.0779562266662261	0.872502027572694	0.482351571579799	0.94882549722175	0.0835847082905021	-0.30453862211859	-0.356662661925243	-0.502260573242426	0.0955074109367462	1	0.0998802090065103	-0.077659253956388	-0.0366725616273244	0	0	0	0	0	0	0	0	0	0.128275507039122	-0.0785987151929826	-0.00414415770841385	0	0	0	0	0	0	0	0	0
116896	7854899	19517605969	0	60.0331983586924	131036168797165763	0.0793776752366873	-0.0858803973233786	-0.0667738987210841	1	0.508333816101685	0.328293782008034	-0.00704145462360599	0.306883299526264	-0.47899021809624	0.822429943180567	0.0875451987980099	0.874669621859873	0.476748246732932	0.94771223408759	0.0743062821275847	-0.310354793417285	-0.357140900039112	-0.499504022097989	0.0847500492200198	1	0.100374693752327	-0.0774461966544151	-0.0374641203841823	0	0	0	0	0	0	0	0	0	0.128941774132337	-0.0784226712305179	-0.00509111583925756	0	0	0	0	0	0	0	0	0
116897	7852460	19517772471	0	60.0357212541462	131036168797332264	0.0794894471858841	-0.0858306789106278	-0.0672551811676169	1	0.507315029465268	0.331150733181492	-0.00664544899075138	0.309625160344024	-0.477909807753045	0.822030702428677	0.0877069109008568	0.875182848587936	0.475775660703378	0.946805026318601	0.0752143416573866	-0.312894622751621	-0.360224233462557	-0.498273647113034	0.0857306364691153	1	0.100551772308789	-0.0773465594082556	-0.0380087986634642	0	0	0	0	0	0	0	0	0	0.129204274600311	-0.0782599893790794	-0.00570868492558259	0	0	0	0	0	0	0	0	0
116898	7847969	19517940501	0	60.0317928374867	131036168797500289	0.0767401928925496	-0.0855587325034795	-0.0679295274369355	1	0.510247066269317	0.3579790409534	-0.00798041026674653	0.333271383042405	-0.479221893957917	0.811958472827515	0.0958831918935606	0.873954073439138	0.476456389432905	0.937942748123416	0.0809361098059719	-0.337213207588567	-0.389485602619295	-0.499767962866942	0.0923457127105622	1	0.0985143540947893	-0.0770756195082824	-0.0392127334618446	0	0	0	0	0	0	0	0	0	0.128001995016983	-0.077960392131118	-0.00766840528584306	0	0	0	0	0	0	0	0	0
116899	7850671	19518105789	0	60.0347481122073	131036168797665580	0.0757109509626365	-0.0853285624644698	-0.0678729943207514	1	0.515099751125396	0.367505450102822	9.45865806953949e-005	0.343491182992036	-0.481391257153002	0.806397088749324	0.0914463385359358	0.871703882103871	0.481424873779297	0.934693197993386	0.0916231382440783	-0.343444065552462	-0.402681688644285	-0.502241298378102	0.104723576982832	1	0.097609002526476	-0.0768399979156263	-0.0392636028535817	0	0	0	0	0	0	0	0	0	0.127334525109188	-0.0776570606084742	-0.00793649192197117	0	0	0	0	0	0	0	0	0
116900	7853548	19518272171	0	60.0359375121948	131036168797831958	0.0755193751064456	-0.0853258175341155	-0.0677964731096369	1	0.511783014821439	0.365364058147178	-0.00637497625200344	0.340176750312282	-0.47983938519109	0.808723650554633	0.096415897371505	0.873278669565293	0.477585950396699	0.935405662416592	0.0844898201069672	-0.343333244847144	-0.398166892498483	-0.500471636450106	0.0964499295174718	1	0.0974577042321178	-0.0768363327367868	-0.0392102054900819	0	0	0	0	0	0	0	0	0	0.127159156739237	-0.0776940018180227	-0.00786447601450088	0	0	0	0	0	0	0	0	0
116901	7848328	19518438752	0	60.0644972571547	131036168797998545	0.0753755976649097	-0.0850989651927554	-0.0674579903704585	1	0.512723530312201	0.365623442926548	-0.00816347172400124	0.339904034398865	-0.480939277580962	0.808184792407824	0.0983088733934561	0.87281256024219	0.478051880129743	0.935307763686095	0.083040026272725	-0.34395310904997	-0.398118473938951	-0.501725710693468	0.0948552178391137	1	0.0973507095716668	-0.0766645103925447	-0.0388804623139375	0	0	0	0	0	0	0	0	0	0.127072643227272	-0.0775947532780366	-0.00755717570157731	0	0	0	0	0	0	0	0	0
116902	7849897	19518605324	0	60.0465721213373	131036168798165117	0.0747973423886882	-0.0850249014658582	-0.0674447216376268	1	0.512862071402887	0.369187374650064	-0.00592279949480674	0.343631274515268	-0.480458406679285	0.806893590646385	0.0970984492737694	0.872788232054147	0.478343593180075	0.934071431060624	0.0860257021999745	-0.346569098791799	-0.402606791016025	-0.50117732578507	0.0982468993280232	1	0.0968269409914644	-0.0765464434985927	-0.0389264476848685	0	0	0	0	0	0	0	0	0	0.126641297397337	-0.0774085047794611	-0.00768746681618277	0	0	0	0	0	0	0	0	0
116903	7849047	19518772131	0	60.0266758547499	131036168798331925	0.0760092589649948	-0.0847982356972242	-0.066906941489034	1	0.520802214374443	0.354458854342769	-0.00605843181109612	0.329945493791198	-0.48806602635544	0.808039309096094	0.0949541485012218	0.868791536485737	0.485988658111647	0.939212266108834	0.0836230832268339	-0.332997746452356	-0.387665451419875	-0.509872566870385	0.0959565836387341	1	0.0976877002694847	-0.0766375862390089	-0.038019690705384	0	0	0	0	0	0	0	0	0	0.127064035989839	-0.0778813285399459	-0.00638474321310837	0	0	0	0	0	0	0	0	0
116904	7848753	19518938449	0	60.0763329886954	131036168798498242	0.0783429796653438	-0.084934626028739	-0.0657523920767164	1	0.520348098483881	0.315319747316092	0.00177040592676317	0.296668469662726	-0.488561748556964	0.82054569461727	0.0778750441974891	0.868742626054265	0.489102982169991	0.951800029732725	0.0812014009934675	-0.295775313164373	-0.34692725666734	-0.510440620447395	0.0931992450899438	1	0.0988879400828567	-0.0768150291207872	-0.0360374220071185	0	0	0	0	0	0	0	0	0	0.126998258674908	-0.0781159889773926	-0.00327803640466473	0	0	0	0	0	0	0	0	0
116905	7849021	19519105012	0	60.0400467111563	131036168798664805	0.0778748731374004	-0.0846136137927609	-0.0652291719255918	1	0.530225120251353	0.31214143026914	0.00251713099973238	0.293462481953068	-0.497016900961636	0.816611273400286	0.0778133595813627	0.863806702447875	0.497778125148936	0.952798432385679	0.0825359374128609	-0.292169413660591	-0.344994374772153	-0.520157601136794	0.0952598886265341	1	0.0983449882288605	-0.076815662355547	-0.0353706930047631	0	0	0	0	0	0	0	0	0	0.126358126551402	-0.0784810365845177	-0.00254602665372927	0	0	0	0	0	0	0	0	0
116906	7857360	19519271578	0	60.0381001783732	131036168798831368	0.0779218744969562	-0.0844631252474291	-0.0653853335474882	1	0.529149639110595	0.313218186015845	0.00644298180225592	0.295499294491918	-0.495447561733639	0.816830386632972	0.0742464092605648	0.864336683172039	0.497402823509348	0.952453483203611	0.0863354602428831	-0.292196082516446	-0.347115739081337	-0.518350001455819	0.0995561537247415	1	0.0983564086472063	-0.0765712410872683	-0.0355336999212814	0	0	0	0	0	0	0	0	0	0.126376687854126	-0.0781055477181866	-0.00270660009540251	0	0	0	0	0	0	0	0	0
116907	7847237	19519439207	0	59.9975041038293	131036168798998997	0.0779218744969562	-0.0844631252474291	-0.0653853335474882	1	0.529149639110595	0.313218186015845	0.00644298180225592	0.295499294491918	-0.495447561733639	0.816830386632972	0.0742464092605647	0.864336683172039	0.497402823509348	0.952453483203611	0.0863354602428831	-0.292196082516446	-0.347115739081337	-0.518350001455819	0.0995561537247415	1	0.0983564086472063	-0.0765712410872683	-0.0355336999212814	0	0	0	0	0	0	0	0	0	0.126376687854126	-0.0781055477181866	-0.00270660009540251	0	0	0	0	0	0	0	0	0
116908	7847647	19519604797	0	60.0854655662214	131036168799164588	0.0778199960565846	-0.0846437486469353	-0.0645557594511221	1	0.524409324961713	0.311457779198135	0.00609241405875367	0.294049536522788	-0.49157159655204	0.819690329047508	0.0734433092393056	0.866690051655727	0.493411020031953	0.952964296497363	0.0848865114389278	-0.290952452777109	-0.344433022577351	-0.513893531845486	0.0976319355826959	1	0.09820378524253	-0.0766113160087151	-0.034708841193533	0	0	0	0	0	0	0	0	0	0.126166404649492	-0.077991264929774	-0.0018257401575941	0	0	0	0	0	0	0	0	0
116909	7851532	19519772516	0	59.9978280786236	131036168799332303	0.0777788811573431	-0.0847441574751742	-0.0642926414998224	1	0.524347596194722	0.31093536104812	0.00458836643220067	0.293196791221291	-0.491775989329982	0.81987317186017	0.0747161156547281	0.866724679184116	0.493159033735224	0.953128083564328	0.0833349075220468	-0.290864486504083	-0.343440282412045	-0.514128255775535	0.0958545698085109	1	0.0981725730780745	-0.0767328300751513	-0.0344445727986547	0	0	0	0	0	0	0	0	0	0.126128741524769	-0.0781463443899565	-0.00155819742358287	0	0	0	0	0	0	0	0	0
116910	7860429	19519938088	0	60.0270001446651	131036168799497882	0.0777847081179826	-0.0847156819852447	-0.0642906846733642	1	0.524242078882712	0.311009797437373	0.00475134394892565	0.293311023882164	-0.491657437650128	0.819903413380202	0.074566427289581	0.866776869455929	0.493089957814441	0.95310465909598	0.0834914521342724	-0.290896349633415	-0.34355211034301	-0.513992107664441	0.096027781714779	1	0.0981775633820368	-0.0766983697299686	-0.0344439692926103	0	0	0	0	0	0	0	0	0	0.126134898725705	-0.0781040335463652	-0.00155814827404019	0	0	0	0	0	0	0	0	0
116911	7847858	19520104554	0	60.031144157589	131036168799664347	0.0777416903450349	-0.0847087571387716	-0.0632856847265939	1	0.521648497591218	0.30788182325267	0.00496932350508821	0.290652562671662	-0.48958514380919	0.822087267127846	0.0732064466044267	0.868039260478347	0.491068893785543	0.954024058390536	0.0825483448019328	-0.288138624246234	-0.339837798264651	-0.511613912555469	0.0948123516028255	1	0.0980433800020903	-0.0766180471050537	-0.0333976252179414	0	0	0	0	0	0	0	0	0	0.125897725184115	-0.0779438621693722	-0.000421451462827294	0	0	0	0	0	0	0	0	0
116912	7849529	19520271171	0	60.0295225191749	131036168799830964	0.0777893874398823	-0.0847182825954751	-0.063257955627779	1	0.522704953482564	0.308395146278756	0.00500541414531565	0.291076266520607	-0.490452401816586	0.821420141353234	0.0734521834217457	0.867519867601384	0.491949241352658	0.953875979265126	0.0828596456015827	-0.28853924397173	-0.340551361560059	-0.512608803294771	0.095224384836115	1	0.0981062175917574	-0.0766589890720093	-0.0333712496399659	0	0	0	0	0	0	0	0	0	0.125977557294513	-0.0780194502031641	-0.000410847555853244	0	0	0	0	0	0	0	0	0
116913	7848982	19520438899	0	59.9963522217849	131036168799998686	0.0779289213248488	-0.0849318275426697	-0.0622343755382314	1	0.521859746529529	0.309224914264398	0.00269448049473813	0.291288565581316	-0.490035111322201	0.821593915041377	0.0757097818602918	0.867952248421874	0.490843074098108	0.953634626307291	0.0807742788940357	-0.289925016817974	-0.34071433600601	-0.51213003148884	0.0927957675789675	1	0.0983024142620386	-0.0768738090307256	-0.0323834334751179	0	0	0	0	0	0	0	0	0	0.12621497837152	-0.0782480726537874	0.000540692537056825	0	0	0	0	0	0	0	0	0
116914	7866230	19520604296	0	60.0295225191749	131036168800164089	0.0779197148248422	-0.0848560801302773	-0.0616649964175139	1	0.522979750227468	0.307802068607174	-0.00255853972260324	0.288606447824481	-0.491848996209664	0.821456561968849	0.0804516262954449	0.867388447884312	0.491085345233658	0.954061766396994	0.0756428807250863	-0.289903950464731	-0.33786364072845	-0.514212104155336	0.0869875454798016	1	0.0983408390626715	-0.0769134112657086	-0.0318071380584845	0	0	0	0	0	0	0	0	0	0.126244245112063	-0.0784511144904302	0.0011147052778215	0	0	0	0	0	0	0	0	0
116915	7848828	19520772106	0	59.9846199434465	131036168800331893	0.0779390342189126	-0.084891067443286	-0.0615016058704749	1	0.523301700709047	0.307867829652665	-0.00440177750601851	0.288180926694546	-0.492393951255442	0.821279459292954	0.0822456983519732	0.867223251700067	0.491079908786094	0.954037419911855	0.0739731605233699	-0.290414484711274	-0.337469832697645	-0.514838110415683	0.0850928898823195	1	0.0983914828825083	-0.0769843246870642	-0.0316528659401647	0	0	0	0	0	0	0	0	0	0.126309367678472	-0.078573309874648	0.00125339163862577	0	0	0	0	0	0	0	0	0
116916	7922247	19520938654	0	59.985267618273	131036168800498444	0.0782902648204726	-0.0842272194519671	-0.0602128731293887	1	0.533757998293062	0.306859842344401	-0.000962151924893515	0.287588749687893	-0.500813215037543	0.816381549703761	0.0802425025891826	0.861994016394674	0.500527178560768	0.954386636448342	0.0784374868512352	-0.288086287117737	-0.338697860466151	-0.524538050257911	0.0907454841833103	1	0.0986825222801777	-0.0766145910394161	-0.0302448096800064	0	0	0	0	0	0	0	0	0	0.126553435335218	-0.0785176890633293	0.00268478392670032	0	0	0	0	0	0	0	0	0
116917	7918947	19521104957	0	60.033018159988	131036168800664744	0.0783851147438786	-0.0841282069907915	-0.059977244267512	1	0.53291274277907	0.307417218095059	-0.00569394595051479	0.286916441666244	-0.500770406179795	0.816644326372322	0.0847032073482702	0.862409413795437	0.499074513135991	0.954203501443218	0.0740202897287884	-0.289856299814183	-0.33786440444889	-0.524488592711896	0.0856198057615448	1	0.0988641226977961	-0.0765519868870754	-0.0300531531401427	0	0	0	0	0	0	0	0	0	0.126782461158692	-0.078522952187917	0.00283026433944517	0	0	0	0	0	0	0	0	0
116918	7920452	19521271430	0	60.0012120244829	131036168800831217	0.0787347004002937	-0.0842513692558803	-0.0586414981633901	1	0.534971691916484	0.305799667079026	-0.00334645828962626	0.285943628410802	-0.502247878278459	0.816078004933384	0.0823799520695759	0.861368363316729	0.50125650736332	0.954698792744748	0.076102637548546	-0.287677951344685	-0.33702009452119	-0.526196352585095	0.0881220476229586	1	0.0991383603506288	-0.0767157878221642	-0.028657299147996	0	0	0	0	0	0	0	0	0	0.126991656075549	-0.0787213853884144	0.00427966638654877	0	0	0	0	0	0	0	0	0
116919	7921714	19521437158	0	60.0729766520369	131036168800996951	0.0787903782308342	-0.0843249736196647	-0.0585789937347246	1	0.535494754864257	0.306212889911012	-0.00318000576993473	0.286333701191954	-0.502644680576557	0.815696841142473	0.0824026742781736	0.86110713206261	0.501701411581343	0.954579913277837	0.0764384209609154	-0.287983258137482	-0.337591725220662	-0.526655291327292	0.0885355511584033	1	0.0992033734178707	-0.0768022499368523	-0.0285979539317244	0	0	0	0	0	0	0	0	0	0.127069111143284	-0.0788207698094553	0.00432779299982339	0	0	0	0	0	0	0	0	0
116920	7921212	19521603612	0	60.0411642221907	131036168801163405	0.0790049524248043	-0.084244101913201	-0.0581101784633521	1	0.533316176877451	0.307842114088934	-0.0079308963020614	0.286700463531567	-0.501421773216717	0.81632043313578	0.0869657957450723	0.862194617313091	0.499056502058394	0.954064879649812	0.0720877744179686	-0.290798139949782	-0.337752978702498	-0.525241277426763	0.083415618480424	1	0.0995306441397417	-0.0767105665145815	-0.0282040114049696	0	0	0	0	0	0	0	0	0	0.127476891809469	-0.0787420537408088	0.00465100144592351	0	0	0	0	0	0	0	0	0
116921	7909429	19521770136	0	60.0390734289876	131036168801329929	0.0794688066277096	-0.0847203535806681	-0.0569475091885157	1	0.53176398856881	0.308910307533001	-0.00426722339798538	0.28870347668524	-0.49951044994451	0.816786148845638	0.0835806862348188	0.863005133506531	0.498233287155616	0.953763372875249	0.0755741353745285	-0.29090200862837	-0.339756335949721	-0.523033584070375	0.0873480728106051	1	0.0999628478658118	-0.0770806844716287	-0.0270530275882073	0	0	0	0	0	0	0	0	0	0.12791874933001	-0.0789694850367665	0.00580437615662287	0	0	0	0	0	0	0	0	0
116922	7928285	19521937473	0	60.013130873035	131036168801497270	0.079595638622347	-0.0848420105890764	-0.0568515907647707	1	0.532483444096777	0.310039506391553	-0.00306026016887154	0.29000036981255	-0.499882038015632	0.816099095439961	0.0828368492652325	0.862655262655506	0.498962878595762	0.953434760176276	0.0770963415610528	-0.291578998224337	-0.341432510271984	-0.523462570186496	0.0891341679881215	1	0.100102035335627	-0.0772039062099699	-0.0269667789036925	0	0	0	0	0	0	0	0	0	0.128086511658898	-0.0790857620189059	0.00586738599910744	0	0	0	0	0	0	0	0	0
116923	7922462	19522103288	0	60.0821082090785	131036168801663302	0.080316161794609	-0.0849671143210132	-0.0557382895292264	1	0.528469222088733	0.31210176514681	-0.000718445355358755	0.292689411299068	-0.496019192297579	0.817494874226048	0.0805858313422427	0.864688605660866	0.495801915110407	0.952805768402083	0.0792374665970875	-0.293057317920899	-0.343812373102181	-0.519008202024016	0.091381778695583	1	0.100832390840165	-0.0771577877883914	-0.0259109505984955	0	0	0	0	0	0	0	0	0	0.12886410808227	-0.0788293867824272	0.00689623536279003	0	0	0	0	0	0	0	0	0
116924	7923907	19522269860	0	60.0397222802606	131036168801829874	0.080316161794609	-0.0849671143210132	-0.0557382895292264	1	0.528469222088733	0.31210176514681	-0.000718445355358755	0.292689411299068	-0.496019192297579	0.817494874226048	0.0805858313422427	0.864688605660866	0.495801915110407	0.952805768402083	0.0792374665970875	-0.293057317920899	-0.343812373102181	-0.519008202024016	0.0913817786955829	1	0.100832390840165	-0.0771577877883914	-0.0259109505984955	0	0	0	0	0	0	0	0	0	0.12886410808227	-0.0788293867824272	0.00689623536279003	0	0	0	0	0	0	0	0	0
116925	7925021	19522436405	0	60.0853572585215	131036168801996416	0.080690315072063	-0.0852722105388905	-0.0553389347291012	1	0.529256137484494	0.315502808139441	0.00333544309188354	0.296769223694571	-0.495886414441597	0.816103358552076	0.0777541991105337	0.864314081287951	0.496905879828408	0.951778499646005	0.084010909170311	-0.295059069936812	-0.348775728635223	-0.518855293708269	0.0968951327574856	1	0.101233922760935	-0.0774170759591021	-0.0255487507451535	0	0	0	0	0	0	0	0	0	0.12934712382009	-0.0790079498400549	0.00719510559167614	0	0	0	0	0	0	0	0	0
116926	7940725	19522603702	0	60.0583286487837	131036168802163713	0.08104181411845	-0.0855051553152054	-0.0548512907077098	1	0.527945361758087	0.317330497621659	0.00495155171646551	0.298905606037685	-0.494423917166883	0.816211019781404	0.0765067976364178	0.864976382003525	0.495946134667376	0.951210885447946	0.0857953886257691	-0.296373080248339	-0.351043234325232	-0.517171948932432	0.0988647549884004	1	0.101605200284659	-0.0775772952523026	-0.0250976883730875	0	0	0	0	0	0	0	0	0	0.12976419217851	-0.0790736221800097	0.00761251220888465	0	0	0	0	0	0	0	0	0
116927	7953084	19522769603	0	60.0728323018828	131036168802329617	0.0825604459853746	-0.0851994820805105	-0.0540700492308167	1	0.535316202053008	0.305673197643536	0.0115235669305345	0.289659822238332	-0.500333711522225	0.815943236074209	0.0684495481583809	0.86113567372555	0.503745978439685	0.954678923375692	0.0900640247359471	-0.283684022656531	-0.341122170531814	-0.52398415535554	0.104208635477693	1	0.102729003273925	-0.077470199837166	-0.0239968974872406	0	0	0	0	0	0	0	0	0	0.130481639106681	-0.0791693555638116	0.00904884741406148	0	0	0	0	0	0	0	0	0
116928	7956207	19522936105	0	60.0717857840119	131036168802496116	0.0828746122103823	-0.0856329599011583	-0.0545054989648983	1	0.537697714136462	0.304203328270647	0.0148246827383698	0.289068598459168	-0.501938724624023	0.815166769506498	0.0653159732448739	0.859876331432772	0.506306743270117	0.955077572254698	0.0931139697603221	-0.281347862283592	-0.340778323358538	-0.525838872419876	0.107867315116684	1	0.102957380325932	-0.0779424461556046	-0.0243677789594826	0	0	0	0	0	0	0	0	0	0.130643471987729	-0.0796677645099493	0.00873331360395226	0	0	0	0	0	0	0	0	0
116929	7959628	19523102674	0	60.0414526188881	131036168802662687	0.0837749940369654	-0.0859470342009261	-0.0547356876504803	1	0.537536604627758	0.301908594591639	0.0138626066471892	0.286743107194479	-0.50208178405011	0.815899670671287	0.0656038204580436	0.859954897649265	0.506136061499623	0.955758614514023	0.091604891431082	-0.279524622615138	-0.33796072308334	-0.526004285493122	0.106122713556953	1	0.103811616149076	-0.0782745828345717	-0.0245607402043411	0	0	0	0	0	0	0	0	0	0.131430702203606	-0.0800296429941073	0.00859384933291138	0	0	0	0	0	0	0	0	0
116930	7983048	19523269384	0	60.0322252985403	131036168802829398	0.0844756431004947	-0.0864426768901574	-0.0551067553240125	1	0.53612902654954	0.296212936184432	0.0218394722652755	0.283686004652563	-0.500052865673493	0.818211086637179	0.0564518091932533	0.860494752690789	0.506322006069681	0.957254116733417	0.097446970826932	-0.272339207374885	-0.333745266798179	-0.52365982069573	0.112764868659267	1	0.10423158685329	-0.0786424847196811	-0.0247900320337393	0	0	0	0	0	0	0	0	0	0.131612671661832	-0.0802138725973619	0.00857311724134809	0	0	0	0	0	0	0	0	0
116931	7977566	19523435902	0	60.0324415314036	131036168802995916	0.0856273580814682	-0.0865787382134986	-0.0554293891475141	1	0.539507281146396	0.288115441774481	0.0211802115753898	0.276002056905449	-0.503498510272701	0.818725909408718	0.0554419210545728	0.858734436859566	0.509412760285078	0.959556698675873	0.0952072324177927	-0.264927395566417	-0.325147192373707	-0.527643240373517	0.110418291119085	1	0.10518432264067	-0.0789336357143801	-0.0249392054291681	0	0	0	0	0	0	0	0	0	0.13231275941457	-0.0806968832144758	0.00861785924453731	0	0	0	0	0	0	0	0	0
116932	7968266	19523602404	0	60.062549138673	131036168803162418	0.086293148132825	-0.0868874159902748	-0.0560159196641141	1	0.539059452695861	0.288156892476329	0.0244756751837954	0.27691166105364	-0.50264414036286	0.818943709989518	0.0522973852693325	0.858891936924924	0.509479758360764	0.959471164478904	0.0982522714456682	-0.264124167181388	-0.326063761948342	-0.526654666436709	0.113899110597664	1	0.105798087016795	-0.0791838630791105	-0.0255119200259537	0	0	0	0	0	0	0	0	0	0.132904831267124	-0.0808610164564519	0.00806858813662061	0	0	0	0	0	0	0	0	0
116933	7982798	19523768955	0	60.0360095985572	131036168803328969	0.0862713297909722	-0.0868287173427188	-0.0560531301049154	1	0.538252616306502	0.287747931521405	0.0236302726565893	0.276351149380165	-0.502108076964257	0.819461726551959	0.0528745629163524	0.859319355388212	0.508698855956638	0.959601126944246	0.0972508329138773	-0.26402263665241	-0.325257906149627	-0.526034688515497	0.11269244839434	1	0.105776921047807	-0.0791118810615309	-0.0255521041129471	0	0	0	0	0	0	0	0	0	0.132875313792932	-0.0807798217356906	0.00803523473707424	0	0	0	0	0	0	0	0	0
116934	7980786	19523937056	0	59.980950050264	131036168803497064	0.0869422194875194	-0.0870639884433065	-0.0566725844976858	1	0.535593379363651	0.28629152474769	0.0278367258794176	0.276206904318281	-0.499341881603947	0.821198776961548	0.0481820604511121	0.86055776840898	0.507068847674201	0.959889699422594	0.100488867578388	-0.261751317924506	-0.32445947806795	-0.522839012493784	0.116245333386242	1	0.106335895795903	-0.0792115609161886	-0.0261416986399741	0	0	0	0	0	0	0	0	0	0.133354772368896	-0.0807028956143696	0.00751975080943647	0	0	0	0	0	0	0	0	0
116935	7990339	19524102092	0	60.035288742723	131036168803662103	0.0873588827328939	-0.087104332793296	-0.0568595891850362	1	0.529227785550249	0.281992296061379	0.0295273552474992	0.272934688703509	-0.493960849429109	0.825535786585652	0.0446192391129121	0.863692515885582	0.502040199091884	0.960997283660731	0.10018940679786	-0.257771805211876	-0.319302253222812	-0.516639290762026	0.115485090138795	1	0.106595510348418	-0.0790415766971088	-0.0262889226129146	0	0	0	0	0	0	0	0	0	0.133454905672754	-0.0802911999078561	0.00751021172290718	0	0	0	0	0	0	0	0	0
116936	7984542	19524268661	0	60.0615390529136	131036168803828675	0.0880242068603047	-0.0869574887439557	-0.0573754791822219	1	0.527370907319361	0.277315335537214	0.0220714540728263	0.266823041651005	-0.493703201619905	0.827685092987884	0.0501964332294423	0.864774788731879	0.499644756666951	0.962437417464194	0.0917698942136813	-0.255523979267821	-0.311853723962869	-0.516342993087902	0.105724307711485	1	0.107250378301815	-0.078952548962752	-0.0267725255813945	0	0	0	0	0	0	0	0	0	0.134008446611118	-0.0803199889741518	0.00709830601534031	0	0	0	0	0	0	0	0	0
116937	8000434	19524435450	0	60.0295225191749	131036168803995461	0.0881611782492957	-0.0872146666589672	-0.0573761306731855	1	0.524637749667217	0.274685562015677	0.0269128234135471	0.265732911759033	-0.490855743705804	0.829726857754459	0.0446056269380566	0.866009317691649	0.49803433588128	0.963014204284407	0.0953336275522274	-0.252022105784799	-0.309943791254911	-0.513071694022368	0.1096423595588	1	0.107232652638562	-0.0790686404147123	-0.0267209962601557	0	0	0	0	0	0	0	0	0	0.133867096402057	-0.0802509348593332	0.00725587374891024	0	0	0	0	0	0	0	0	0
116938	7994393	19524602624	0	60.0053164710393	131036168804162635	0.0882375163837665	-0.0870896539887102	-0.0573562297300541	1	0.523101878357866	0.275123313866767	0.0256960699228397	0.265880565889823	-0.489685230186124	0.830370941218243	0.0456611705478286	0.866805712430201	0.496551018932168	0.962923975288968	0.0941075567419257	-0.252826394147754	-0.309879758368397	-0.511728700068185	0.108144648903724	1	0.107337091142281	-0.0789075518229039	-0.0267276044441117	0	0	0	0	0	0	0	0	0	0.133992721597958	-0.0800555251288047	0.00723354450920652	0	0	0	0	0	0	0	0	0
116939	7993797	19524768454	0	60.0319369904789	131036168804328468	0.089326175196001	-0.0869010700479243	-0.0581174716107732	1	0.523913423736547	0.271173674277185	0.0247849329824454	0.261995442685947	-0.490733295797317	0.830986895448838	0.0456261226547996	0.866400282398275	0.49726130715317	0.963989961017896	0.0923654862819076	-0.249383183075008	-0.305417602551982	-0.512931155318533	0.106207181075966	1	0.1083354066648	-0.0787743928916854	-0.0274149866720667	0	0	0	0	0	0	0	0	0	0.13486947579965	-0.0799968101262281	0.00663731201845392	0	0	0	0	0	0	0	0	0
116940	7996049	19524934924	0	60.0405874371075	131036168804494938	0.089326175196001	-0.0869010700479243	-0.0581174716107732	1	0.523913423736547	0.271173674277185	0.0247849329824454	0.261995442685947	-0.490733295797317	0.830986895448838	0.0456261226547996	0.866400282398275	0.49726130715317	0.963989961017896	0.0923654862819076	-0.249383183075008	-0.305417602551982	-0.512931155318533	0.106207181075966	1	0.1083354066648	-0.0787743928916854	-0.0274149866720667	0	0	0	0	0	0	0	0	0	0.13486947579965	-0.0799968101262281	0.00663731201845393	0	0	0	0	0	0	0	0	0
116941	8008154	19525102760	0	59.9931127906516	131036168804662771	0.090808717110231	-0.0872523013286286	-0.058646753767115	1	0.527245562364459	0.263169912433937	0.0251210280162462	0.254607356893147	-0.493992609108752	0.831352149189387	0.0436998738868844	0.864682535499021	0.500414262212074	0.966056631279014	0.0910791685782836	-0.241741949634176	-0.297187166104617	-0.516675818178137	0.104945515174268	1	0.109602188458703	-0.0792645834072966	-0.0277713610918006	0	0	0	0	0	0	0	0	0	0.135874897483308	-0.0806550222636763	0.0064746664252875	0	0	0	0	0	0	0	0	0
116942	7997236	19525269124	0	59.998080061438	131036168804829135	0.0910133413979813	-0.0871625524166038	-0.0587102690989492	1	0.527258405289576	0.263673940130857	0.0293375984998686	0.25614067170798	-0.49341559382069	0.831223801434704	0.0398537940719073	0.86457020883034	0.500929165752142	0.965817597372847	0.0951809107838252	-0.24111607749651	-0.298915950123982	-0.516012299971379	0.109648880177833	1	0.109752667102667	-0.0791186732648591	-0.0278223619177499	0	0	0	0	0	0	0	0	0	0.136011707226272	-0.0804193016642173	0.00643957455870971	0	0	0	0	0	0	0	0	0
116943	7995947	19525434784	0	60.030171164027	131036168804994795	0.091326681469297	-0.0871415206490517	-0.0594328021289328	1	0.532711660090651	0.265275224152309	0.0313571070464308	0.257958102382474	-0.497698502897233	0.828102540528096	0.0390573318186662	0.861781704137757	0.50577348610285	0.965366325415611	0.0981248930051735	-0.241742348640621	-0.30197815746154	-0.520943268188583	0.113374542918511	1	0.11008889158409	-0.0792431543884251	-0.0285213139660072	0	0	0	0	0	0	0	0	0	0.136393052372015	-0.0806941113045109	0.00570063280282423	0	0	0	0	0	0	0	0	0
116944	8006648	19525602813	0	60.0327658836193	131036168805162821	0.0915586026118647	-0.0873821146067396	-0.0588644725059951	1	0.530498220550516	0.26885138466353	0.0351535705559648	0.262278578979643	-0.495080121390148	0.828314928280745	0.0361174823552732	0.862799212019086	0.504254942670432	0.964316065653132	0.102338620000273	-0.244174798821877	-0.306653114431553	-0.517927044939701	0.118060725505184	1	0.110352080048702	-0.0793467245943615	-0.0280148752508266	0	0	0	0	0	0	0	0	0	0.136743463449217	-0.0806136042065619	0.00614977928872595	0	0	0	0	0	0	0	0	0
116945	7998251	19525767930	0	60.0298468398488	131036168805327944	0.0914110143670865	-0.0876541437895886	-0.0599036250487094	1	0.531326702525954	0.271423583274908	0.0287571136464379	0.262983427637238	-0.49650088181334	0.827240346662774	0.0429113644917966	0.862592078201347	0.504076900305631	0.963845595303325	0.0970658589971626	-0.248152951688109	-0.307800935949334	-0.519563032698408	0.112056724150906	1	0.110379102001283	-0.0797168050963163	-0.029127359996464	0	0	0	0	0	0	0	0	0	0.136901955542667	-0.081129728568374	0.00492733601085889	0	0	0	0	0	0	0	0	0
116946	7990182	19525934520	0	60.029090097061	131036168805494534	0.0915851740520321	-0.0879473380259756	-0.0596842798136273	1	0.533473249481068	0.273047098425244	0.0393249568750406	0.267104034007919	-0.496767170426332	0.825758931773258	0.0336654701514337	0.861178934460217	0.507185842627186	0.963079472907703	0.107671821887535	-0.246748267745165	-0.312842831792555	-0.519869830938513	0.124382954779973	1	0.110432080166458	-0.0799369619637054	-0.0288660008467188	0	0	0	0	0	0	0	0	0	0.13693479526098	-0.0811998773650761	0.0052148927604229	0	0	0	0	0	0	0	0	0
116947	8012572	19526100944	0	60.0422457240915	131036168805660958	0.0913803496949645	-0.0877302873130608	-0.0598901734558097	1	0.529312421377698	0.270477985368484	0.0384531670018273	0.264644200740453	-0.493513860395277	0.828497143394109	0.0332727617589044	0.863289753889374	0.503610687093273	0.963771949342469	0.105711259700064	-0.244885196027125	-0.309182911916711	-0.516125280469847	0.121845073580756	1	0.110161938264112	-0.0796066437611506	-0.0290620902455096	0	0	0	0	0	0	0	0	0	0.136580869400986	-0.0807506215539331	0.00508746750399437	0	0	0	0	0	0	0	0	0
116948	8021703	19526267489	0	60.0649301895349	131036168805827500	0.0910705356186007	-0.0874402922090732	-0.0598766656449725	1	0.530175514987755	0.269648819388097	0.0379491536089113	0.263730696079526	-0.494371935363798	0.828276831421754	0.0336475512846139	0.862869507559487	0.504305517733642	0.964009316468445	0.105131358065518	-0.244199580903289	-0.308258952612361	-0.517112147196838	0.121241652598104	1	0.109839768754021	-0.0793550352764826	-0.0290295266377705	0	0	0	0	0	0	0	0	0	0.136236452345377	-0.0805469638017573	0.00513511587698139	0	0	0	0	0	0	0	0	0
116949	8053176	19526435253	0	59.9952363782316	131036168805995264	0.0907701868920713	-0.0877522851793904	-0.0602276892479454	1	0.526706346979849	0.272557966482868	0.0429158705671382	0.26775199951436	-0.490536052821654	0.829266692710019	0.0292576000809189	0.864435008555801	0.50189252716158	0.963043539822352	0.110120374433093	-0.245806109649757	-0.312311458004401	-0.512704794503434	0.126707527480055	1	0.109529536874432	-0.0794772626860479	-0.0294345042453542	0	0	0	0	0	0	0	0	0	0.135979545868442	-0.0804185824600916	0.00469975830451782	0	0	0	0	0	0	0	0	0
116950	8065337	19526600828	0	60.0274685696175	131036168806160842	0.0905775864948752	-0.0878668872997934	-0.060289395611011	1	0.524908928345726	0.271580063877291	0.0432529579249483	0.266985926884315	-0.48901956746876	0.830408560576293	0.0284502598830286	0.86531146747996	0.500426465087794	0.963280383667347	0.109981484261419	-0.244938717971136	-0.311073469037508	-0.51096540075542	0.126422600839451	1	0.109300608098059	-0.0795333309159286	-0.0294910604079701	0	0	0	0	0	0	0	0	0	0.135713280248662	-0.0804076282754069	0.00467397999448604	0	0	0	0	0	0	0	0	0
116951	8162690	19526768448	0	60.0352527003857	131036168806328459	0.0904122408101496	-0.0870734302684799	-0.060296186518019	1	0.521507879734254	0.268246024810905	0.036565423739335	0.262337781679225	-0.487247328951793	0.832927925293039	0.0334594048632593	0.867233073502312	0.496776875921102	0.96439585053536	0.102454070944383	-0.243811006349392	-0.305123126786154	-0.508934807212034	0.117593968099764	1	0.109145895253499	-0.0787289112899179	-0.0294992162071649	0	0	0	0	0	0	0	0	0	0.135494409416546	-0.079637073210035	0.00471122852670145	0	0	0	0	0	0	0	0	0
116952	8182546	19526934023	0	60.063703564	131036168806494033	0.0900221430598918	-0.0872730216014056	-0.0601340560328892	1	0.512968543895945	0.269971543514781	0.038936668138427	0.264747107863596	-0.479484284118079	0.836662291585819	0.030534639401263	0.871354070287132	0.489703706327288	0.963834324287373	0.104100458586026	-0.245329349747809	-0.306463444469639	-0.500066941380401	0.118906176873313	1	0.108743784836972	-0.0786122430051816	-0.029425904642705	0	0	0	0	0	0	0	0	0	0.135118332491528	-0.0791431356842802	0.00477455412182434	0	0	0	0	0	0	0	0	0
116953	8194186	19527100372	0	60.0388571483464	131036168806660386	0.0899543156022122	-0.0868481387750591	-0.0597121942942955	1	0.512777329408272	0.270229216065076	0.0456434626966215	0.266635924414287	-0.478375886579765	0.836696955265622	0.0242388325966557	0.871179178899754	0.490366513177543	0.963492481966564	0.11046877111009	-0.243882938729499	-0.308502211155948	-0.498804318119487	0.126130580764038	1	0.108571860043517	-0.0780948007273531	-0.0289761801783035	0	0	0	0	0	0	0	0	0	0.134902490888837	-0.078478562992674	0.00526293199424976	0	0	0	0	0	0	0	0	0
116954	8268675	19527268058	0	60.0512236938108	131036168806828069	0.0900597542443369	-0.0862964998426483	-0.0596679156703076	1	0.510364344953135	0.267182169620175	0.0355787074680503	0.261422966931089	-0.477874313086142	0.838626360933995	0.032672319669487	0.872724054476221	0.487119332675271	0.964671214398129	0.0999443126497673	-0.24376337395229	-0.302181015342174	-0.498233239648703	0.114023214032042	1	0.108755090274881	-0.077605987163669	-0.0289482165616022	0	0	0	0	0	0	0	0	0	0.135060141228341	-0.0781275889142515	0.0053040717573872	0	0	0	0	0	0	0	0	0
116955	8318534	19527434672	0	59.9972881225769	131036168806994680	0.0901288005235722	-0.0861085120687425	-0.0594307934799754	1	0.508063303397088	0.268102563141019	0.0344396554331282	0.262056690682229	-0.475988870802053	0.839500378642717	0.0336776055261075	0.873881989717476	0.484970191798891	0.964464675223881	0.0988173209513961	-0.245036787697853	-0.302573190725073	-0.496088107932742	0.112600259216616	1	0.108862499253499	-0.0773537779835367	-0.0287528397916505	0	0	0	0	0	0	0	0	0	0.135203189799825	-0.0778075511858326	0.00547293985650898	0	0	0	0	0	0	0	0	0
116956	8364665	19527600201	0	60.0355049976556	131036168807160212	0.0898430328739255	-0.0855276037928597	-0.0589272899567802	1	0.517729834956003	0.272275096445577	0.041784715147317	0.267444427593148	-0.483032099457392	0.833758639561328	0.029054996750667	0.868927013370006	0.494086685309066	0.963135133464247	0.107915876170584	-0.246424183791167	-0.310400904200039	-0.504114289526017	0.123561717952879	1	0.108591554139488	-0.0769754156162068	-0.0282069246526111	0	0	0	0	0	0	0	0	0	0.135026953287239	-0.077609039374576	0.00594604425796574	0	0	0	0	0	0	0	0	0
116957	8396872	19527767752	0	59.9949124314258	131036168807327763	0.0900428560914998	-0.085527545648419	-0.0594960213657212	1	0.515902785256146	0.27253878186915	0.0364610086034492	0.266418326437806	-0.482186217890624	0.834576375542954	0.033902844106155	0.870023341979149	0.491843452302606	0.963261061446788	0.102741596677141	-0.248137646907194	-0.309000517505841	-0.503148490227508	0.117546228671264	1	0.108881422401512	-0.0769827508305247	-0.0288227302271993	0	0	0	0	0	0	0	0	0	0.135363255001583	-0.0776569978369707	0.00529145443776193	0	0	0	0	0	0	0	0	0
116958	8497045	19527933158	0	60.0359375121948	131036168807493169	0.0893568677809917	-0.0857210437256595	-0.0597764823944102	1	0.526801892420277	0.280734709220071	0.0318507285105597	0.272453623302243	-0.491643342748664	0.827076687303178	0.0417824508932876	0.864830789805991	0.500321828227488	0.961261280790415	0.101757203845554	-0.256168346051391	-0.318222270762656	-0.513975921376054	0.117122892620423	1	0.108516688459337	-0.0775545663823822	-0.0291893046644306	0	0	0	0	0	0	0	0	0	0.135315242848055	-0.0786743536217034	0.00466360995084781	0	0	0	0	0	0	0	0	0
116959	8534778	19528099745	0	60.0783902836421	131036168807659759	0.0901563341720663	-0.0861371423776244	-0.0602024391742844	1	0.529703346682687	0.280442689147234	0.0436472607430415	0.275081401037801	-0.492453094186444	0.82572402946098	0.030999958406725	0.862954563912183	0.504329677098142	0.960921029732341	0.113134303592375	-0.252648775909971	-0.321576214952779	-0.514906063012378	0.130357664442709	1	0.109124226322512	-0.077914504907764	-0.0295249698810401	0	0	0	0	0	0	0	0	0	0.135830699920725	-0.0788981757724189	0.00440952935159902	0	0	0	0	0	0	0	0	0
116960	8561098	19528266476	0	60.0366944276342	131036168807826487	0.0899564532047772	-0.0865891655663719	-0.0611277753187848	1	0.534408253947454	0.280412538533542	0.0429265885023941	0.274739208496342	-0.496557863552728	0.823376375334363	0.0323142841846051	0.860613587832036	0.508232269219997	0.96097562630508	0.113024513194357	-0.252490207859114	-0.322057035446297	-0.519628678357078	0.130582826810198	1	0.108946753514119	-0.0785294337763013	-0.0304172156507024	0	0	0	0	0	0	0	0	0	0.135664872505	-0.0797022366543847	0.00350132188927595	0	0	0	0	0	0	0	0	0
116961	8608081	19528434153	0	60.0346399872727	131036168807994161	0.0879659968648831	-0.087343144569196	-0.0632088445497646	1	0.533251215418606	0.312425639175629	0.0264994996883977	0.299720497351144	-0.495877042208448	0.81502980465636	0.0558364929837577	0.861958012103841	0.503895496528069	0.952391678627474	0.105519402863146	-0.286034519071645	-0.352392149933467	-0.51884450105473	0.121812174346594	1	0.108071307681426	-0.0793133810423797	-0.0331963237581978	0	0	0	0	0	0	0	0	0	0.135933777428578	-0.0805713927458258	-0.000215012539975495	0	0	0	0	0	0	0	0	0
116962	8574834	19528599469	0	60.0439762081749	131036168808159483	0.085159642785421	-0.0881367067368969	-0.0659395473229008	1	0.529985320312991	0.363735244540382	0.0293417885498214	0.346659864308589	-0.489007046318836	0.800436785216721	0.0657485095477712	0.863921397930966	0.499316484495808	0.935683745701397	0.120465459147149	-0.331638359033856	-0.408701575651219	-0.510951046187289	0.138546958862042	1	0.106537943967091	-0.0797208549460588	-0.0369505273107331	0	0	0	0	0	0	0	0	0	0.135965680574277	-0.0804445074615709	-0.00532976826047013	0	0	0	0	0	0	0	0	0
116963	8544714	19528765803	0	60.0445170049074	131036168808325814	0.0814994123974593	-0.0892256893277324	-0.0696560605009204	1	0.533231016009621	0.395980435739029	0.0475186400438469	0.379567772692293	-0.485624532584339	0.78746245579434	0.0576467060132935	0.861920431011927	0.503755920947865	0.923366212950868	0.145814896209054	-0.355151872899911	-0.449155394475377	-0.507077457279613	0.16758766507897	1	0.103404443460121	-0.0804970021508243	-0.0411902827024726	0	0	0	0	0	0	0	0	0	0.133668205153073	-0.0806974825895759	-0.0103471980366393	0	0	0	0	0	0	0	0	0
116964	8549982	19528932763	0	60.0707032176872	131036168808492774	0.0819440076424434	-0.0898523214249667	-0.0706110058055947	1	0.536401131918623	0.396210353759321	0.0476873893659591	0.379666928906316	-0.488223981488439	0.78580555291651	0.0581507986183065	0.860321084197725	0.506424838159528	0.923293836064608	0.146577542565111	-0.355026078338864	-0.450082104335051	-0.510053549813364	0.168754983075858	1	0.103862360760668	-0.0812205107079534	-0.04212412870586	0	0	0	0	0	0	0	0	0	0.134137563659392	-0.0815284881602842	-0.0112934834364009	0	0	0	0	0	0	0	0	0
116965	8515157	19529099973	0	60.0492043180182	131036168808659981	0.0850946026817716	-0.0905866824116803	-0.0716747459156835	1	0.542627708976849	0.354946145593967	0.0607851254498629	0.346299677233506	-0.4946640384487	0.797109793324353	0.0363673191576637	0.856124948496129	0.515487624157735	0.937418770691762	0.149524451606164	-0.314465398297844	-0.409842645731012	-0.51744821949922	0.172908573447734	1	0.105782615895488	-0.08219173753787	-0.0422173899149053	0	0	0	0	0	0	0	0	0	0.134736093220842	-0.0827469297065849	-0.0101471523746674	0	0	0	0	0	0	0	0	0
116966	8483875	19529265533	0	60.0480865076754	131036168808825544	0.0864356693379297	-0.0917172357635395	-0.0730345793201934	1	0.542447324895055	0.338128478834222	0.072592442309673	0.334303027571404	-0.493943359127315	0.802658983460982	0.0209009854899115	0.855334716052015	0.517654008312279	0.942233853436685	0.156276938446602	-0.296264888145074	-0.394644386586699	-0.516619175154457	0.180715210067554	1	0.106497374992689	-0.0832512351355321	-0.0431789139812419	0	0	0	0	0	0	0	0	0	0.134842479547281	-0.0836751470432351	-0.0105655761139323	0	0	0	0	0	0	0	0	0
116967	8482209	19529432807	0	60.0580761596464	131036168808992815	0.0868485708942382	-0.0913995669753777	-0.0752254053410639	1	0.537211359583142	0.334590305277575	0.0722625956186785	0.331179890313192	-0.489924898439186	0.806407759226991	0.0194008882837002	0.857991918216277	0.513296672314711	0.943368160256612	0.154348508787441	-0.293654647586494	-0.389683851671537	-0.512003601953416	0.177991291055813	1	0.106806641316144	-0.0827874768408739	-0.0453438161885703	0	0	0	0	0	0	0	0	0	0.135032724192954	-0.0830548874536171	-0.0126259554473165	0	0	0	0	0	0	0	0	0
116968	8455061	19529606372	0	59.765218316366	131036168809166380	0.0872337553122107	-0.0915081394785141	-0.0759628917021417	1	0.532796340240666	0.337896801683339	0.0738804708711286	0.334655723560739	-0.485613496370884	0.807579766233952	0.0180174802550157	0.86013432954469	0.509749257521742	0.942168200001092	0.156039954118018	-0.296598407995641	-0.392852571326784	-0.507064832496846	0.179461711686434	1	0.107236818628364	-0.0827156577740814	-0.0461699770767114	0	0	0	0	0	0	0	0	0	0.135542989536615	-0.0827626894308957	-0.013518495004046	0	0	0	0	0	0	0	0	0
116969	8420367	19529765236	0	60.0423538764244	131036168809325247	0.086588674380784	-0.090761941035261	-0.0771744956776808	1	0.529304164356562	0.340598745076873	0.0694601253224069	0.336064369622944	-0.483192974363577	0.808446218987764	0.0222578733556046	0.862204613842003	0.506070934695176	0.94157598022869	0.152078116095781	-0.300511098066509	-0.393960077163455	-0.504298029332852	0.174587119457435	1	0.106723023923231	-0.081899965551451	-0.0474876466116799	0	0	0	0	0	0	0	0	0	0.135140200852378	-0.0818937564714513	-0.0149337133328828	0	0	0	0	0	0	0	0	0
116970	8381341	19529931820	0	60.04765381807	131036168809491828	0.0863110348767574	-0.0899853165382828	-0.0778102804127783	1	0.521307409158955	0.342850347360434	0.0626234538248279	0.33661331878421	-0.477419295693514	0.811641724972656	0.0278757434873757	0.866616598333603	0.498195357683832	0.941230267544614	0.145074076223852	-0.305023107101233	-0.393141013218485	-0.497715322180296	0.165864864590004	1	0.106590360727017	-0.0809441873716747	-0.0482726352008535	0	0	0	0	0	0	0	0	0	0.135114116371147	-0.0807770716729918	-0.0158141575142711	0	0	0	0	0	0	0	0	0
116971	8367571	19530098356	0	60.0888232986	131036168809658364	0.0860218540104345	-0.0890264675276775	-0.0786257907852031	1	0.513827694435898	0.341623591509352	0.054559230847671	0.333766478508349	-0.47256774441492	0.815646776958464	0.0338606097344824	0.870716589676137	0.490618058749539	0.942047449406103	0.136133564565657	-0.306617441881742	-0.388416174833488	-0.492202115563097	0.155091022877837	1	0.10637924677285	-0.0798582435931982	-0.0491741554971451	0	0	0	0	0	0	0	0	0	0.134913834440842	-0.0796018588554478	-0.0167287590950631	0	0	0	0	0	0	0	0	0
116972	8326076	19530269273	0	59.8872682063284	131036168809829284	0.0860661028154336	-0.0880537218775458	-0.0796465593483571	1	0.509682454661535	0.328127200498893	0.047720568912493	0.320069521868952	-0.471260302060738	0.821869350245039	0.0362416285002855	0.872960790584335	0.486442188205361	0.946700610295688	0.125909434928425	-0.296487383646888	-0.371370675721401	-0.490719156765777	0.143244776391221	1	0.10617540977653	-0.0789081222255226	-0.0500069331729261	0	0	0	0	0	0	0	0	0	0.134337078120797	-0.0787425715444771	-0.0172418955631938	0	0	0	0	0	0	0	0	0
116973	8311180	19530431608	0	60.0310360456356	131036168809991616	0.0856271618765959	-0.0878166270145109	-0.0785134152631162	1	0.505998117864737	0.323399167503543	0.0440271443428547	0.315014799369173	-0.469065235386135	0.825071803621085	0.0379627777487438	0.874864062689684	0.482878555456441	0.94832721340474	0.120791873759164	-0.293402146464117	-0.364721468353953	-0.488232052587045	0.137201861540922	1	0.105664174095907	-0.0786239428954885	-0.0488350741221306	0	0	0	0	0	0	0	0	0	0.133700419305762	-0.0784354144643636	-0.0159649541806804	0	0	0	0	0	0	0	0	0
116974	8289610	19530598092	0	60.048194681051	131036168810158100	0.0856270651781798	-0.0852336942252286	-0.0775069294923001	1	0.519181829622464	0.322841473088355	0.0255040378256593	0.309485149495294	-0.48339372171269	0.818870839663148	0.0572821723355796	0.869063049741214	0.491373756225358	0.949177378035524	0.105166179845304	-0.296651950343079	-0.361346889919314	-0.504527334726439	0.12042544471516	1	0.105986998564513	-0.0767160419246736	-0.0478126197653379	0	0	0	0	0	0	0	0	0	0.134166510248079	-0.0774116382287873	-0.0150818243390814	0	0	0	0	0	0	0	0	0
116975	8269982	19530764643	0	60.0719662155262	131036168810324654	0.0859804043013386	-0.0839987601150464	-0.0774665578234171	1	0.519268322185888	0.323644319116263	0.0177927378455086	0.308285084813739	-0.484651546885623	0.818579980565588	0.0647356436414635	0.869184333975141	0.490232485678494	0.949088827730951	0.0981400615119149	-0.299330795947772	-0.360181085301841	-0.505964758309644	0.112434340463784	1	0.106485351666558	-0.0755859170370639	-0.0478315016941908	0	0	0	0	0	0	0	0	0	0.134745453503189	-0.0764463602429432	-0.0151775483123107	0	0	0	0	0	0	0	0	0
116976	8232481	19530931314	0	60.031900952166	131036168810491325	0.0877839225378881	-0.084841195220106	-0.0785366018960847	1	0.494275100617079	0.323426802929089	0.0172600395311033	0.309071652021198	-0.463294659412598	0.830561721051875	0.0613588855882963	0.881215058880817	0.468716446437545	0.949057322334247	0.0939046248139168	-0.300785838034817	-0.356246549613942	-0.481709321190754	0.106162029757735	1	0.108231513092021	-0.0756360617900678	-0.0491129220930264	0	0	0	0	0	0	0	0	0	0.136457725937697	-0.0755976768452852	-0.016416054630578	0	0	0	0	0	0	0	0	0
116977	8161748	19531141191	0	58.5348493078839	131036168810701201	0.0883356857038026	-0.0845119571039143	-0.079262130026722	1	0.493125206812163	0.329410070697724	0.0098352495700489	0.312788362368532	-0.463144573085272	0.829253004087699	0.0695983110084287	0.881889569419687	0.46629053438123	0.947269505194581	0.0881356441538833	-0.308078874248129	-0.36069184317343	-0.481539970077574	0.0996087977696543	1	0.109056292295221	-0.0753485493513183	-0.0500088781786916	0	0	0	0	0	0	0	0	0	0.137523496886142	-0.0753935604862618	-0.0175237165197747	0	0	0	0	0	0	0	0	0
116978	8174562	19531279688	0	59.7615752195043	131036168810839699	0.0884265931235678	-0.0844020431843292	-0.0794446174680582	1	0.491898512589678	0.330885217974112	0.00984357215942629	0.314187169500199	-0.4619986612388	0.829363406194781	0.0697477586467839	0.88247384020503	0.46516144672311	0.946795475636213	0.0883015196208033	-0.30948532913121	-0.362123642485411	-0.480247464594559	0.0997293900180994	1	0.109182078363472	-0.0751933453972524	-0.0502315761843633	0	0	0	0	0	0	0	0	0	0.137693651069293	-0.0751844705622014	-0.0177849046075729	0	0	0	0	0	0	0	0	0
116979	8136922	19531461475	0	58.9539563705351	131036168811021486	0.0885873341334213	-0.08454823123276	-0.0787224967631664	1	0.501281412350036	0.318995360432929	0.0172692811095708	0.30474129324335	-0.469603920406881	0.828616257462318	0.0613564462080683	0.877869906854472	0.474952432510918	0.950456801070457	0.0938966696843344	-0.296336438395794	-0.352418183995579	-0.488842100811063	0.106554554445949	1	0.108936764438337	-0.075585751781765	-0.0491504945417207	0	0	0	0	0	0	0	0	0	0.137032836364542	-0.0758308136662759	-0.0163441877356315	0	0	0	0	0	0	0	0	0
116980	8107967	19531613771	0	59.4547641399779	131036168811173779	0.0885862921399314	-0.0845216068107293	-0.0787307673827709	1	0.50075941755536	0.319010204092021	0.017368604584308	0.304801405573768	-0.469137598767455	0.828858260852217	0.0611875348271299	0.878116943988208	0.474517352962554	0.950448414561271	0.0939177624494808	-0.296356651949047	-0.352387481612711	-0.488313990930626	0.106548553016739	1	0.108933238337105	-0.0755409831867126	-0.0491630303495539	0	0	0	0	0	0	0	0	0	0.137028385145256	-0.0757647219904513	-0.0163556792049682	0	0	0	0	0	0	0	0	0
116981	8117870	19531764140	0	60.0317928374867	131036168811324148	0.0886327684836204	-0.0845544822552682	-0.078556108693384	1	0.504636200972088	0.315175640851857	0.0243604231063344	0.302843993370269	-0.471610806186923	0.828171940581948	0.0542561708328962	0.876101339587424	0.479064411848419	0.951494500039859	0.100148341278529	-0.290909824744815	-0.350572734325522	-0.491116598568474	0.11381732850758	1	0.108775107880289	-0.0756190583173001	-0.0488412457937934	0	0	0	0	0	0	0	0	0	0.136702230424218	-0.0758578203602868	-0.0158888741394668	0	0	0	0	0	0	0	0	0
116982	8060090	19531961452	0	59.0954030276939	131036168811521460	0.0887168083653695	-0.0853721847442278	-0.0795023947030586	1	0.498104843875855	0.318316985074666	0.0252322922306445	0.306170085642421	-0.465647181099407	0.830320770179747	0.053206038371263	0.879213639907233	0.473447455249166	0.950488819575774	0.100777369162183	-0.293964157213428	-0.353268648692468	-0.484365773131977	0.114124105484275	1	0.108910457710119	-0.0762019527120015	-0.0499003276442711	0	0	0	0	0	0	0	0	0	0.136920812721713	-0.0761628224554183	-0.0170161739198422	0	0	0	0	0	0	0	0	0
116983	8056172	19532098229	0	60.0016440450468	131036168811658289	0.0872465532898349	-0.0858290215617721	-0.081474074990089	1	0.502952296701236	0.317328021938067	0.034601246773101	0.307337722698645	-0.468400214394145	0.828338556003479	0.0448775205687539	0.876634593003335	0.479059284950702	0.950541704689495	0.110059209089452	-0.290443519708381	-0.35528481118377	-0.48747920432008	0.124893953702649	1	0.107272737387987	-0.0766919533168983	-0.0517580823774407	0	0	0	0	0	0	0	0	0	0.135186927380851	-0.0766348357796347	-0.0187888055545895	0	0	0	0	0	0	0	0	0
116984	8044149	19532270607	0	59.7901962015288	131036168811830667	0.0868557688565027	-0.0860557516640913	-0.0813008151578061	1	0.508080574011263	0.313892876682343	0.0313202384982963	0.303235990342302	-0.473560452846259	0.826915008728932	0.0479065603759134	0.874252431702759	0.483102108394035	0.951710510414839	0.106879292483898	-0.287791454362476	-0.351480846044427	-0.493328877159018	0.121648570248058	1	0.106859404659967	-0.0771426604007164	-0.0514929388496944	0	0	0	0	0	0	0	0	0	0.134698299777456	-0.0773662882384729	-0.0184634052741167	0	0	0	0	0	0	0	0	0
116985	8047736	19532442537	0	59.5985205263265	131036168812002597	0.0867138120859651	-0.0860683730076037	-0.0817543391478336	1	0.514252786619229	0.312691874103904	0.0364353998223582	0.303174386700922	-0.478128057159022	0.824305072291721	0.0437273263208429	0.871085963182179	0.489180095343019	0.951931306440412	0.112262218507892	-0.284998214230082	-0.352438085291359	-0.49852212382886	0.128169688076124	1	0.106618242632637	-0.0772909836349151	-0.0518429459441484	0	0	0	0	0	0	0	0	0	0.134389713595784	-0.0776392723254954	-0.0187563873949848	0	0	0	0	0	0	0	0	0
116986	8041349	19532611439	0	59.5193809984376	131036168812171496	0.087243754417989	-0.0866250597440069	-0.0837251818651452	1	0.508453266820021	0.308476445394655	0.0438340920062354	0.301333656613686	-0.472286992219327	0.828337506317471	0.0348443771267183	0.873590456711535	0.485412796828825	0.952881890254231	0.117408308577175	-0.279698752772641	-0.348898966308937	-0.491883574742059	0.133596891881273	1	0.106900419081671	-0.0775823659569354	-0.0537415177474356	0	0	0	0	0	0	0	0	0	0.134471682058933	-0.0775887432317798	-0.0204831862495083	0	0	0	0	0	0	0	0	0
116987	8037828	19532781420	0	60.9670966675995	131036168812341477	0.0881639075598353	-0.0868791687580305	-0.0835280187168351	1	0.502641245928226	0.321791104290325	0.0432973592866105	0.313488597280485	-0.466415805690455	0.827152462111573	0.0377288722216594	0.876490922938323	0.479937698256356	0.94884215314034	0.119247466257571	-0.29236725229607	-0.362270588855921	-0.485234503150218	0.135220771807267	1	0.108161739431216	-0.0775959562811769	-0.0538519752891311	0	0	0	0	0	0	0	0	0	0.13614740583183	-0.0773111803089508	-0.0209397860047381	0	0	0	0	0	0	0	0	0
116988	8038376	19532941921	0	60.1600377323757	131036168812501990	0.0877469299201337	-0.0863805623225681	-0.0841134688310454	1	0.501930178159521	0.333856668959508	0.041805470400517	0.324083217651237	-0.465168340553574	0.823764822618358	0.0419603425377483	0.87697210210515	0.47870581966735	0.945097559879897	0.120575068218554	-0.30373056354795	-0.374818666106938	-0.48382476927864	0.136633542649321	1	0.10807986169378	-0.0770391900209229	-0.0546864798175316	0	0	0	0	0	0	0	0	0	0.136452716314199	-0.0766793468061876	-0.0221064326252103	0	0	0	0	0	0	0	0	0
116989	8053696	19533111968	0	60.5879576587117	131036168812672031	0.0874509038928699	-0.0861083675213451	-0.0839690654393492	1	0.497759729763917	0.339241089139669	0.037548699792413	0.328082540738684	-0.461908400557616	0.824016065351128	0.046588034999346	0.879148891457286	0.474264463821953	0.943499550321753	0.117208600980174	-0.309952806728574	-0.378911103022775	-0.48014569408946	0.132538957970512	1	0.107980765074778	-0.0766669299655351	-0.0547094341818081	0	0	0	0	0	0	0	0	0	0.136546775499428	-0.0762116302696721	-0.0223002582412385	0	0	0	0	0	0	0	0	0
116990	8038620	19533281413	0	59.964908535525	131036168812841473	0.0862890637345941	-0.0861751965324535	-0.0846772069642368	1	0.487582432249806	0.347105182689714	0.0290023520859315	0.333564483516986	-0.454038662805807	0.826186194518863	0.0548216503681267	0.884237990428377	0.463807894428393	0.941131936546073	0.109416950061222	-0.319841537409291	-0.383726423410801	-0.471292953455857	0.123115681207197	1	0.107132382494233	-0.0764927435006288	-0.0557160593700691	0	0	0	0	0	0	0	0	0	0.135990998342433	-0.0758035344533442	-0.0235726837487739	0	0	0	0	0	0	0	0	0
116991	8042885	19533441967	0	59.600900450404	131036168813002030	0.0857445520162552	-0.08519449136156	-0.0841402623437722	1	0.490593804446211	0.344707248862121	0.0169566937596709	0.328441597782428	-0.458863864982695	0.825572571164564	0.0660926077808346	0.883084515124835	0.464535796622246	0.942209044768121	0.0980086351291487	-0.320369198577621	-0.378638536493949	-0.476716073825458	0.110532087215501	1	0.106733800049054	-0.0757861147318827	-0.055174111402637	0	0	0	0	0	0	0	0	0	0.135616932259982	-0.0754872440810636	-0.0230530447093095	0	0	0	0	0	0	0	0	0
116992	8032533	19533616252	0	60.4302634759488	131036168813176312	0.0851657717245448	-0.0854185326199581	-0.0840515133629586	1	0.476677482006322	0.340929547688899	0.0156814391467921	0.325364498756014	-0.447239769533344	0.833135362049295	0.064157425182937	0.889486767508751	0.452434652983974	0.943409650015911	0.0937543544300449	-0.318101168313261	-0.372316172666583	-0.463676872673849	0.105015002438543	1	0.10604386126461	-0.0756034726642654	-0.0551459322105462	0	0	0	0	0	0	0	0	0	0.134801773592657	-0.0748511960176592	-0.0229200571671453	0	0	0	0	0	0	0	0	0
116993	8045875	19533781459	0	59.4095875192339	131036168813341519	0.0843089259465164	-0.0846254131622489	-0.0859370896447029	1	0.467689123805967	0.327310288062838	0.0128580298876287	0.312738428687288	-0.440638988029906	0.841446348527455	0.062312029137576	0.893492296532328	0.44473444555391	0.947793166385454	0.0866533222984924	-0.306886486322988	-0.35584600563074	-0.4563103672719	0.0966803727891073	1	0.104863804761075	-0.0746208552844475	-0.0568626864200239	0	0	0	0	0	0	0	0	0	0.133210736987789	-0.0736851588983024	-0.024282622791471	0	0	0	0	0	0	0	0	0
116994	8029793	19533951410	0	59.4953721524771	131036168813511470	0.084342944606137	-0.0845965712734671	-0.08567957702135	1	0.464968031116084	0.305117261290179	0.00859156938430529	0.291573130013779	-0.440084689245652	0.849300050715603	0.0609695238833744	0.894624627084045	0.442639236593604	0.954603492038135	0.0772802879542507	-0.287680256677975	-0.33070244715688	-0.455692984545751	0.0861690139204744	1	0.104389961722769	-0.0746511224468201	-0.05622118283373	0	0	0	0	0	0	0	0	0	0.132070885083629	-0.0738371626675946	-0.023076410582055	0	0	0	0	0	0	0	0	0
116995	8057025	19534096168	0	60.4729833923046	131036168813656231	0.0834161084376294	-0.0837270802118474	-0.0856407479352665	1	0.460961548570517	0.2928609114257	0.00142936517352751	0.278839931189896	-0.438182668729312	0.854543294163188	0.0644783799844649	0.896370736535679	0.438590972543968	0.958170564820582	0.0671971093704393	-0.278197263113181	-0.315409850631197	-0.453575915184767	0.0748257945584544	1	0.103254399348095	-0.0737987754975618	-0.0560239315535611	0	0	0	0	0	0	0	0	0	0.130597785381233	-0.0730606192166773	-0.0226038640663297	0	0	0	0	0	0	0	0	0
116996	8053814	19534262848	0	60.5543508603865	131036168813822908	0.0832811877396664	-0.0836707259240985	-0.086148640251366	1	0.444080108114981	0.268909607073586	-9.71721104810293e-006	0.25698984047119	-0.42440044341957	0.868239877867784	0.0583889253629435	0.903591260252193	0.424397888532464	0.964648617523268	0.0583703522443144	-0.256994059638198	-0.287773337925362	-0.438299636569107	0.0645085513625208	1	0.102478282559341	-0.0733084485502686	-0.0562589698219793	0	0	0	0	0	0	0	0	0	0.129043417569484	-0.0721042662366698	-0.0222351394272051	0	0	0	0	0	0	0	0	0
116997	8066924	19534429047	0	60.6933486766119	131036168813989107	0.081990122135601	-0.0824989483899324	-0.0848525086886698	1	0.446646041585658	0.259263776714466	0.00155099607741916	0.248230410143073	-0.426858138550665	0.869582539517246	0.05514111208689	0.902449833123807	0.427251397250651	0.967130353798299	0.0581070412934071	-0.247552924672894	-0.278063887925262	-0.441015630431373	0.0642993523874751	1	0.100908734938968	-0.0722299046936223	-0.0547510307001009	0	0	0	0	0	0	0	0	0	0.12714821539508	-0.0711377209373771	-0.0204734135314494	0	0	0	0	0	0	0	0	0
116998	8039228	19534600546	0	60.2909036099179	131036168814160606	0.0813954160469651	-0.0825201467621907	-0.084275607418467	1	0.431425795703006	0.246104948010774	-0.00570012137470388	0.234904370243763	-0.414589653854349	0.879167421915367	0.0574740217475534	0.908817772151229	0.413215432729997	0.970317820955868	0.0465368234735394	-0.237313401215459	-0.261090521043829	-0.427491830998001	0.0511612062543597	1	0.100058236587243	-0.0719055896111762	-0.0541284026572659	0	0	0	0	0	0	0	0	0	0.125910997044791	-0.0704644593250252	-0.0195763138407172	0	0	0	0	0	0	0	0	0
116999	8103956	19534811549	0	58.838031255939	131036168814371606	0.0831783306736184	-0.0818376451407326	-0.0840723896841498	1	0.422285695956629	0.205727769709115	-0.00827961373190672	0.196526629729626	-0.407758036236651	0.891689782206539	0.0506232232228549	0.912431707241258	0.406085790063298	0.979190774608117	0.0346664608120519	-0.199959154371894	-0.216929883427762	-0.419997353136826	0.0379752200265213	1	0.100774989517707	-0.0710850307592885	-0.0533249277376475	0	0	0	0	0	0	0	0	0	0.125287899015729	-0.0695425519153012	-0.017824689731448	0	0	0	0	0	0	0	0	0
117000	8100619	19534943203	0	60.1760751960236	131036168814503263	0.0813224643984134	-0.0824115237131104	-0.0846758258056222	1	0.392180886529825	0.211375538574792	-0.00523832029081348	0.203440859799713	-0.379878103330227	0.902388188738186	0.0458342887043555	0.924347378435161	0.378789046778034	0.978013821243299	0.0357008485932105	-0.20546146808296	-0.221740020620921	-0.389664517932131	0.0386035741911931	1	0.0989755740706894	-0.0706429539436873	-0.0543584003133511	0	0	0	0	0	0	0	0	0	0.123630024862318	-0.0678794533336733	-0.0190269991565276	0	0	0	0	0	0	0	0	0
117001	8079543	19535122026	0	59.5217191777194	131036168814682086	0.0801132694534879	-0.0810861084112771	-0.0841755650741851	1	0.403996107176191	0.191983135941278	0.0100340557477007	0.187635298448093	-0.389705082194149	0.901622395289928	0.0284349952271041	0.919696285636475	0.391599531706699	0.981827095685758	0.0478402664972004	-0.183648749189171	-0.205179913747485	-0.400311335259107	0.0519706213549888	1	0.070973024455676	-0.0684516661774571	-0.0471078345894931	0.0623517872678858	-0.0756177655629149	0.00504386644694371	-0.00213777436945056	-0.782852860121627	0.622203205809914	0.186504346613813	0.00343580029407919	-0.899237750342082	0.0793207269454676	-0.0711712085851572	-0.0916800062799638	0	0	0	0	0	0	0	0	0
117002	8069610	19535272067	0	60.3932202570939	131036168814832133	0.0794689907043991	-0.0810967610210162	-0.0847363208458439	1	0.388047486242109	0.177371283574775	0.000734609551214214	0.172178934525183	-0.37631653168319	0.910351735587793	0.0331828051293886	0.925844568265919	0.376444865626081	0.984506635807762	0.0346078516297638	-0.171898169437764	-0.186926485075977	-0.38581735190967	0.0373623691765187	1	0.0707084330425265	-0.0726328185080571	-0.0519345051974821	0.0615700148554318	-0.0747634990595663	0.00341959594370733	-0.00746501790827353	-0.419527429777631	0.907711963770339	0.83648890673219	0.0082238087813187	-0.432924658070083	0.0796206414806803	-0.0757962666111743	-0.0960115929513537	0	0	0	0	0	0	0	0	0
117003	8050130	19535442810	0	60.1919762891767	131036168815002867	0.0769784302075276	-0.0801156405409777	-0.0843640191895725	1	0.392613965757081	0.180196846625143	-0.00157088774208227	0.174340606312636	-0.380655209225201	0.90813378126808	0.0363496715941814	0.924117096554545	0.380376515088132	0.984014255163785	0.0333047075548756	-0.174947826763142	-0.189669165095717	-0.390504744273585	0.0360238975026615	1	0.090589725190834	-0.0679251450229677	-0.012409413573332	0.0897696433240526	-0.0730835211580206	-0.00110725377670257	-0.0532337339223596	-0.407558677546104	0.91162607133054	0.770929305765002	0.0583280272757956	-0.41977902967481	0.121324703945364	-0.0670639346694465	-0.0178289978793972	0.120026309528147	-0.0722046032065219	-0.00655346246287422	-0.0895434408445331	-0.405343079314632	0.909768630066707	0.703905778825117	0.0981084204741888	-0.417354092106988
117004	8060949	19535595148	0	60.8369460339787	131036168815155208	0.0758680465205493	-0.0800011509464368	-0.0848629315795976	1	0.382788405815813	0.165797913309398	-0.00434482449740257	0.160210903321361	-0.372136527273632	0.914246614172388	0.0354950954636049	0.927783603614625	0.371426551369029	0.986444405253019	0.0270553124650435	-0.161850070782919	-0.173476749594726	-0.381309812325066	0.0291529697168812	1	0.0885032348981203	-0.0674813502266985	-0.0132057890999109	0.0876896373955569	-0.072275269862744	-0.00173631636183345	-0.0535327643308748	-0.377822273922384	0.924329255444841	0.774615050732326	0.0578506321182504	-0.387443098901471	0.119062090137425	-0.0667455981251855	-0.0181514935688013	0.118009547642054	-0.0715189142650562	-0.0066903589249587	-0.0710385687003897	-0.376839290722791	0.923550578325055	0.774615050732326	0.0767678187003145	-0.386381651933766
117005	8035190	19535781528	0	59.3345042008829	131036168815341588	0.0739335461403183	-0.07892916193193	-0.0848914708272055	1	0.388741027803762	0.169624513475344	-0.00196538730588861	0.164207949886252	-0.377354135795713	0.911394319376649	0.0343856816650313	0.925564274891873	0.377025725833547	0.985826239299089	0.0305717065560994	-0.164960591256404	-0.178259761234544	-0.386937535758723	0.0330183399571701	1	0.086505845527518	-0.0667448481586837	-0.0129496813972083	0.0858518593142376	-0.07146691512034	-0.00144061382916076	-0.0410502170605442	-0.37302661261906	0.926912091817359	0.846231993879253	0.0442581460451451	-0.382268956642306	0.117149601302809	-0.0659332745022508	-0.0180613863810305	0.116239678073753	-0.0706428001561296	-0.00656171647999941	-0.0598923822947686	-0.372066344155484	0.926271848913606	0.846231993879253	0.0645697305602588	-0.381234199614798
117006	8030817	19535951846	0	59.2067012512744	131036168815511906	0.0725497260385246	-0.0796437580283682	-0.085102972201838	1	0.367586954045239	0.156603512911148	-0.0103428841876747	0.150591293789412	-0.358676861398011	0.921234590824999	0.0384712577693873	0.933281764303226	0.357078577829445	0.987847267830646	0.0183318716101149	-0.154342858347246	-0.162033711845656	-0.366850053326237	0.0196398507266613	1	0.0849153064171042	-0.0661031955689681	-0.0137168742196325	0.0840975029895592	-0.0708107932460489	-0.00221109109599324	-0.0540612657964138	-0.370802383807046	0.927136975696419	0.773467727377745	0.0582439506388547	-0.379872846877952	0.115231204578541	-0.06539671711738	-0.018052027341095	0.114223208154874	-0.0700823496650091	-0.00655077563362974	-0.067742223461309	-0.370013406176321	0.926553328422231	0.773467727377745	0.0729822067877296	-0.379023451004481
117007	8053477	19536096800	0	59.9609174739905	131036168815656860	0.0708211700412338	-0.0783452950816757	-0.0851458476901497	1	0.382129547857864	0.159057382234223	-0.00439648629460108	0.153725859015372	-0.371654891772711	0.915555023846956	0.0342308146189475	0.92801553313153	0.37096552615725	0.987520436041963	0.0256867998788615	-0.15538203471275	-0.166352867165155	-0.380790962028678	0.0276722124362674	1	0.0830152523128764	-0.065413181447876	-0.0129140722090701	0.082268346012758	-0.0701636371116497	-0.00142353345245569	-0.0483607025243082	-0.374985338870616	0.925768458138127	0.760829946624303	0.0521910032736805	-0.384380959295965	0.113735320293533	-0.064643962597284	-0.0176585892647262	0.112684462224792	-0.0693781551662104	-0.00618108439477805	-0.0710117904855364	-0.373761905025223	0.924802337780325	0.760829946624303	0.0766355312960531	-0.383061577139469
117009	7897626	19536431757	0	54.6086715293868	131036168815991817	0.0678723066522815	-0.073612637199645	-0.0839440559768743	1	0.42991691909925	0.163519179449206	0.0327072685237122	0.164692448106721	-0.412214976429017	0.896077681199705	0.00297098151226642	0.908686243542878	0.41746914145214	0.986340494355508	0.0660917846903651	-0.150878445084027	-0.181764071726873	-0.42488386604179	0.0726054881863593	1	0.0795083559508016	-0.0648760914700367	-0.0121209457880334	0.0787941757759882	-0.0689574421224805	-0.000371351204085449	-0.0473282344538989	-0.321804050516315	0.945622647410039	0.7474440901668	0.0500080820373116	-0.327634277994304	0.110229791138425	-0.0640054844681115	-0.0183094676482058	0.109344391825646	-0.0680725123578994	-0.00656530517484839	-0.0596962579400492	-0.321498374674492	0.945026535008206	0.7474440901668	0.0630850491291896	-0.327311446301366
117010	7891185	19536594690	0	56.0808146972113	131036168816154747	0.0693995268345651	-0.0748480732355486	-0.085512689689807	1	0.401195150297624	0.120483644839771	0.0244271495693954	0.12180758873307	-0.388075182600324	0.913542863787332	9.95681987112466e-005	0.920401154609399	0.390975324898975	0.992553727217428	0.0475328017626801	-0.112150485257001	-0.132553547347134	-0.398542174312046	0.0515977315249663	1	0.0780920931311533	-0.0646934524382377	-0.01287422591304	0.0773212391411885	-0.0688635225823517	-0.00115870548901874	-0.0516003153675306	-0.328311679425566	0.943158973135884	0.742407412326521	0.0546556050905031	-0.334515621660143	0.108687337314858	-0.0636686808191761	-0.0180796435596725	0.107804556927712	-0.0678199805501759	-0.00636480641477495	-0.0592580523239332	-0.328146229231251	0.942766426786659	0.742407412326521	0.062772915901335	-0.33434046761565
117011	7883954	19536761397	0	54.9996315024689	131036168816321454	0.073492869177302	-0.0793397779728615	-0.0854049561301136	1	0.346175782001322	0.0733590407447729	0.0202235387965525	0.0752966224793581	-0.338238878110135	0.93804311200392	-0.00723756342468401	0.940503470531897	0.339706990792258	0.997134913799971	0.0323679355574998	-0.0683687094281503	-0.0800981590043869	-0.345044843590691	0.0344019628491779	1	0.0782361403057922	-0.0638738018226166	-0.0129007845126258	0.0774831255287911	-0.0679544858089808	-0.00115391773055123	-0.0504156801418443	-0.321673199301593	0.945507594917626	0.716707496589653	0.0532708376069707	-0.327496078509077	0.108247701998712	-0.0635052019349138	-0.0154279987269731	0.107290039825547	-0.0675737137786892	-0.00369002213221246	-0.0654333765151218	-0.321482082831796	0.944652181311175	0.716707496589653	0.0691567008142009	-0.327294241083481
117012	7881219	19536927776	0	55.3786515298353	131036168816487836	0.0742440794241496	-0.0832777253858203	-0.0851974031751774	1	0.297754755686177	0.0500667618605907	0.0396401694129812	0.0551525691420957	-0.292189271726132	0.954768884916752	-0.0316339430814645	0.955232950735006	0.294158636581031	0.997976697003565	0.0464267091041898	-0.0434404525714215	-0.0577012379609995	-0.296515209720075	0.0485642840909113	1	0.0772285921143668	-0.0634361947203354	-0.0130454752438605	0.0764569764709898	-0.0674039578200624	-0.00126195614934589	-0.0521663112789034	-0.312800236166603	0.948385305781184	0.712921409324513	0.0549500239062708	-0.31813978579829	0.107092591587803	-0.0630698109813884	-0.0149124648166481	0.106076206401949	-0.0670323432893407	-0.00314321255227673	-0.0703900793622683	-0.313015809524624	0.947135861275994	0.712921409324513	0.0741825063675806	-0.318366756864731
117013	7986144	19537101552	0	54.6601912560092	131036168816661609	0.0743366279896525	-0.0841918014739368	-0.0852745527398382	1	0.283294392017672	0.0353710469458148	0.0580101235110781	0.0430318502480612	-0.278285365764617	0.959534009332385	-0.0522181519745064	0.958484432513279	0.280322773306175	0.997708135913803	0.0621679003260584	-0.0267138110432314	-0.0448165836460444	-0.282008495907968	0.0647699008428361	1	0.0752872967181924	-0.063488613498456	-0.012699748310393	0.074787010745882	-0.0675443436304869	-0.000930149388354964	-0.0304106515405161	-0.320856934595697	0.946639329309074	0.711600011943388	0.0321138111885822	-0.326634120797754	0.105505165915034	-0.0628677193533305	-0.0151722241844653	0.104839883784727	-0.0669273101995886	-0.00341096907082748	-0.0422274906438967	-0.321319234243367	0.946028957664181	0.711600011943388	0.0446069634168095	-0.32712226818035
117014	7974311	19537261688	0	54.9789485605962	131036168816821745	0.0703254408682762	-0.0836605406221826	-0.084666042772053	1	0.288096102761127	0.0671512994454748	0.0467898855513177	0.0728416650844814	-0.282249146303949	0.956571749132501	-0.0364925976320048	0.957723106013963	0.285367732101996	0.99667566547287	0.055694448714927	-0.0594621412038915	-0.076001992815313	-0.286137773114345	0.0580875553009711	1	0.0744673966450645	-0.0630776068575083	-0.0129147177891191	0.0739079097323298	-0.0672375179851365	-0.00118396514223822	-0.0348630492188764	-0.328717147393506	0.943784723763125	0.706879712796711	0.0369228321053065	-0.334944915910904	0.1041367514943	-0.0626408137191266	-0.0153596540583566	0.10343059289394	-0.0667982390939026	-0.00363501528847092	-0.0452104250023246	-0.32895356047934	0.943263257271836	0.706879712796711	0.0478931540756338	-0.335195250805228
117015	7946558	19537431551	0	54.4542782820547	131036168816991611	0.0695642981690945	-0.0792960694236791	-0.0841159614219963	1	0.337866999101876	0.0542110836434386	0.0125146671515004	0.0552514760400298	-0.330967222735274	0.942023339344784	-0.00320260487212795	0.943400912427827	0.331639053418586	0.998467334326682	0.021340475750139	-0.0510643356691017	-0.0585848017577278	-0.337328379955529	0.0226169347631145	1	0.0735250540155602	-0.0629032036617253	-0.0114470766966709	0.0729900761363305	-0.0672738327620413	0.000207121479484304	-0.0324285561918391	-0.345688270467114	0.937788893304228	0.701231360552997	0.0345660308711665	-0.352972176681529	0.103847695557422	-0.0625611289711191	-0.0131168882848751	0.103110263427552	-0.0669297958630771	-0.0014712477511412	-0.0471225937588452	-0.345536893923279	0.93722127381707	0.701231360552997	0.0502367443287333	-0.352810859325195
117016	7932053	19537594467	0	55.1590538898441	131036168817154530	0.0688476482732885	-0.0791004694576186	-0.0848466445678915	1	0.334801798283011	0.0606610853122258	0.0181807200856344	0.0625081992906228	-0.327814629751719	0.942671890713936	-0.0077741014665663	0.944330365382764	0.328906862747562	0.998014172428343	0.0278878026527682	-0.0564799264816177	-0.0662126721109372	-0.333989451508518	0.0295232480723919	1	0.0726640931118594	-0.0627286815005663	-0.0124321864065483	0.0723188090963534	-0.0667523040321214	-0.000647431818234401	-0.0181802697291318	-0.31942016776377	0.947438775973593	0.700101899515089	0.0191865050102455	-0.325117537094144	0.102492907362471	-0.0623342643564895	-0.0143492304119955	0.101901466881796	-0.066367666176232	-0.00257502691798725	-0.0364307240934022	-0.319392232068388	0.946922068829534	0.700101899515089	0.0384538145936417	-0.325088057178809
117017	7871302	19537801853	0	54.0538495259748	131036168817361910	0.0682984250671364	-0.0794619881108219	-0.083861725975769	1	0.333696974278701	0.050378199982554	0.0169420214716063	0.0522249288493087	-0.326960240238022	0.94359395828406	-0.00829560157751508	0.94470875574997	0.327805658590286	0.998600891147786	0.0249473067251534	-0.0466250156676579	-0.0552904136575269	-0.333085230505778	0.0264012691619688	1	0.071709208230146	-0.0629153708345751	-0.0112374490465031	0.0714054803178742	-0.0668377536085707	0.000582723149292821	-0.0151133425592471	-0.311598243301152	0.950093743610767	0.685181840058539	0.0159058704442285	-0.316874552213197	0.101974990926111	-0.062401304349294	-0.012691830765512	0.101434668130077	-0.0663346584624064	-0.000881378754816226	-0.032637571832221	-0.31160168885804	0.949652134418553	0.685181840058539	0.0343544017304498	-0.316878178300739
117018	7882770	19537938892	0	54.2861051456713	131036168817498949	0.0680531022505557	-0.079845655654735	-0.0843251543395621	1	0.327798849476253	0.0515940800847506	0.0261100774305753	0.0548866702587897	-0.321111806477789	0.94544944929302	-0.0172521421746248	0.946430447832083	0.322446539765508	0.998343536573603	0.0340090452223211	-0.0464065493737328	-0.0579884358604592	-0.326903232883779	0.0359185596072242	1	0.0709579785776544	-0.062786767925172	-0.0117663100292388	0.0706345598610802	-0.0666018372826377	8.88157794080996e-005	-0.0169286528298071	-0.302934771936743	0.9528609261928	0.682245356553615	0.017764262976347	-0.307770625498	0.100903290935528	-0.0622844235655027	-0.0134471582609403	0.100364340444	-0.0661095497702236	-0.00160114872668625	-0.0328195152326716	-0.303071086720308	0.952402643745839	0.682245356553615	0.0344460758811239	-0.307913664603757
117019	7898566	19538093857	0	60.1648516936406	131036168817653917	0.0678783717163657	-0.0795530905373144	-0.083959031140827	1	0.328695322981713	0.0421902846899769	0.0252747740304651	0.0455335984675993	-0.322149120223521	0.945593271840384	-0.0179417477124885	0.946158641727317	0.32320569050334	0.998801674557874	0.031682314055809	-0.0373020894382103	-0.0481163042554967	-0.327998757078442	0.0334726960798327	1	0.0703973297490966	-0.0627758554530535	-0.0115268883143514	0.0700868362386372	-0.0665764777607438	0.000333916819930086	-0.0159341162533089	-0.301706507280854	0.953267689268662	0.674813760219004	0.0167137024412642	-0.306482064165911	0.100469208097509	-0.0621367345270044	-0.0128127419329213	0.0999853328157304	-0.0659448434480115	-0.000958874582666747	-0.0284868395850058	-0.301832861211163	0.952935162465706	0.674813760219004	0.0298848857811465	-0.306614596647089
117020	7885622	19538261916	0	59.9798707553745	131036168817821976	0.0678783717163657	-0.0795530905373144	-0.083959031140827	1	0.328695322981713	0.0421902846899769	0.0252747740304651	0.0455335984675993	-0.322149120223521	0.945593271840384	-0.0179417477124885	0.946158641727317	0.32320569050334	0.998801674557874	0.031682314055809	-0.0373020894382103	-0.0481163042554967	-0.327998757078442	0.0334726960798327	1	0.069765752563115	-0.0628353893644865	-0.0115674130933816	0.0694006229135643	-0.0666069199488215	0.000300803589669482	-0.0203456766241079	-0.299197195392691	0.953974366380908	0.674875206078781	0.0213240454041465	-0.303851197355003	0.099740426527076	-0.0622188799847716	-0.0129192332379773	0.0991814824989709	-0.0659968793919328	-0.00105903500805986	-0.0345358279942743	-0.299316730721372	0.953528589657919	0.674875206078781	0.0362031497688252	-0.303976473782002
117021	7885180	19538427268	0	60.028657681177	131036168817987328	0.0660929428203178	-0.0800433682960364	-0.0842001168134485	1	0.325684785545413	0.054440824660435	0.0337867438595246	0.0588982236973835	-0.318825930991068	0.945981514075709	-0.024385560832382	0.946884309022378	0.320648483155782	0.997966103466537	0.041953915846938	-0.0479950547132189	-0.0621812299169923	-0.324490515407053	0.0442783705916506	1	0.0688826705057061	-0.0630023553647589	-0.0117844035449427	0.0686850877590209	-0.0667409890856751	9.71353838611494e-005	-0.0070970026311841	-0.297666785606638	0.954643450352154	0.676204403265752	0.00743405497524497	-0.302247718261239	0.0988244203499879	-0.0621981628907259	-0.013496293924012	0.0983776389447838	-0.0659568552774977	-0.00162521065762104	-0.0256700690932839	-0.298005773080825	0.95421884636767	0.668050906685246	0.026895171279573	-0.302602821395543
117022	7864655	19538611844	0	59.3800250346186	131036168818171901	0.0658137812764016	-0.0795053235769208	-0.0837624994434886	1	0.332414032622512	0.0455683603790002	0.0274260927537177	0.0492280527497656	-0.325551889282825	0.944241794355053	-0.019408473010177	0.944897707121715	0.326789893129422	0.998598973561399	0.0344135214778866	-0.0401970091127626	-0.0520878487450666	-0.331595355545112	0.0364042768407867	1	0.0685990033791555	-0.0629145190476918	-0.0111539282293345	0.0682395899266168	-0.0667051894697389	0.000708087301721214	-0.0198469290404668	-0.300798814679584	0.953481081351392	0.672048704726967	0.0208122256313497	-0.305530149719152	0.098776316565653	-0.0621931645863956	-0.0124812087651333	0.0982069560527401	-0.0659921062583785	-0.000628197722397861	-0.0353075120227524	-0.300948828143951	0.952986454485868	0.670023551345372	0.0370323944908381	-0.305687451946428
117023	7898982	19538760948	0	60.2628908349785	131036168818321009	0.0658800377312826	-0.0795130394020471	-0.0839806290073994	1	0.33218138830629	0.0466346081310968	0.0293121599107985	0.0505810156714522	-0.32526279326001	0.94426991701226	-0.0210887281483508	0.944921517477595	0.326616887733815	0.998497284121859	0.0364340654955624	-0.0409357114599931	-0.0535151228998487	-0.331289619510798	0.0385386779575899	1	0.0681541465463327	-0.0629797104854859	-0.0114521042869548	0.067954405350264	-0.066812433969666	0.000399608343257724	-0.00705120929736087	-0.305055038898434	0.952308617880842	0.668808406828007	0.00740419682274319	-0.309996222392083	0.0980968564128046	-0.0621165690247527	-0.0127950329766681	0.0976587920923113	-0.0659678323256189	-0.000953332480602836	-0.0247293623658935	-0.305321833923985	0.951928062600463	0.667408479353578	0.0259723424347005	-0.310276383342545
117024	7871979	19538927526	0	60.0298468398488	131036168818487586	0.063077647890706	-0.0796287141768395	-0.0840432946422854	1	0.331855328538881	0.06901205892789	0.0330239526572181	0.0731125875800237	-0.324349041480602	0.943107760983849	-0.0210485231258994	0.944926125336428	0.326606150173116	0.997101554111502	0.0437300462759901	-0.0622589257948443	-0.0773683049921113	-0.330323484511509	0.0462458025911109	1	0.0672499417068317	-0.063142586543581	-0.0116395716962092	0.0671356342627402	-0.0667515332176059	0.000284355086605861	-0.000774032622028825	-0.287585449233157	0.957754671229988	0.674984219962963	0.000808174031159976	-0.291704827458154	0.0972184625049336	-0.0621656386904185	-0.0136778445595334	0.0969250625403122	-0.065791521569183	-0.00176076061209712	-0.0138263189143533	-0.287821044238547	0.957584398055185	0.674984219962963	0.0144377438035926	-0.291950823264141
117025	7878839	19539096646	0	60.0566334053012	131036168818656703	0.0615892165977039	-0.0784263562548878	-0.0838036050059437	1	0.34798540144907	0.0776010337821711	0.0221337540127393	0.0797714766905726	-0.339781952039877	0.937115113833181	-0.00830697126117984	0.939851834149125	0.341481367097814	0.996778564042722	0.0350250612347377	-0.0721508097697559	-0.0849198026057063	-0.346685046265528	0.0372493399678932	1	0.0671213605864499	-0.0634308196913945	-0.0115028829757088	0.066945354213714	-0.0670562531593605	0.000416076369706128	-0.00564771791453423	-0.28835004026052	0.95750841122369	0.676479351925245	0.00589827969554963	-0.292503239143455	0.0970015797452516	-0.0624305106396258	-0.0134889280340148	0.0967090083016075	-0.0660635784408067	-0.00157401215926407	-0.0137413498130685	-0.288389441857982	0.957414594170236	0.668463626345427	0.0143515739776197	-0.292544388814574
117026	7871650	19539272295	0	59.6008649277518	131036168818832355	0.0636705231633637	-0.0796770695979435	-0.0839195756678691	1	0.332456338424952	0.0624350847833685	0.0403751458466322	0.0678812456882352	-0.324814715601375	0.943338506058462	-0.0293202212802307	0.94446157491754	0.327311255731236	0.997262483555805	0.0498771895066132	-0.0545875888735675	-0.0718347064505164	-0.330815814568304	0.052761171559645	1	0.0669459747369012	-0.0633104394875348	-0.0115880465930373	0.0666211676979179	-0.0670435556472251	0.000292976392076968	-0.0172299291952797	-0.296471271562815	0.954886335999135	0.673811050738384	0.0180420003708987	-0.300995682208649	0.0969361236315324	-0.0622563179322104	-0.0135893202099449	0.0963891118194703	-0.0660021149933629	-0.0017183563714806	-0.0336738889599323	-0.296799241829553	0.954345995565401	0.664005108775702	0.0352701480447127	-0.301339109864165
117027	7874803	19539451793	0	60.6082645429531	131036168819011853	0.066050844093124	-0.0830495611543872	-0.0836117598532225	1	0.296451819230051	0.0328210955999026	0.0583291425383939	0.0408977281506367	-0.290959440377669	0.955860858016077	-0.0526077623863077	0.954707246169247	0.292859176821623	0.997777429674986	0.0622629758929519	-0.0237386323138314	-0.0427601972577664	-0.295229512355518	0.0651245999429975	1	0.0672291430188187	-0.0634860180457045	-0.0115903521417201	0.0669163919536583	-0.0671180365974064	0.000322307831302368	-0.0165059384509824	-0.288530939724234	0.957328287902171	0.673271273006555	0.0172399618284026	-0.292692168516918	0.0969589761906673	-0.0625896810200395	-0.0127655562558162	0.0964254864284293	-0.0662393108363649	-0.000864060934749333	-0.0328575999071822	-0.289237954547615	0.956693150272046	0.673271273006555	0.034331477836892	-0.293430670135952
117028	7870665	19539606071	0	59.9815616679433	131036168819166134	0.0663772909038361	-0.0838387125018781	-0.0837699309431594	1	0.285919654839331	0.0314329402774193	0.0747270126832872	0.0415768383114268	-0.280563533967544	0.958934549343003	-0.0691711802872044	0.956653365338312	0.282895186252006	0.996738036965431	0.0780925220141146	-0.0203677115006691	-0.0433301885290642	-0.284381174052321	0.0814503514600224	1	0.0669568230427161	-0.0631759366668642	-0.0119439880551133	0.0667797022323349	-0.066601131840274	3.24257638761594e-005	-0.0061935929439962	-0.272886814746581	0.962026208449598	0.667831469994844	0.00643798195878962	-0.276392463004097	0.0965399938842414	-0.0623343546766052	-0.0131985219650325	0.0961363877652462	-0.0657870607806012	-0.00123332565823761	-0.0230548670798823	-0.273943079809023	0.961469532605519	0.657159295140729	0.0239741865044712	-0.27749057020859
117029	7880592	19539759617	0	60.0326577658246	131036168819319683	0.0666125639856843	-0.0839229346880007	-0.083578970210881	1	0.287518991656049	0.0285068619261826	0.066319052758863	0.0375555502414029	-0.282387983906998	0.958564868535774	-0.0612837719482075	0.956785171235111	0.284264727675453	0.997413595226106	0.069420189062984	-0.018626792761879	-0.039158906577253	-0.286282498023873	0.072428751675644	1	0.066747953942375	-0.0634242901749977	-0.0114918191039648	0.0666295684867561	-0.0669121712176997	0.000466288045738034	-0.00136791266275487	-0.278314434661573	0.960489044327917	0.672801518131364	0.00142418255157509	-0.282038760428103	0.096567531215708	-0.062426501235863	-0.0125987486248427	0.0961789308830788	-0.065948560620578	-0.000653285575131252	-0.0216756583077904	-0.279446568506933	0.959916549074254	0.662006948307057	0.0225769368999431	-0.283217666496195
117030	7885306	19539925905	0	60.0965511190278	131036168819485962	0.0633881904163219	-0.0800936316433683	-0.0833752882408197	1	0.332368576867893	0.0578165203428379	0.039462645828582	0.0632064745137283	-0.324884636095245	0.943639186770455	-0.0291920392204695	0.944523361788105	0.327144377733513	0.997573439113981	0.0482243949236979	-0.0502159467554605	-0.0668817096538146	-0.330889744608985	0.0510125619589703	1	0.0663542724214168	-0.063651062055026	-0.0108584735790956	0.0661823535376433	-0.0671555392708861	0.00109581081157251	-0.00560042044201738	-0.279038092238521	0.960263702516532	0.676020614471503	0.00583210313031678	-0.282792268159985	0.0965050262011576	-0.0625780637226792	-0.012585422485883	0.0961490794756259	-0.066098318218361	-0.000638409879619647	-0.019082768438721	-0.279366565469672	0.959994880218844	0.676020614471503	0.0198753722625768	-0.28313434500432
117031	7898293	19540092585	0	60.0486273784511	131036168819652645	0.0593816148878045	-0.0765422277402315	-0.0849930466377764	1	0.36702002562054	0.0952166018870756	0.0152305604836324	0.0957093522838936	-0.357558194839804	0.928973550316853	0.00239687742150062	0.93333791367093	0.358991077720634	0.995406437021594	0.0321321677964131	-0.0901861903435293	-0.102664769224407	-0.365651922457799	0.0344135619992238	1	0.0663416158837468	-0.0633509545027781	-0.0131030618230656	0.0662340781545938	-0.0668322531570519	-0.0011416206530316	-0.000529541779574821	-0.277619618961577	0.96069093196154	0.679967952947354	0.000551209247768256	-0.281315439059767	0.0954543051296044	-0.0623016682529706	-0.0152647975266222	0.0951402251776811	-0.0657978786951924	-0.00330955322432962	-0.0158159420355177	-0.277548933838984	0.960581305930098	0.679967952947354	0.0164634820202358	-0.28124186247221
117032	7880972	19540259241	0	60.7018223294082	131036168819819301	0.0593598031051907	-0.0765235775379382	-0.0850077020725745	1	0.368383725968087	0.0952601234603362	0.0146412177256017	0.0956390732748606	-0.358856741026803	0.928479944362154	0.00304519674978293	0.932856737099141	0.360234694089144	0.995411419685288	0.0316251081953284	-0.0903103432157846	-0.102644068402739	-0.367042762114436	0.0338883771608876	1	0.0659858653843021	-0.063255316720011	-0.0126781048792111	0.0659004249243945	-0.066788029745963	-0.000732167801811914	0.00135108979418956	-0.281919570637683	0.959437090302346	0.673650442286056	-0.00140820999599711	-0.285794246702869	0.095492186211412	-0.0623279496905339	-0.0151767019346804	0.0951683076923415	-0.0658786587347038	-0.0032377921021817	-0.0164505313280834	-0.281831403073424	0.959322907190634	0.673650442286056	0.0171463842147334	-0.285702352937738
117033	7881369	19540425744	0	60.0674196718397	131036168819985804	0.059769727913983	-0.0775410715216202	-0.0846130437247546	1	0.35794361353011	0.0916040783731563	0.0208238471753046	0.0932120500509345	-0.34888645772537	0.932517964084953	-0.0041434931967628	0.936451600139481	0.350772336509499	0.995637657579016	0.0365600904272518	-0.0858429647584513	-0.0996264517005794	-0.356382637443771	0.0390212717308801	1	0.0660913107263532	-0.0636142773805928	-0.0125171446785662	0.0658947598509492	-0.0671086651973968	-0.000560631722374652	-0.00758515837712997	-0.278189733421649	0.960496193428785	0.673337704392632	0.00789696070966308	-0.281908932015176	0.0956287822571702	-0.0624784598208225	-0.0147814867535158	0.0952267314058394	-0.0659847696303395	-0.00283183627190631	-0.0227877782858468	-0.27817769321657	0.960259281734628	0.673337704392632	0.023726406492632	-0.281896397027652
117034	7880701	19540592316	0	60.0676361583143	131036168820152376	0.0595838169878694	-0.0777842175194104	-0.0840738755480611	1	0.360643561223306	0.0943403945695995	0.0237823633414578	0.0964006168594568	-0.35120630637227	0.931322206024029	-0.00641840846276178	0.935441230869832	0.353423977145776	0.995321920336291	0.040047895738478	-0.0879229261626263	-0.103142100072406	-0.358859171367248	0.0427856438840712	1	0.0658859211254886	-0.0638098475351183	-0.0116608695796583	0.0656502898053564	-0.0674963550880183	0.000237502394272851	-0.0102482057653831	-0.293098433350415	0.956027344089133	0.670343849696241	0.0107191633355205	-0.297465995347619	0.0959553218556457	-0.062699729546842	-0.0142356358100907	0.095538706896078	-0.0663955786775206	-0.0023437423032211	-0.0234394498355101	-0.293106162173918	0.955792534960954	0.66224300996862	0.0245186604833408	-0.297474079205375
117035	7901214	19540758866	0	60.1605082359736	131036168820318926	0.0595838169878694	-0.0777842175194104	-0.0840738755480611	1	0.360643561223306	0.0943403945695995	0.0237823633414578	0.0964006168594568	-0.35120630637227	0.931322206024029	-0.00641840846276178	0.935441230869832	0.353423977145776	0.995321920336291	0.040047895738478	-0.0879229261626263	-0.103142100072406	-0.358859171367248	0.0427856438840712	1	0.0657837165148587	-0.0639304908536656	-0.0116686957046326	0.0657303933232556	-0.0674219413183119	0.000289654748476059	0.00381446290821941	-0.278800259955526	0.960341535559851	0.660141679166986	-0.00397196487637451	-0.282544607353177	0.0959390225856676	-0.062788148728502	-0.0142671435427243	0.0956526988475283	-0.0663006654098514	-0.00231598270872074	-0.0135642932092039	-0.278889108781613	0.960227512078639	0.660141679166986	0.0141251848200954	-0.282637125811738
117036	7878722	19540925309	0	60.4955553915454	131036168820485369	0.0595091454319408	-0.0775428899595902	-0.0842594066092008	1	0.35952958150206	0.0941475916209675	0.0208036328176666	0.0956852312212862	-0.350316239949918	0.931731113870026	-0.00359662709924996	0.935898152884987	0.35225234094322	0.995405144049215	0.0370564360647506	-0.0882916742764634	-0.102337424231315	-0.357908717741443	0.0395738461155887	1	0.0656742995814325	-0.0636475061373778	-0.01186993624269	0.0655365595770082	-0.0670976665615431	0.000101009091930462	-0.00300811830396645	-0.274811590495772	0.961493391008723	0.671423778758397	0.00312857947604538	-0.278393742792241	0.0957731741858149	-0.0625879591387095	-0.0144526938373906	0.0954813426170847	-0.0660490747067027	-0.00248667890507127	-0.0141390080077717	-0.274821352387712	0.961391342130948	0.671423778758397	0.0147057583553288	-0.278403895600799
117037	7879297	19541092275	0	60.9576941411122	131036168820652335	0.0595091454319408	-0.0775428899595902	-0.0842594066092008	1	0.35952958150206	0.0941475916209675	0.0208036328176666	0.0956852312212862	-0.350316239949918	0.931731113870026	-0.00359662709924996	0.935898152884987	0.35225234094322	0.995405144049215	0.0370564360647506	-0.0882916742764634	-0.102337424231315	-0.357908717741443	0.0395738461155887	1	0.0656909662253983	-0.0635834958258291	-0.0118920242074378	0.0654510890330598	-0.0671622731185123	4.01096972369591e-005	-0.0108356534590769	-0.284253546637682	0.958687910551715	0.676085337134455	0.0113021056826328	-0.288227768171075	0.0958407881938804	-0.0623644291276603	-0.0143414302771507	0.0955061626259884	-0.0659459892028105	-0.00241203577627999	-0.0172233578537376	-0.28424538392371	0.958596848347785	0.668271066946834	0.017965325966216	-0.288219254261339
117038	7881628	19541258573	0	60.5142989236927	131036168820818639	0.0595091454319408	-0.0775428899595902	-0.0842594066092008	1	0.35952958150206	0.0941475916209675	0.0208036328176666	0.0956852312212862	-0.350316239949918	0.931731113870026	-0.00359662709924996	0.935898152884987	0.35225234094322	0.995405144049215	0.0370564360647506	-0.0882916742764634	-0.102337424231315	-0.357908717741443	0.0395738461155887	1	0.0655767962291996	-0.0636265009182523	-0.0119306120719584	0.065333237304933	-0.0672236864393213	-4.76453458524151e-006	-0.0110867340854842	-0.285911029550703	0.958192030601682	0.684761955134555	0.0115699557318487	-0.289957009597501	0.0957913169960944	-0.0624213700769693	-0.0143856300623508	0.0953895755442713	-0.0660253583001958	-0.00246506494601798	-0.0225020729590315	-0.285887141638319	0.957999059998713	0.684761955134555	0.0234842987045593	-0.289932081165676
117039	7895895	19541425165	0	60.0402990487215	131036168820985225	0.0595289042104208	-0.0772274769996478	-0.0846104205481918	1	0.357349525134398	0.0950969427467439	0.0207995195452366	0.096611717013065	-0.348257758429188	0.932406944327242	-0.00352916555968648	0.936663357013955	0.350213221649042	0.995315890120438	0.0371253191397233	-0.0892635958973978	-0.103246958703993	-0.355711868843645	0.0396149758631307	1	0.0656168167243375	-0.0632818411897366	-0.0124922069348558	0.0645926399884463	-0.0668532789940521	-0.000599547932992078	-0.0731073432803343	-0.279633342359946	0.957319439998529	0.68393185544167	0.0762187811240304	-0.283412195428299	0.0957759657263991	-0.0622986686615127	-0.0152140505839911	0.0946539530268511	-0.065838753111618	-0.0033204014556464	-0.0799522359660101	-0.279473766076356	0.956818715347444	0.68393185544167	0.0833668128039883	-0.283245992656716
117040	7880807	19541591788	0	60.0282252715227	131036168821151845	0.0588203210198261	-0.0773993285497093	-0.0850845768843883	1	0.355374271647258	0.0968533508721845	0.0177669102402681	0.09779443140473	-0.346523786452049	0.932929533571084	-0.000351508080895863	0.937410857122497	0.348225159043591	0.995206574349413	0.0343824136994463	-0.0915517558537546	-0.104443661477469	-0.353862733190111	0.0366616280122199	1	0.0653437048142694	-0.0631361015032428	-0.0128010683735373	0.0643800212298873	-0.0666939210602303	-0.000899410072414536	-0.0683510496788868	-0.2789219155114	0.957878227675755	0.66908702097035	0.0712359789585428	-0.282671288152794	0.0953980396713582	-0.0621626047022317	-0.0154994772852892	0.0943205101146183	-0.0656921017928108	-0.00359857058277507	-0.0764449506617835	-0.278721811442055	0.957324564264794	0.661675510427914	0.0796836201316842	-0.282462920826388
117041	7880896	19541758294	0	60.0344958212989	131036168821318354	0.0588276876656031	-0.0773832072175304	-0.0851091264286365	1	0.355201407961431	0.0969746054270437	0.0178822419323266	0.0979332331464406	-0.346353773935345	0.932978105384166	-0.000451372891921768	0.937469050799032	0.348068348254298	0.995192884876091	0.0345085797260116	-0.0916530404149047	-0.104585417163632	-0.353681497196165	0.0367937543593239	1	0.0653380021930941	-0.0629359004001631	-0.0126925961342369	0.0643796767779644	-0.0666091625168395	-0.000826073812691619	-0.0676603495763421	-0.288221589925019	0.95517034721368	0.678763404264161	0.0707177753830546	-0.292369093578128	0.0955052396670632	-0.0617874622394914	-0.0152500401949396	0.0943929592724365	-0.065434553561284	-0.0033878499581311	-0.0788819681177413	-0.287942705532834	0.954393332665471	0.678763404264161	0.0824639873836801	-0.29207786265342
117042	7881824	19541924905	0	60.0361177284254	131036168821484969	0.0586081554624976	-0.077035921744233	-0.0858017669892674	1	0.35437768849982	0.0976889043208545	0.0220215326716703	0.0993539416827252	-0.345358672664333	0.933196753899003	-0.00441251405170138	0.937674888701961	0.347485730379691	0.995042372963006	0.0386418207813045	-0.0916377962134422	-0.106066678438993	-0.352620946657053	0.0411869493009522	1	0.0649320268800449	-0.0627829363842007	-0.0136569840873816	0.063998257973145	-0.0663773801227761	-0.00176390445030074	-0.0658904476459725	-0.281958466882122	0.957161361455056	0.67216799407098	0.0687310031456593	-0.285834787597058	0.0950474746588735	-0.0616498411650163	-0.0163636833817635	0.094004198306814	-0.0652175559998845	-0.00447112329949796	-0.0736159241863271	-0.281805066046564	0.956643402975573	0.67216799407098	0.0768009569790632	-0.285674903317724
117043	7889908	19542091455	0	60.0344237385717	131036168821651684	0.058507574763281	-0.0768561523325328	-0.0859741557168771	1	0.353634595328649	0.0971370403483113	0.0185677639097193	0.0982151298116292	-0.344849063725513	0.933505710493365	-0.00116991337951943	0.938000286327225	0.346632505908965	0.995164518850411	0.0351366773853433	-0.0917223763514065	-0.104825416253905	-0.352077980299637	0.0374416269174331	1	0.0651566065471173	-0.06253938349105	-0.0138590184802817	0.0641104390280648	-0.0661794855019098	-0.00198961451432815	-0.0746999303764466	-0.285120850498515	0.955576276920245	0.689414543713232	0.0780139951419074	-0.289132509858181	0.0952050695943543	-0.0616196256117825	-0.0166364467487391	0.0940122625321975	-0.0652293262993097	-0.00477064411010843	-0.0853868848560228	-0.284838295035589	0.954765010657493	0.689414543713232	0.0891950632320515	-0.28883773097179
117044	7888697	19542257828	0	60.0415968182757	131036168821818056	0.0582556130769757	-0.076941946779481	-0.0867456403756226	1	0.348753540098037	0.0959311898450297	0.0135427442954402	0.0961859973057948	-0.340545408880879	0.935295182502532	0.00329737186684747	0.939755854109791	0.34183045798341	0.995357916159339	0.0297952874886491	-0.0915142589021372	-0.102479990527378	-0.347496918103858	0.0316947318585799	1	0.0647602705084642	-0.0622030583180069	-0.0147479250198212	0.063801497847583	-0.0661362365577055	-0.00296727690146427	-0.0671062436537113	-0.309224602280744	0.948618415068464	0.658050312680688	0.0706233799861589	-0.31437756497309	0.094784805690793	-0.0613552468231215	-0.0173064722907813	0.0935494421229438	-0.0652671102306465	-0.00554121829708874	-0.0879297042206428	-0.308612427237529	0.947114954411676	0.622375978780515	0.0925741643463037	-0.313733907677712
117045	7882101	19542424569	0	60.0347120705192	131036168821984800	0.0581844431387013	-0.076760237472732	-0.0868340648380918	1	0.350378895354146	0.0963563250445646	0.0169263206362209	0.0971778565443567	-0.341895362746093	0.934699965299113	0.000139815634837712	0.939149588816698	0.343508413691741	0.995267021783116	0.0332507256784844	-0.091312346332911	-0.103594712711611	-0.348933064888014	0.0353903605826616	1	0.0647781057790378	-0.0621939083500632	-0.0147786222758042	0.063858181216264	-0.065787289324849	-0.00288469670704779	-0.0648092780516295	-0.282117562872539	0.95718829819283	0.67776357389527	0.0676047890888163	-0.28600061567188	0.0947064951763108	-0.0611141772000814	-0.0173035757613792	0.0936276166988694	-0.064683145165482	-0.00541456870053271	-0.0764429333703966	-0.281836639882433	0.956412351633703	0.67776357389527	0.079757203646958	-0.28570781099923
117046	7874940	19542591125	0	60.0306396384715	131036168822151354	0.0580245940843101	-0.0765185914569152	-0.0874829279487866	1	0.347399567539299	0.0959886510435893	0.0164245845261359	0.0967418217545802	-0.339131859996779	0.935751356642741	0.000422563139403233	0.940175083385281	0.340691405852677	0.995309419911214	0.0325636932273532	-0.0910975549583883	-0.103018122246295	-0.345993916000458	0.0346219354571981	1	0.0646209248861255	-0.0617623301528564	-0.0155176769628699	0.063552936343529	-0.0653984648466001	-0.00364851156305561	-0.0764228725612951	-0.284528827427916	0.955616497823251	0.687805574447108	0.0798024860444006	-0.288514905336992	0.0945451396460268	-0.0606758620581168	-0.0180283841734165	0.0933785549653617	-0.0642786105878368	-0.00615786256674573	-0.08332171836865	-0.284338709797213	0.955096324649484	0.687805574447108	0.0870187630269443	-0.288316596705237
117047	7889965	19542758113	0	60.0298468398488	131036168822318345	0.0578726973700763	-0.0765824275231945	-0.0877335088760057	1	0.342190531914388	0.0925241708166994	0.0144026455562058	0.0930339475393384	-0.334398072292802	0.937828669775085	0.00156268867416585	0.941961689243463	0.335716746680457	0.995661710928644	0.0297675199581814	-0.0881569744613778	-0.0988779293067908	-0.340966461449158	0.031591111394565	1	0.0645031170339555	-0.0614677870026813	-0.015832351035542	0.0635231036451836	-0.0650359367644984	-0.00393539018199374	-0.0696281317348569	-0.279743164130316	0.957546701416423	0.685047767641059	0.072587373696708	-0.283526582278271	0.0944616535436489	-0.0604642885511401	-0.0182186242204895	0.0933423396022023	-0.0640043393184257	-0.00632471078270441	-0.0797377699366685	-0.279476216409609	0.95683589633066	0.685047767641059	0.0831427319106328	-0.283248544680533
117048	7877400	19542927850	0	59.9061749487952	131036168822488079	0.0578917298210776	-0.0764844262438717	-0.0879952158420427	1	0.339354459359131	0.093035037824898	0.0144780996604148	0.0935551105968129	-0.331716450247211	0.938728735001016	0.00144277238524393	0.942908219973123	0.333049556545209	0.995613057211014	0.0298041162007121	-0.0886924741363774	-0.0993334893527485	-0.338122464725641	0.0315981933810196	1	0.0641825778779179	-0.0611513830500177	-0.0161629527519269	0.0631676508108589	-0.064805782252966	-0.00429507189708016	-0.0721858270353659	-0.286366476151871	0.955397010520537	0.684449339629611	0.0754125591402148	-0.290432330217922	0.0943083142940178	-0.0601721817633321	-0.0186158150051272	0.0931599445872886	-0.0637968919338118	-0.00675020405597303	-0.0818128030979777	-0.286107397147391	0.954698498242664	0.684449339629611	0.0854860605084423	-0.290161937682647
117049	7877232	19543090708	0	60.0404792911381	131036168822650936	0.0578352477624215	-0.0764756212218296	-0.0888674081432062	1	0.335498297828965	0.0898961576709021	0.0153163813974821	0.0906395719163048	-0.328098600525504	0.940284944224906	-8.09645894618034e-005	0.944168947202882	0.329461670885305	0.995883759003813	0.0299383945963608	-0.0855525048226428	-0.0960989342282243	-0.334290047405578	0.0316981054582326	1	0.0640181738636973	-0.0607063953878282	-0.0169252897913069	0.0630430094002452	-0.0643700767950616	-0.00505731433082356	-0.0690211294336512	-0.287412824910857	0.955316676169983	0.683543278667164	0.0721241546756694	-0.291524593833551	0.0941540463855714	-0.0596172578885887	-0.0191901838582661	0.0930147890856209	-0.0632545509932557	-0.00732754537961174	-0.0810535442352986	-0.287118192189273	0.954459777403354	0.683543278667164	0.0847176007502998	-0.291216996175081
117050	7874804	19543261758	0	59.8813152332078	131036168822821983	0.0577058739647009	-0.0760557096181653	-0.0894438679135187	1	0.332583754548758	0.087259296689809	0.0121555038867729	0.0875494205049329	-0.325535812529423	0.941467755013446	0.0024508334738122	0.945164288047955	0.326586071371831	0.996157162492211	0.0262850406050847	-0.0835464197668277	-0.0927258073958605	-0.331578352588708	0.0278028569419951	1	0.063969476522719	-0.0603172172824664	-0.0178086886335705	0.0631041673559777	-0.0638264511021736	-0.00588522913985919	-0.0606728143522743	-0.275642290222753	0.959343597174302	0.676959978976751	0.063159971845382	-0.279257813582393	0.0937506714918815	-0.0593973090582892	-0.0200432489018194	0.0927546972625623	-0.0628830527257063	-0.00812235856512079	-0.0700812914362825	-0.275420750243074	0.958765885357924	0.676959978976751	0.0729655467353266	-0.279027352940207
117051	7896582	19543424180	0	60.0281171700825	131036168822984409	0.057756164845871	-0.0759332745438247	-0.0897130583070212	1	0.329619396362043	0.0877849994419619	0.0128380779437048	0.0881854943520703	-0.322697334521891	0.942385138294502	0.00173767025064633	0.946119361708336	0.32381342452516	0.996102554503291	0.0269180923001224	-0.0839947451864763	-0.0933052017890854	-0.328577900166318	0.0284433802470157	1	0.0637996569562744	-0.0599774520685487	-0.0181109652456152	0.0628247652246839	-0.0635248660047986	-0.00620747814077814	-0.0692743873808394	-0.278156344499779	0.95803450212794	0.677894038468676	0.0721832347476131	-0.281874171114565	0.0940026757756526	-0.058881644909507	-0.0202263037458034	0.0928805967914849	-0.0624015590179019	-0.00832667587671383	-0.0800134543879814	-0.277880428584596	0.957277553547843	0.677894038468676	0.083390545734732	-0.281586930971783
117052	7884083	19543590655	0	60.033018159988	131036168823150887	0.0575429028132707	-0.0756630473408331	-0.0911237140136799	1	0.325168109937454	0.0847830613436344	0.00954061133118547	0.0847317203758646	-0.318677248805028	0.944068507395626	0.00429312252883928	0.947583785440864	0.319478541796651	0.996394552705452	0.023016964691735	-0.0816585248169519	-0.0895118290456439	-0.324333650899871	0.0242853876197264	1	0.0635425800454169	-0.0593516516504372	-0.0196381932282845	0.0627236743778721	-0.0629857924421323	-0.00775064370406199	-0.0567192910440529	-0.286159328430796	0.956501835218049	0.678161740439269	0.0592293162101269	-0.290216134965115	0.093371084898844	-0.0585531748263219	-0.0218272118355018	0.0923109901853937	-0.0621707297184124	-0.00995120679166549	-0.0748152396396664	-0.285708951773676	0.955391581915	0.678161740439269	0.0781489742821075	-0.28974613548223
117053	7889341	19543757116	0	60.0362258586831	131036168823317345	0.061762450207546	-0.0785583340612195	-0.0917226468695401	1	0.28855695269994	0.0419147319152091	0.0372402631610436	0.0466480913069415	-0.283644372708823	0.957794250039139	-0.0307022879035845	0.957977925483048	0.285194080942577	0.998439444881313	0.042710234345108	-0.0359793105448298	-0.0486652116436449	-0.287592443898817	0.0445542307386325	1	0.0639803213810117	-0.0589475517761255	-0.0201611125155838	0.0629883508744386	-0.0625251981229485	-0.00826920615341359	-0.0705751738093764	-0.280719757038146	0.957191497481157	0.678065097811569	0.07359833369505	-0.284543938187168	0.0938519154873698	-0.0581264005311741	-0.0215110610536148	0.0926397009988948	-0.0616858735556003	-0.00963205908281296	-0.0870693571970348	-0.280834583787988	0.955798547595633	0.663191789679414	0.0908451912964355	-0.284663577676774
117054	7886562	19543923672	0	60.0296306256768	131036168823483901	0.0653864764781033	-0.0830170073367561	-0.0927357148285132	1	0.228875120392397	0.00162250645999993	0.0685981445191325	0.0094200382775618	-0.226648113478278	0.973931155439432	-0.0677624752935591	0.971590785575391	0.22675888588341	0.997657010109656	0.068132063242891	0.00620581479965703	-0.00967187925948036	-0.228634852713342	0.0700096325169906	1	0.0634801294226981	-0.0586060146781427	-0.0222569869232824	0.0625924795634077	-0.0620839377749506	-0.0103269932569683	-0.0625339293056312	-0.273301682287746	0.959893586885696	0.690670600216592	0.0650548019870722	-0.276823723949811	0.0934030258505949	-0.0578356891416558	-0.0229002175238426	0.0923125015223426	-0.0613062690273224	-0.0109831779608178	-0.0776413695458553	-0.27404315951096	0.958578199449735	0.690670600216592	0.0808199563420342	-0.277594632190732
117055	7918796	19544090307	0	60.0334506386959	131036168823650535	0.0647311301965024	-0.0827339223042078	-0.093755985138307	1	0.228751561217327	0.00671033938628181	0.0684066350569713	0.0144336499248756	-0.226354217053395	0.973938107978115	-0.0669941764103378	0.971631884306219	0.226811070555753	0.9976489613471	0.0685218930101245	0.00114021987457586	-0.0148187993295857	-0.228333114377651	0.070405917948223	1	0.0632038955646966	-0.0579888731001802	-0.0230691506946975	0.0623934935155894	-0.0615581560413893	-0.0111612225176966	-0.0561921031405333	-0.281040145937498	0.958049520596964	0.686701110113193	0.0585854891541006	-0.284877766025811	0.0932429998912273	-0.0571843759757915	-0.0237714788516666	0.0921992198907076	-0.0607533096708902	-0.0118793286848336	-0.0736525978352475	-0.281900367801622	0.956612501206957	0.686701110113193	0.076841539347832	-0.285774232091436
117056	7903584	19544261312	0	59.8735351191214	131036168823821550	0.0606982442359304	-0.0777398943192604	-0.0946827549518142	1	0.277675828607414	0.0413741031967348	0.0270343086039115	0.0445563251337023	-0.273453521801099	0.960852696985941	-0.0209710003786749	0.961339935541009	0.274564647172803	0.998786739516348	0.0323836339619946	-0.0370991808227368	-0.0463384548764205	-0.276981576575424	0.033673201406798	1	0.0628877573945285	-0.0572807493506154	-0.0233041103769414	0.0622830174044236	-0.0608871857488314	-0.0113940522553364	-0.0397688484204205	-0.284809045539414	0.95775897086597	0.691198507767922	0.0414989757358951	-0.288807217609945	0.0929577337749786	-0.0566022053108987	-0.0245738382844245	0.0921846482228072	-0.0602026347402172	-0.0126705090588036	-0.0520433282906462	-0.284900191757283	0.957143339692178	0.691198507767922	0.0543201090436159	-0.288902303152376
117057	7892241	19544423400	0	60.0497091492337	131036168823983629	0.0568374613793014	-0.0727487560337974	-0.0968178377474004	1	0.321721385155845	0.0768029758474575	-0.0114099346398774	0.0735898332654758	-0.316314427361938	0.945795812785534	0.0234449981116254	0.948653837076579	0.315446080120564	0.997012973086863	0.00103944339558024	-0.0772272688492998	-0.0776508688466355	-0.321841904866124	0.00109570313109172	1	0.0631530738338205	-0.0564837803224731	-0.0262846754336419	0.062347199372575	-0.0601570375260252	-0.0144085362507376	-0.0555959654642754	-0.289369752097338	0.955601504391459	0.692919218480151	0.058113518275227	-0.293568355480598	0.0923753691388586	-0.0559150289204631	-0.0273771652622097	0.0913154210128068	-0.0595685801127348	-0.0155121716399809	-0.0747040987998174	-0.288551377856099	0.954545651061202	0.692919218480151	0.0781022255255054	-0.292713514549049
117058	7916673	19544589938	0	60.1652860739022	131036168824150167	0.0567314706595932	-0.072537021821698	-0.0972115034766834	1	0.320608397492417	0.0771495082355019	-0.0120076349554625	0.0738495561585764	-0.31528070292464	0.946120669586352	0.0240464847536356	0.94899834691417	0.31436269518689	0.996979442930582	0.000464669256057969	-0.077664499330827	-0.0778971708250931	-0.320752428120497	0.000489641758001214	1	0.0619881766270167	-0.0566434232212974	-0.0256324607694255	0.061672018679068	-0.0603456902023566	-0.0137426256725709	-0.0166190912029236	-0.294270738219531	0.955577594146766	0.693372860476591	0.017389917904448	-0.298692380996779	0.0925779402655078	-0.0554160858127676	-0.0275150024667871	0.0919879371960405	-0.0591227074250035	-0.0156338050270622	-0.037197692045447	-0.293627497665794	0.955195908869493	0.693372860476591	0.0389228064692447	-0.298019409255372
117059	7908203	19544756414	0	60.0346039457143	131036168824316643	0.0601693427747885	-0.0771270083848714	-0.0986060817924825	1	0.261742301154647	0.0387386592128163	0.0292263718166155	0.0420851038515909	-0.258099129229039	0.965201369417291	-0.0238425054939799	0.965522716469887	0.25922464950768	0.998829504452872	0.0339223152485516	-0.0344803938870705	-0.0435748075519411	-0.261054150381101	0.0351191819888041	1	0.0622111582185613	-0.0556186661149557	-0.0277041363394196	0.0618466839921029	-0.0591338946596834	-0.0157578012489539	-0.0208949011376892	-0.278993981895159	0.960065498376403	0.693036088970165	0.0217606017415692	-0.282746333591477	0.0921622362965792	-0.0550246103597171	-0.0289652739026474	0.0915850491900338	-0.0585485550106983	-0.0170279932600195	-0.0366717974321698	-0.279235136352553	0.959522234187028	0.693036088970165	0.0382002172919847	-0.282997468709065
117060	7873756	19544952765	0	59.1363607601861	131036168824512993	0.0623566101644722	-0.0817799759382528	-0.100311401114879	1	0.20101248729764	0.0115408342122227	0.0624362562910959	0.0177075796354294	-0.199168091937268	0.979805344329945	-0.0608192272463516	0.977929757697914	0.199885994021734	0.997991715005997	0.0631305010511395	-0.00520351961853707	-0.0180705813149856	-0.200508931641817	0.0644657992158471	1	0.061556790337316	-0.0550349735826935	-0.030393751504587	0.0613996343488248	-0.0585401292522922	-0.0184394364935745	-0.0044221121840092	-0.279158888629158	0.960234742041323	0.693129051584232	0.00460520821529918	-0.282918063339026	0.0913374714080232	-0.0542286475317597	-0.031084155314072	0.09099865073533	-0.0577552715972067	-0.0191385233403016	-0.017703336247	-0.279902048843865	0.959865321250191	0.693129051584232	0.0184414718532801	-0.283692078272013
117061	7861062	19545092433	0	59.9429463037081	131036168824652665	0.0628565716436376	-0.0818721988732252	-0.101417612500949	1	0.19263449203672	-0.0019143611435028	0.0573045169777978	0.00359935974760441	-0.191394846987001	0.98150652425556	-0.0571032539781624	0.979871966344677	0.191285514237023	0.998361789630649	0.0567357217160332	0.00740235684414328	-0.0036671621877356	-0.192583069193362	0.0578365826264759	1	0.0611399923975762	-0.054347999625788	-0.0316000568141023	0.0609899835639059	-0.0579170143984088	-0.0196641617594695	-0.00370706721038742	-0.284150601573181	0.958772492971245	0.696208336729087	0.00386645295381642	-0.288120395531658	0.0910747833444236	-0.0536577153122303	-0.0318620553533917	0.0907709472821726	-0.057244725472884	-0.0199334744757414	-0.0147596641831296	-0.284734189198947	0.958492876246047	0.696208336729087	0.015397608153601	-0.28872912799977
117062	7870669	19545256668	0	60.0235412328715	131036168824816894	0.0594467993115921	-0.0793884271315209	-0.102599004480049	1	0.213195526081712	0.0319974250140697	0.0409992053017139	0.0360941382623179	-0.210835188695431	0.976855023220366	-0.0372737417721712	0.976527789792345	0.212141801485655	0.998653033519351	0.0440681173984047	-0.0273883126818401	-0.0369325283389379	-0.212429275241168	0.0450967599386026	1	0.0607157414201012	-0.0535493172153351	-0.0324522936071205	0.0606964561590163	-0.0572236877781198	-0.0205474212290588	0.00693870538284189	-0.293145575517204	0.956042638129857	0.683928362364749	-0.00725760889574158	-0.297515303366975	0.0903934819427437	-0.0529069750368384	-0.0335258354156236	0.0902253155957409	-0.0566021482619992	-0.0216276248394155	-0.00368216581611145	-0.293524782155473	0.955944372814383	0.683928362364749	0.00385184296327145	-0.297911959025106
117063	7907993	19545422999	0	60.0282252715227	131036168824983228	0.058262306350166	-0.0765762725452984	-0.103736365854586	1	0.236967245468029	0.0308417961837585	0.0236106038945386	0.033330302191539	-0.234334111513869	0.971584589799996	-0.0197476286759921	0.971780523470692	0.235058812565499	0.999249279267939	0.0270210729622788	-0.0277621954908357	-0.0342916478497521	-0.23653355104412	0.0277985735224135	1	0.0601519740460878	-0.0528619215724169	-0.033170521554474	0.059913630170293	-0.0565896929580129	-0.0212864318038119	-0.0103655383410207	-0.296617301521785	0.954940171975624	0.68605471046928	0.0108542205817014	-0.301148590102086	0.0903213672057988	-0.0522412815391079	-0.0340237787212071	0.0898282766367362	-0.0559867686593773	-0.0221503551238365	-0.0293875224782142	-0.296876706377781	0.95446351147274	0.68605471046928	0.0307798474943817	-0.301420230702219
117064	7899308	19545601894	0	59.5868722969905	131036168825162120	0.0564227531126253	-0.0762408774083373	-0.105557024695687	1	0.23245855285609	0.0506136845704472	0.0282179996694174	0.053395011061907	-0.229530567036592	0.971835732821941	-0.0220941358372588	0.972714263578256	0.230951965986473	0.99832901488202	0.0338035534710868	-0.0468668093369261	-0.0548872397428051	-0.231595345473677	0.0347378017972317	1	0.0593450353242063	-0.0522909665269557	-0.0351997874368414	0.0590936298260141	-0.0558876944788646	-0.0232765620379408	-0.0117084633670231	-0.286330225362637	0.958059452189354	0.688588832419819	0.0122204112627905	-0.290394495105184	0.0893777498531517	-0.0515720040350031	-0.0367085186050786	0.0888323060272427	-0.0551893811380707	-0.0247977220772649	-0.0338951083467382	-0.286670175467878	0.957429544210632	0.688588832419819	0.0353874170368475	-0.290749319381779
117065	7922846	19545756010	0	60.0347120705192	131036168825316239	0.0574012212293441	-0.0762066833974614	-0.106310473669752	1	0.222475904421079	0.0228753190697192	0.0197591321062076	0.0248723627628291	-0.220386419515334	0.975095478229597	-0.0170596106061786	0.975161628107904	0.220836520421573	0.999545064144964	0.0221274752096487	-0.0204948672668693	-0.0255020878639563	-0.222210612822129	0.0226871915799723	1	0.0589239789007759	-0.0515470689747502	-0.0361585376343695	0.0587608699130074	-0.0551486159841859	-0.0242335262499331	-0.0046736527407838	-0.286874602727267	0.957956741862664	0.687495594911224	0.00487873351234346	-0.290962709285252	0.0890663098566364	-0.0510311585448424	-0.0367492679866381	0.0886887156518596	-0.054649707544244	-0.0248323251842475	-0.0205425821619273	-0.287082036864699	0.957685703363967	0.687495594911224	0.0214469447817342	-0.291179251835773
117066	7916260	19545923142	0	60.1746267668775	131036168825483371	0.0561489057100049	-0.0758591977389771	-0.108450447014971	1	0.215066128065838	0.0328237896123054	0.020107583489152	0.0347169132736422	-0.213030478509356	0.976428569409368	-0.0164323674462531	0.976763775918227	0.21368786431166	0.999262084356683	0.0234636160904917	-0.0304096281972716	-0.0355400243594909	-0.214675592396611	0.024017172863874	1	0.0578309925162585	-0.0507122373924452	-0.038525717056047	0.057761782769635	-0.054319531852614	-0.0266047495216231	0.00283057152874052	-0.288324271632831	0.957528643045323	0.691131427124945	-0.00295611343243967	-0.292476327552146	0.0878560186276138	-0.0501937053658411	-0.039510663008491	0.0874375334980863	-0.0538332142175537	-0.0276014713686411	-0.0237388166814238	-0.288657928288597	0.957137957150745	0.691131427124945	0.0247967921339441	-0.292824800376541
117067	7904731	19546089099	0	60.0348562375315	131036168825649324	0.055775964665441	-0.0760891245802762	-0.109483992441693	1	0.209449541377201	0.0204768197884269	0.0167142782503342	0.0220689649685957	-0.207726728149957	0.97793791581947	-0.0144539238738676	0.97800762287643	0.208067714170754	0.999651961869662	0.0187268792837535	-0.0185811496530325	-0.0225630067717958	-0.209250419194389	0.0191456494208634	1	0.0567698067116302	-0.0506784850296432	-0.039685135393422	0.0566718951478745	-0.0541204622667778	-0.0277128843393656	0.00015006510633643	-0.274680153014381	0.961535642095736	0.68545500275401	-0.000156068166949027	-0.278257044742964	0.0871981075805739	-0.0500806344891119	-0.0401897998049603	0.0868595702721582	-0.0535437163881124	-0.0282255841494471	-0.0178500365918282	-0.274886985939271	0.961310834826537	0.683763783608827	0.0185663001853808	-0.278472158224106
117068	8002392	19546255656	0	60.0341714503896	131036168825815885	0.0549775442726432	-0.0759372659360295	-0.111600988499399	1	0.200214643565137	0.0228698760127583	0.0221058797153639	0.0249189399147275	-0.198594153644284	0.979764976191656	-0.019673162214276	0.979782098087313	0.199097983304991	0.999495879492265	0.0242363859916052	-0.0205081562323126	-0.0254281072714215	-0.199923294429082	0.0247314627207728	1	0.0563789307236871	-0.0497251894121872	-0.0422093174121473	0.056308427804365	-0.0532160085195284	-0.0302509471551509	0.0024458681561718	-0.278673687514413	0.960382732881054	0.672972510055025	-0.00254675847917687	-0.282412811510784	0.0859327648071059	-0.0491758649589204	-0.0427319197981503	0.0856256538096598	-0.0526899575525056	-0.0307817383736297	-0.01521394596471	-0.278973686650922	0.960178222000778	0.672972510055025	0.0158435929873322	-0.282725199224053
117069	8023139	19546422291	0	60.0284414755711	131036168825982520	0.0544086835870332	-0.0755565350331728	-0.112090048596739	1	0.198942242182922	0.0154622484768865	0.0119776231099696	0.0165469393896513	-0.197527620550597	0.980157659724421	-0.0103650780177782	0.980205309566976	0.197712205628266	0.999809363806181	0.0134309424958917	-0.0141720086491461	-0.0168803126109526	-0.198835205937437	0.0137013153350649	1	0.0554318968687203	-0.0490187999777836	-0.0424279491597318	0.0552777626378456	-0.0526587698242338	-0.0305161843251386	-0.00386558959557786	-0.290254799559053	0.9569415909814	0.6923780992639	0.00403950314866567	-0.294493089312953	0.0856635545586417	-0.0487302388919219	-0.0428254762117362	0.0852159616971645	-0.0523923676929939	-0.0309242799157871	-0.0259931660412677	-0.290387231324842	0.956556120257794	0.6923780992639	0.0271670113801563	-0.294631481735753
117070	8022914	19546589034	0	61.1146455747802	131036168826149259	0.0531132703672314	-0.0755672069066676	-0.114287754144069	1	0.190435358040234	0.0223391869316695	0.0220171750317555	0.0242906828710791	-0.189010129760362	0.981674657701638	-0.0197602505484491	0.981681777198849	0.18950045069596	0.999509627379306	0.0240012325450294	-0.0201108332099949	-0.0247390792871667	-0.190154008525409	0.0244442267389413	1	0.0541554497041072	-0.0485113001185972	-0.0449796049713474	0.0541332602997703	-0.0521086690554465	-0.0330528839903913	0.00654034186469037	-0.287394495950362	0.957789970518448	0.684707718412347	-0.00682847013575543	-0.291505457502663	0.0839200393353522	-0.0478835849278663	-0.0455075411149049	0.083650890161152	-0.0515075943382718	-0.0335893149668861	-0.0119023217806038	-0.287719465010714	0.957640769908101	0.684707718412347	0.0124281560905932	-0.291844757394045
117071	8017945	19546755425	0	60.1325803130743	131036168826315654	0.0526088482376724	-0.0757548603175999	-0.114746623977825	1	0.184660095315451	0.0106043104386262	0.0197106332523462	0.0123579064491817	-0.183492845418498	0.982943364507038	-0.018620887404301	0.982805733203353	0.183701261114059	0.999750241160496	0.0205734407147346	-0.00872862169461386	-0.0125716860645127	-0.184538455792088	0.0209303178373671	1	0.0531367670797332	-0.0481301841562767	-0.0455148549307258	0.0532566868276041	-0.0517277883403457	-0.033588708416361	0.0178638752906813	-0.288134926368225	0.957423180295096	0.672524036822208	-0.0186561210318169	-0.292278590593354	0.0831585868487353	-0.0475326869478304	-0.0456006079074048	0.0830360417535145	-0.0511626901904325	-0.0336817967603844	-0.000224491507540088	-0.288471896461532	0.957488336511443	0.669889421621757	0.000234458734238488	-0.292630503212665
117072	8013674	19546921928	0	60.0506827762632	131036168826482157	0.0511954455450977	-0.0751621846196479	-0.116503005193252	1	0.178823572185899	0.0176133160272188	0.0213719113235496	0.0194230411335341	-0.177661541285934	0.983899955392331	-0.0196849200268327	0.983826890248751	0.178036945455173	0.999617551564928	0.0228260108511669	-0.015611656925521	-0.0197383062690648	-0.178609677981412	0.0231970854513986	1	0.0519396802532362	-0.0473198991084888	-0.0475397189398406	0.051920140568097	-0.0509392706451584	-0.0356199188107501	0.00680345802278776	-0.289195185104411	0.957245975636021	0.681477190652538	-0.00710720508902138	-0.293385991283539	0.0818588556226129	-0.0467262603099035	-0.0479429474420605	0.0815799365363831	-0.0503734913806861	-0.0360320318744118	-0.0126178798946428	-0.289532731364933	0.957084942194436	0.681477190652538	0.0131828935778694	-0.293738623450392
117073	8025341	19547088602	0	60.0383164535607	131036168826648831	0.0499665961071744	-0.0755136589517594	-0.117439657756504	1	0.171721128008405	0.0140248109174076	0.0175109612950363	0.015454558924511	-0.170741565246852	0.985194637878985	-0.0162223909403398	0.985139805903613	0.170986539985958	0.99974896381073	0.0186247341255106	-0.0124550647580188	-0.0156855212690566	-0.171582236916205	0.0189034241742535	1	0.0508420513499655	-0.046920125540412	-0.0484954510152739	0.0507962459886277	-0.0504685290879868	-0.0365544425123537	0.0045481277690208	-0.283450847734607	0.958975980644108	0.674349650137301	-0.00474265650103795	-0.28739063637197	0.0809864538671407	-0.0462769147120135	-0.0487030171841619	0.0806792901115666	-0.0498511369000294	-0.0367706835407392	-0.0150583497668041	-0.283718795427741	0.958789284057416	0.674349650137301	0.0157042971539582	-0.287670054995214
117074	8023161	19547255827	0	60.4619413241044	131036168826816055	0.048858887290923	-0.0751889801429752	-0.118947261370398	1	0.166679570415164	0.0158623461130996	0.0200419277406268	0.01745361339662	-0.165732180466097	0.986016336445474	-0.0186282444751698	0.985941481653263	0.166049339845548	0.999674126846931	0.0212659143542457	-0.0141209418773413	-0.0176992917647612	-0.166500412992639	0.0215658006456086	1	0.0495685451305097	-0.0462411442764961	-0.0502054608358294	0.0495508243525232	-0.0498589762371047	-0.0382864201671271	0.00695205891609257	-0.289275293461681	0.957220702591354	0.675265784469053	-0.00726262675507149	-0.293469676510536	0.079456646588576	-0.0455803562959112	-0.0504566542021478	0.0791285721034062	-0.0492301949894812	-0.03854779008154	-0.0165206265985585	-0.28964487046277	0.956991597617971	0.675265784469053	0.0172613696991931	-0.293855782686704
117075	8015035	19547421643	0	60.0372350932048	131036168826981871	0.0481440361416785	-0.0751886248928579	-0.119587355667476	1	0.160313821380463	0.010291758017383	0.0249362757210563	0.0122409022760984	-0.159480581310501	0.987125171645588	-0.02400344342598	0.986867790458269	0.159736654715532	0.999636931598249	0.0256497239922394	-0.00825206907139976	-0.0123999217547408	-0.160164477678779	0.0259851935826333	1	0.0483527223670488	-0.0458055046183696	-0.0509578931657594	0.0484347155443834	-0.0493833838768653	-0.0390289089000359	0.014823227678172	-0.28687548424366	0.957853187321087	0.67334200054615	-0.0154742341575492	-0.290963629479229	0.0785786548896671	-0.0449643338116242	-0.0510776047109057	0.078287328105991	-0.0485859442386898	-0.0391591708112827	-0.0136727527123818	-0.287487934309926	0.957686662462978	0.67334200054615	0.0142758841654678	-0.291603012866277
117076	8032874	19547588299	0	60.0543972730499	131036168827148527	0.0468330984421668	-0.0748898224796196	-0.121075330625416	1	0.154748850686442	0.0146077506990474	0.0252501911426908	0.0164971362552727	-0.153926018528388	0.987944646888364	-0.0240180281922488	0.987732991932971	0.154294105424987	0.999575399265674	0.0262738932619274	-0.012597766299211	-0.0166968900748618	-0.154540425934905	0.0265939269300114	1	0.0469932597992902	-0.0454136519682387	-0.0528422000123728	0.0471033259864617	-0.0489016448837317	-0.0408830609170874	0.0168265826411626	-0.279338581720906	0.960045219184374	0.667320569287916	-0.0175250703101863	-0.283105200991479	0.0768754663350681	-0.0446850245439901	-0.053173815010452	0.0767624280803203	-0.0482039800575928	-0.04122165309529	0.00024049876580606	-0.279729292194131	0.960078884909419	0.665915310168988	-0.000250498958529162	-0.283512133502063
117077	7999892	19547754865	0	60.0324415314036	131036168827315094	0.0460331752072365	-0.0755911228478128	-0.121639992180051	1	0.14828301167629	0.010979634911181	0.0320962423192366	0.0133124204639821	-0.147535967001815	0.988967096470974	-0.0311601303491071	0.988513164568451	0.147887693035946	0.999425747986321	0.0327850867881564	-0.0085622629179586	-0.013460120708951	-0.148076511094666	0.0331539071286636	1	0.0461705198664181	-0.0452632635899684	-0.0533658986350035	0.046202605297747	-0.0487568318543315	-0.0414090781516738	0.0106330556660863	-0.279575579628735	0.960064806876316	0.675144770796399	-0.0110748991730522	-0.283352033140918	0.0762802058177841	-0.0442610354185252	-0.0534566117041955	0.0760345649457105	-0.0477889143834314	-0.0415090709291682	-0.0102867897891331	-0.280179399778607	0.959892538722712	0.675144770796399	0.010716195411118	-0.283980989071894
117078	7993498	19547921479	0	60.0303873820928	131036168827481708	0.0457128200780755	-0.0766107269255623	-0.122606470872633	1	0.12849849648586	0.00818197094047836	0.0414130615185757	0.0108137513746111	-0.127937903883185	0.99172322526559	-0.0407620250058198	0.990900432243493	0.128276228105926	0.999110364323498	0.0418117941451387	-0.00550034287399723	-0.0109035692163039	-0.128289516836391	0.0421707410889655	1	0.0447161237592193	-0.0445415522418346	-0.0546711792633486	0.0448319674931998	-0.0479853073952054	-0.0427018247946031	0.0172107003178401	-0.27626726351903	0.960926735449835	0.670743420432854	-0.0179086081332807	-0.279908034570092	0.0748322512557818	-0.0437064905397287	-0.0550040434998565	0.0746172440429865	-0.047196299551895	-0.0430447372926784	-0.0079500841620041	-0.277233582628103	0.960769658568069	0.670743420432854	0.00827451475932142	-0.280913630463981
117079	7982840	19548087921	0	60.0373432274875	131036168827648149	0.043977649265657	-0.0756532825400833	-0.123701430654882	1	0.138267156858802	0.0123521955835892	0.0384353156730355	0.0149621065997716	-0.137552562557296	0.990381455753296	-0.0374500703116461	0.989720251765427	0.138026502813892	0.999186482894835	0.0391550224020065	-0.0096569467715492	-0.0151062687827803	-0.137990063210076	0.0395410864279949	1	0.0436490302785378	-0.0443601413666461	-0.0555667875808766	0.0437365642738027	-0.0480589762385723	-0.0436710321494877	0.0155112239891226	-0.295910019111308	0.955089871436141	0.676336577289168	-0.0162391633902739	-0.300408062572201	0.0736758851385324	-0.0432347616421228	-0.0557811640004147	0.0735381085647063	-0.0469670591290161	-0.0438941554160385	-0.00116751861863919	-0.296509903557966	0.955029064475172	0.676336577289168	0.00122249477052766	-0.301036133044279
117080	7987182	19548254475	0	60.04415647267	131036168827814704	0.0428111229817901	-0.0752459305617642	-0.124979640583938	1	0.139392935007878	0.0133480381519572	0.0414795544896268	0.0161864819984084	-0.138621598260059	0.990213133772897	-0.0404035992491079	0.989443311875867	0.139174285526576	0.999052324439633	0.0422609166954807	-0.010414794852754	-0.0163450069127349	-0.139069439291542	0.0426858673293148	1	0.0427945853140964	-0.0441120975809772	-0.0571959040981944	0.0429037454785502	-0.0483089259129619	-0.0454649828648716	0.0183448550215737	-0.334910278840336	0.942071425859699	0.69697155654175	-0.019470431111108	-0.341510008370854	0.0723103847013696	-0.0429774421922951	-0.0572878662966597	0.0723213891936329	-0.0471969952463161	-0.0455641616379159	0.0119313158588693	-0.335169516675941	0.942082288758839	0.69697155654175	-0.0126641569879769	-0.341785148205642
117081	7977867	19548421143	0	60.0341714503896	131036168827981372	0.0419228156619637	-0.0749660448411665	-0.125354004795203	1	0.139531132112778	0.0129256840067987	0.035976906201646	0.015386215763465	-0.138812794254889	0.990199107511025	-0.034951340049358	0.989636457673905	0.139277009845125	0.99927056806114	0.0367517318475559	-0.0103750668899577	-0.0155372566151702	-0.139262501808351	0.0371195406433612	1	0.0416419585331409	-0.0438221255512351	-0.0573253144090042	0.04181747464119	-0.0479712625925961	-0.0455789903841781	0.0235259593216176	-0.331719799235812	0.943084568865884	0.707605591164577	-0.0249405853123623	-0.33812601472008	0.0715746296162643	-0.042615056614628	-0.0574508625572505	0.0715869125899286	-0.0467959102921517	-0.045713302689216	0.0119325025243516	-0.332126338913791	0.943159429992209	0.707605591164577	-0.0126509533304369	-0.338556987791739
117082	7966002	19548587467	0	60.0406234858505	131036168828147693	0.0404384804008588	-0.0748724843197122	-0.126296056809015	1	0.139364121469173	0.0190754529531184	0.0389167788408177	0.0217147959555438	-0.138499368963126	0.990124432802981	-0.0374519073983895	0.989550131924437	0.139240407355595	0.999062471654717	0.0401056256047137	-0.0163008136613783	-0.0219278655694528	-0.138946019483762	0.0405069804969227	1	0.0403174406411238	-0.0436294716805182	-0.0582001588616785	0.0405208795736947	-0.0478258099355747	-0.0464720441485213	0.0258662263273099	-0.335804031914386	0.941576651412739	0.692574526258712	-0.0274642775455294	-0.34245869916276	0.0703173685006526	-0.0423080324401904	-0.0585262270887226	0.0702994233657407	-0.0465439403836498	-0.0468084302878444	0.00967369250568236	-0.336402973481424	0.941668444361476	0.692574526258712	-0.0102725670452624	-0.343094636354477
117083	7961255	19548754178	0	60.039289711187	131036168828314407	0.0402335494798814	-0.0751864216020316	-0.126989747202317	1	0.136763119002159	0.0102848582067574	0.0502499556118531	0.0136783914316205	-0.136019383208165	0.990611744832209	-0.0493694206295519	0.989404254075574	0.136535278678659	0.998686918866241	0.0507735108971878	-0.00681826052798008	-0.0138071472380455	-0.136442336030514	0.0512722792171866	1	0.0395716753458396	-0.0438594104707013	-0.0590807687734346	0.0398520529998248	-0.0478703789291492	-0.0472900602843757	0.0315857904406585	-0.321656407866966	0.946329484439938	0.691774907213463	-0.0333647736548665	-0.3274783445801	0.0694652815461166	-0.0422827244996894	-0.0590674331385285	0.0695000352343814	-0.046341387448851	-0.0472871085569961	0.0134014693332035	-0.322549537496733	0.946457709821393	0.691774907213463	-0.0141586609329623	-0.3284217535768
117084	7951157	19548920731	0	60.0635231821174	131036168828480960	0.0403804859665542	-0.0762902866814221	-0.127197255728531	1	0.120744161875155	0.00812097178748505	0.0595036951294572	0.0116833008099345	-0.120137275150412	0.992688539070346	-0.0588339680041327	0.990953800653002	0.120619771100174	0.998199411285678	0.0598130428151228	-0.00450945873947392	-0.0117688085911928	-0.120428157886525	0.0602859223669389	1	0.0387247563908304	-0.0437387798198105	-0.0596771002396872	0.0389914416226975	-0.0477703968902243	-0.0478937895299673	0.0305495028942143	-0.323327160978447	0.94579399175853	0.696204569333055	-0.0322891512959386	-0.329243400951688	0.0685350875416714	-0.0421617582622394	-0.0598452709559123	0.06852683184042	-0.046246271067283	-0.0480738357422762	0.0100501597154305	-0.324504433673695	0.94583078127951	0.696204569333055	-0.0106253483150424	-0.330487762357743
117085	7935890	19549087210	0	60.0396141374079	131036168828647436	0.039298692073934	-0.076380393546938	-0.128356024859924	1	0.121780277571653	0.00470648502547993	0.059750711715594	0.00832469432399283	-0.121266308715966	0.992585100550485	-0.0592812798849322	0.99081382409556	0.121547093080569	0.998206606529739	0.0598535575512125	-0.00105940022997823	-0.00838668557673702	-0.121565506888029	0.0603351603834986	1	0.0377841258558203	-0.0434935878719617	-0.0605858643343682	0.0381535720157536	-0.0474434545276072	-0.0487761896975953	0.0385377669024667	-0.317133671666273	0.947597527865939	0.690725919796085	-0.0406465194090298	-0.322705614964413	0.0676616282546136	-0.0419584238930094	-0.0606178529371299	0.0678280134637223	-0.0459564467780438	-0.0488179322182043	0.0237087156131666	-0.318021718044614	0.94778694001127	0.690725919796085	-0.0250096000445608	-0.323642143349594
117086	7922347	19549254095	0	60.0313603826639	131036168828814324	0.0390579904162477	-0.0756337311417275	-0.128574445290331	1	0.12772793279836	0.00547998425333131	0.058503189202056	0.00919204341719728	-0.127147512764845	0.991841225366001	-0.0579612426742854	0.99014772130122	0.127467581563523	0.998276515142708	0.0586600375018164	-0.00173185300084478	-0.0092673908173639	-0.127492617482415	0.0591745571948663	1	0.0373138096844226	-0.0437010106153495	-0.0609814371861193	0.037717755259236	-0.0476687727144989	-0.0491783355820822	0.0413177665395512	-0.318600521035314	0.946988146791822	0.688323119712821	-0.0436030572796815	-0.324252703861637	0.0669629188278549	-0.0418531129675547	-0.0607922638468798	0.0671984521021413	-0.045865968856928	-0.0489985574028553	0.0292440455741936	-0.319319455602053	0.947195793419958	0.688323119712821	-0.0308645361784927	-0.325011259174919
117087	7926939	19549420474	0	60.0381001783732	131036168828980703	0.0380273774559051	-0.0748461750909017	-0.128588089054546	1	0.136246109637535	0.00907331432311891	0.0540030919867231	0.0127129936601568	-0.135512468174923	0.990694075263064	-0.0531922429566772	0.989279615059036	0.136001575424268	0.998503362578932	0.0544262271132736	-0.00536849334354837	-0.0128317068073849	-0.135930683571447	0.0549606138039733	1	0.0365505651524425	-0.0435899954569821	-0.0606507209217284	0.0369979562671965	-0.0474995307325848	-0.0488298446637017	0.0446540470833696	-0.314244190711315	0.948291413376324	0.685482140531806	-0.0470541918425909	-0.319660409033806	0.0664648047172688	-0.0418225499657889	-0.0606495492722813	0.0667390067768076	-0.0457788379297847	-0.0488375808175111	0.0321742688535999	-0.314938483267447	0.948566586055474	0.685482140531806	-0.0339058313287249	-0.320391838318088
117088	7925500	19549587033	0	60.0400827592501	131036168829147262	0.0374323751054643	-0.074865551971435	-0.128873895955624	1	0.137476095738672	0.00654313595030456	0.0502789591116728	0.00996964533627011	-0.136820480738949	0.990545689113951	-0.0496502751519255	0.989305330204461	0.137148874608512	0.998716905008225	0.0505481916531767	-0.00306984875631255	-0.0100644612599565	-0.13725099364343	0.0510502377928759	1	0.0357309428450178	-0.0433426794822776	-0.0606484722274052	0.0361950126619184	-0.0474202778141074	-0.0488859731263753	0.0463673810025778	-0.327776415527052	0.943616811742563	0.693160281231731	-0.0490984431580198	-0.333949002418827	0.0660959830858906	-0.041451116468379	-0.0604817280687906	0.0663397605929804	-0.0455818433644471	-0.0487289552964982	0.030200254375447	-0.32861228651002	0.943981943572182	0.693160281231731	-0.0319814986312347	-0.334833887001175
117089	7909514	19549753671	0	60.033018159988	131036168829313987	0.0379328911431679	-0.0751489826281097	-0.128930588749236	1	0.136355446065929	-0.000875370859501712	0.0608633726217033	0.00326970007947526	-0.135875859713953	0.990720475113129	-0.0606970068314606	0.988872121556571	0.135822680616705	0.998150881592103	0.0605778668756165	0.00501394273084404	-0.00330031354992074	-0.136297467581257	0.0611830975925681	1	0.0358592917787576	-0.0437504869351419	-0.0610010913492602	0.0362269568945741	-0.047688796752832	-0.0491885298414586	0.0383854912072304	-0.31640279147637	0.947847998157268	0.6853030722073	-0.040475400288185	-0.321935053104531	0.0656830387824272	-0.0417701455119558	-0.0605546121273858	0.0657961724667721	-0.0457635326647488	-0.0487524911393017	0.01946329360725	-0.317556655909291	0.948039530024812	0.6853030722073	-0.0205271607370651	-0.323151654975383
117090	7902888	19549920189	0	60.0343156148054	131036168829480417	0.0384584145557102	-0.0761331387008629	-0.128810706830922	1	0.121470763255168	-0.00729577684888602	0.0696353458310643	-0.00304949190844856	-0.121326792650675	0.992607933669785	-0.0698498140647762	0.990213932676813	0.120819580399192	0.997552857784597	0.0689650412732467	0.0114943032830563	0.0030721921626155	-0.121626440739173	0.0695343238354954	1	0.0354723458885588	-0.0432368845384323	-0.0609710634568305	0.0359964075769029	-0.0471675758747725	-0.0491614129460723	0.0508355369539285	-0.316525234897753	0.947220947749535	0.681950677209539	-0.0536166505438638	-0.32206413052235	0.0654245133050542	-0.0412324976421409	-0.0605769531878933	0.0657175177819183	-0.045223958093764	-0.0487772755719724	0.0337587714290224	-0.317743125358654	0.947575670666421	0.681950677209539	-0.0356114035252248	-0.323348309544518
117091	7921690	19550086731	0	60.0388571483464	131036168829646960	0.0378866944482377	-0.0746692927705438	-0.128580546477168	1	0.138468018488376	-0.00703236914719811	0.0527761228358276	-0.00335939641051276	-0.138145903086193	0.990406191376173	-0.053068738294011	0.989040765880545	0.13777544208714	0.998585210921751	0.052096764649306	0.0106538087760208	0.00339192500642178	-0.138589122836398	0.0526253969910978	1	0.0351769328159513	-0.0432537381582056	-0.0603223283085251	0.0356489727993289	-0.0472010735942043	-0.0485176828294964	0.0467469850984839	-0.317844459278102	0.946989767151902	0.682500189089094	-0.0493237323189884	-0.323455183843471	0.0654335642448117	-0.0413886997877985	-0.0597845663040042	0.0656024936465908	-0.0454000961287678	-0.0479892213640343	0.023945306504854	-0.319079463715519	0.947425415603469	0.682500189089094	-0.0252687013417762	-0.324758019712483
117092	7907078	19550253281	0	60.0307117121119	131036168829813510	0.0377068672095795	-0.0744944574841836	-0.128091918032685	1	0.140051580891078	-0.00643412174694491	0.0550970395731267	-0.00255889246550283	-0.139699433082448	0.990190648544912	-0.0553386063245151	0.988696334519149	0.139345601862635	0.998464366274235	0.0544392000753358	0.0102607395321789	0.00258423645277684	-0.140157864726741	0.0550060540866984	1	0.0352885245806537	-0.043431430036376	-0.0600237471061335	0.0357909845339187	-0.0473190836895329	-0.04819923869253	0.0490228164391516	-0.313073989348438	0.948462672255386	0.680020782051125	-0.0516406526156326	-0.318428015657954	0.0651801576843146	-0.0413514905769188	-0.0593070155044224	0.0654353461011031	-0.0452979872727098	-0.047491346132692	0.0306374479761691	-0.314131655267128	0.948884950845276	0.672839358574263	-0.0322766295759833	-0.31954187091532
117093	7864121	19550419730	0	60.0401548555674	131036168829979959	0.0384331748313684	-0.0750624767111407	-0.126731293019279	1	0.133099549922208	-0.00753845457162771	0.068511376780019	-0.0029593725547609	-0.132859489394311	0.99113046476837	-0.0687558778239623	0.988816311918324	0.132343985692214	0.997629125165629	0.0677543899841758	0.0120611466757402	0.00298584683389891	-0.133253491877926	0.0684137683623686	1	0.0354357483128699	-0.0431993543686567	-0.0585858880208912	0.0359084836436917	-0.0471633117483877	-0.0467852639212718	0.0468153595305349	-0.318901204503674	0.946631049500349	0.68744208853802	-0.0494144460660463	-0.324569934549253	0.065766085844877	-0.041079487852033	-0.0581366795761225	0.0660037774603574	-0.0451024395583881	-0.0463464564118111	0.0294414140381615	-0.32011829606823	0.946919996442047	0.68744208853802	-0.0310817520631796	-0.325854351525861
117094	7901894	19550586476	0	60.0331983586924	131036168830146704	0.0383110566142043	-0.073907879496378	-0.12704712952618	1	0.147250691692798	-0.00838693278049701	0.0514459169086329	-0.00457283975241638	-0.146867905928446	0.98914554406558	-0.0518531967017225	0.98785999033177	0.146437309090027	0.998644248533186	0.0506207241148211	0.0121328958488886	0.00462298718614088	-0.147401092306403	0.0511980313168297	1	0.035682768169104	-0.0432015098131333	-0.0585935672394526	0.0360825410926045	-0.0471287539775369	-0.04677676774287	0.0408951870514569	-0.315376578695841	0.948085015853606	0.677414350101724	-0.0431077926931244	-0.320853458189971	0.065718334345015	-0.0414405135008541	-0.0580237901580834	0.0659502474313998	-0.0454116683172701	-0.0462159052609302	0.0288497088330598	-0.316029417638342	0.948310656634954	0.668603377263853	-0.0304128328928528	-0.321541484131432
117095	7913384	19550753030	0	60.0304954917098	131036168830313262	0.0388596718871779	-0.0736425666034229	-0.125875357323548	1	0.153638553988307	-0.00958857884745611	0.0491675121830824	-0.0057780998893321	-0.153205946240504	0.988177388730495	-0.0496887826023405	0.98701716518388	0.152735524734339	0.998748035515047	0.0482188103226136	0.0133157007290482	0.0058471627719096	-0.153811709888545	0.0488142525183239	1	0.0363987516876566	-0.0434741901387758	-0.0573531173566757	0.0368726792803203	-0.0474814443814319	-0.0455668381826549	0.0469986797535974	-0.322268531837646	0.94548089218589	0.700382188842292	-0.0496678746285725	-0.328124895847546	0.0664423884902687	-0.0414406370073429	-0.0564561731467079	0.0666972340346587	-0.0455012332972006	-0.044679220590155	0.0309011349527257	-0.323113709662068	0.945855512479073	0.700382188842292	-0.0326584215704058	-0.329017842491731
117096	7906162	19550919595	0	60.0420294205944	131036168830479827	0.0392696161725256	-0.0735688191885236	-0.12492450008066	1	0.158554908361494	-0.00880327453184738	0.0490049387211203	-0.00488675453386582	-0.158041276365002	0.98742041430945	-0.0494759714693149	0.986261093049632	0.157610864421564	0.998763359298534	0.0480833786402948	0.0126388615484447	0.00494897063805248	-0.158706683472488	0.048714622500225	1	0.0367791458567753	-0.0436531946636218	-0.056282132753871	0.0364593750210572	-0.048183886919612	-0.0446797413262374	-0.0149660251944214	-0.35895332225571	0.933235517182811	0.713905913512616	0.0160353331494096	-0.367146237484878	0.066658802934449	-0.0418608795767236	-0.0556052049893959	0.0662678281776047	-0.0463944064259638	-0.0440058828951213	-0.0191701285479652	-0.359138682662424	0.933087301803509	0.703977493166353	0.0205419493094964	-0.367344840787292
117097	7896479	19551086191	0	60.0342074914286	131036168830646419	0.0400582042052597	-0.0734056097420477	-0.124101371386077	1	0.164463341054759	-0.0125664192382613	0.046602622123684	-0.00868214157936131	-0.163951356100135	0.986430217121578	-0.047405606090588	0.985425735121637	0.163367160320444	0.998837989329991	0.0453439454933984	0.016327819153573	0.00880134980025781	-0.164694888838971	0.0459821390980977	1	0.0375799593760289	-0.0437787878695846	-0.0552536690806911	0.0363158041239139	-0.0486794802242986	-0.0438695655005437	-0.0889449049724481	-0.383799000081115	0.919123023004091	0.724710976060298	0.0964710973033154	-0.393906865902554	0.0677214595660393	-0.0419017366906948	-0.0543372344011746	0.0662661007435649	-0.0467769907999419	-0.0429634123492822	-0.102731266154884	-0.384175688915622	0.917526744569564	0.724710976060298	0.111501031090089	-0.394314829934497
117098	7911451	19551253389	0	60.0111860850863	131036168830813621	0.0405993229902848	-0.0726542702979787	-0.122889410474857	1	0.177094039377145	-0.0136650262478109	0.0375406313796767	-0.0102750958179978	-0.176378647026443	0.984268761710465	-0.0385414358830785	0.983659155741762	0.175867060717673	0.999204173393007	0.0361280804710772	0.0169050783930112	0.0104389400377482	-0.177306198073623	0.0367117494215074	1	0.0381984514701169	-0.044000144001476	-0.0538420128533058	0.0365217479469059	-0.0490231974320583	-0.0425671400671051	-0.121335908853735	-0.391785444183041	0.912020703136138	0.741227097013288	0.132264038335172	-0.402571373566679	0.068075116902747	-0.0426626361766067	-0.0531288682446553	0.066110758093916	-0.0476479653689969	-0.041879966639891	-0.142834750743631	-0.392000660823365	0.908808954563087	0.741227097013288	0.155891734201183	-0.402805301957247
117099	7901243	19551419314	0	60.0368746484091	131036168830979543	0.0412226034960243	-0.0732251005701678	-0.121499531231697	1	0.177280795524147	-0.0154525362548835	0.0380990763599541	-0.0119995754146939	-0.176597412272578	0.984210020355664	-0.0392550678841321	0.983605312684317	0.176010307949847	0.999157169736213	0.0365231821972969	0.0187351895347712	0.0121914841878523	-0.177528452088997	0.0371148973763993	1	0.0390875201215791	-0.0443743274674666	-0.0521762089573898	0.0371965117078673	-0.049436750921164	-0.0409543302689636	-0.138220785762523	-0.394031919647221	0.908643968054769	0.737344093315093	0.150960353512613	-0.405014317574262	0.0692476942093115	-0.042933977812312	-0.051276299004002	0.0670218239881333	-0.047952616145505	-0.0400910957855049	-0.1635094920322	-0.394200618383376	0.904361939978423	0.715867155198547	0.17886863711492	-0.405197873194553
117100	7891299	19551585843	0	60.0364781641325	131036168831146072	0.0411828043014389	-0.0725834623515386	-0.120390719043397	1	0.187007864403654	-0.0140397357023357	0.0311077739083942	-0.0110553794707823	-0.186101303979177	0.98246836246365	-0.0322295784841457	0.982084231617277	0.185665872683801	0.999419347849286	0.029611934518919	0.0168552804353994	0.0112521820645266	-0.187192628819119	0.0301430005186317	1	0.0392284765909119	-0.0444299918982756	-0.0508377415723784	0.0373054295447037	-0.0495991500269201	-0.0396715192932499	-0.140530581484156	-0.402502709732867	0.90456770024439	0.728982410042853	0.154124535617969	-0.414249158767859	0.0695889931951166	-0.0432076724158777	-0.0499868137824239	0.0672875377881033	-0.0483320237028738	-0.0388650186531748	-0.169218915242582	-0.402423664610373	0.899677805042273	0.728982410042853	0.185916259132981	-0.414162811816486
117101	7910595	19551752529	0	60.0312883074659	131036168831312755	0.0416308175653907	-0.0724458357661667	-0.119181731037805	1	0.193528005696541	-0.0154030363940205	0.0420665966640781	-0.0112447709610944	-0.192580659939473	0.981216716400261	-0.0432760492045363	0.980453060003191	0.19193483450282	0.998999869214846	0.0403049196458115	0.0193591002132227	0.011459526264643	-0.193791359665517	0.0410853313045376	1	0.0395516539580538	-0.0450469119109783	-0.0496075156727661	0.0376013652464853	-0.0500518818421884	-0.0383683733586745	-0.143007524870136	-0.388949533394069	0.910091813117255	0.73215580792262	0.155860799330161	-0.399491066817869	0.0697408868075875	-0.0435834551473688	-0.0487298700253346	0.0675164958487774	-0.0485376857198045	-0.0375156966586745	-0.163571507199927	-0.389119094096815	0.906548781170445	0.73215580792262	0.178512521637914	-0.399675127196802
117102	7939071	19551919101	0	60.0304954917098	131036168831479329	0.0413345305064098	-0.0720857205836399	-0.118846846192103	1	0.202149062703937	-0.0183617635075465	0.0304329647137888	-0.0151678979614076	-0.201011130090373	0.979471521000597	-0.0320691369561471	0.979178047958643	0.200454286187124	0.999370554562381	0.0283703361928008	0.0212983261780651	0.0154845601324564	-0.202390010017985	0.0289655201706164	1	0.0392158990676713	-0.0448024333587558	-0.0488633901280784	0.0364483176679859	-0.0507010581052376	-0.0382451035699917	-0.205514237215044	-0.455606413915914	0.866133184851267	0.73435693845287	0.232969520637081	-0.473053320623528	0.0691890569069544	-0.0437011090604272	-0.0480117084843326	0.0662209632779988	-0.049507518617714	-0.0373944570385581	-0.220332604725739	-0.455341541899713	0.862622526668046	0.235814495089713	0.2500749948599	-0.472755794887513
117103	7937257	19552093305	0	59.7523266062172	131036168831653731	0.0406668378699282	-0.0724137290242941	-0.118189469850251	1	0.204315729165644	-0.0132983448647307	0.0233724679052508	-0.01082517541367	-0.203027507237928	0.979113194110883	-0.0245611178310174	0.978929133746633	0.20271779051913	0.999639718632745	0.02185365888862	0.0155836621185679	0.0110556516148674	-0.204448837423951	0.0223203384889602	1	0.0388488587451863	-0.0451005482450769	-0.0481172424864242	0.0358284892432574	-0.0511923884893305	-0.03767900014349	-0.225115856539672	-0.469915138732224	0.853523645556867	0.738290124768289	0.257876289843166	-0.489194638527651	0.0687652907837275	-0.04426556091056	-0.0475349401340178	0.0655229724539364	-0.050254102938796	-0.037100634396483	-0.241670590031617	-0.469406758971999	0.849265930404119	0.0917106440807161	0.277235951413007	-0.488618797131613
117104	7951169	19552252455	0	60.0247662185418	131036168831812788	0.0403444429954423	-0.0724985287303915	-0.117979088894627	1	0.204711972720547	-0.0173082807386919	0.0243693873166042	-0.0146996089560403	-0.203464945971204	0.978971877664254	-0.0259612185832239	0.97882525651136	0.203044656036901	0.999554869242411	0.0224306258585146	0.0196705464433951	0.0150142253440173	-0.204895601166807	0.0229118533299721	1	0.0384957155522917	-0.045315411849619	-0.0479261535856891	0.0353438535171278	-0.0513771963085859	-0.0375111719289878	-0.235655460184196	-0.467222433707275	0.85215591385968	0.722869258622103	0.269797659723787	-0.486146614301225	0.0681978805258916	-0.0444715492855759	-0.0472709808765402	0.0647518414514656	-0.0504264031538806	-0.0368827890172864	-0.257987047858367	-0.46647699880276	0.846074401412367	0.0651163574757842	0.295966628986474	-0.485303683128087
117105	7981636	19552418560	0	60.0409479264859	131036168831978890	0.0401172351714216	-0.0730857052667398	-0.116914424384599	1	0.199745877105037	-0.0157646356227477	0.0289174575966823	-0.0127789538961602	-0.198611459886789	0.97999499301729	-0.0302894311248755	0.979702147406155	0.198157141506178	0.999459478267854	0.0271512498682177	0.0185353967085243	0.0130390764888271	-0.19994095241765	0.0277066881363235	1	0.0379140163471237	-0.0456343580539285	-0.0471368600557313	0.0347936777196851	-0.0516648117339295	-0.0366947420587146	-0.23324222555129	-0.464941038787259	0.854065509590046	0.726574385676409	0.266595599625823	-0.483568012923463	0.0677111788629833	-0.0447245629855411	-0.0465787438169691	0.0642786756133877	-0.0506514861921754	-0.0361701174549473	-0.256982349002234	-0.46427851811192	0.847588066174302	0.0636641269684423	0.294383118522402	-0.48281983778576
117106	8001444	19552593155	0	59.7528621620976	131036168832153488	0.0400455380975237	-0.0731299728914115	-0.116642561175671	1	0.197647910816954	-0.0246653554490828	0.028286701801571	-0.0217133225688635	-0.196665040987823	0.980230275637454	-0.0305255964611581	0.980134719708975	0.195969689446354	0.999298113469505	0.02566696075245	0.027285299009195	0.022147624633769	-0.197955367545272	0.0261811927015565	1	0.0255213124971135	-0.0567885046214996	-0.0874247972149409	0.00487547352520337	-0.0527289287025189	-0.037412139599426	-0.211004680849037	-0.473947891286481	0.85489790092437	0.741633869122615	0.241982145719322	-0.493768819597345	0.0433358248964099	-0.0670921613266035	-0.127033366933116	0	0	0	0	0	0	0	0	0
117107	8052220	19552752406	0	60.0162644076545	131036168832312736	0.039849647290243	-0.0728506005560031	-0.116295687632434	1	0.1956718174674	-0.0183065095629654	0.0236185992519855	-0.0158839884263862	-0.194612049511393	0.980751675551281	-0.0252498638207722	0.980640683685585	0.194181085272743	0.999554972619667	0.0216794761385687	0.0204904130181493	0.0161943132416764	-0.1958619220609	0.0221038609348552	1	0.025116458856024	-0.0561330892601803	-0.0868972020346157	0.00456398545523068	-0.0518735878409468	-0.0367213414270578	-0.19958785195684	-0.481622606561216	0.853348905313902	0.745630517852721	0.229757655178148	-0.502505262604967	0.0429810365400824	-0.0667188794369433	-0.126680599643812	0	0	0	0	0	0	0	0	0
117108	8104230	19552918529	0	60.0550103895168	131036168832478865	0.0395083401257143	-0.073376278287592	-0.115404690531465	1	0.186797220869771	-0.0253805470277569	0.0258884873932169	-0.0228170007980165	-0.185999555631542	0.982284861829527	-0.0280959072867228	0.982271880263765	0.185344471826985	0.999344787582504	0.0233691794455294	0.0276383245462429	0.023224320434491	-0.187089072396637	0.0237864611160411	1	0.0248896576418179	-0.0563638913031026	-0.0861884099965234	0.00440770347692135	-0.0520315373469137	-0.0363418299643375	-0.201349642165859	-0.490286060885785	0.84798461076884	0.740280800185811	0.233127665546168	-0.512417939141297	0.0426590421187263	-0.0671331652956372	-0.125717140149325	0	0	0	0	0	0	0	0	0
117109	8156279	19553085067	0	60.0329100412846	131036168832645403	0.0394029319341753	-0.073195569252832	-0.115007362332874	1	0.185282634044602	-0.0258054652519441	0.0241568871713802	-0.0234214161488443	-0.184496654534752	0.982554029929686	-0.0263974675176762	0.982595091388079	0.183875120907388	0.999377111492071	0.0216303223632398	0.0278840129864129	0.0238327672643012	-0.185559700435352	0.022009909883943	1	0.0361182422694231	-0.044264885038533	-0.0455817430953731	0.032921825782476	-0.0505822833019458	-0.0353388091662219	-0.238798635366358	-0.488022134266043	0.839529396872784	0.724402793747973	0.277124338488481	-0.509822279135698	0.0657727833827399	-0.0434936631249896	-0.0449320085684718	0.062140534893024	-0.0497089853337971	-0.0347621245598087	-0.272151728891878	-0.48693158960062	0.829958470955129	0.0192865080780437	0.316861689803486	-0.508573281361117
117110	8189925	19553259310	0	59.7561828228462	131036168832819640	0.0391730389668371	-0.0727016894064091	-0.114083105692488	1	0.187138481707728	-0.0267588685191343	0.0312722426336908	-0.0236782494586499	-0.186412582996512	0.982186178584866	-0.0335773903995797	0.982055620712297	0.185578330311865	0.999155593166814	0.0285850787641713	0.029512606044163	0.0241030310301916	-0.187509451903115	0.0290991767190432	1	0.0362736287597302	-0.0442598822137625	-0.0446379448676131	0.0331036786420048	-0.0504888144758278	-0.0343318568919563	-0.236860121469312	-0.480983216858572	0.844128205877474	0.733849473688194	0.273562521861817	-0.501775827244212	0.0659704502658362	-0.043258650105239	-0.0437502355949723	0.0623858329874006	-0.0493882781174846	-0.0335116722485533	-0.268574990198613	-0.480179883329882	0.835041767988354	0.0233981321175127	0.311181385906296	-0.500859773256079
117111	8229237	19553422271	0	59.8894919095285	131036168832982601	0.0386922405196556	-0.0721559038540347	-0.11379234208435	1	0.188294856502251	-0.0249044985157602	0.0247650923175107	-0.0224280428759758	-0.187453030314534	0.982017486768261	-0.0269514721696148	0.982020938320599	0.186838151478279	0.999385111476374	0.022276402892487	0.0270769428393925	0.0228347711202744	-0.188568568641323	0.0226803546065744	1	0.0357498927424898	-0.0436791743262354	-0.0443582382758631	0.0325948941784944	-0.0499804390526664	-0.0340932156721822	-0.235565337203973	-0.486985236587395	0.841043608413914	0.749713920538109	0.273089327887706	-0.508634702750684	0.065559506908488	-0.0428663485763449	-0.0435923890546033	0.0619534901241894	-0.0490678524309478	-0.0334047498338269	-0.270095212913403	-0.485863905767125	0.831254979554395	0.0763953359948002	0.314163723901998	-0.5073513079959
117112	8275235	19553584810	0	60.0344958212989	131036168833145140	0.0385828965798138	-0.0724341029982805	-0.113060313019096	1	0.18720942073216	-0.0267851274764696	0.0243615581998129	-0.0243496562120498	-0.186402321725704	0.982171710393667	-0.0267138290100178	0.982233501602246	0.185751768954738	0.999346519272459	0.0217145754151052	0.0288965678336234	0.0247865715847315	-0.187499007569507	0.0221037450473749	1	0.035597525420167	-0.0439664152892369	-0.0436932159777981	0.0324611615909394	-0.0502034905468697	-0.0333849849140575	-0.234264846532683	-0.482106350597102	0.844211731968327	0.72745446845201	0.270684652828106	-0.503057326959614	0.0654361258579277	-0.043074148597045	-0.0427322285440226	0.0618148867158271	-0.0492132955632479	-0.0325122724969997	-0.271470621788696	-0.480892743836884	0.833694110828841	0.041789750812505	0.314795976824842	-0.501672636431215
117113	8326515	19553752228	0	60.2800732764571	131036168833312561	0.0382127110090782	-0.072027863463381	-0.113017847133279	1	0.191886021596638	-0.0242329381922522	0.0282626992575894	-0.0213759382963801	-0.191007834292139	0.981355733921689	-0.0304006621341217	0.981250297819262	0.190325123857615	0.999309195896724	0.0257654859965051	0.0267819104547747	0.021778604700197	-0.192188782231628	0.0262517799679966	1	0.0352680412186811	-0.0440103648867003	-0.0436476162176952	0.0319554937797874	-0.0502459142441965	-0.0333948286153586	-0.248270874715467	-0.48130963389627	0.840656058734281	0.740034828180848	0.287166816646315	-0.502148177297193	0.0649504010361881	-0.043141186377814	-0.0429516702070069	0.0611334146956258	-0.0492718265046942	-0.0327980567166948	-0.287108423974099	-0.479989100597269	0.828962735103897	0.0403022962053608	0.333416418862759	-0.500642288197137
117114	8365770	19553923483	0	59.8434017862059	131036168833483813	0.0384199783107498	-0.0723155266502599	-0.112705968956421	1	0.195233331726101	-0.0316489008429208	0.0277271740174154	-0.0287412763232103	-0.194375365973592	0.980506071443693	-0.030622422776314	0.980622113337255	0.193500744332638	0.999117713914943	0.0244640130928803	0.0341365757622206	0.0293043047591794	-0.195620630767391	0.0249422681708175	1	0.0238585877539036	-0.0559067977774017	-0.0836211335141439	0.00286461830175035	-0.0517524058526897	-0.0338313196306303	-0.208508660050395	-0.473131598587157	0.855961815212776	0.74044620724368	0.238942110226719	-0.492842027719153	0.0420532364323842	-0.0662919967862115	-0.12299025422077	0	0	0	0	0	0	0	0	0
117115	8394387	19554102499	0	59.3845739067745	131036168833662835	0.03852116221886	-0.0719659617465255	-0.113035763707237	1	0.202620065501201	-0.0230598386011721	0.0349010113297921	-0.0193724505618361	-0.201578612459402	0.979280741747826	-0.0369804271755246	0.978938801865288	0.200776667490202	0.999128198063264	0.0323246840896751	0.0264189067403965	0.0197797457409643	-0.202969351107682	0.0330081344507979	1	0.0352545573548446	-0.0448661776499102	-0.0436118639527165	0.0331383131135466	-0.051202661440835	-0.0331064140036144	-0.153179329115042	-0.494627228076722	0.855499852938038	0.851504324179943	0.177174956385143	-0.517405864656245	0.0650079448114176	-0.043868186245682	-0.0430669978204167	0.0623930956623244	-0.0501610421981661	-0.032635673461124	-0.190926391679011	-0.494296798065761	0.84806708955269	0.851504324179943	0.221439350698472	-0.517025710141681
117116	8367770	19554272594	0	59.5436928641052	131036168833832930	0.0382596867058039	-0.0723705941766646	-0.112940471384913	1	0.207132354092787	-0.0285236806821338	0.0235802815514862	-0.0258805497094552	-0.205942382828869	0.978221821521839	-0.0263498752750819	0.978350132415775	0.205272264261451	0.999317707848572	0.0204634639492729	0.0307467953366324	0.0264505587974858	-0.207426635982845	0.0209132496197581	1	0.0353460969831022	-0.0454268964304497	-0.0428876792099774	0.0348478948471429	-0.0515243366405016	-0.0320387177577738	-0.025475434708353	-0.48259677199279	0.875472077160979	0.800985399244425	0.0290908739706425	-0.503617182986774	0.0653329561741083	-0.044509400371689	-0.0416256882142789	0.0644856657973721	-0.0506274922390994	-0.0308043643156324	-0.0511252299093396	-0.482916584102325	0.874172628069342	0.800985399244425	0.0584175918173988	-0.503982367640051
117117	8431832	19554422921	0	59.8617791519382	131036168833983254	0.038161728587385	-0.072659284462857	-0.112683318031988	1	0.213528201839495	-0.0193284213285577	0.0292004465073889	-0.0160725315849777	-0.212146946957559	0.977105596455694	-0.031028658447809	0.976866990508338	0.211584747111204	0.999389261540957	0.026917573289022	0.0222833607171589	0.0164476411527439	-0.213771392399184	0.0275480326493772	1	0.0350464053337938	-0.0460624910893901	-0.0422378575899897	0.0360657086245303	-0.0522399984937152	-0.0314729356391748	0.0950993695191667	-0.496365119999816	0.862889203527675	0.812186271258271	-0.109767412616521	-0.519406638599404	0.0653610940987322	-0.044785494546146	-0.0411962812039092	0.0659861611805833	-0.0510632438252814	-0.0304515543515643	0.0658288037889124	-0.497597107323587	0.864906750681783	0.812186271258271	-0.0759644103626668	-0.520826369403439
117118	8476300	19554584288	0	60.0326938050462	131036168834144621	0.0385585632466365	-0.0728509091308466	-0.113466642774687	1	0.213624198302234	-0.0261983805473488	0.0266501259929843	-0.0231580862686551	-0.212301335998344	0.976929805960332	-0.029229069502621	0.976917915636085	0.211605878002618	0.99930444036659	0.0236543620198575	0.02882891987309	0.0237005257533766	-0.21392938024274	0.0242085241352817	1	0.0349391645073704	-0.0463035180731083	-0.0429722813713025	0.0374723712040227	-0.0525058789886817	-0.0324780325640792	0.2155088169857	-0.50578031001046	0.8353096598311	0.811974615759609	-0.25249258011746	-0.530286262747183	0.0651895793159641	-0.0449351883479876	-0.0415430322745841	0.0672739948600554	-0.0513189607715976	-0.0310476684655917	0.181369084821251	-0.508052617998775	0.842014128394348	0.73644533394996	-0.212157594713511	-0.532922367181482
117119	8481026	19554772779	0	59.2518154756262	131036168834333115	0.0385583869425081	-0.0724495239912728	-0.112814596319883	1	0.222251557435421	-0.0133243481273111	0.0328185524569699	-0.00958053242672176	-0.220597838244396	0.975317798033195	-0.0340166473992768	0.974869933638109	0.22016239503635	0.999375345452415	0.0310677686731438	0.0168437718916583	0.00982266940959934	-0.22242736612045	0.0318578473207525	1	0.0354576540025066	-0.0467400468994614	-0.0421139578180944	0.0388278145731062	-0.0528324543386454	-0.031792687759384	0.281938503214329	-0.501142680806231	0.818148332443212	0.752809476043404	-0.331861065022267	-0.524918733078818	0.0656633951088069	-0.045242383024734	-0.0411254901643907	0.0685918135818275	-0.0515599782585184	-0.0307929030871415	0.247832195812608	-0.504187739143085	0.827268956516855	0.741662341312641	-0.291070277252961	-0.528441148172335
117120	8528909	19554942959	0	59.3948025984038	131036168834503292	0.0388727199943383	-0.0729283055321962	-0.113259478927057	1	0.215805280730118	-0.0189010861429615	0.0257081988087012	-0.0159885262996774	-0.21433964506109	0.976628324175503	-0.0275361759285342	0.976477095141184	0.213855656179276	0.999492934463269	0.0234733725681291	0.0215145238915591	0.016369685117791	-0.216015712343763	0.0240342070150865	1	0.0362301363633185	-0.0466139857254449	-0.0429590443154649	0.0392890845269056	-0.0526358941805089	-0.0324941374487318	0.256877564684359	-0.493525590992322	0.830931048762479	0.756243178835273	-0.299824768320918	-0.516138768029154	0.0659966041265621	-0.0453428572663647	-0.0415240497206693	0.0687707633863183	-0.0515480174378354	-0.0310813475967982	0.235439332056957	-0.495218482149764	0.836257720955603	0.756243178835273	-0.274435434192358	-0.518086298509718
117121	8570479	19555102854	0	59.5031605103705	131036168834663187	0.039098991896865	-0.0731440033037726	-0.112201893962684	1	0.217486530021089	-0.011047003261076	0.0292926358174536	-0.00778574365086935	-0.215901838637147	0.976384032166085	-0.0302539554752793	0.976017499315499	0.215579542647301	0.999511921076434	0.0278610319805029	0.0141309066615922	0.0079738897608399	-0.217615357876134	0.0285378778051034	1	0.0363040170150835	-0.0468554346088983	-0.0414501422319674	0.0395817526518821	-0.0529017647140109	-0.0310685942827981	0.274410407578799	-0.496768459238638	0.823358989820423	0.777590531819513	-0.321704000316998	-0.51987131594466	0.0665449049813786	-0.0454126924628281	-0.04051572835488	0.0694629581932077	-0.0516649150920057	-0.0301405330483746	0.246887537586195	-0.499096121084422	0.830632051935819	0.777590531819513	-0.288912219128954	-0.522555380211598
117122	8612609	19555250633	0	60.0303873820928	131036168834810963	0.0394365593404607	-0.0729199837947859	-0.112210855358557	1	0.215638443133961	-0.0117798351856083	0.0257961940298417	-0.00891680327931961	-0.214093700411687	0.976772429004478	-0.0268583905235067	0.976510125902021	0.213791021488989	0.999599478530159	0.0243282028692944	0.0144575609072117	0.00912859058121987	-0.215763922690801	0.0249082633846948	1	0.0368959742628889	-0.0463281007696205	-0.0414860193136004	0.0402880780968966	-0.0525935956031214	-0.0312770021945247	0.283903052648955	-0.514749065197085	0.808969997327053	0.770269408838895	-0.337515426110853	-0.540714933875344	0.067104307695116	-0.0448441042453532	-0.0403855683756378	0.0700357389503629	-0.0513348466996178	-0.0301617250088716	0.248407134557588	-0.517631015402224	0.81875028390502	0.770269408838895	-0.294571231144053	-0.54407983787915
117123	8650807	19555433826	0	59.4672448468659	131036168834994162	0.039863892900714	-0.0730348436437308	-0.111743267486731	1	0.21534259150415	-0.00948800460403236	0.027755115992049	-0.00643680481132865	-0.213782537749059	0.976860068841691	-0.0285547104815088	0.976521243520062	0.213520231976617	0.999571506223111	0.0265195683902182	0.0123901751100812	0.006589184940621	-0.215445384991768	0.0271505120275349	1	0.0521165469595316	-0.0557637963392444	-0.0809634538714954	0.0705199512880173	-0.0514098211189229	-0.0297901804005746	0.238889173584998	-0.529016893492378	0.814292999566833	0.76874847765334	-0.285363222559131	-0.557441657856619	0.0677130222392573	-0.0447699885189763	-0.0399530428103445	0.0705199512880173	-0.0514098211189229	-0.0297901804005746	0.238889173584998	-0.529016893492378	0.814292999566833	0.76874847765334	-0.285363222559131	-0.557441657856619
117124	8620585	19555584610	0	60.2000930693439	131036168835144943	0.0401112986238956	-0.0727941431933486	-0.111321529296774	1	0.216122129100946	-0.00729231894076197	0.0225987000168249	-0.00480256545812901	-0.214505445924537	0.976710985416738	-0.0232059866368879	0.976483123515348	0.214341297173264	0.999719169341685	0.0216361539656275	0.00966743463110521	0.00491703976452581	-0.216185461401565	0.0221535977270555	1	0.0377353873720898	-0.0464774991747184	-0.0406706272533145	0.0410739588533994	-0.0524317969233419	-0.0302678590677856	0.279552446282525	-0.491088447453122	0.825034888083855	0.767168936871579	-0.326695757799854	-0.513338808745398	0.0682774409445394	-0.0451838507193464	-0.0398671740598679	0.0710075732987192	-0.051381833625771	-0.0294086184607266	0.231949868932985	-0.494592585865111	0.837602192158804	0.767168936871579	-0.270151528277005	-0.517366005479932
117125	8560161	19555760271	0	60.3219260549702	131036168835320607	0.0404207543199576	-0.0730534999328255	-0.111325771170039	1	0.214170698176718	-0.00596439304016131	0.0257810996126815	-0.00316812704582273	-0.212588853341567	0.977136603759136	-0.026217687922175	0.976823276990624	0.212435680546639	0.999651237087734	0.0249452393096535	0.00866828845546542	0.00324224466911874	-0.214223614061039	0.0255315566187526	1	0.038487723460119	-0.0464946359037393	-0.0407526083426763	0.041707721945801	-0.052427929343281	-0.0302877547027888	0.269668274488494	-0.487687858076085	0.830324981449769	0.778331007108427	-0.314027812831509	-0.50943934095064	0.0685880894254113	-0.0450797979452433	-0.0398640516597446	0.0714556140118372	-0.0512136199547944	-0.0294044374077089	0.242669447873482	-0.489821294281589	0.83736887853388	0.778331007108427	-0.282072868758781	-0.511884761737776
117126	8595401	19555933062	0	60.22398504518	131036168835493392	0.0406065842211066	-0.0731430478769518	-0.110912074351516	1	0.215178013558397	-0.00362646295209887	0.0219787926950335	-0.00124277493779082	-0.213543324241178	0.976932804333277	-0.0221964151946874	0.976698761150959	0.213463929315205	0.999752856791597	0.0214191185208164	0.00595371302904071	0.00127211847313359	-0.215200516851688	0.0219266028215415	1	0.0387986369266975	-0.046418935657369	-0.0401112910381537	0.0420048560895193	-0.0526539455885328	-0.0298185318417606	0.268922940001246	-0.510983239386513	0.816441413334203	0.782829805250282	-0.318192175829525	-0.536328247940808	0.0690773351732628	-0.0451670067243551	-0.0394071715856347	0.0719442384620243	-0.0515984986103834	-0.0291277368904367	0.243203096521669	-0.512936350688697	0.823254853605149	0.782829805250282	-0.28724649452895	-0.538601927537415
117127	8653976	19556085145	0	60.1603634648519	131036168835645481	0.0406697818659837	-0.0732339235151656	-0.111095248505184	1	0.214521253840453	-0.000602817153998245	0.0259205345645354	0.00217131472793665	-0.212863538851031	0.977079525535239	-0.0257837004095753	0.976745074554939	0.212847974211304	0.999665187042913	0.0256548857039471	0.00336758874803624	-0.00222224608840171	-0.214504733884499	0.0262596548055722	1	0.0392897533044522	-0.0465085690426597	-0.0404901987273617	0.0424929783480962	-0.0526654066415915	-0.0301509283260975	0.268636255260521	-0.505063080815123	0.82021085505932	0.762780798299451	-0.316510338314126	-0.529455051580758	0.0693139241294586	-0.0451275117271382	-0.0397283137571466	0.0721416121589871	-0.0514871791714854	-0.0293934789541625	0.239968560409458	-0.507301174830038	0.827683881703079	0.762780798299451	-0.28219081441965	-0.532050165498042
117128	8695745	19556261333	0	59.6286921340811	131036168835821666	0.0406917306343534	-0.0733693881490192	-0.110902751646977	1	0.214030033849544	0.00295844553840046	0.020443448040017	0.00511504020587861	-0.212354419272824	0.977179326929809	-0.0199708960379683	0.976975522913687	0.212414667428991	0.999787477254608	0.0206016563127847	-0.000756361049362088	-0.00523444709525096	-0.213983702138945	0.0210840527776112	1	0.0395810853677442	-0.0465322392938347	-0.040154205475439	0.0425801755449209	-0.0527546400507402	-0.0297937343853282	0.25251906617019	-0.509305597046646	0.82270403550578	0.748985983537245	-0.297809643002287	-0.534377701709558	0.0699195804007525	-0.0453266311426377	-0.0396841892391985	0.0725185793581805	-0.0517433305509763	-0.0293245959497728	0.222043618178457	-0.511385766631396	0.830169397962271	0.748985983537245	-0.261350228623946	-0.536796590969675
117129	8738771	19556416809	0	60.8261406422024	131036168835977142	0.0408962966651291	-0.0734584863013532	-0.110480954187826	1	0.214420019511414	0.00295931742825388	0.0195487308243158	0.00502423542856663	-0.212738045903333	0.977096351893502	-0.0190819673569415	0.976910374502826	0.212795673617998	0.999805298835802	0.0197140562538556	-0.00084876726660447	-0.00514196080958752	-0.214376299218476	0.020177266362594	1	0.0398916849916396	-0.0468045077068363	-0.0398500657462114	0.0428196859565288	-0.0528106993228892	-0.0293350620180093	0.246269256533932	-0.491008088118927	0.835621032937791	0.741481470120771	-0.286600269100298	-0.513246561760431	0.0701851258984606	-0.0456821498966637	-0.0393803395009597	0.0730066294153371	-0.0518388589356885	-0.0289216564235811	0.239081068375077	-0.491527622455013	0.837401241406027	0.741481470120771	-0.278104862498207	-0.513843036216477
117130	8769309	19556582824	0	60.9806295030384	131036168836143154	0.0410323085635686	-0.0736538300393345	-0.110349292178425	1	0.212633085586521	0.00279586223866364	0.0217424377098922	0.00507741097513995	-0.210987181591494	0.977475641180826	-0.0212811184060012	0.977244066608519	0.211047739333626	0.999760638301578	0.0218733509669222	-0.000471826555591423	-0.0051943650520615	-0.212584765863404	0.0223789532962282	1	0.0398715932062586	-0.0468991975665856	-0.0397549361005208	0.0427740992018405	-0.0528488222380649	-0.0292011267448324	0.244185982413862	-0.48659289937477	0.838809010604102	0.751542553978481	-0.283281328664802	-0.508185557429052	0.0703229277562572	-0.045774667821785	-0.0393625845588579	0.0730893706576975	-0.0518779184467543	-0.028857960554074	0.234628712121754	-0.487287269517872	0.841130480017164	0.751542553978481	-0.272029660259466	-0.508980544898504
117131	8800478	19556749501	0	60.7294702507581	131036168836309834	0.0411048397136199	-0.0736529227275846	-0.110387594957066	1	0.212271713778613	0.00390634308189079	0.0206838462393964	0.00606377185993918	-0.21062531546972	0.977548058743974	-0.0201143087534456	0.97734255875841	0.21070580775796	0.999779298272475	0.0209403754227161	-0.00168979967867037	-0.0062029626411703	-0.212214580892391	0.0214225521829246	1	0.0400320436673731	-0.04678614911716	-0.0397270222684421	0.0432059996134938	-0.0529436829554727	-0.0293860042358557	0.266524720623091	-0.505669686529375	0.820525893206343	0.802077683304095	-0.314070740242406	-0.530158032592019	0.0704816000403811	-0.0455607382990565	-0.0393214312562959	0.0731314550971179	-0.0519386504077922	-0.0289507752832377	0.225976520862841	-0.508449148211136	0.830911593192739	0.756294932486274	-0.265539777866594	-0.533382801516573
117132	8834040	19556915925	0	60.0495288513966	131036168836476255	0.0411837066431901	-0.0738875645417425	-0.110061296338766	1	0.207855454717874	0.00296595949194831	0.0172483029131476	0.004730584719142	-0.206325939119764	0.978471884325024	-0.0168163658532087	0.978328053451759	0.206376911665971	0.999847404061093	0.0174306246485989	-0.00115841126272201	-0.00483462829937889	-0.207818610421904	0.0178148633947888	1	0.0402101004364355	-0.0466266481333634	-0.0395098764561375	0.043479108796984	-0.0527271229369614	-0.0291672365517522	0.274096559862155	-0.501906296389548	0.820342090542878	0.770287674738295	-0.322462620667303	-0.525801379342838	0.0706430357065464	-0.0454148044408347	-0.0389956256955173	0.0733436898255795	-0.0517446180327744	-0.028608618079238	0.229887236032506	-0.504789729794815	0.832069220319447	0.770287674738295	-0.269559346172928	-0.529138366072592
117133	8910692	19557082572	0	60.6521562448067	131036168836642905	0.0414972753940588	-0.0739925362221961	-0.109646872162622	1	0.208217936519572	0.000112786421153785	0.0222753774165413	0.00242256843401746	-0.206698260152119	0.978401737739805	-0.022101235479255	0.978154553137154	0.206700763344853	0.99975280272299	0.0221246339436663	0.00219864057675378	-0.00247604168085916	-0.208199134005365	0.0226148945325555	1	0.0399420202356574	-0.0469146160623716	-0.0390566516401912	0.0423863078778215	-0.0526674913926056	-0.0282846017565311	0.207612682550744	-0.469868690188525	0.857974584719503	0.784296854302026	-0.237416292890542	-0.489142018970645	0.0707162225779067	-0.0458621275945916	-0.0387689684735652	0.0728181733776003	-0.0517749108617024	-0.0280046386350735	0.181734465894395	-0.471410198070536	0.862986100155256	0.784296854302026	-0.207555235464753	-0.490889115730254
117134	8997061	19557249307	0	60.0709918982253	131036168836809640	0.041689431779294	-0.073839277581595	-0.109270783975617	1	0.207154071008703	-0.00217550427891193	0.0216389530867557	7.33995720818429e-005	-0.205682846216473	0.978618700712792	-0.0217073404436109	0.978387781674776	0.205635940536609	0.999764365229811	0.0212583028908968	0.00439301432172681	-7.50032386370147e-005	-0.207161421504261	0.0217244725243367	1	0.0402547411467436	-0.0468760338762664	-0.0388704189231744	0.0413802174957212	-0.0520379190431271	-0.0275929320104585	0.101464972195232	-0.417216676142896	0.903125187648808	0.807587126174428	-0.111879585236704	-0.430380546689349	0.0711628226269111	-0.0459727445507698	-0.0385407153348435	0.0719053663971723	-0.0512338480559021	-0.027270426134582	0.0726159871361367	-0.41824430633108	0.905427312728017	0.807587126174428	-0.0800294971422427	-0.431511586854038
117135	8943435	19557415806	0	60.4034345392879	131036168836976139	0.0417189264225808	-0.0737659348961215	-0.109323101567414	1	0.207219525280586	-0.00343845931446591	0.0203068631984555	-0.0013172650585412	-0.205759906481221	0.978601617461163	-0.0205153886115866	0.978402067291967	0.205690334116412	0.999788669491149	0.0198054437881318	0.00551005929859416	0.00134606793965337	-0.207240166067638	0.0202398788035533	1	0.0400828066775629	-0.046877828603561	-0.0389651710838475	0.0405400707132656	-0.0519971423141886	-0.0276172790739604	0.0481145744422808	-0.409889754057241	0.910865180608597	0.804376773530889	-0.0527738895598606	-0.422333193095626	0.0708361141617511	-0.0461427588510084	-0.0386445218805358	0.0710568178773815	-0.0513142860472656	-0.0273106524473599	0.0310242451133487	-0.410330355368739	0.911409071535999	0.804376773530889	-0.0340267303422721	-0.422816289484141
117136	8909426	19557591940	0	60.2817084800691	131036168837152270	0.0422977908587698	-0.0741914684983752	-0.109121284263681	1	0.20167312670438	-0.0127048414357799	0.0180984027568667	-0.0107991337921823	-0.200407034337291	0.979653203586591	-0.0192512241736989	0.979570418538448	0.20017788462321	0.999756354857098	0.0166977756764457	0.014436592752674	0.0110229787054981	-0.201773366098562	0.0170443679898276	1	0.0404305818826438	-0.0468169122305053	-0.0388956482263358	0.040546873304647	-0.0518640544571301	-0.0275075025377578	0.0208595754955251	-0.402603114148293	0.915136935430017	0.795022827173041	-0.0227899926099402	-0.414358842813503	0.0714229156195058	-0.0460170364443574	-0.0381940744758466	0.0712722375263962	-0.0511027778780779	-0.0268203094799626	0.00135282749543325	-0.402961506658691	0.915215927532473	0.795022827173041	-0.0014781500949221	-0.414750402036333
117137	8852656	19557752229	0	59.9849797610678	131036168837312559	0.0417827535436253	-0.0744480489344907	-0.109105276850631	1	0.201786611552873	-0.00585428070408094	0.0247477187735486	-0.00332571998181569	-0.200470540899889	0.979694085833894	-0.0251660827286411	0.979405992471437	0.200326159527743	0.999677752011466	0.0239888337012343	0.00830228829641432	0.0033946384439512	-0.20183818814503	0.024488351603964	1	0.0401678960346069	-0.0472739872474237	-0.038962263295639	0.0404924802206301	-0.0521425050968978	-0.0274989564330459	0.0369977615051907	-0.389268764184777	0.920380896625773	0.829770401597966	-0.0401766840837548	-0.399837607942585	0.070892409268478	-0.0463931712395082	-0.0385082528847781	0.0710354913809164	-0.0513026910856535	-0.0270572205125679	0.0241975516185868	-0.389636321139535	0.920650865282011	0.829770401597966	-0.026277042625015	-0.400236672425329
117138	8803947	19557915374	0	60.4579934838375	131036168837475704	0.0417909911478709	-0.0742941860202149	-0.109163071402543	1	0.200561824326555	-0.00595477143033936	0.0239334911757341	-0.0035224120533608	-0.199270691362239	0.97993815324098	-0.0243660634698915	0.979670389894497	0.199128657191639	0.999696897846696	0.0231758220561766	0.00830624510310652	0.00359450937924918	-0.200613629749383	0.023652343031113	1	0.0400633686291136	-0.0468828286511464	-0.0389664965869833	0.0405076291783434	-0.0520216889192339	-0.0276297120683584	0.0471577760533193	-0.411792404389201	0.910056679468409	0.731777407694083	-0.0517721987042649	-0.424420103627705	0.0711409947014554	-0.0461486202469743	-0.0386435007220561	0.0712418869458872	-0.0513502340022768	-0.0273217060279423	0.0216020524699723	-0.412485825319439	0.910707853946383	0.731777407694083	-0.0237156211388661	-0.425181167207772
117139	8762901	19558089014	0	59.8012803454122	131036168837649347	0.0421018352887184	-0.0740050147350605	-0.109557594628248	1	0.207424059736869	-0.0120904684833651	0.0151602067226045	-0.0104365847018309	-0.206018234944412	0.978492495919182	-0.0163001821860648	0.978450820754758	0.205835602909317	0.999812673334592	0.0138013852467644	0.0135698196306284	0.0106655789450993	-0.20750415030495	0.0141044084711046	1	0.0254132086751267	-0.0587866558554457	-0.0805750842921414	0.00946611043337905	-0.05269469999298	-0.0284174224846348	0.0486520456768748	-0.365040972386886	0.929719348475814	0.685730459347066	-0.0522821309805133	-0.37367681210801	0.0418591643542313	-0.0694057004827367	-0.121135047682609	0	0	0	0	0	0	0	0	0
117140	8717285	19558248716	0	60.0279009683701	131036168837809052	0.0415908392939432	-0.0745842831470432	-0.109844715175649	1	0.201274685765759	-0.00462159687785816	0.0235478917383551	-0.00222831932772142	-0.199953435293927	0.979802867064151	-0.0238504841452621	0.97953720651963	0.199844978545261	0.99971305333031	0.0229234543181554	0.00695170792777843	0.00227424879110657	-0.201310396116704	0.0233980605510097	1	0.0398837913250021	-0.0473936582566338	-0.0396939015269634	0.0401492685371155	-0.0521870932981872	-0.0281972994810869	0.0321288337193141	-0.383014370790647	0.92318347570333	0.769765565649867	-0.0347881786894016	-0.393057313454997	0.0707035001581376	-0.0464618678842819	-0.0392523722049173	0.0707982402069495	-0.0512922032757274	-0.0277672128969538	0.020158512372966	-0.383333912716907	0.923389812451955	0.769765565649867	-0.0218275213288211	-0.3934032593134
117141	8657791	19558417821	0	59.9405389853266	131036168837978154	0.0422106749612022	-0.0748354386447699	-0.109937377560729	1	0.196353151296082	-0.0146706070468648	0.0229134250772108	-0.012332510941127	-0.195237259393602	0.980678500691415	-0.0241992562591231	0.980524108086485	0.194902204855944	0.999631084535886	0.0213280567722085	0.0168169207624101	0.0125748253830508	-0.19649935913315	0.0217482608129535	1	0.040235360360323	-0.0470233843718229	-0.0398062385836006	0.0402685093442541	-0.0519318487725952	-0.0283548377894176	0.0139234377638648	-0.39079101245364	0.92037412092382	0.725408688042076	-0.0151268657326945	-0.401490784423133	0.0711756712123084	-0.0461046610514431	-0.0390623509197247	0.0710652761779247	-0.0510374750956445	-0.0276209716959723	0.0041488428962393	-0.391021882172408	0.920372030629446	0.725408688042076	-0.00450775844635926	-0.401741612422574
117142	8604575	19558582519	0	60.0026161140626	131036168838142852	0.0423077543962428	-0.0748194684954648	-0.109959187230998	1	0.196455721185197	-0.0134234595215728	0.0231929105835864	-0.0110649433796378	-0.19532619524866	0.98067591205132	-0.0243554890535282	0.980497636328627	0.195015884755418	0.999642124553067	0.021727001718076	0.015606415840091	0.0112824978533565	-0.1965900408666	0.0221555318135037	1	0.0398850596578847	-0.0472690027337726	-0.0399243808078431	0.0402657898446717	-0.051922990403414	-0.0283726138076336	0.0409576255389611	-0.372140620640679	0.927272253105516	0.801298923439905	-0.0441413194103877	-0.381314222438917	0.0709451356050614	-0.0463983112461624	-0.0392445307905432	0.0712912582331514	-0.0510808843324706	-0.0277031396951117	0.0397311466100576	-0.372178531175541	0.927310399446198	0.801298923439905	-0.042819385306052	-0.381355066880609
117143	8615796	19558752648	0	59.8775145562238	131036168838312978	0.0422737471829875	-0.0746932128724539	-0.110512740778692	1	0.194061805201408	-0.0133804111457128	0.023251859938108	-0.0110460436212445	-0.192977910001298	0.981140923196994	-0.0243975782567474	0.980960693939027	0.192667784338402	0.999641307217506	0.0218092457043855	0.0155439282770569	0.0112578903776989	-0.194196203736721	0.0222288758065336	1	0.0401758346806849	-0.0466324381418876	-0.0404102359704962	0.0401452293118406	-0.0516739099866731	-0.0290161631616569	0.00915258645125059	-0.400170550463223	0.916394980727859	0.785731669139772	-0.00998726786142812	-0.411702939436926	0.0710201782443847	-0.0457594661175636	-0.0397188706430461	0.0710774823687634	-0.0508022003214293	-0.0283251202514282	0.017736267461211	-0.399943659506034	0.916368099639804	0.785731669139772	-0.0193525431666434	-0.411455374373403
117144	8571036	19558915401	0	60.0206230860924	131036168838475731	0.0410588334451563	-0.0755981073307567	-0.110633187015849	1	0.182661573848805	-0.00186554434017343	0.028005806649391	0.000695577487727695	-0.181649654869435	0.983363065738069	-0.0280165619345113	0.982973753175361	0.181597557323094	0.999607217075451	0.0276767674080618	0.00440546439229617	-0.000707345431158505	-0.182663756166301	0.0281487242469308	1	0.0398199312526399	-0.0467186796605883	-0.0408177226472237	0.039969474683733	-0.0516271208037899	-0.0293664495562695	0.0231571439337554	-0.391057942851796	0.920074688282072	0.768450717261274	-0.0251634528436103	-0.401780792897373	0.0705988201543326	-0.0457417624597625	-0.0405398892398435	0.0706967032191438	-0.0506713612162492	-0.0290970104497109	0.0206634427607229	-0.391133374894259	0.920102008027969	0.768450717261274	-0.0224539993948	-0.401862753064359
117145	8526252	19559092727	0	59.6331013804467	131036168838653057	0.0420065864819876	-0.0768635980514202	-0.11084778478931	1	0.166730180672467	-0.0150362269827462	0.0320857200383619	-0.0122951620295031	-0.166164615386605	0.98602137379678	-0.0331810373641276	0.985620642808038	0.165683334195418	0.999373727766599	0.0306801086062584	0.0176318798146866	0.012468821840094	-0.166938928176505	0.0311176572715556	1	0.0400348547069546	-0.0464833007903945	-0.0413007352379841	0.0401835523178766	-0.0512815997289604	-0.0298031531228456	0.0228468093625761	-0.382529525661555	0.923660752278182	0.730407549328816	-0.0247300230210869	-0.392532500029574	0.0709450428426019	-0.0455026157816643	-0.04073785758234	0.0709983846289163	-0.0503262496168409	-0.0292496152764878	0.0168563638114626	-0.382734469150858	0.9237046005747	0.730407549328816	-0.0182466267285464	-0.392754324149629
117146	8516202	19559249716	0	60.3217805059308	131036168838810046	0.0426299982065971	-0.077465506117355	-0.111123270659487	1	0.158252363544674	-0.0144417810100853	0.0459015198934732	-0.0107522793671349	-0.157862431917142	0.987402572954728	-0.0468326202824579	0.98645554284212	0.157201042215176	0.998844879931759	0.0445523802424084	0.017999756910738	0.0108890281319944	-0.158525565415829	0.0451334325133206	1	0.0399545028386534	-0.0461578328058876	-0.0416661765585121	0.0402356624631484	-0.0510934186501192	-0.0302290666660722	0.0336724112118406	-0.393862299773015	0.918552479470113	0.70970712958506	-0.0366417171749686	-0.404829774255512	0.0707148922454487	-0.0452654473747393	-0.0413245139703654	0.0709450714016803	-0.0502283930531921	-0.0298979577197375	0.0312434973727861	-0.393982350334742	0.918586823058457	0.70970712958506	-0.0339994618701846	-0.404960385559876
117147	8514838	19559414616	0	60.1544646342879	131036168838974949	0.0435270048212572	-0.0783455174041252	-0.111628845941955	1	0.145851933013019	-0.0271625091747462	0.045467026709433	-0.0237445586643011	-0.14588359861381	0.989016770125422	-0.0472616691561771	0.98835337850924	0.144651076103644	0.998600285681118	0.0433079074171812	0.0303627171500713	0.024003635600164	-0.1464060676001	0.0437902299237245	1	0.0408951241854759	-0.0459518608204301	-0.0427090215624296	0.041030001567817	-0.0507911430487817	-0.0312316124175793	0.0218729784502154	-0.386386202178019	0.922077694980289	0.753998243221942	-0.02371695712341	-0.396710273893974	0.0720680362332383	-0.0450625884574412	-0.0421406468555164	0.0719205188532906	-0.0499489348829535	-0.0306797630661877	0.00108235145243789	-0.387307037881476	0.921950154250657	0.753998243221942	-0.00117397990575196	-0.397708855122468
117148	8504056	19559592135	0	59.6387916942248	131036168839152465	0.0443966333374328	-0.0789302056635194	-0.11226246121858	1	0.133452233726817	-0.0328528295464188	0.0615491869536404	-0.0286296194081702	-0.133957543474548	0.990573430614211	-0.0635048265542712	0.989221491350476	0.131939296855226	0.997570790418833	0.0591288220464782	0.0368279853717341	0.0288940231941429	-0.134361449907746	0.0597020527944525	1	0.0583720669044503	-0.0589976658984255	-0.0833678329915414	0.0719740439754282	-0.0497371189102421	-0.0319594148364392	-0.0130624293047985	-0.423998977971559	0.905568462138413	0.76407129576929	0.0144235626637422	-0.437856306903044	0.0723155289959551	-0.0443793306725613	-0.0432034129323536	0.0719740439754282	-0.0497371189102421	-0.0319594148364392	-0.0130624293047985	-0.423998977971559	0.905568462138413	0.76407129576929	0.0144235626637422	-0.437856306903044
117149	8506185	19559748046	0	60.2761128175948	131036168839308382	0.0446731838815309	-0.0793129670840547	-0.112806195513261	1	0.129100644367207	-0.0354057715522995	0.0599645763390272	-0.0314151438559483	-0.1296978249368	0.991055781953354	-0.0620311306594032	0.989886789364564	0.127578536872907	0.997579684820028	0.0574684126123117	0.0391427386138857	0.0316880530165227	-0.130064224517813	0.05799044775591	1	0.0410712311432	-0.0448783365850638	-0.0441007731482605	0.0406853396003578	-0.0512500332686359	-0.0334010809113645	-0.0159361159288408	-0.503878690724074	0.863627411123162	0.817697447608497	0.0184504421289487	-0.528083322479453	0.0714939706701994	-0.0442098592326529	-0.0434053697399526	0.0709709486410333	-0.0505950440237278	-0.0327186554113653	-0.0247307556100966	-0.504352242890746	0.863143791507549	0.817697447608497	0.0286441167067095	-0.528631646118148
117150	8488958	19559922806	0	59.7339450089302	131036168839483136	0.0442850295229884	-0.0794386210721486	-0.1135382829331	1	0.128343304156693	-0.0333300719158001	0.0605417057755723	-0.0293339763338946	-0.128896420658767	0.991224107139148	-0.0624625943497794	0.989949164836044	0.126882131710943	0.997616129650848	0.0581924718651519	0.0370903502098063	0.0295850526514319	-0.129256036200499	0.0587157250094953	1	0.040393384345611	-0.0445774350985869	-0.0444993554129209	0.0395888402154566	-0.0519519643297788	-0.0344905252546064	-0.0467505095309003	-0.581306611125781	0.812340454317069	0.770360889986739	0.0574869788991166	-0.62033356690581	0.070095908454045	-0.0439036620390121	-0.0437978033819899	0.0690866980298198	-0.0512838662518458	-0.0338096063426586	-0.0605897757095057	-0.581956844025246	0.810959376770284	0.55489398959186	0.0745751432175433	-0.621132916785103
117151	8491328	19560080656	0	60.1382578548082	131036168839640989	0.0439866175687813	-0.0797042652120514	-0.113941087667462	1	0.128381611273102	-0.0319677849579932	0.0598119946152008	-0.0280229431881769	-0.128885362457352	0.991263475570098	-0.0616504995038191	0.989987951026197	0.126976662162313	0.997704330233162	0.0575536286187895	0.0356882230828132	0.0282623966791914	-0.129244884984348	0.0580703235984066	1	0.0280891463942194	-0.0584126605983784	-0.0843522194526242	0.0103891651166397	-0.0533205186451816	-0.0359146015335724	-0.0462034327972657	-0.637640450773381	0.768947266290263	0.78487547683808	0.0600144517899828	-0.691431347405721	0.0450026810074494	-0.071609774613261	-0.123358987488265	0	0	0	0	0	0	0	0	0
117152	8475285	19560250375	0	59.9572145317102	131036168839810714	0.0435323488984136	-0.0797662575902024	-0.114491010827044	1	0.127093822453087	-0.028390836068894	0.0608122458740818	-0.024435409346766	-0.127518481391071	0.991535146968463	-0.0624041418804087	0.990091589664014	0.125794940886964	0.997751789698333	0.0588020491165066	0.0321509746893331	0.0246390301515497	-0.127866630568331	0.0593208340490876	1	0.0285585211941331	-0.0583377202388623	-0.0846612792597944	0.0098312027895756	-0.0533249926410537	-0.0364634041592437	-0.124944105306253	-0.642722877118612	0.755841434282081	0.786542045198066	0.16382318203079	-0.698047201427248	0.0455012068921328	-0.071603218091716	-0.123696356249499	0	0	0	0	0	0	0	0	0
117153	8454170	19560414191	0	60.1850207909154	131036168839974524	0.0435574972067759	-0.0798140282730111	-0.114577691917377	1	0.127954915929348	-0.0281247463976473	0.0605250313637762	-0.0241617017316606	-0.128360880308289	0.991433152852935	-0.0621113892329334	0.989999504600395	0.126661581462285	0.997776722266553	0.0585189311031308	0.0318927453437567	0.0243656569189927	-0.128716009752002	0.0590413614563424	1	0.0281210914993329	-0.0581655710318728	-0.0844100437175354	0.00916487936874683	-0.0536282020862584	-0.03647253764775	-0.113737986191646	-0.670960794394555	0.732717737524142	0.816548841120927	0.153998513102032	-0.735503785895004	0.0454264227158055	-0.0712953953077838	-0.123476568804122	0	0	0	0	0	0	0	0	0
117154	8429805	19560593352	0	59.5964959644233	131036168840153685	0.043424411485902	-0.079886972614743	-0.115448183697813	1	0.129272198296209	-0.0279431989592924	0.0637643825942916	-0.0237288250908327	-0.129697514334356	0.991269639217957	-0.0653384207572122	0.989630050859115	0.127918932177917	0.997580991014144	0.0617326268036169	0.0319569891442105	0.0239332401151711	-0.130063911269544	0.0622987770074464	1	0.0279186571398332	-0.058328983178918	-0.0852544094561506	0	0	0	0	0	0	0	0	0	0.0452661770952703	-0.0713517214847521	-0.124336793689715	0	0	0	0	0	0	0	0	0
117155	8430512	19560753756	0	60.2036448490665	131036168840314089	0.0434322537586416	-0.0799684702233553	-0.115944612936516	1	0.130388838862564	-0.0281387886425599	0.062882179040348	-0.0239447664379946	-0.130799865585781	0.991119590827954	-0.0644856778997628	0.989541265780651	0.129033641594102	0.997631317424447	0.0608233382836615	0.0321290524913722	0.0241546122768282	-0.131175733801324	0.0613889635584478	1	0.0279424465810254	-0.0584302846088935	-0.0857271394885395	0	0	0	0	0	0	0	0	0	0.0452826624404036	-0.0714241630899172	-0.12482272103002	0	0	0	0	0	0	0	0	0
117156	8435145	19560913527	0	60.1029804466974	131036168840473860	0.043498518626423	-0.0802461998925137	-0.116421946501252	1	0.128974574296844	-0.0294928293125252	0.0674333388649915	-0.0250439472615036	-0.129493656344144	0.991263937441582	-0.0690841974561141	0.989428599724635	0.127508508378036	0.997296432545213	0.0652873572261268	0.0337251629947201	0.0252592874738758	-0.129858319510042	0.0658893932445318	1	0.0278631714175362	-0.0587362811925271	-0.0862637060339199	0	0	0	0	0	0	0	0	0	0.0453267241055968	-0.0717082047010544	-0.125310720479509	0	0	0	0	0	0	0	0	0
117157	8385130	19561092591	0	59.5956435584559	131036168840652920	0.0435013556576009	-0.0802690425071173	-0.116452050860162	1	0.129299164009521	-0.0294393696635327	0.0671964903113041	-0.0249948226770648	-0.129810722080762	0.991223705967635	-0.0688489933645274	0.989402717466968	0.12783614035816	0.997313929989967	0.0650495126949553	0.0336672830224759	0.025210784274763	-0.130178084211109	0.0656517582686111	1	0.0278733175211064	-0.0587651971767093	-0.086285377362387	0	0	0	0	0	0	0	0	0	0.0453308441182527	-0.071728408225645	-0.125338025091639	0	0	0	0	0	0	0	0	0
117158	8368460	19561264662	0	59.7897672204993	131036168840824995	0.0434581695620284	-0.0804424738287366	-0.117108720956422	1	0.131539985875297	-0.0322479421283213	0.068238063894082	-0.0276450498938893	-0.132134509239884	0.990846215456414	-0.0700936802072636	0.989041426689328	0.129938186409308	0.997157273057448	0.0658599101143725	0.0366038936229541	0.0278932083723751	-0.132522062995286	0.0664914750931559	1	0.0277283184013146	-0.0590215814990478	-0.0869346288735721	0	0	0	0	0	0	0	0	0	0.045306383371556	-0.0718791354120032	-0.125968932064221	0	0	0	0	0	0	0	0	0
117159	8389533	19561423042	0	59.7016351083823	131036168840983372	0.0434590324125993	-0.0804822139219288	-0.117148514683119	1	0.132248104989438	-0.0322500645425426	0.0683250970985761	-0.0276163147136702	-0.132836999840419	0.990753082576598	-0.0701896220102071	0.988942460750713	0.13063776745792	0.997151320574616	0.0659328506718897	0.0366347250375721	0.0278668482012945	-0.133230801202743	0.0665715395538192	1	0.0277277178156645	-0.0590840856653439	-0.0869589108462419	0	0	0	0	0	0	0	0	0	0.045306470833962	-0.071912276319018	-0.126002504787105	0	0	0	0	0	0	0	0	0
117160	8375218	19561592788	0	59.8808849436701	131036168841153121	0.0433971497961183	-0.0806683971192513	-0.117835422084619	1	0.134525634056727	-0.0352305515782985	0.0683913301439972	-0.0304987118637884	-0.13519014847108	0.990350166522436	-0.0704828816739939	0.988635511065724	0.132785502411761	0.997046634799787	0.0657529468250763	0.0396807008284794	0.030786157112141	-0.135605370225414	0.0664109792322603	1	0.0275818003632486	-0.0593389245551861	-0.0876387078586065	0	0	0	0	0	0	0	0	0	0.0452724983382793	-0.0720768033503062	-0.12666251585068	0	0	0	0	0	0	0	0	0
117161	8369523	19561767425	0	59.2849406172392	131036168841327758	0.043378860849999	-0.0807485001154428	-0.117902956013703	1	0.136163031075249	-0.0354654207652673	0.0678586383272695	-0.0307108215066062	-0.136810782047754	0.990121030661339	-0.0699926163492332	0.988450931726588	0.134409036993158	0.99707466074461	0.0651733494944147	0.0399318847126008	0.0310072986959989	-0.137241202885122	0.0658395354480872	1	0.0275705410154956	-0.0594600262549343	-0.087672450116132	0	0	0	0	0	0	0	0	0	0.0452603618339872	-0.0721426739293233	-0.126714863281801	0	0	0	0	0	0	0	0	0
117162	8366053	19561932660	0	59.4429600216372	131036168841492990	0.0433619094805702	-0.0810567995586397	-0.11857536188075	1	0.137432955032474	-0.0391754748737927	0.0707300292109785	-0.0341596486594308	-0.138233824856537	0.989810349546314	-0.0731169900333293	0.988080010805847	0.135468808271067	0.996738192391528	0.0677443865678126	0.0438597072108388	0.0344976152581086	-0.13867789632125	0.0684545133627178	1	0.0273832598025359	-0.0598508975750398	-0.0883767915582265	0	0	0	0	0	0	0	0	0	0.0452564360081499	-0.0724344568034683	-0.127368312162006	0	0	0	0	0	0	0	0	0
117163	8400989	19562079999	0	60.0309279340716	131036168841640442	0.0432290276905618	-0.0811026209988463	-0.118754266972925	1	0.14177721921867	-0.0404285996327865	0.0708286588289252	-0.0352388214932743	-0.142574490777162	0.989156580142597	-0.0733728239946784	0.987469233209699	0.139717365288981	0.996681821926542	0.0676537363630518	0.0452583450571007	0.0356100598922384	-0.143061993591772	0.0684053510676694	1	0.0272161819799668	-0.0600295060159403	-0.088479012196943	0	0	0	0	0	0	0	0	0	0.0451339385435802	-0.0724404370292653	-0.127505717339532	0	0	0	0	0	0	0	0	0
117164	8377862	19562263042	0	59.89135707826	131036168841823482	0.0435593966028525	-0.0810688045606304	-0.119190084118528	1	0.143845165405669	-0.0465706694995136	0.0678725884352235	-0.0414873611520909	-0.144764393008618	0.988596009187516	-0.0709041292398883	0.987379866157657	0.141610749462109	0.996619989424941	0.0642204828955167	0.0512281783328029	0.0419413303825275	-0.145274853093535	0.0649498287409478	1	0.0274422592266485	-0.0600083646275207	-0.0889540257906172	0	0	0	0	0	0	0	0	0	0.0455461083988444	-0.072390723289883	-0.127907531089859	0	0	0	0	0	0	0	0	0
117165	8375245	19562422723	0	59.917302139587	131036168841983159	0.043452408997632	-0.0812465791552831	-0.119473789442453	1	0.146175945549706	-0.047707054578606	0.0707041312151467	-0.0423243404558454	-0.147161659354855	0.988206504846484	-0.0738455883503765	0.986848196044713	0.1437966169438	0.996371155386468	0.0668885937901296	0.0526349383453103	0.0428032899104884	-0.147698072634579	0.0676765117659875	1	0.0272397967756595	-0.0603018463432181	-0.089210057553347	0	0	0	0	0	0	0	0	0	0.0454271657876118	-0.0725431321119917	-0.128168635340171	0	0	0	0	0	0	0	0	0
117166	8381808	19562581048	0	59.9692597574483	131036168842141487	0.0432070478082016	-0.0814854953599962	-0.119900496160327	1	0.145944893736512	-0.0495223401742355	0.0698304694056879	-0.0442028301827358	-0.146974484811351	0.988152119169045	-0.0731029069119768	0.986943091566248	0.143524558911273	0.996344355534197	0.0658926006778802	0.0543699399581271	0.0447030179017396	-0.147508840450632	0.0666654008173615	1	0.0269629947039381	-0.0605188165720553	-0.089666920796352	0	0	0	0	0	0	0	0	0	0.045206136260433	-0.0727849724022773	-0.128592707939981	0	0	0	0	0	0	0	0	0
117167	8381401	19562762115	0	59.8973120482245	131036168842322554	0.0432502641623606	-0.0814905855716826	-0.119579485893852	1	0.147965362681461	-0.0536233201479382	0.0704842859989139	-0.0481562398272476	-0.149118227524572	0.987646055419466	-0.0740928459350385	0.986602358603938	0.145347983055814	0.996087961350275	0.0661780946921005	0.0585596536531434	0.0487200163192387	-0.149676469972902	0.066976436516143	1	0.0268768240970995	-0.0605938776986463	-0.0893649950348299	0	0	0	0	0	0	0	0	0	0.0452829114160182	-0.072770021631	-0.128243786771515	0	0	0	0	0	0	0	0	0
117169	8228069	19563079164	0	55.1115402463045	131036168842639603	0.0429208323568893	-0.0816866317814483	-0.119942773121459	1	0.145828137122437	-0.0560125230783603	0.0751812516027493	-0.0502643090692586	-0.147199022734727	0.987828905701656	-0.0788790979091249	0.986574642957288	0.142998467777606	0.995616184654927	0.0707313337895006	0.0612004188999186	0.0508397715005852	-0.147735847393896	0.0715713911010488	1	0.0263712441919871	-0.0608000132974196	-0.0898216396564915	0	0	0	0	0	0	0	0	0	0.0449398726722472	-0.0729777836285367	-0.128622026548712	0	0	0	0	0	0	0	0	0
117170	8187793	19563273137	0	54.0512784478635	131036168842833579	0.0429701837909555	-0.0816230583391457	-0.120246858777717	1	0.146872150948433	-0.0632224339769571	0.077031949675272	-0.0572489240066535	-0.148530914316874	0.98724927358407	-0.081258769285879	0.98628339066455	0.143673538667995	0.995047523043108	0.0719975054528485	0.0685331021794749	0.0579234499590773	-0.149082542550958	0.0728695485570835	1	0.025339512009131	-0.059964263560692	-0.089702001749862	0.00593690916968662	-0.0572267751375482	-0.0430403220756828	-0.0395531204040046	-0.745944144777694	0.664832974165828	0.75339683568436	0.0594232766641185	-0.841951334626977	0.0440065446051106	-0.072157930656213	-0.128283482086586	0	0	0	0	0	0	0	0	0
117171	8214230	19563412094	0	54.9660145132265	131036168842972531	0.0423070034235082	-0.0823516345564677	-0.120027804988188	1	0.133043401820891	-0.0619842556370329	0.0917300320352112	-0.055588422132731	-0.135215951568315	0.989255565446194	-0.0953857398081149	0.986975091580195	0.129544313813937	0.993887059965091	0.0871597099681961	0.0677620615994527	0.0561331436808377	-0.135631412444592	0.0880814411055025	1	0.0208099261702108	-0.0684778744849381	-0.0934182731347289	0.00539353687173234	-0.0567109009277515	-0.0427379712690155	0.262528488603775	-0.0980407599033968	0.959930623570778	0.236455249742061	-0.26695898738994	-0.0981985043112763	0.039421611449262	-0.081151693724855	-0.132089506988966	0	0	0	0	0	0	0	0	0
117172	8233610	19563579063	0	55.1986655170625	131036168843139502	0.0447595362456769	-0.081532134718146	-0.120284735255349	1	0.147011980377054	-0.0899692372983062	0.0857877239500976	-0.0831280012704342	-0.149952680742245	0.985192330940003	-0.0918516054060284	0.985558662327067	0.14225823595285	0.992296839654908	0.0786658544115283	0.0957009161951247	0.0841780422925804	-0.15052041219594	0.0796496779796341	1	0.0226515869210166	-0.0678883787012836	-0.0940458258039756	0	0	0	0	0	0	0	0	0	0.0422118257940177	-0.0801165714487054	-0.132398997597098	0	0	0	0	0	0	0	0	0
117173	8191693	19563764317	0	54.5953745706756	131036168843324753	0.041255927789469	-0.0805675526303829	-0.12053091697989	1	0.154684984736456	-0.0560653638917872	0.075762569478331	-0.0499156136916968	-0.155958510649323	0.9865015836104	-0.0796733360286681	0.985206808682905	0.151722455987596	0.995570485217317	0.0710245526623722	0.0616029372941395	0.0505554998824943	-0.156597763826824	0.0719665083566871	1	0.020184280727496	-0.0669689460875099	-0.0934563401212211	0	0	0	0	0	0	0	0	0	0.038303387730304	-0.0790620273637842	-0.13254199107302	0	0	0	0	0	0	0	0	0
117174	8219160	19563912773	0	54.5621009464342	131036168843473213	0.0412474400647108	-0.0811658930913024	-0.119948289895783	1	0.150030522109726	-0.0645758161087417	0.0641014978902479	-0.0594486977602105	-0.15132624337732	0.986694593275915	-0.0686048314743171	0.986725032056453	0.147197446348678	0.995871090770786	0.0589413197892567	0.0690412296277006	0.0601776065587875	-0.151909829916976	0.0596633946260988	1	0.0201382319605078	-0.0671900265648048	-0.0930912231331175	0	0	0	0	0	0	0	0	0	0.0384065477040938	-0.079669301114465	-0.131987373874652	0	0	0	0	0	0	0	0	0
117175	8221358	19564080631	0	55.0179385988802	131036168843641070	0.0414576703949053	-0.0815179076092449	-0.120642397883531	1	0.146950232044312	-0.0636126531106785	0.0856651225218161	-0.0569866020700612	-0.148861052701824	0.987214725464026	-0.0898561493629983	0.985573272307822	0.143426627005258	0.994323086127524	0.0805339177052472	0.0695405528658022	0.0576606397868536	-0.149416392359917	0.0815316259232957	1	0.0200266699123454	-0.0678993355685064	-0.0938523637147926	0	0	0	0	0	0	0	0	0	0.0385913359086197	-0.0801299701538545	-0.132688465965385	0	0	0	0	0	0	0	0	0
117176	8062449	19564249714	0	54.7348071227499	131036168843810153	0.041739859988343	-0.0819777395451279	-0.120296291148206	1	0.142368714150321	-0.0621946340525259	0.0814291398905929	-0.0560945589094035	-0.144165517987138	0.987962400035679	-0.0854281620728052	0.986584671781445	0.139114034269588	0.994764006981365	0.0765962716416255	0.067657827226274	0.0567171352405429	-0.14466962921384	0.077482379414845	1	0.020409039488516	-0.0681472997719231	-0.0935354386108453	0	0	0	0	0	0	0	0	0	0.0388602567159926	-0.0806321128964681	-0.132343995241363	0	0	0	0	0	0	0	0	0
117177	8069165	19564411500	0	54.6313151068698	131036168843971942	0.0425483196387537	-0.08143109865402	-0.120067811338075	1	0.144843711975968	-0.0766971011220186	0.0775502902543363	-0.0706765741098335	-0.147017166406133	0.986605683469343	-0.0826654071951748	0.986540062447036	0.141085561416663	0.994068032040742	0.0715867164277747	0.0818785057615014	0.0715139274943559	-0.14755199078262	0.0724364566641104	1	0.0209076409524481	-0.0675721407862791	-0.0935633711425177	0	0	0	0	0	0	0	0	0	0.0398456403473669	-0.0800287907340965	-0.132149990659109	0	0	0	0	0	0	0	0	0
117179	7736756	19564755007	0	50.1783337983192	131036168844315446	0.0419909113618917	-0.0806903084776071	-0.120028760856297	1	0.148890770958311	-0.0713127781131387	0.0847467511486206	-0.0646132740169188	-0.151050809302847	0.986412073035286	-0.0895548882191172	0.985366827956605	0.145024606046008	0.993883819576954	0.0789675083290163	0.0771951152044658	0.0654098841673613	-0.151631192894101	0.079969306362507	1	0.0203771190293688	-0.0670976446266741	-0.0933682769236797	0	0	0	0	0	0	0	0	0	0.0392175253628928	-0.079268162354662	-0.132092584068925	0	0	0	0	0	0	0	0	0
117180	7718090	19564913161	0	54.525716236177	131036168844473603	0.0420021376686704	-0.0809373879354745	-0.119201271054246	1	0.142571296289079	-0.0741949195734658	0.0934345516404998	-0.0671268950452804	-0.14520768153281	0.987121425755437	-0.0981710923358208	0.98551350011792	0.138295255576311	0.992903024766856	0.0876234575281728	0.0804096579997505	0.0678981393738187	-0.145722875560949	0.0886782894655725	1	0.0187639456159578	-0.061278495637327	-0.0899021702967262	0.00395089541720555	-0.0562184246618005	-0.0422568572841999	0.359442214978929	-0.59512820667057	0.718765407985187	0.600418636591249	-0.463713843702411	-0.63742517357556	0.0379374995184342	-0.0734259890307657	-0.128273624839345	0	0	0	0	0	0	0	0	0
117181	7556026	19565084160	0	55.2174102703279	131036168844644599	0.0419948386344959	-0.0809385935905984	-0.119218876524249	1	0.142127719045392	-0.074476260143888	0.0943300637982161	-0.0673628369063068	-0.144811011953316	0.987163623226155	-0.0990636344375257	0.985492731813951	0.137805921040802	0.992798390679579	0.0885090185175042	0.0807310913162054	0.068133151840795	-0.145321968505407	0.0895716265530936	1	0.0187288482784258	-0.0612866799941144	-0.0899376058880013	0	0	0	0	0	0	0	0	0	0.0379268804401988	-0.0734353380792807	-0.128296479338943	0	0	0	0	0	0	0	0	0
117182	7537237	19565258851	0	54.1489757450493	131036168844819290	0.0420321639134685	-0.0808498261285562	-0.119131310955769	1	0.140697487349271	-0.0742819493857219	0.0953930931906049	-0.0671650711628585	-0.143424737727848	0.987379459895428	-0.100057572858617	0.985593573149187	0.136359050600467	0.992712111001639	0.089636226910308	0.0805481936231532	0.0679189359579909	-0.143921069513265	0.0906969301732302	1	0.0187472488594896	-0.0611795973896015	-0.0898784950434593	0	0	0	0	0	0	0	0	0	0.0379555832934861	-0.0733650631719442	-0.128220305065796	0	0	0	0	0	0	0	0	0
117184	7206641	19565597901	0	49.5334444863828	131036168845158338	0.0435298061916829	-0.0813204332829548	-0.118881228750269	1	0.12653788394855	-0.0899542392988236	0.0940647908487005	-0.0835259717849698	-0.130063244986155	0.987981257079833	-0.0992247393162189	0.987604084642491	0.12162492797571	0.991553257845994	0.0878733423806085	0.0953960824869423	0.0843415029419974	-0.130432766246813	0.0887425920638836	1	0.0198360345872391	-0.0611891918127435	-0.0902675263740298	0	0	0	0	0	0	0	0	0	0.0396242343489647	-0.0739466105560621	-0.128134511787858	0	0	0	0	0	0	0	0	0
117185	7207583	19565753558	0	50.2704297769853	131036168845313997	0.0430454633241269	-0.0805715362874066	-0.118998945520526	1	0.129666099392532	-0.082797632402393	0.0932652634409117	-0.0763213211463927	-0.132818411829949	0.988197513363315	-0.0981165148371088	0.987278515442378	0.12511707502221	0.992244025154442	0.0874093955182383	0.088382080312966	0.0770798457384394	-0.133212047014087	0.0883054518930954	1	0.0208286044283491	-0.0589681303365883	-0.0903011728361417	0.000507458446765516	-0.0546202387118605	-0.0437252200677931	0.0929557141821835	-0.686322794415043	0.721332279235587	0.680678809629932	-0.128160382608223	-0.756420923173583	0.0421133738918124	-0.0718881762958282	-0.12788604113984	0	0	0	0	0	0	0	0	0
117186	7047571	19565923084	0	49.7435471427058	131036168845483520	0.0424842797727105	-0.0812048505345206	-0.119284378379396	1	0.117872139910699	-0.0743954984092775	0.0876847410575336	-0.0689035951420278	-0.120594446809287	0.990307666321566	-0.0916636638626583	0.989233135984945	0.11408582469643	0.993403275263262	0.0829143055699864	0.0792158483390149	0.0694660152103877	-0.120888677712779	0.0836212945203764	1	0.0206192908090817	-0.0591402626710053	-0.0906693195902389	0	0	0	0	0	0	0	0	0	0.0415212128746394	-0.0726255051563895	-0.128268661045953	0	0	0	0	0	0	0	0	0
117187	7032347	19566113479	0	49.1920694513313	131036168845673919	0.0409450382043153	-0.0807786870010239	-0.1192248341428	1	0.120145224613168	-0.0569476223889734	0.0793175774652407	-0.0519650925778566	-0.121919801833807	0.991178687762292	-0.0824152587494766	0.989657606463947	0.1174118694737	0.995242359568076	0.075586929351956	0.061475701155097	0.0523796166068511	-0.122223885160942	0.0762288536029861	1	0.0197560970800668	-0.0586119606671529	-0.0901853060289432	0	0	0	0	0	0	0	0	0	0.0398790898333245	-0.0721743364687158	-0.12817351594447	0	0	0	0	0	0	0	0	0
117188	6894074	19566260215	0	49.7388461880894	131036168845820654	0.0415978254167048	-0.080333127570877	-0.118906486737007	1	0.11895352443927	-0.0667869146362814	0.0732380591630897	-0.0621731063484815	-0.120919580162232	0.990713359140963	-0.0769101116406434	0.990262600100507	0.116038000541233	0.995097653285548	0.0689814321072931	0.0708676403587896	0.0626737080515913	-0.121216207901726	0.0695473896030163	1	0.0202859234570494	-0.057998005152201	-0.0900747949123255	0	0	0	0	0	0	0	0	0	0.0406772653481407	-0.0717246033052573	-0.12786728352794	0	0	0	0	0	0	0	0	0
117189	6869483	19566423143	0	49.7106096857146	131036168845983579	0.0418875376482112	-0.079993101731995	-0.119239854570127	1	0.119770236618402	-0.0617742572998217	0.0754153141624441	-0.0570217266514582	-0.121619485328135	0.990937547718425	-0.0788079277090088	0.990003700460772	0.116970011559329	0.995257671771435	0.0714239025991821	0.0660362999993529	0.0574798223649139	-0.121921317059708	0.0720203062999343	1	0.0206601638939733	-0.0577306903366056	-0.0902949317331346	0	0	0	0	0	0	0	0	0	0.0409002932609017	-0.0713831503243692	-0.128192177468574	0	0	0	0	0	0	0	0	0
117190	7879376	19566593332	0	54.397345409544	131036168846153771	0.041239709389813	-0.0801313942103754	-0.118981218991828	1	0.110208711476654	-0.0571393035646544	0.0704735353610975	-0.0530686341956717	-0.11184478622392	0.992307645772787	-0.0733777161911042	0.991458279977041	0.107824810834731	0.9958912746034	0.0670911533623725	0.0608222517613649	0.0534291224863154	-0.112079291218942	0.067566158962001	1	0.0202529565221547	-0.0574889423964823	-0.0901560346192009	0	0	0	0	0	0	0	0	0	0.0402501560330368	-0.0716043428399592	-0.128012286430419	0	0	0	0	0	0	0	0	0
117191	7890796	19566743523	0	54.6340013614793	131036168846303963	0.0416778065537085	-0.0795368398236723	-0.119385118911481	1	0.115310200752881	-0.0578832745617155	0.0670632640781326	-0.0538197745656785	-0.116841772474084	0.991691197939567	-0.0701585682027591	0.991118703803145	0.112966766260317	0.996082931875373	0.0634957886531751	0.0615392366695671	0.0542175117001086	-0.117109273093657	0.0639773351427486	1	0.0207563349680607	-0.0569721942056086	-0.0904465724926612	0	0	0	0	0	0	0	0	0	0.0407217193818695	-0.0709566621316393	-0.128369352217278	0	0	0	0	0	0	0	0	0
117192	7886920	19566910092	0	54.7665520950397	131036168846470528	0.0416130786827067	-0.0794331637303898	-0.119021808411682	1	0.110683209684411	-0.0540796962709056	0.0662409029993077	-0.0502436342206968	-0.112110901237831	0.992424668699815	-0.0690131142064272	0.991694238822948	0.108534449613492	0.996349721376901	0.0630371518155312	0.0575634450251044	0.0505839637710706	-0.112347090502741	0.0634797032843646	1	0.0350757046169583	-0.0443958059519306	-0.0512255461920999	0.0354101276817685	-0.0467755968419552	-0.0390001873918919	0.032226523864978	-0.192226840634521	0.98082123391536	0.759784594891827	-0.0328448583938049	-0.193430803676133	0.0657348502010701	-0.04326763411066	-0.0496546409490168	0.0659497195733869	-0.0456799259771725	-0.037432338420295	0.0234974489592276	-0.192844830558885	0.980947878951335	0.759784594891827	-0.0239492401632976	-0.194060576701153
117193	7883905	19567077052	0	54.9994197561216	131036168846637495	0.0418021982501332	-0.0793803937610966	-0.119431157451388	1	0.105851236960142	-0.0557353715003237	0.0687597819052413	-0.0519252999167803	-0.107428813827187	0.992855887421853	-0.0714869571539458	0.992046434911585	0.103602538270471	0.99608904129371	0.065596653412335	0.0591920676753201	0.0522513251611251	-0.107636532848374	0.0660264486603346	1	0.034901629488281	-0.0448507177736739	-0.0518249637650502	0.0352773166021222	-0.0460868796785439	-0.0394328854582218	0.0329774863326511	-0.101249648400936	0.994314333645989	0.729207564466504	-0.0331539047413141	-0.10142344466765	0.0652516250645057	-0.0433016354747125	-0.0500851935466503	0.0655004042466542	-0.044570234666803	-0.0376925035639082	0.0232645786495554	-0.101970563381907	0.994515341050019	0.729207564466504	-0.0233886149512096	-0.102148110317435
117194	7905707	19567243476	0	60.7690321012412	131036168846803915	0.0419792326471793	-0.0790355067379757	-0.119229924946727	1	0.104537369495516	-0.0545516743824276	0.0649665285410416	-0.0509964465380438	-0.105991214249692	0.993058520401677	-0.0676174978730677	0.99243707754328	0.102452530953317	0.99640716397559	0.0619234173736441	0.0577776250714007	0.0513078417287518	-0.106190677575875	0.0623145249291317	1	0.0534412028169723	-0.0605888006311436	-0.0908399827666704	0.0655485297787183	-0.0443379899520797	-0.0376362687770861	0.0212393509417785	-0.0903357264672952	0.995684863044125	0.713017424514981	-0.0213281642669704	-0.090459044631214	0.065320353004524	-0.043214724007612	-0.0500433719433259	0.0655485297787183	-0.0443379899520797	-0.0376362687770861	0.0212393509417785	-0.0903357264672952	0.995684863044125	0.713017424514981	-0.0213281642669704	-0.090459044631214
117195	7882465	19567413126	0	60.2566451028219	131036168846973565	0.0403670225166085	-0.0779580255283133	-0.119685273359949	1	0.114383059571423	-0.0371799131227476	0.0611256406513002	-0.0335766537760999	-0.115170972270236	0.992778049448883	-0.0630635254285088	0.991602834691805	0.112901771428554	0.997444534839771	0.0588172200763201	0.0405577926022361	0.0338080201447773	-0.115427115546266	0.0592458838346151	1	0.0350323489864037	-0.0446699885072343	-0.0517824099640391	0.0352244351342517	-0.0454484890910189	-0.0393483163432008	0.0171966822330996	-0.0633938365970699	0.997840415899094	0.689865659619441	-0.0172321943959754	-0.0634363745345976	0.0656491694772176	-0.0432361667683176	-0.0505881943113433	0.0658250168994518	-0.0440242466599453	-0.0381544495910869	0.0161768907120739	-0.0634601800713717	0.99785325261393	0.689865659619441	-0.0162102730988674	-0.0635028518623239
117196	7890775	19567577207	0	60.4549963938595	131036168847137647	0.0392061355275196	-0.0769726693435679	-0.118970267536786	1	0.122186454806074	-0.0317847177284367	0.0507067918228322	-0.0285936815816368	-0.122614446657052	0.992042387624941	-0.0524893352466651	0.991263135570102	0.121005230238581	0.998212037123862	0.048611660439793	0.0347798132587727	0.0288150664179645	-0.122923781158134	0.0490008611918262	1	0.0348512757257864	-0.0446748858517703	-0.0508743499836609	0.0352963663664075	-0.0453132270311975	-0.0384392997810762	0.0372153146498818	-0.0536542376088214	0.997865844260703	0.681954291993337	-0.0372776309188858	-0.053680014114411	0.0658975566800661	-0.043173564250722	-0.0498107696766272	0.0662284305907643	-0.0438417268677326	-0.0373731621425212	0.0283008501345697	-0.0541612922923688	0.998131061684227	0.681954291993337	-0.0283462471130629	-0.0541878071755585
117197	7865341	19567744658	0	61.3053503018369	131036168847305097	0.0391876448500845	-0.0756170344821305	-0.119209578324704	1	0.132572002363852	-0.0234722370795789	0.0469595657140325	-0.0202852888537811	-0.132673417827574	0.990952204325753	-0.0483538475415419	0.990126477321026	0.131573038027497	0.998624259911629	0.045247354727165	0.0265002718126836	0.0204676431603152	-0.133065758371821	0.0456667886437405	1	0.0352702217427214	-0.0445668217074659	-0.050924778982931	0.0356398619331658	-0.0451034410533127	-0.0384819438845194	0.0308982487209555	-0.0447059351869411	0.99852224691543	0.652485859199374	-0.0309341053559724	-0.0447208402969918	0.0666289967933337	-0.0429927617673138	-0.0499967790020328	0.0670327365192087	-0.0435391629269811	-0.0375553787590351	0.0338374226543504	-0.0445510312844295	0.9984338908709	0.647840528079285	-0.0338775326511206	-0.0445657819023327
117198	7866690	19567909763	0	60.6226675428663	131036168847470202	0.0393211242855967	-0.0756971564547309	-0.119203559593243	1	0.126788527127693	-0.0274808515266573	0.0421948835404665	-0.0247249224965998	-0.126974494441215	0.99159777932836	-0.0438035523648487	0.991085968342826	0.125816740357485	0.998734162331377	0.0403246960975638	0.0300664576709998	0.0249292615241821	-0.127318185369603	0.0406649548509389	1	0.0351739733093199	-0.044232311116288	-0.0510945462633623	0.0357664884630007	-0.0447714056019898	-0.0386604299853254	0.0488281089168894	-0.0459840189541173	0.997748107380028	0.659880463108726	-0.0488993003780472	-0.0460002401585592	0.0663934545697259	-0.0428006184718918	-0.0500716735570642	0.0670124448915346	-0.0433584234174183	-0.03763963009574	0.051152852361786	-0.0458673784116531	0.997636992744804	0.659880463108726	-0.0512291504285392	-0.0458834764137438
117199	7857020	19568076365	0	60.4879441478519	131036168847636804	0.0395318032430146	-0.0760992694269708	-0.119660852142339	1	0.118478352768314	-0.0229240677150742	0.0505491678854105	-0.0198684999673772	-0.118719196394529	0.992729064305304	-0.0517611425661841	0.991715658407739	0.117562055907288	0.998461830431835	0.0490490089231426	0.0258489437766416	0.0200113489875429	-0.118999856416653	0.0494184730063533	1	0.0355085940561587	-0.0438292871807935	-0.0517412643354541	0.0360112100326981	-0.0444764677763988	-0.0393083321181579	0.0418343699836571	-0.0542453352485331	0.997650905423257	0.654697679571985	-0.0419083223893501	-0.05427197386353	0.0666235095612138	-0.0423570669431096	-0.0509428634902337	0.0671477956598943	-0.0430203226439169	-0.0385116440825458	0.0438118924267929	-0.0541329040359223	0.997572126105487	0.643116271045332	-0.0438903164762196	-0.0541593772114962
117200	7837470	19568263278	0	59.8821758308353	131036168847823718	0.0401932710141476	-0.078066891238246	-0.119779813785183	1	0.092635954630521	-0.0332459824487446	0.0539517817479874	-0.0306799084967981	-0.0933374789328182	0.995161724666445	-0.055376847501235	0.994259922266061	0.0915456811450525	0.997994062094286	0.0523003059451125	0.0356725387741687	0.0308193066102788	-0.0934735372366105	0.0525538105776961	1	0.0355813258902623	-0.0435097493363106	-0.0526619518579065	0.0360531165228542	-0.0441219185810545	-0.0402265133436347	0.0392702147866635	-0.051032194783165	0.997924629080885	0.667765367792869	-0.0393315903363321	-0.0510543711779044	0.0661012789282402	-0.0419610996556333	-0.0515823347911027	0.0666848475156055	-0.0425774280813976	-0.0391513417907251	0.04845420207173	-0.0504876936110245	0.997548586834462	0.664072727637759	-0.0485351285608298	-0.0505091671672712
117201	7858905	19568409502	0	60.0247662185418	131036168847969941	0.0418848072465654	-0.0781375663768615	-0.120236835714355	1	0.0869404005250736	-0.0414367804974305	0.0594159046315797	-0.0387683317944976	-0.0879846498903829	0.9953671271614	-0.0610885172832776	0.994461472783787	0.0855252723166137	0.99737917037905	0.0574898298168203	0.0439284641392184	0.0389290992392184	-0.0880985664175205	0.0577457406649445	1	0.0362309266917261	-0.0430501610961935	-0.0533084979451503	0.0366423184650484	-0.0436071889303782	-0.0408688003629546	0.0342941693302134	-0.0461960644960498	0.998343544865708	0.665105024877045	-0.0343375685194289	-0.046212511283672	0.0665858281408321	-0.0417668540221447	-0.0520234445512749	0.0671532935643458	-0.0423197445720196	-0.0395887232020458	0.0470015680123645	-0.0453772379110734	0.997863597333794	0.640577358769084	-0.0470674096570309	-0.0453928250225639
117202	7873060	19568575866	0	60.0321532212653	131036168848136305	0.0414948538315554	-0.0778069550922856	-0.119864769797851	1	0.0888286795786235	-0.0358262497228966	0.0583341810163668	-0.0331630397160801	-0.0896864506772036	0.995417778303017	-0.0598015126179448	0.994359210209729	0.0875987451947271	0.997659256402403	0.056622448163343	0.0383393593920667	0.0333033817436336	-0.0898071225231744	0.0568822267041031	1	0.0370818940611606	-0.0426917184242413	-0.0529659843106471	0.0372252824115752	-0.0433778910317657	-0.0405273064365072	0.0130922968028274	-0.0551652160485678	0.998391401556895	0.651757462746233	-0.0131126393966482	-0.0551932342421413	0.0683725017639037	-0.0411509770217766	-0.0519297591349678	0.068709759423123	-0.0418194639721825	-0.0394923404932868	0.0288138980122466	-0.0541992685611059	0.998114321392485	0.651757462746233	-0.028860318982559	-0.0542258393070384
117203	7861146	19568742510	0	60.0435435778026	131036168848302949	0.0395888079572908	-0.0780190748594446	-0.120288607156027	1	0.0803196035573107	-0.0155297360754164	0.0516129161960523	-0.0134343817089241	-0.0805948681313692	0.99665640248733	-0.0521556544818334	0.995445986472888	0.0797939579203239	0.998548599264788	0.0509092844764687	0.0175766794481619	0.0134786352729073	-0.080682375257046	0.0510976686687367	1	0.0361757373468436	-0.0425697916069336	-0.0535435874525125	0.0366247110902747	-0.0431636416674709	-0.04110601524927	0.0374000827347736	-0.0496312442048309	0.998067118689977	0.669377133122477	-0.0374549879173361	-0.0496516426036383	0.0666372243719384	-0.0410958547532893	-0.053005945017513	0.0671355783176706	-0.0417005981987189	-0.0405706754703748	0.0415820465372249	-0.049400037465281	0.997913107291514	0.653232593219817	-0.0416449136591524	-0.0494201519051134
117204	7863291	19568908913	0	60.0443006850454	131036168848469352	0.0416528964740593	-0.0786099496600719	-0.119680929597413	1	0.0715852921045539	-0.0411102597646935	0.0470171489647848	-0.0393668472819283	-0.0724433800112858	0.996595308050174	-0.0484167969507105	0.996335224326277	0.0705119460782385	0.998051133513767	0.0454761196590825	0.042730053038088	0.0394808110019812	-0.0725068944554694	0.0456117354285947	1	0.0368657448904655	-0.0422930627933123	-0.0532987742837335	0.0372923822883121	-0.042907991122007	-0.0408615007635808	0.0356509435698671	-0.0511765687588494	0.99805308928566	0.669617566461461	-0.0357053072334577	-0.0511989340515053	0.0672744996568459	-0.0410685224156964	-0.0520119969683047	0.067764274251457	-0.0416922818238713	-0.039577325881091	0.0409413124711001	-0.0509063433645864	0.997863895097117	0.666104726510361	-0.0410059554737122	-0.0509283559674525
117205	7905626	19569075750	0	60.1458898704698	131036168848636189	0.0425505789015004	-0.0772512524500815	-0.120192325693438	1	0.0806902351011849	-0.0348620843315785	0.0606605328916993	-0.0323508184085339	-0.0815933023535633	0.996140531029301	-0.061950461683869	0.994909534093961	0.0794805590449193	0.997554792903855	0.0591401046666087	0.0372408804215075	0.032464748811939	-0.081684108780323	0.0593728314569732	1	0.0369440101732901	-0.0421325608586049	-0.0534482722361424	0.0381225858310243	-0.0420824604009344	-0.0410469360586346	0.094852002080591	-0.000646771514642306	0.995491174942255	0.657927440950971	-0.0949948299740375	-0.000646771559556013	0.0672597923264639	-0.0408652086421286	-0.052389047095415	0.0686926509273893	-0.0408233648180254	-0.0400118436421248	0.115247363136651	0.000779903641244764	0.993336517520804	0.657927440950971	-0.115504053774548	0.000779903720151119
117206	7884026	19569242192	0	60.0606011465569	131036168848802628	0.0413395237005792	-0.077427314871713	-0.119964945959545	1	0.0750358205191655	-0.0232164517198505	0.056329099516517	-0.0210686139410361	-0.075572411993124	0.996917711775724	-0.0571117876653666	0.995601754853873	0.0742656679869944	0.998145458946876	0.0553710779868871	0.0252920245591452	0.0211306087437111	-0.0756445322259177	0.0555584538860869	1	0.0370098487262613	-0.0418859399105776	-0.0534237203645127	0.0380886305721897	-0.0418674862062852	-0.0410135445380063	0.086840110001062	-0.00270009161953389	0.99621860291818	0.673175361475418	-0.086949946329043	-0.00270009490037101	0.0672488280982902	-0.0406043800074366	-0.0527020342397949	0.0685975257764234	-0.040590441807913	-0.0403153147265585	0.108520066888295	-0.00131378632951876	0.994093390506164	0.673175361475418	-0.108734297520791	-0.00131378670739877
117207	7898883	19569408824	0	60.0901592749762	131036168848969266	0.0421063944187551	-0.0782171020458445	-0.119620532573567	1	0.0634598519063914	-0.0314718384567196	0.0483380296321823	-0.0299004552690023	-0.0641422751045122	0.997492722439178	-0.0492767907983898	0.996820090566499	0.0626219205359292	0.998337498375834	0.0472808162727081	0.0329661000008842	0.0299666392176003	-0.0641863394285441	0.0473961225908384	1	0.0377431127687658	-0.0415297207165345	-0.053478366822683	0.0387144035005099	-0.0414648738780351	-0.0410584907538927	0.078054884070109	0.00139938257603835	0.996948081296718	0.687137717743498	-0.0781344378975922	0.00139938303275108	0.0679506127946908	-0.0404702967904404	-0.0524721256970315	0.0691425735406817	-0.0404141755031625	-0.0400694614678777	0.0957781047018331	0.00236322084651848	0.9953999044841	0.679082896775806	-0.0959254170737938	0.00236322304610421
117208	7987647	19569575170	0	60.0453822999423	131036168849135609	0.0427727121505525	-0.0781533702264569	-0.119477808955228	1	0.0603292375908644	-0.032122380854407	0.0530009295568143	-0.0304845904631997	-0.0611047771077532	0.997665723556193	-0.0539032302981283	0.996777651778645	0.0594033221131344	0.998080723943569	0.0519665193106259	0.0336801033700968	0.0305464120895218	-0.0611428665802329	0.0520873577488321	1	0.0382957966450422	-0.0412974199944456	-0.0535568356250088	0.0392481781450624	-0.0412216012213244	-0.0411336257237804	0.0765520004217207	0.0017598778952261	0.997064037091513	0.679062199783007	-0.0766270856308228	0.0017598788037124	0.0691762466972378	-0.0400436368014474	-0.0527246513326099	0.0701267344532738	-0.0400005752676233	-0.0403010963369603	0.0763433530288326	0.00174763885880725	0.997080056067082	0.679062199783007	-0.076417823889162	0.00174763974835709
117209	7971754	19569741974	0	60.0381001783732	131036168849302410	0.0429474665352767	-0.0780845527536315	-0.119120127290061	1	0.0562798770539961	-0.0289236102389583	0.052209262966544	-0.027422837732856	-0.0569713896824697	0.997999122608996	-0.0529641752207102	0.997055036291961	0.0554621559987204	0.998219807514291	0.0513372706957107	0.0303595211366709	0.0274709050781103	-0.0570022538292564	0.051443475020446	1	0.0383754754680919	-0.0409488421651053	-0.0532502067371925	0.0394166077424102	-0.040881902336798	-0.0408359222073676	0.0836984293617746	0.00123631796004643	0.996490363445765	0.678096876735805	-0.083796526786397	0.00123631827500477	0.0685852507082109	-0.0397507187953999	-0.052338214271928	0.0698423860166803	-0.0396946837167275	-0.0399419861808449	0.101035216857735	0.00223887658364334	0.994880330686135	0.675376329659668	-0.101208162368011	0.002238878454016
117210	7968426	19569908473	0	60.7830682685031	131036168849468912	0.0434705511949528	-0.0781953871341048	-0.118989406301114	1	0.0525171419126328	-0.0305892428926677	0.0481832858853712	-0.029293994332071	-0.0532010817512411	0.998154049631904	-0.0489378208499103	0.997461433303299	0.0517279302020751	0.998372150846835	0.0473321663673493	0.0318231745814099	0.0293397479415254	-0.0532262100948826	0.047417058890024	1	0.0388010797268118	-0.0407724111413377	-0.053256248253534	0.0398282914932321	-0.0405922106831621	-0.0408414347042567	0.0823393161916422	0.0103578828628687	0.996550526201101	0.700257866465609	-0.0824370736968717	0.0103580680806675	0.0689214234206978	-0.0399139157972284	-0.0523256191125643	0.070133919817225	-0.0397481822442031	-0.0399259261777449	0.0971761487276935	0.0111491500869254	0.995204749069654	0.672179490653552	-0.0973358136464194	0.0111493810796595
117211	7955466	19570075145	0	60.0368746484091	131036168849635581	0.0437300470239802	-0.0779704689460822	-0.118867785373908	1	0.0498872857751443	-0.0304354548651784	0.0528536182491968	-0.0290862914071787	-0.0506395763107544	0.998293354161613	-0.0535577228048381	0.997360243060193	0.0490317844961118	0.998141051144645	0.0520401659680318	0.0317216510585891	0.0291277758711841	-0.0506612443980653	0.052130628119282	1	0.0390085024931539	-0.0404338282421335	-0.0532464049974178	0.0400196890016008	-0.0403849187970674	-0.0408300977831681	0.0813118489597341	-2.00379690777742e-006	0.996688709284265	0.673744982436036	-0.0814017170597229	-2.00380452910474e-006	0.0691180168618485	-0.0392361793672726	-0.0522987188206282	0.0703741200280969	-0.039193895519723	-0.0399023315682076	0.100984168215182	0.00113420809983345	0.994887386261317	0.671471386502382	-0.101156662053834	0.00113420834296288
117212	7945166	19570241623	0	60.0327658836193	131036168849802063	0.0438874605808721	-0.0779051837137948	-0.118743552329808	1	0.0496059905808883	-0.0263764462155454	0.0494168764220536	-0.0251267268603588	-0.0502111338154641	0.998422500566895	-0.0500246889828203	0.997549752473992	0.0489083002285938	0.998431859512434	0.0487168695632603	0.0275769565126258	0.0251611158584759	-0.0502322561545974	0.0487977614648175	1	0.039593140705032	-0.0403922479987004	-0.0531111134811174	0.0407178269878968	-0.0402342276535881	-0.0407061047970795	0.090265734299176	0.00836882303006948	0.995882553322691	0.693378622803197	-0.0903919394437896	0.00836892072131602	0.0697282168686239	-0.0392674068593754	-0.0522627609169705	0.0711271225958214	-0.0391171572303878	-0.0398825150464151	0.11225742499481	0.00956903330595235	0.993633083253131	0.689158502485615	-0.112499717630231	0.00956917934559673
117213	7930409	19570408089	0	60.0391815698925	131036168849968525	0.0442775277579609	-0.0779752408955432	-0.118516400943202	1	0.0461934554813527	-0.025799442577404	0.0512656605140169	-0.0245925771275874	-0.0468126937822944	0.998600909698699	-0.0518149112885272	0.997620075096478	0.0454906664345471	0.99835385516278	0.0506236848258037	0.0269596442163463	0.0246220556919253	-0.046829808442157	0.0507009643359789	1	0.0396968859516837	-0.0403224221537467	-0.0530232446301735	0.0408449935776441	-0.0401735142414903	-0.0406208640849322	0.0921795330053409	0.00759657871304997	0.995713425482841	0.681658933795374	-0.0923132485355224	0.00759665177885614	0.0698038508014884	-0.039266299029125	-0.0522437822433835	0.0712516878260827	-0.039122689614795	-0.0398690844981321	0.116223440652103	0.00894664388949567	0.993182797578624	0.681658933795374	-0.116491383008149	0.00894676324563284
117214	7938682	19570574827	0	60.0271082420821	131036168850135267	0.0445337176845383	-0.0779886373446899	-0.118268768180164	1	0.0448990130236658	-0.0253201141898451	0.0511915137066046	-0.0241491296106949	-0.0455073327747853	0.998672069401548	-0.0517146716457226	0.997682773162429	0.0442117277597288	0.998369877488109	0.0505783234068729	0.0264465673713777	0.0241765290879661	-0.0455230544177907	0.0506524334388527	1	0.0401971936185565	-0.0400725440103269	-0.0528416401775449	0.0411834184804387	-0.0400128100499579	-0.0404229148958987	0.079272913040996	0.000918512691166456	0.996852527504661	0.688898117525504	-0.0793562099988695	0.000918512820284214	0.070208137510479	-0.0391091467662089	-0.0520812861319091	0.0714149698656489	-0.0390584505418251	-0.0396800367771324	0.0969903096579594	0.00189991730661484	0.995283512445917	0.688898117525504	-0.0971431994795991	0.00189991844952298
117215	7920094	19570741435	0	60.0353608275274	131036168850301878	0.0448442440751192	-0.077967457386435	-0.118129083490975	1	0.0433949321552541	-0.0253234505541983	0.0492126629281601	-0.024235229531387	-0.0439820274799231	0.998738321537887	-0.0497213312637305	0.997848383930011	0.0427363066446678	0.998469049528789	0.0486228747301102	0.0263699295800471	0.0242610840783862	-0.0439962197806717	0.0486892067106732	1	0.0407759408140192	-0.0399700321511714	-0.0527742891171831	0.0417002013516475	-0.0399047644608644	-0.0403511897057285	0.0742520262586936	0.00170201804474221	0.997238055697361	0.696854812053401	-0.0743205336762574	0.0017020188665437	0.0707722686156544	-0.038878325304169	-0.0519672133809802	0.0719368153046085	-0.038818307971959	-0.0395619633258995	0.0935580501550873	0.00272606967078051	0.995610094261468	0.690238450841933	-0.0936954270502102	0.00272607304721848
117216	7903150	19570907901	0	60.0344958212989	131036168850468338	0.0454606989549527	-0.0778936903635285	-0.118264670547934	1	0.0414782291170961	-0.0276784667368608	0.0474606915288921	-0.0266727062104232	-0.0421020358231188	0.998757220410927	-0.047997014146147	0.998014304014385	0.040788915353763	0.998491288583164	0.0468494136807569	0.0286405143337595	0.0266995495430884	-0.042114483969497	0.0469081919003769	1	0.0410558538059862	-0.0397791810481054	-0.0529709932662101	0.0420558196560051	-0.0397043530924494	-0.0405528160324693	0.080356976352916	0.00196598845721391	0.996764210453406	0.713396637134843	-0.0804438651764675	0.00196598972370823	0.0709722583597807	-0.0388547419545318	-0.0521381897846129	0.0721536625373723	-0.0387944914260402	-0.0397345349182848	0.0949169776244619	0.00271448064822111	0.995481491015	0.713396637134843	-0.0950604313498933	0.00271448398174855
117217	7897395	19571074554	0	60.0337389612963	131036168850634993	0.0454502729807274	-0.0778984940539188	-0.117620484246778	1	0.0402899936702348	-0.0258708274848812	0.0442780579077594	-0.0249608274815872	-0.0408339920088942	0.998854114567314	-0.0447676609088493	0.998208720012864	0.0396888879540598	0.998685542915379	0.043725694813201	0.026744157958666	0.0249842627406308	-0.0408453483998851	0.043776175334433	1	0.0419780693085355	-0.039589011233008	-0.0525231762505264	0.0427915296138935	-0.0394665194959126	-0.0400909723534715	0.0651914397798428	0.0064783275144172	0.997851746228891	0.711888543757361	-0.0652390757172363	0.00647837282979015	0.0724618235955298	-0.0388206479005104	-0.0518364354185352	0.0733905436872248	-0.0387138078569139	-0.0394116189532361	0.0744343702851603	0.00691683147370132	0.997201926373298	0.69013244675645	-0.0745050614367079	0.0069168866280299
117218	7913393	19571241102	0	60.0264596634196	131036168850801548	0.0461551193521528	-0.0779717761971044	-0.117727529797691	1	0.0371686300057298	-0.0277859631905335	0.048063816054852	-0.0268723955620705	-0.0378084859541719	0.998923617073202	-0.0485442580204341	0.998154867760717	0.0364734832286552	0.998459478081109	0.0475118759410599	0.0286581973361934	0.0268948651862166	-0.0378174995093936	0.0475638030936647	1	0.0419370814837512	-0.0396111597732346	-0.0526328155625249	0.0429094932773637	-0.0394598046664305	-0.0402128335693625	0.0779707573369136	0.00820449446697086	0.996921886243275	0.689064998594302	-0.0780526097298715	0.00820458651562308	0.0718440218969397	-0.0384975856118826	-0.051746240752973	0.0729750290492384	-0.0383621151776822	-0.039338482269552	0.0906740691208279	0.00885846777186834	0.995841222654398	0.684177232719218	-0.0908023541985098	0.00885858363356249
117219	7900494	19571407691	0	60.0342074914286	131036168850968130	0.0465674450390995	-0.0778271697126163	-0.117494634384551	1	0.0357728963150888	-0.0270747162355938	0.0446404152379043	-0.0262584532048513	-0.0363531312655796	0.99899396568872	-0.0450947288403521	0.998364312697423	0.0351449080667016	0.998637551399958	0.0441265110720226	0.0278548371832779	0.0262788458460538	-0.036361143112152	0.0441700588890299	1	0.0434969702327882	-0.0390507318770488	-0.0525501604101465	0.0437350213091232	-0.0390838404002106	-0.0400927060755285	0.0191872458100737	-0.00357094177797951	0.999809530847272	0.718190569527952	-0.0191885456618445	-0.00357094936728219	0.0743944402038398	-0.038051021337963	-0.0518000412308969	0.0746962314087941	-0.0380857771039785	-0.0393438092924116	0.0243346653280706	-0.00333493311617407	0.999698305632495	0.677114250743815	-0.0243372030657785	-0.00333493929791673
117220	7892687	19571574209	0	60.0335227190863	131036168851134654	0.046680821825763	-0.0777278782094185	-0.117332408841512	1	0.0358644207480374	-0.0244846582293179	0.0407475634639529	-0.0237397118973854	-0.0363419256077724	0.999057401014651	-0.041162419424647	0.998527125024435	0.0353445302351777	0.998870402657992	0.0402845508049312	0.0252006678543711	0.0237576392236405	-0.0363499300448632	0.040322105347894	1	0.0432239606113763	-0.0388999939633113	-0.0523996619779059	0.0434758120687792	-0.0389110230112078	-0.0399427135929281	0.0202473430065441	-0.0017472256929523	0.999793474825453	0.708653874719385	-0.0202487575899888	-0.00174722658192177	0.0736407473928421	-0.0383608096775072	-0.0517615409511335	0.073996901164561	-0.0383701882604916	-0.0393066998629031	0.0286391185266003	-0.00139520499398347	0.999588842621327	0.692269153252322	-0.0286430628214225	-0.00139520544658451
117221	7896554	19571741272	0	60.019434292824	131036168851301708	0.0467111008271017	-0.0777470030453123	-0.117325014692528	1	0.0358660045030502	-0.0245206053842493	0.0411341631510295	-0.0237685397860184	-0.0363487772461641	0.999056466326678	-0.0415492234747937	0.998511249351413	0.0353404435077043	0.998853702273302	0.0406700296457764	0.0252434178258324	0.0237865002533373	-0.0363567862132	0.0407081659606518	1	0.0428131929036596	-0.0391426868689813	-0.052325964539166	0.0431549464874907	-0.0391983306953796	-0.0398725383694732	0.0275798921023001	-0.00546663009571117	0.99960465460452	0.717747952216638	-0.027583802007958	-0.00546665732360601	0.0724656072972327	-0.038204575876348	-0.0516027396586487	0.073012735956966	-0.0382515805062335	-0.0391549109004086	0.0440925788486374	-0.00476262069755264	0.999016096934663	0.690997324733196	-0.044107379062386	-0.00476263870247861
117222	7886052	19571907675	0	60.0221361638172	131036168851468117	0.0473826894757776	-0.0778136134268635	-0.116887415783672	1	0.0324426626328781	-0.024938996331386	0.0424366952104801	-0.0242363731861551	-0.0329528853386255	0.999163002498912	-0.0428165456401694	0.99857371341302	0.0318948632224023	0.9987889374809	0.0420076924906838	0.0256127338912391	0.0242519202099675	-0.0329588521374494	0.0420429037902197	1	0.0434994059118598	-0.0389526430279838	-0.052044141148294	0.0437855445859127	-0.0389397922834688	-0.0395906700102221	0.0229695381636526	0.000501002290725388	0.999736039819138	0.710347115960218	-0.0229715613136609	0.000501002311646374	0.0730884363073438	-0.0380073325342317	-0.0512553823809993	0.0736550019796331	-0.0379761768718434	-0.0388083733963603	0.0454591015449877	0.00148194977601555	0.998965101448286	0.710347115960218	-0.0454748231917391	0.00148195031834691
117223	7896292	19572074626	0	60.0046683631987	131036168851635170	0.0476115371972181	-0.0778327516980225	-0.116719092189032	1	0.0293452461328266	-0.0269529470399209	0.0351976690967269	-0.0264239313364782	-0.0298056528641046	0.999206384542287	-0.0355764678096763	0.998950237605827	0.02885719538432	0.999017562804034	0.0347857132254931	0.0274565723367212	0.0264387564102562	-0.0298100677383921	0.0348082035156668	1	0.0437195214946678	-0.0386145962146575	-0.0520263839402897	0.0439286763235126	-0.038552073283309	-0.0395715301083114	0.016676948254446	0.0048438957804072	0.99984919666447	0.698902443855544	-0.0166779170640241	0.00484391472293625	0.073364829356141	-0.0382142867620975	-0.0512758875962019	0.0738543128587527	-0.0381329505368845	-0.0388258357762641	0.0391301464604005	0.00565340123823218	0.999218129685619	0.684208815510177	-0.0391407649667333	0.00565343135332325
117224	7893501	19572240499	0	60.0358293829758	131036168851801043	0.0479589756017826	-0.0779241800681011	-0.116681693399907	1	0.0311270183339001	-0.0244891807759271	0.0361496154735051	-0.0239149663345667	-0.0315546345236462	0.999215882292358	-0.0365133400986373	0.998862429635955	0.0306695721619603	0.999046971057947	0.0357512475563519	0.0250399264796575	0.0239291648329792	-0.0315598733363948	0.0357766912306544	1	0.0440526817540019	-0.039000564589972	-0.051869449358465	0.0443594092807821	-0.0389342795628422	-0.0394155318478325	0.0244936212659762	0.00455612097813342	0.999689603966607	0.702977825066629	-0.0244963253367839	0.00455613674113224	0.0737503091601892	-0.0382797579473408	-0.0511850186075957	0.0742835641220756	-0.038202669806961	-0.0387367377397716	0.0426627455017969	0.00523345269582418	0.999075823508471	0.702977825066629	-0.0426762827171824	0.00523347658597312
117225	7890543	19572407158	0	60.0339912458434	131036168851967698	0.0481159196157076	-0.0780239947041195	-0.116239546701866	1	0.0314176433643224	-0.0259342390718137	0.0352439732511603	-0.0253681908442485	-0.0318593533095383	0.999170374110436	-0.0356342284499564	0.998885666520099	0.0309455486859481	0.999042870279382	0.0348196327866345	0.0264752056939662	0.0253838011110684	-0.031864745411058	0.0348443680383717	1	0.0443273707150203	-0.0391701918754528	-0.0514270406534089	0.0446632799863829	-0.0390920976797814	-0.038975154831394	0.0268219671788149	0.00553479663759537	0.999624903702803	0.702606703959926	-0.0268255952434263	0.00553482489681489	0.0740479728621702	-0.0385230941636655	-0.0506406951529207	0.0746690450864659	-0.038429927393027	-0.038196596581909	0.0496897725783058	0.00636854010324499	0.998744395828117	0.702606703959926	-0.0497112522246831	0.00636858315357021
117226	7906180	19572573775	0	60.0285495781794	131036168852134318	0.0483698461262286	-0.0778141170705226	-0.116335431800012	1	0.0317658902086539	-0.0265972574542018	0.0356521235242839	-0.0260178961928204	-0.0322240818147263	0.999141970707315	-0.0360567116518453	0.998860210961783	0.0312760691621963	0.999011002253006	0.0352120364162687	0.0271501357061814	0.0260343559639679	-0.0322296612907738	0.0352376245212155	1	0.0445575725473733	-0.0385843037522	-0.0514646416731469	0.0448255888087598	-0.0388356017172768	-0.0390120856844622	0.022101988565406	-0.0208038128982638	0.99953924558786	0.699366232570137	-0.022108574001117	-0.0208053138342252	0.0744384628824868	-0.0379863961184658	-0.0506902235823141	0.0749271987656812	-0.0382263642126052	-0.0382421894985612	0.03988561667216	-0.020146549321403	0.999001128194119	0.686779396366023	-0.0399043030418592	-0.0201479124288585
117227	7895440	19572741567	0	59.9875345903121	131036168852302108	0.0484864872204486	-0.0777859543304062	-0.116306563810979	1	0.0349250102464767	-0.0252603044768445	0.0310473267541459	-0.0247063897077366	-0.035300627735152	0.999071298751552	-0.0314737318618398	0.99890841030169	0.0345165472091222	0.99919917859769	0.0305917229010524	0.02579046295914	0.0247243167349244	-0.0353079634033976	0.0306155839432641	1	0.0447488267775168	-0.0389681927310063	-0.0513369175862539	0.0450107019868234	-0.0391267900060518	-0.0388837149098354	0.0214083252207527	-0.0131898836184373	0.999683805301143	0.705038828678503	-0.0214118237614368	-0.0131902660957225	0.0746316854295975	-0.038680843608855	-0.0506288212844978	0.0751651332735767	-0.0388243003818424	-0.0381811366181818	0.0432359167730128	-0.01248299249549	0.998986902015815	0.705038828678503	-0.0432527707554888	-0.0124833167121513
117228	7893299	19572906801	0	60.0348562375315	131036168852467344	0.0487604635950019	-0.0779024325537204	-0.116397303282834	1	0.0332764741486423	-0.0277070807919117	0.0355593724392945	-0.0271010949556936	-0.0337515594395482	0.999062742217725	-0.0360016454502555	0.998814413875177	0.0327665707705301	0.998984190153716	0.0350798926820579	0.0282840759498825	0.0271198687677249	-0.0337579708414956	0.0351071019007624	1	0.0450313503542419	-0.0391005036145591	-0.0515314286397314	0.0452372865794052	-0.039207597330168	-0.0390770459488774	0.0168065121291679	-0.00874484317820427	0.999820518327085	0.69805903941041	-0.0168079461649108	-0.00874495463837992	0.0747275352503499	-0.038447340383579	-0.0506899288464311	0.0752233897486711	-0.038534458412003	-0.0382401682557362	0.040070242305574	-0.00789119386124895	0.999165704345889	0.69805903941041	-0.0400822216868927	-0.00789127576222914
117229	7892545	19573073301	0	60.0380641326601	131036168852633845	0.0485706720983893	-0.0778425996108651	-0.116508703629493	1	0.0339185614495422	-0.0272124158460333	0.0323964592088954	-0.0266497953596224	-0.0343426258445362	0.999054739469961	-0.0328419744201709	0.998900269830669	0.0334612559298134	0.99910519622484	0.0319191945750175	0.0277483674151667	0.0266686859710156	-0.0343493801366853	0.031943466407195	1	0.0461272137802671	-0.0387424711709989	-0.051663558599818	0.0460667353067812	-0.0388880869961219	-0.0392050122265667	-0.00449639530658699	-0.0111430994507971	0.999927804275827	0.682433751444488	0.00449668964228053	-0.0111433300676567	0.0770149203839881	-0.0382699440162667	-0.0509477963386441	0.0770526419702618	-0.0384047415353254	-0.038488646820688	0.00338476665755238	-0.0108849231101538	0.999935028791151	0.669558130557773	-0.00338497365576809	-0.0108851380653671
117230	7907984	19573240083	0	60.0285495781794	131036168852800626	0.0485706720983893	-0.0778425996108651	-0.116508703629493	1	0.0339185614495422	-0.0272124158460333	0.0323964592088954	-0.0266497953596224	-0.0343426258445362	0.999054739469961	-0.0328419744201709	0.998900269830669	0.0334612559298134	0.99910519622484	0.0319191945750175	0.0277483674151667	0.0266686859710156	-0.0343493801366853	0.031943466407195	1	0.0450008070319538	-0.0390857395343357	-0.0515661836842186	0.0451937690295814	-0.039151325185432	-0.0391089497009258	0.0156481027492071	-0.00570825747559322	0.999861266715009	0.708104109798618	-0.0156489964047255	-0.00570828847589532	0.0750181099985481	-0.0386800771947068	-0.0507705072279433	0.0753714429750016	-0.0387378618261925	-0.0383157163126323	0.0285367778499682	-0.00527730893874942	0.999578812460682	0.708104109798618	-0.0285410499578712	-0.00527733343452916
117231	7909008	19573407826	0	60.0040562742041	131036168852968369	0.0486117384167348	-0.0780721450703933	-0.116373936216141	1	0.0333964363123445	-0.0290372381769681	0.0311103867840405	-0.0285037167590429	-0.0338317201967172	0.999020997196481	-0.0315799676539987	0.998958664916702	0.0329285807591579	0.999094712113868	0.0306104638378941	0.0295424394682688	0.0285239109923032	-0.033838177404696	0.0306327876120324	1	0.0459731582922688	-0.0390823283434539	-0.0515003077654521	0.0460068834308304	-0.0392456619024552	-0.0390415125539782	0.00308502780957627	-0.0132026939539417	0.999908081513382	0.715429092378382	-0.0030853016169437	-0.0132030775467773	0.0770385073329965	-0.0384729058842586	-0.0507206697341264	0.0770968456764886	-0.0386353288163787	-0.0382619292107509	0.00511261167474942	-0.0131383905746012	0.999900617008997	0.668489991614059	-0.00511307527346519	-0.0131387685895774
117232	7890383	19573573266	0	60.0387490086102	131036168853133810	0.0481186035163071	-0.0780824122516473	-0.11679662612006	1	0.0316703465128014	-0.0247447744541769	0.0303235543016736	-0.0242542444883652	-0.0320320638825669	0.999192513236424	-0.0307025000966903	0.999038938639679	0.0312818728582017	0.999234250870191	0.0299189900418968	0.0252143991156154	0.0242690794403856	-0.0320375441798269	0.0299388234265461	1	0.0445781829919297	-0.0391366115751804	-0.0519670103748479	0.0448463747467146	-0.0392087161068375	-0.0395118089827883	0.0217080668255064	-0.00646228922407973	0.999743466421603	0.709103415321055	-0.0217102255376303	-0.00646233420375578	0.0743445032942039	-0.0387674280885627	-0.0512658133425773	0.0748145384539736	-0.0388309780370067	-0.0388149086223317	0.0379341279335322	-0.00595175821685637	0.99926251731567	0.709103415321055	-0.037943904066184	-0.00595179335603338
117233	7891887	19573741120	0	60.0062166440443	131036168853301661	0.0477994515163251	-0.078053868736473	-0.116148818611903	1	0.0292401100140943	-0.0285712161740836	0.0323266645661921	-0.0280857725669471	-0.0296885758059545	0.999164539926198	-0.0327296498784859	0.999050216383757	0.0287651727337164	0.999069546827522	0.0318944134635348	0.0290307938518333	0.0281018569111433	-0.0296929388455659	0.0319138959048595	1	0.0453197852092873	-0.0388529998171422	-0.0514896913303481	0.0453490212409477	-0.0390397586843995	-0.0390311936355597	0.00277828352203815	-0.0151028315615194	0.999882085857875	0.698700358531569	-0.00277860400869994	-0.0151034057684943	0.0765360775518891	-0.0382949944834354	-0.0507831551210167	0.0765753889717711	-0.0384819872727899	-0.0383246845764837	0.00365006791916175	-0.0150742081574888	0.999879715392112	0.678464179478079	-0.00365049080329941	-0.015074779105661
[truncated: 11,141 more rows]
[truncated: 220 more columns]
