# Supplementary material for: SmartEye and Polhemus data for vestibulo–ocular reflex and optokinetic reflex model
Source: Data Brief. 2018 Mar 27;18:882–5. doi: 10.1016/j.dib.2018.03.097 (PMC5996827; doi:10.1016/j.dib.2018.03.097)
Supplement: Supplementary file 2 — Supplementary material [file mmc2.zip › SmartEye_and_Polhemus_data/S30_MW/S30_tree_MWL2s.csv]

11666
-30.36	1.14	48.3	-11.34	-5.8	-5.56
-30.43	0.84	48.23	-11.32	-5.89	-4.88
-30.4	0.84	48.27	-11.36	-5.82	-4.97
-30.36	0.92	48.23	-11.56	-5.8	-5.19
-30.32	0.81	48.16	-11.76	-5.62	-4.94
-30.36	0.88	48.08	-11.73	-5.47	-4.97
-30.4	0.62	48.05	-11.65	-5.23	-4.31
-30.29	0.48	48.05	-11.69	-4.99	-4.2
-30.25	0.55	48.05	-11.8	-4.9	-4.5
-30.21	0.55	47.97	-11.98	-4.81	-4.55
-30.29	0.66	47.86	-12.11	-4.79	-4.7
-30.43	0.48	47.68	-12.08	-4.68	-4.17
-30.29	0.26	47.72	-12.08	-4.13	-3.8
-30.14	0.11	47.72	-12.22	-3.98	-3.82
-30.1	0.11	47.72	-12.37	-3.93	-4.09
-30.14	0.15	47.61	-12.63	-3.85	-4.09
-30.21	0	47.46	-12.7	-3.67	-3.65
-30.18	-0.18	47.39	-12.74	-3.25	-3.23
-30.03	-0.29	47.42	-12.85	-2.83	-3.25
-29.85	-0.29	47.46	-13.01	-2.59	-3.45
-29.99	-0.29	47.28	-13.36	-2.77	-3.32
-30.1	-0.26	47.13	-13.54	-2.61	-3.19
-30.07	-0.4	47.02	-13.6	-2.22	-2.75
-30.03	-0.62	46.98	-13.51	-1.8	-2.37
-29.96	-0.73	46.95	-13.58	-1.56	-2.2
-29.96	-0.77	46.84	-13.82	-1.54	-2.18
-29.96	-0.88	46.73	-13.97	-1.32	-1.91
-29.92	-0.84	46.69	-13.89	-0.92	-1.85
-29.74	-0.81	46.73	-13.65	-0.73	-2.04
-29.77	-0.95	46.66	-13.49	-0.55	-1.71
-29.77	-0.88	46.62	-13.6	-0.62	-2
-29.85	-0.77	46.51	-13.69	-0.68	-2.22
-29.85	-0.73	46.4	-13.65	-0.64	-2.22
-29.74	-0.81	46.4	-13.51	-0.29	-2.15
-29.7	-0.73	46.4	-13.38	-0.02	-2.31
-29.59	-0.66	46.44	-13.27	0.24	-2.68
-29.59	-0.7	46.36	-13.25	0.26	-2.7
-29.63	-0.66	46.29	-13.27	0.24	-2.68
-29.7	-0.66	46.18	-13.14	0.29	-2.48
-29.55	-0.66	46.22	-12.94	0.59	-2.44
-29.55	-0.59	46.22	-12.79	0.66	-2.59
-29.55	-0.55	46.22	-12.66	0.7	-2.77
-29.44	-0.44	46.25	-12.52	0.86	-3.05
-29.55	-0.44	46.14	-12.46	0.68	-2.75
-29.59	-0.15	46.18	-12.55	0.7	-3.1
-29.59	-0.26	46.14	-12.22	0.79	-2.81
-29.52	-0.29	46.18	-11.98	0.83	-2.77
-29.48	-0.33	46.18	-11.8	0.77	-2.7
-29.41	-0.33	46.25	-11.65	0.81	-2.83
-29.41	-0.33	46.25	-11.56	0.81	-2.66
-29.48	-0.37	46.22	-11.29	0.73	-2.53
-29.48	-0.33	46.29	-11.14	0.62	-2.66
-29.48	-0.26	46.33	-11.14	0.22	-2.97
-29.55	-0.07	46.4	-11.32	-0.31	-3.41
-29.55	0.11	46.55	-11.47	-0.83	-4.13
-29.7	0.07	46.55	-11.47	-1.23	-4.06
-29.7	0.15	46.69	-11.45	-1.54	-4.64
-29.81	0.33	46.8	-11.56	-2.64	-5.52
-30.03	0.44	46.84	-11.8	-3.36	-6.02
-30.03	0.77	46.98	-12.13	-4.31	-7.29
-30.07	0.92	47.13	-12.39	-4.77	-7.87
-30.25	0.92	47.17	-12.48	-5.49	-8.09
-30.43	0.88	47.2	-12.46	-6.33	-8.57
-30.32	1.25	47.46	-12.66	-6.77	-9.98
-30.4	1.39	47.53	-13.07	-7.69	-10.57
-30.51	1.72	47.61	-13.45	-8.57	-11.36
-30.62	1.65	47.68	-13.54	-8.81	-11.16
-30.58	1.65	47.79	-13.36	-9.1	-11.54
-30.69	1.61	47.83	-13.43	-9.34	-11.51
-30.62	1.83	47.94	-13.62	-9.65	-12.33
-30.69	2.01	47.94	-13.95	-10.17	-12.66
-30.73	2.12	47.97	-14.06	-10.22	-12.74
-30.8	1.98	47.97	-13.86	-10.22	-12.26
-30.8	1.98	48.01	-13.95	-10.17	-12.13
-30.62	2.27	48.16	-13.69	-10.48	-12.99
-30.65	2.53	48.12	-13.73	-10.92	-13.27
-30.65	2.64	48.16	-13.54	-10.94	-13.36
-30.87	2.6	48.08	-13.38	-11.25	-13.05
-30.69	2.64	48.23	-13.07	-10.92	-13.05
-30.65	2.82	48.3	-12.77	-11.03	-13.29
-30.69	3.11	48.38	-12.28	-11.49	-13.84
-30.69	3.33	48.45	-12.08	-11.69	-14.19
-30.87	3.41	48.41	-11.98	-12.02	-14.08
-31.05	3.52	48.41	-11.78	-12.68	-14.13
-31.02	3.37	48.56	-11.49	-12.33	-13.75
-30.73	3.59	48.82	-11.12	-11.89	-14.26
-30.76	3.85	48.93	-10.92	-12.28	-14.68
-31.09	4.06	48.89	-10.94	-13.36	-14.83
-31.35	4.14	48.96	-10.94	-13.84	-14.63
-31.35	4.03	49.15	-10.83	-13.6	-14.11
-31.31	4.06	49.37	-10.55	-13.71	-14
-31.31	4.17	49.55	-10.48	-13.8	-13.91
-31.38	4.32	49.73	-10.39	-13.93	-13.93
-31.64	4.39	49.8	-10.39	-14.55	-13.73
-31.82	4.39	49.95	-10.22	-14.94	-13.51
-32.01	4.39	50.13	-9.95	-15.38	-13.16
-32.37	4.8	50.24	-9.73	-16.46	-13.71
-32.37	5.02	50.39	-9.6	-16.81	-14.17
-32.52	5.09	50.5	-9.65	-16.98	-14.17
-32.7	5.16	50.57	-9.6	-17.38	-14.13
-32.67	5.09	50.79	-9.25	-17.36	-14.08
-32.67	5.09	50.94	-9.05	-17.27	-14.15
-32.96	5.24	50.9	-8.94	-18.04	-14.57
-33.25	5.71	50.83	-8.94	-19.09	-15.45
-33.36	5.79	50.87	-9.03	-19.58	-15.69
-33.54	5.46	50.87	-8.92	-19.69	-15.05
-33.44	5.38	51.01	-8.79	-19.29	-15.12
-33.36	5.46	51.05	-8.75	-19.05	-15.36
-33.65	5.57	50.9	-8.79	-19.93	-15.62
-33.62	5.6	50.94	-8.92	-19.71	-15.82
-33.65	5.6	50.9	-9.12	-19.78	-15.69
-33.54	5.53	50.94	-9.16	-19.27	-15.58
-33.51	5.38	50.98	-9.18	-18.87	-15.18
-33.62	5.42	50.87	-9.27	-19.07	-15.16
-33.69	5.46	50.79	-9.47	-19.03	-15.23
-33.69	5.46	50.76	-9.6	-18.83	-15.01
-33.62	5.42	50.76	-9.62	-18.44	-14.74
-33.58	5.35	50.76	-9.56	-17.84	-14.24
-33.44	5.24	50.83	-9.43	-17.07	-13.91
-33.73	5.38	50.65	-9.47	-18.19	-14.28
-33.62	5.38	50.65	-9.45	-17.51	-14.24
-33.69	5.42	50.57	-9.45	-17.69	-14.06
-33.69	5.49	50.57	-9.32	-17.6	-14.17
-33.62	5.42	50.61	-9.1	-17.03	-13.91
-33.65	5.46	50.57	-9.01	-17.14	-13.97
-33.76	5.64	50.5	-8.92	-17.4	-14.28
-33.69	5.68	50.54	-8.94	-17.07	-14.26
-33.65	5.71	50.54	-8.9	-16.85	-14.24
-33.54	5.64	50.61	-8.7	-16.35	-13.91
-33.76	5.75	50.54	-8.46	-16.79	-14.02
-33.73	5.75	50.54	-8.31	-16.63	-13.93
-33.69	5.82	50.61	-8.35	-16.37	-14
-33.76	5.97	50.61	-8.35	-16.46	-14.04
-33.73	5.79	50.68	-8.35	-16.19	-13.38
-33.62	5.53	50.83	-8.13	-15.27	-12.3
-33.51	5.49	50.98	-7.91	-15.36	-12.46
-33.84	5.79	50.87	-7.82	-16.5	-13.01
-34.09	6.04	50.83	-7.89	-17.12	-13.27
-34.09	5.86	50.9	-8.02	-16.87	-12.46
-33.8	5.68	51.12	-7.95	-15.97	-11.82
-33.69	5.64	51.27	-7.89	-15.69	-11.8
-33.87	5.64	51.27	-7.82	-16.17	-11.89
-34.02	5.75	51.27	-7.89	-16.57	-12.08
-34.02	5.71	51.27	-8.11	-16.55	-11.93
-33.84	5.57	51.42	-8.2	-16.08	-11.56
-33.73	5.38	51.53	-8.2	-15.91	-11.25
-33.98	5.49	51.45	-8.22	-16.5	-11.45
-34.13	5.64	51.42	-8.33	-16.92	-11.67
-34.2	5.64	51.38	-8.57	-17.42	-11.76
-33.98	5.46	51.53	-8.72	-16.77	-11.29
-33.84	5.27	51.6	-8.75	-16.5	-10.96
-33.76	5.27	51.67	-8.57	-16.48	-11.07
-34.02	5.35	51.56	-8.5	-17.03	-11.16
-34.17	5.57	51.45	-8.48	-17.69	-11.62
-34.06	5.42	51.53	-8.68	-17.47	-11.29
-33.95	5.24	51.6	-8.83	-17.27	-10.9
-33.73	5.05	51.75	-8.7	-16.98	-10.7
-33.8	4.94	51.75	-8.57	-17.12	-10.66
-34.06	5.31	51.6	-8.57	-17.69	-11.12
-34.09	5.2	51.6	-8.81	-17.97	-11.05
-33.95	4.98	51.67	-9.1	-17.86	-10.59
-33.69	4.91	51.82	-9.07	-17.4	-10.52
-33.62	4.8	51.89	-9.07	-17.36	-10.33
-33.84	4.94	51.82	-8.94	-17.86	-10.63
-34.06	5.05	51.71	-9.12	-18.7	-10.88
-34.06	4.98	51.75	-9.45	-18.81	-10.57
-33.87	4.76	51.86	-9.65	-18.26	-9.95
-33.62	4.5	52.04	-9.62	-17.86	-9.6
-33.87	4.61	51.93	-9.36	-18.44	-9.84
-33.98	4.72	51.89	-9.4	-18.79	-10.02
-34.06	4.72	51.89	-9.58	-19.12	-10.04
-32.85	4.39	52.7	-9.73	-17.18	-10.06
-33.18	4.25	52.48	-9.6	-17.27	-9.62
-33.98	4.54	52.08	-9.47	-18.48	-9.62
-34.28	4.83	52.04	-9.38	-19.36	-10.02
-34.39	4.87	51.93	-9.56	-20.08	-10.2
-34.02	4.87	52.18	-9.67	-19.62	-10.37
-33.47	4.47	52.48	-9.87	-18.39	-9.71
-33.69	4.43	52.37	-9.93	-18.7	-9.27
-33.87	4.54	52.33	-9.93	-19.16	-9.34
-34.02	4.54	52.33	-10.06	-19.47	-9.32
-34.06	4.61	52.33	-10.13	-19.64	-9.43
-33.87	4.39	52.48	-10.42	-19.14	-8.79
-33.65	4.32	52.7	-10.33	-18.61	-8.44
-33.73	4.32	52.73	-10.15	-18.7	-8.22
-33.95	4.5	52.7	-9.95	-19.25	-8.5
-34.24	4.58	52.62	-10.02	-20.04	-8.53
-34.24	4.54	52.62	-10.11	-20	-8.28
-33.87	4.39	52.88	-10.15	-19.05	-7.93
-33.87	4.47	52.92	-10.09	-18.94	-7.87
-34.09	4.72	52.84	-10	-19.36	-8.2
-34.28	4.94	52.81	-9.95	-19.69	-8.42
-34.31	4.87	52.81	-10.09	-19.73	-8.37
-33.95	4.69	52.99	-10.26	-18.83	-7.98
-33.91	4.72	53.03	-10.44	-18.5	-7.76
-34.06	4.72	52.99	-10.66	-18.83	-7.47
-34.28	4.76	52.92	-10.92	-19.36	-7.34
-34.72	4.94	52.62	-10.99	-19.89	-7.49
-34.35	4.8	52.77	-11.14	-19.16	-7.25
-34.09	4.65	52.84	-11.32	-18.46	-6.81
-34.31	4.69	52.7	-11.51	-18.63	-6.44
-34.35	4.87	52.62	-11.49	-18.52	-6.55
-34.57	5.02	52.4	-11.51	-18.92	-6.66
-34.39	5.02	52.33	-11.47	-18.26	-6.64
-34.13	4.83	52.37	-11.47	-16.59	-5.82
-33.98	4.98	52.33	-11.34	-16.24	-5.98
-34.13	5.13	52.18	-11.14	-16.81	-5.98
-34.42	5.2	51.93	-11.23	-17.49	-6.11
-34.53	5.46	51.75	-11.1	-17.58	-6.66
-34.28	5.24	51.78	-11.25	-16.83	-6.35
-33.91	5.31	51.89	-11.16	-15.78	-6.48
-33.98	5.46	51.78	-11.16	-15.84	-6.72
-34.28	5.57	51.64	-11.18	-16.5	-7.03
-34.64	5.79	51.31	-11.27	-17.27	-7.62
-34.46	5.71	51.31	-11.32	-17.01	-7.98
-34.06	5.68	51.45	-11.43	-15.91	-8.04
-34.06	5.53	51.38	-11.54	-15.45	-7.76
-34.42	5.57	51.09	-11.54	-16.17	-7.71
-34.61	5.86	50.94	-11.4	-16.72	-8.37
-34.53	5.86	50.94	-11.49	-16.52	-8.57
-34.09	5.64	51.05	-11.54	-15.56	-8.46
-33.51	5.38	51.27	-11.56	-13.47	-8.02
-33.76	5.49	51.05	-11.58	-13.91	-7.98
-34.28	5.64	50.76	-11.65	-15.42	-8.15
-34.42	5.64	50.68	-11.67	-15.62	-8.24
-34.28	5.79	50.72	-11.56	-15.47	-8.83
-34.17	5.68	50.76	-11.58	-15.12	-8.72
-34.09	5.57	50.79	-11.56	-14.72	-8.48
-34.24	5.6	50.72	-11.4	-15.14	-8.61
-34.42	5.75	50.61	-11.12	-16.04	-9.34
-34.75	5.79	50.35	-10.85	-17.4	-10.04
-34.57	5.6	50.39	-10.88	-16.68	-10.2
-34.42	5.64	50.35	-10.7	-16.13	-10.42
-34.5	5.86	50.21	-10.63	-16.61	-10.99
-35.3	6.34	49.66	-10.59	-18.94	-12.04
-36.04	6.67	49.04	-10.72	-20.74	-12.7
-35.34	6.45	49.22	-10.66	-19.34	-12.94
-34.72	6.15	49.37	-10.63	-17.45	-12.57
-34.57	6.01	49.26	-10.57	-16.66	-12.15
-34.79	6.26	49	-10.31	-16.92	-12.61
-35.01	6.48	48.71	-10.11	-17.62	-12.92
-34.57	6.41	48.78	-9.93	-16.85	-13.12
-34.02	6.19	49	-9.91	-15.45	-12.83
-33.73	6.01	49.04	-9.82	-14.28	-12.19
-33.8	6.01	48.96	-9.65	-14.55	-12.11
-34.02	6.19	48.85	-9.58	-15.21	-12.28
-33.91	6.48	48.89	-9.43	-15.58	-13.1
-33.73	6.37	49.04	-9.69	-15.21	-12.9
-33.54	6.04	49.18	-9.91	-14.59	-12.11
-33.4	5.97	49.33	-9.89	-14.3	-11.8
-33.76	6.12	49.22	-9.8	-15.1	-11.8
-33.8	6.3	49.26	-9.65	-15.67	-12.15
-33.91	6.26	49.26	-9.67	-16.41	-12.35
-33.84	6.08	49.33	-9.91	-16.26	-11.82
-33.84	6.01	49.4	-9.93	-16.44	-11.65
-33.84	6.01	49.4	-9.91	-16.46	-11.58
-33.84	6.15	49.4	-9.62	-16.85	-12.15
-33.91	6.19	49.33	-9.36	-17.56	-12.74
-33.91	6.12	49.33	-9.49	-17.38	-12.39
-33.73	6.04	49.4	-9.29	-16.41	-12.28
-33.54	5.93	49.44	-9.18	-16	-11.98
-33.29	5.93	49.51	-8.85	-15.58	-12
-33.36	5.97	49.44	-8.77	-15.78	-12.06
-33.29	5.68	49.44	-8.96	-15.64	-11.45
-33.11	5.24	49.44	-9.36	-14.24	-9.8
-32.48	4.91	49.69	-9.32	-12.28	-8.68
-32.37	5.24	49.66	-9.12	-11.6	-8.5
-32.19	4.94	49.69	-9.01	-11.23	-7.49
-32.15	4.5	49.66	-9.21	-11.14	-6.31
-32.26	4.17	49.55	-9.43	-10.7	-5.12
-32.23	3.52	49.4	-9.67	-9.6	-3.12
-31.71	3.33	49.55	-9.27	-7.91	-2.2
-31.2	3.37	49.73	-8.81	-6.92	-2.29
-31.35	3.15	49.62	-8.83	-7.54	-1.52
-31.27	3.22	49.58	-8.7	-7.58	-1.58
-31.57	2.75	49.26	-9.01	-7.32	0.04
-31.31	2.49	49.29	-8.94	-5.82	1.01
-30.98	2.31	49.4	-8.68	-4.88	1.63
-30.76	2.27	49.48	-8.48	-4.61	1.6
-30.94	2.12	49.37	-8.59	-5.23	2.11
-30.98	1.5	49.26	-8.79	-4.99	3.27
-30.76	1.65	49.26	-8.75	-3.89	3.19
-30.54	1.65	49.37	-8.7	-3.38	3.43
-30.58	1.72	49.29	-8.57	-3.27	3.36
-30.69	1.68	49.26	-8.57	-3.56	3.54
-30.73	1.21	49.18	-8.66	-3.6	4.24
-30.69	0.84	49.07	-8.88	-2.94	4.83
-30.65	0.95	49.04	-8.96	-2.61	4.75
-30.43	1.35	49.18	-8.92	-2.33	4.02
-30.54	1.32	49.11	-8.9	-2.53	4.2
-30.58	1.06	49.07	-9.01	-2.77	4.46
-30.65	0.7	48.96	-9.27	-2.7	4.97
-30.65	0.66	48.89	-9.43	-2.48	5.01
-30.58	0.92	48.89	-9.43	-2.22	4.7
-30.51	1.06	48.89	-9.38	-1.93	4.5
-30.62	0.84	48.82	-9.32	-2	4.7
-30.8	0.55	48.71	-9.49	-2.35	4.9
-30.91	0.55	48.56	-9.6	-2.44	4.9
-30.8	0.81	48.56	-9.65	-2.15	4.72
-30.69	0.95	48.56	-9.62	-1.85	4.48
-30.8	1.03	48.52	-9.49	-2.04	4.26
-30.83	0.99	48.45	-9.51	-2.09	4.13
-30.98	0.66	48.3	-9.62	-2.18	4.48
-30.94	0.66	48.27	-9.67	-1.98	4.5
-30.94	0.92	48.16	-9.69	-1.8	4.24
-30.8	0.95	48.23	-9.4	-1.23	4.06
-30.83	0.88	48.16	-9.36	-1.54	4.11
-30.94	0.92	48.05	-9.45	-1.8	3.89
-30.98	0.95	47.97	-9.58	-1.65	3.82
-31.05	0.84	47.79	-9.62	-1.52	3.98
-30.87	1.28	47.79	-9.51	-1.14	3.47
-30.69	1.03	47.83	-9.23	-0.46	3.78
-30.69	0.88	47.75	-9.23	-0.35	3.98
-30.76	0.66	47.57	-9.38	-0.29	4.28
-30.8	0.48	47.35	-9.4	-0.04	4.55
-30.58	1.03	47.35	-9.34	0.4	3.89
-30.32	1.1	47.42	-9.16	1.12	3.6
-30.29	0.77	47.39	-8.96	1.19	4.26
-30.47	0.59	47.24	-8.99	0.83	4.53
-30.69	0.59	46.95	-9.21	0.31	4.46
-30.69	0.81	46.8	-9.21	0.81	4.17
-30.47	0.95	46.77	-9.03	1.52	4.04
-30.21	0.81	46.8	-8.61	2.15	4.31
-30.18	0.73	46.69	-8.5	2.22	4.35
-30.14	0.66	46.58	-8.77	2.29	4.33
-30.14	0.73	46.33	-8.88	2.48	4.31
-30.1	0.77	46.14	-8.79	2.81	4.33
-29.81	0.81	46.11	-8.31	3.74	4.26
-29.41	0.59	46.11	-7.87	4.83	4.53
-29.37	0.4	45.96	-8.11	4.57	4.59
-29.55	0.48	45.67	-8.46	4.13	4.46
-29.63	0.44	45.37	-8.28	4.42	4.72
-29.3	0.51	45.34	-7.95	5.47	4.5
-29.11	0.4	45.3	-7.62	5.84	4.7
-28.97	0.37	45.19	-7.62	6	4.55
-29	0.22	44.97	-7.87	5.87	4.66
-29.04	0	44.68	-7.87	6.06	4.99
-28.78	0	44.64	-7.71	6.55	5.05
-28.67	-0.04	44.53	-7.43	6.92	5.23
-28.34	-0.18	44.6	-7.27	7.69	5.19
-28.34	-0.26	44.46	-7.65	7.45	5.08
-28.45	-0.26	44.24	-7.89	7.25	5.1
-28.31	-0.33	44.16	-7.87	7.73	5.16
-28.09	-0.4	44.09	-7.73	8.26	5.19
-27.65	-0.55	44.27	-7.51	9.16	5.1
-27.72	-0.48	44.16	-7.93	8.79	4.72
-27.76	-0.7	43.98	-8.17	8.68	5.03
-27.87	-0.92	43.8	-8.31	8.64	5.47
-27.83	-1.03	43.73	-8.37	8.79	5.58
-27.39	-1.14	43.95	-8.15	9.54	5.54
-27.21	-1.21	44.06	-8.26	9.58	5.41
-27.36	-1.28	43.98	-8.59	9.29	5.45
-27.5	-1.39	43.8	-8.94	8.99	5.69
-27.47	-1.54	43.8	-9.25	8.94	6
-27.32	-1.5	43.91	-9.21	9.23	5.87
-27.03	-1.46	44.16	-9.12	9.43	5.65
-27.1	-1.57	44.13	-9.25	9.1	5.8
-27.25	-1.68	44.09	-9.62	8.59	6.11
-27.43	-1.79	43.98	-10	7.84	6.59
-27.36	-1.83	44.06	-9.78	8.39	6.77
-26.95	-1.76	44.42	-9.47	8.94	6.33
-26.84	-1.79	44.68	-9.47	8.7	6.42
-27.32	-1.94	44.49	-9.78	7.73	6.94
-27.43	-2.01	44.57	-10.11	7.12	7.14
-27.5	-2.09	44.64	-10.02	6.86	7.56
-27.36	-2.12	44.9	-9.45	6.94	7.67
-27.32	-2.01	45.19	-9.23	6.53	7.56
-27.54	-2.01	45.34	-9.34	5.56	7.65
-27.76	-2.16	45.41	-9.43	4.72	8.04
-27.87	-2.34	45.48	-9.45	4.39	8.64
-27.58	-2.16	45.78	-8.88	4.86	8.11
-27.5	-1.87	46.03	-8.55	4.48	7.67
-27.43	-1.94	46.29	-8.17	4.26	7.89
-27.8	-2.05	46.18	-8.39	3.56	8.2
-28.27	-2.09	45.96	-8.99	2.64	8.5
-28.23	-2.16	45.96	-8.85	3.05	8.83
-27.69	-2.31	46.22	-8.04	4.83	8.99
-27.61	-2.34	46.29	-7.76	4.68	9.1
-27.32	-2.23	46.51	-7.82	4.92	8.7
-27.72	-2.27	46.29	-8.35	4.2	8.94
-27.87	-2.27	46.18	-8.57	4.17	9.07
-27.8	-2.38	46.22	-8.37	4.53	9.36
-27.69	-2.38	46.29	-8.13	4.61	9.43
-27.69	-2.38	46.36	-7.98	4.39	9.47
-27.8	-2.31	46.33	-8.24	4	9.43
-27.98	-2.38	46.25	-8.7	3.36	9.69
-28.09	-2.34	46.22	-8.92	3.3	9.67
-28.09	-2.2	46.22	-8.85	3.38	9.36
-28.02	-2.16	46.33	-8.53	3.45	9.14
-28.12	-2.23	46.25	-8.64	3.21	9.1
-28.27	-2.2	46.14	-8.94	3.03	8.94
-28.34	-2.16	46.03	-9.25	3.14	8.68
-28.45	-2.05	45.92	-9.29	3.3	8.48
-28.2	-1.83	46.11	-8.81	3.6	7.89
-28.05	-1.9	46.22	-8.5	3.78	7.62
-28.27	-1.61	46.11	-8.96	3.34	7.03
-28.42	-1.68	45.92	-9.27	3.16	7.19
-28.53	-1.61	45.81	-9.38	3.25	7.05
-28.2	-1.5	45.96	-8.99	3.85	6.72
-28.12	-1.5	46.03	-8.5	4.02	6.61
-28.2	-1.57	45.96	-8.5	4.09	6.79
-28.27	-1.46	45.85	-8.92	4.02	6.44
-28.42	-1.46	45.67	-9.18	3.98	6.53
-28.38	-1.54	45.59	-8.96	4.31	6.79
-28.2	-1.43	45.7	-8.53	4.86	6.46
-28.23	-1.54	45.67	-8.22	4.99	6.94
-28.27	-1.57	45.59	-8.46	4.92	7.05
-28.45	-1.57	45.37	-8.83	4.77	7.05
-28.42	-1.61	45.26	-8.85	5.12	7.16
-28.31	-1.72	45.23	-8.37	5.58	7.4
-28.27	-1.83	45.23	-7.91	5.95	7.69
-28.27	-1.61	45.15	-8.24	5.93	7.08
-28.31	-1.46	45.08	-8.64	5.91	6.75
-28.42	-1.57	44.86	-8.79	5.95	7.12
-28.23	-1.72	44.86	-8.37	6.53	7.43
-28.16	-1.68	44.86	-8	6.97	7.32
-28.09	-1.61	44.9	-7.89	7.12	7.05
-28.09	-1.54	44.9	-8.09	7.08	6.81
-28.2	-1.57	44.75	-8.42	6.88	6.92
-28.2	-1.5	44.6	-8.37	6.92	6.88
-28.09	-1.54	44.64	-8.11	7.14	7.03
-27.98	-1.5	44.71	-7.8	7.25	6.99
-27.94	-1.65	44.79	-7.65	7.25	7.19
-28.09	-1.57	44.68	-8.15	6.81	7.01
-28.12	-1.61	44.6	-8.35	6.68	7.12
-28.16	-1.72	44.57	-8.26	6.7	7.45
-28.12	-1.83	44.57	-8	6.81	7.87
-28.09	-1.9	44.68	-7.62	6.75	8.11
-28.12	-1.79	44.68	-8.11	6.24	7.76
-28.2	-1.68	44.68	-8.5	5.91	7.71
-28.23	-1.72	44.68	-8.59	5.84	8.02
-28.23	-1.83	44.68	-8.35	5.82	8.72
-28.16	-1.94	44.79	-7.76	5.89	9.1
-28.2	-2.05	44.9	-7.82	5.47	9.21
-28.23	-2.05	44.93	-8.09	5.12	9.23
-28.23	-1.94	44.93	-8.48	4.97	9.23
-28.31	-2.01	44.9	-8.55	4.81	9.78
-28.27	-2.12	44.97	-7.98	4.97	10.33
-28.2	-2.27	45.15	-7.69	4.83	10.52
-28.23	-2.27	45.19	-7.93	4.53	10.52
-28.34	-2.16	45.12	-8.53	4.2	10.48
-28.27	-2.23	45.15	-8.75	4.24	10.7
-28.16	-2.42	45.23	-8.39	4.46	11.25
-28.12	-2.64	45.45	-7.8	4.46	11.65
-28.16	-2.6	45.52	-7.84	4.15	11.47
-28.16	-2.42	45.56	-8.42	3.89	11.1
-28.12	-2.34	45.56	-8.85	3.76	10.85
-28.05	-2.45	45.63	-8.72	4	11.16
-27.94	-2.71	45.78	-8.22	4.15	11.49
-27.91	-2.78	45.89	-7.95	4.17	11.49
-27.94	-2.64	45.89	-8.17	3.96	11.12
-27.87	-2.45	45.96	-8.59	3.89	10.59
-27.87	-2.49	45.92	-8.83	4.09	10.57
-27.8	-2.64	45.92	-8.53	4.39	10.9
-27.54	-2.86	46.14	-8.17	4.75	10.94
-27.54	-2.67	46.18	-8.2	4.77	10.5
-27.54	-2.6	46.14	-8.44	4.77	10.04
-27.58	-2.42	46	-8.99	4.88	9.65
-27.47	-2.49	46	-8.81	5.43	9.91
-27.32	-2.56	46.03	-8.44	6.04	9.91
-27.14	-2.45	46.22	-8.22	6.33	9.27
-27.14	-2.45	46.18	-8.42	6.2	9.01
-27.43	-2.53	45.85	-8.96	5.78	9.07
-27.39	-2.49	45.7	-9.07	6.22	9.21
-27.25	-2.45	45.78	-8.81	6.75	9.16
-27.03	-2.53	45.89	-8.31	7.34	9.03
-26.81	-2.49	46	-8.06	7.78	8.68
-26.95	-2.31	45.81	-8.79	7.45	8
-26.92	-2.09	45.7	-9.14	7.73	7.69
-26.88	-2.09	45.59	-8.9	8.11	7.89
-26.7	-2.23	45.67	-8.22	8.77	8.2
-26.59	-2.27	45.7	-7.71	9.36	8.06
-26.66	-2.09	45.59	-8.26	8.83	7.16
-26.73	-1.9	45.45	-8.88	8.96	6.64
-26.7	-1.83	45.34	-8.83	9.38	6.81
-26.62	-1.9	45.3	-8.26	9.87	7.23
-26.44	-2.01	45.37	-7.62	10.68	7.34
-26.44	-1.87	45.34	-7.78	10.5	6.55
-26.51	-1.72	45.26	-8.22	10.42	6
-26.62	-1.5	45.01	-8.61	10.48	5.76
-26.81	-1.39	44.71	-8.72	10.55	5.84
-26.4	-1.65	44.9	-8.06	11.4	6.26
-26.51	-1.65	44.86	-7.62	11.56	6.26
-26.48	-1.46	44.86	-7.78	11.65	5.54
-26.66	-1.21	44.6	-8.33	11.45	5.12
-26.66	-0.99	44.46	-8.66	11.65	4.92
-26.55	-1.25	44.42	-8.11	12.19	5.54
-26.48	-1.35	44.49	-7.47	12.68	5.87
-26.44	-1.28	44.49	-7.32	12.83	5.49
-26.55	-1.1	44.35	-7.76	12.63	4.92
-26.7	-0.88	44.13	-8.09	12.5	4.59
-26.7	-0.88	44.02	-7.89	12.9	5.01
-26.51	-1.14	44.09	-7.1	13.56	5.67
-26.48	-1.1	44.09	-6.7	13.82	5.56
-26.59	-0.92	43.98	-7.01	13.51	4.99
-26.73	-0.7	43.84	-7.34	13.29	4.53
-26.77	-0.66	43.65	-7.49	13.49	4.68
-26.48	-0.84	43.73	-7.01	14.13	5.19
-26.55	-0.95	43.65	-6.53	14.39	5.54
-26.59	-0.92	43.65	-6.44	14.37	5.16
-26.7	-0.77	43.54	-6.79	14.15	4.66
-26.92	-0.59	43.29	-7.21	13.95	4.46
-26.81	-0.66	43.21	-7.01	14.48	4.94
-26.59	-0.84	43.32	-6.57	15.25	5.32
-26.7	-0.88	43.29	-6.31	15.18	5.25
-26.7	-0.81	43.29	-6.57	15.16	4.86
-26.77	-0.66	43.18	-7.14	15.07	4.39
-26.88	-0.66	42.96	-7.27	15.16	4.75
-26.81	-0.77	42.96	-7.12	15.53	5.12
-26.7	-0.88	43.03	-6.77	16.08	5.32
-26.66	-0.84	43.1	-6.77	16.17	5.25
-26.81	-0.7	43.03	-7.27	15.71	4.68
-27.14	-0.62	42.7	-7.62	15.34	4.81
-26.99	-0.73	42.74	-7.56	15.6	5.21
-26.7	-0.84	42.96	-7.21	16.08	5.52
-26.55	-0.81	43.14	-6.88	16.41	5.58
-26.88	-0.66	42.99	-7.01	15.64	5.19
-27.06	-0.55	42.88	-7.34	15.05	4.94
-27.14	-0.55	42.77	-7.32	14.9	5.19
-26.92	-0.62	42.88	-6.9	15.36	5.56
-26.77	-0.73	43.03	-6.44	15.82	5.84
-26.84	-0.7	43.03	-6.31	15.58	5.58
-26.95	-0.55	42.96	-6.66	15.16	5.03
-27.03	-0.48	42.85	-6.81	15.03	4.94
-26.88	-0.55	42.92	-6.66	15.4	5.23
-26.73	-0.66	42.99	-6.28	15.89	5.67
-26.7	-0.7	43.07	-6.02	15.89	5.69
-26.81	-0.66	43.07	-6.11	15.51	5.41
-26.88	-0.59	43.03	-6.46	15.14	5.12
-26.95	-0.48	42.99	-6.9	14.66	4.94
-26.81	-0.62	43.07	-6.59	15.14	5.65
-26.59	-0.77	43.25	-6.17	15.51	5.91
-26.55	-0.77	43.32	-6.09	15.47	5.76
-26.66	-0.59	43.25	-6.42	15.1	5.34
-26.77	-0.48	43.21	-6.79	14.7	5.03
-26.62	-0.59	43.25	-6.79	15.01	5.43
-26.4	-0.84	43.4	-6.33	15.53	6.04
-26.44	-0.95	43.47	-6.09	15.45	6.17
-26.62	-0.84	43.43	-6.2	14.99	5.89
-26.7	-0.7	43.4	-6.55	14.52	5.38
-26.62	-0.66	43.43	-6.75	14.57	5.47
-26.37	-0.84	43.58	-6.48	15.07	6.06
-26.15	-1.06	43.84	-6.22	15.25	6.33
-26.4	-0.99	43.8	-6.2	14.88	6.2
-26.7	-0.92	43.73	-6.39	14.08	5.89
-26.7	-0.81	43.69	-6.92	13.62	5.56
-26.44	-0.92	43.84	-6.77	14.19	6.2
-26.29	-1.06	43.98	-6.48	14.5	6.57
-26.37	-1.1	44.06	-6.31	14.24	6.5
-26.55	-1.1	44.06	-6.37	13.73	6.28
-26.77	-0.92	43.98	-7.03	12.63	5.56
-26.62	-0.95	44.02	-7.1	13.29	6.06
-26.44	-1.1	44.13	-6.81	13.84	6.64
-26.33	-1.25	44.35	-6.5	13.91	6.79
-26.37	-1.21	44.42	-6.46	13.62	6.59
-26.73	-1.03	44.27	-6.97	12.44	5.87
-26.81	-0.95	44.24	-7.36	12.26	5.87
-26.66	-1.03	44.31	-7.32	12.77	6.31
-26.48	-1.17	44.42	-6.92	13.27	6.77
-26.55	-1.35	44.49	-6.61	13.12	7.05
-26.84	-1.21	44.42	-6.83	12.35	6.48
-26.88	-1.03	44.35	-7.29	12.06	5.98
-26.81	-1.03	44.38	-7.43	12.35	6.17
-26.7	-1.14	44.46	-7.19	12.74	6.72
-26.62	-1.28	44.49	-6.88	12.9	7.14
-26.81	-1.25	44.49	-6.86	12.39	6.83
-26.95	-1.06	44.38	-7.25	11.82	6.17
-27.06	-0.99	44.31	-7.6	11.67	6.06
-26.95	-1.1	44.35	-7.45	12.17	6.64
-26.84	-1.21	44.35	-7.19	12.55	7.1
-26.92	-1.25	44.38	-7.01	12.37	7.01
-27.25	-1.06	44.2	-7.27	11.6	6.39
-27.47	-0.95	43.98	-7.51	11.25	6.13
-27.21	-1.03	44.06	-7.56	11.76	6.44
-27.03	-1.14	44.09	-7.43	12.24	6.79
-27.1	-1.25	44.13	-7.12	12.35	7.05
-27.36	-1.1	44.02	-7.16	11.95	6.66
-27.61	-0.84	43.8	-7.36	11.51	6.24
-27.5	-0.88	43.76	-7.56	11.65	6.24
-27.32	-1.03	43.76	-7.47	12.13	6.55
-27.28	-1.14	43.8	-7.21	12.5	6.94
-27.54	-1.06	43.69	-7.08	12.19	6.77
-27.87	-0.92	43.51	-7.12	11.76	6.46
-27.91	-0.84	43.36	-7.34	11.56	6.2
-27.87	-0.84	43.25	-7.4	11.62	6.17
-27.61	-1.03	43.4	-7.21	12.19	6.61
-27.76	-1.1	43.32	-7.01	12.19	6.77
-27.91	-0.95	43.21	-6.99	12	6.46
-28.31	-0.84	42.96	-7.1	11.47	6.04
-28.27	-0.99	42.81	-7.25	11.45	6
-27.98	-1.17	42.85	-7.16	12.06	6.48
-27.91	-1.32	42.88	-6.94	12.48	6.83
-28.09	-1.25	42.74	-6.92	12.37	6.68
-28.34	-1.21	42.55	-7.05	12	6.44
-28.49	-1.1	42.33	-7.36	11.87	6.04
-28.23	-1.35	42.3	-7.4	12.37	6.37
-28.09	-1.32	42.33	-7.43	12.99	6.61
-28.12	-1.28	42.26	-7.45	13.25	6.59
-28.23	-1.25	42.19	-7.51	13.29	6.39
-28.38	-1.14	41.97	-7.89	12.99	5.8
-28.34	-1.25	41.82	-8.06	13.29	5.91
-28.09	-1.35	41.82	-8	14.17	6.33
-27.98	-1.57	41.82	-7.62	14.92	6.99
-28.05	-1.46	41.78	-7.8	14.94	6.72
-28.27	-1.14	41.6	-8.55	14.3	5.45
-28.23	-1.32	41.49	-8.53	14.66	5.62
-28.16	-1.57	41.42	-8.28	15.18	6.35
-27.98	-1.79	41.42	-8.11	15.8	6.97
-27.87	-1.83	41.42	-7.93	16.3	7.34
-27.94	-1.5	41.42	-8.59	15.64	6.17
-28.09	-1.46	41.31	-8.83	15.14	5.82
-28.09	-1.43	41.27	-8.94	15.14	5.98
-27.98	-1.61	41.31	-8.48	15.67	6.86
-27.8	-1.79	41.35	-8.02	16.04	7.49
-27.83	-1.5	41.38	-8.2	15.71	6.83
-27.98	-1.32	41.27	-8.39	15.03	6.11
-28.02	-1.25	41.2	-8.42	14.88	5.93
-27.87	-1.5	41.2	-7.93	15.42	6.59
-27.65	-1.54	41.27	-7.6	16.24	6.92
-27.5	-1.57	41.31	-7.14	16.7	7.14
-27.65	-1.25	41.24	-7.51	16.04	6.02
-27.72	-1.21	41.16	-7.49	15.78	5.76
-27.58	-1.28	41.16	-7.34	16.17	6.11
-27.39	-1.65	41.24	-6.94	16.61	6.81
-27.06	-1.79	41.42	-6.59	17.34	7.4
-27.28	-1.25	41.38	-7.21	16.5	6.17
-27.43	-1.1	41.35	-7.49	15.93	5.62
-27.43	-1.28	41.31	-7.49	15.82	5.89
-27.25	-1.54	41.38	-7.29	16.19	6.42
-26.92	-1.68	41.56	-7.12	16.9	7.01
-26.95	-1.43	41.64	-7.34	16.83	6.72
-27.03	-1.35	41.6	-7.45	16.59	6.46
-27.14	-1.39	41.53	-7.54	16.22	6.35
-27.06	-1.43	41.56	-7.54	16.26	6.37
-26.81	-1.68	41.67	-7.32	16.79	6.94
-26.62	-1.61	41.86	-7.27	17.2	7.27
-26.73	-1.5	41.89	-7.29	16.72	7.03
-26.99	-1.46	41.82	-7.36	15.84	6.72
-27.06	-1.5	41.78	-7.4	15.42	6.64
-26.62	-1.61	42	-7.19	16.39	6.99
-26.4	-1.68	42.22	-7.08	16.79	7.4
-26.55	-1.5	42.3	-7.12	16.55	7.29
-26.81	-1.46	42.26	-7.19	15.89	6.92
-26.92	-1.54	42.22	-7.21	15.34	6.75
-26.81	-1.76	42.3	-7.08	15.4	7.03
-26.59	-1.83	42.44	-7.01	15.8	7.45
-26.48	-1.79	42.59	-7.03	15.97	7.58
-26.59	-1.61	42.66	-7.19	15.67	7.21
-26.81	-1.54	42.63	-7.4	14.7	6.86
-26.92	-1.65	42.63	-7.47	14.19	6.9
-26.77	-1.76	42.74	-7.36	14.9	7.43
-26.59	-1.83	42.88	-7.38	15.23	7.8
-26.59	-1.76	42.96	-7.54	15.1	7.84
-26.77	-1.68	42.99	-7.67	14.35	7.43
-26.95	-1.72	42.96	-7.62	13.45	7.19
-26.95	-1.87	42.96	-7.54	13.67	7.62
-26.88	-1.79	43.03	-7.71	14.08	7.69
-26.84	-1.72	43.1	-7.76	14.33	7.78
-26.81	-1.61	43.21	-7.73	14.13	7.54
-27.03	-1.57	43.14	-7.71	13.4	7.19
-27.1	-1.68	43.1	-7.58	13.12	7.34
-27.03	-1.76	43.1	-7.51	13.49	7.8
-26.77	-1.72	43.25	-7.49	14.28	7.82
-26.77	-1.57	43.32	-7.6	14.22	7.69
-27.14	-1.54	43.21	-7.67	13.25	7.43
-27.21	-1.57	43.14	-7.6	12.85	7.23
-27.21	-1.61	43.1	-7.56	13.18	7.45
-27.1	-1.65	43.1	-7.56	13.6	7.58
-27.03	-1.5	43.18	-7.67	13.95	7.54
-27.1	-1.43	43.14	-7.65	13.62	7.34
-27.28	-1.43	43.07	-7.67	13.07	7.16
-27.39	-1.5	42.92	-7.6	12.94	7.27
-27.28	-1.57	42.92	-7.49	13.4	7.43
-27.17	-1.61	42.96	-7.45	13.93	7.78
-27.17	-1.35	42.99	-7.6	13.91	7.45
-27.28	-1.32	42.92	-7.58	13.65	7.32
-27.5	-1.46	42.74	-7.49	13.34	7.38
-27.5	-1.54	42.63	-7.4	13.45	7.4
-27.36	-1.54	42.59	-7.32	13.93	7.69
-27.25	-1.54	42.63	-7.1	14.72	8.06
-27.32	-1.39	42.55	-7.23	14.46	7.51
-27.47	-1.35	42.41	-7.21	14.04	7.25
-27.5	-1.54	42.3	-7.01	14.11	7.43
-27.54	-1.46	42.11	-7.08	14.46	7.56
-27.39	-1.32	42.11	-7.16	15.07	7.62
-27.36	-1.25	42.08	-7.16	15.27	7.45
-27.43	-1.21	42	-7.21	15.07	7.05
-27.47	-1.1	41.89	-7.29	15.05	6.64
-27.5	-1.39	41.75	-7.16	15.21	6.92
-27.14	-1.28	41.78	-7.12	16.28	7.16
-27.06	-1.03	41.82	-7.38	16.7	6.72
-27.28	-1.03	41.67	-7.25	16.13	6.64
-27.39	-1.06	41.6	-7.21	15.91	6.55
-27.39	-1.21	41.49	-7.05	16.02	6.66
-27.32	-1.32	41.38	-6.88	16.59	7.12
-27.28	-1.17	41.31	-6.97	16.87	7.12
-27.28	-0.99	41.27	-7.12	16.9	6.72
-27.36	-0.95	41.2	-7.12	16.68	6.57
-27.25	-0.92	41.24	-7.19	16.92	6.09
-27.28	-1.06	41.09	-6.92	17.07	6.53
-27.21	-1.14	41.05	-6.79	17.6	6.9
-27.06	-1.17	41.05	-6.72	18.06	6.97
-26.95	-1.03	41.05	-6.83	18.28	6.57
-26.99	-1.03	41.02	-6.86	18.06	6.22
-26.99	-1.21	40.94	-6.64	18.06	6.44
-26.95	-1.32	40.83	-6.55	18.3	6.7
-26.77	-1.28	40.87	-6.57	18.83	6.77
-26.77	-1.14	40.83	-6.66	18.92	6.68
-26.7	-1.03	40.87	-6.81	18.85	6.13
-26.73	-1.14	40.83	-6.68	18.76	6.28
-26.73	-1.32	40.76	-6.55	18.81	6.61
-26.66	-1.43	40.72	-6.48	19.03	6.88
-26.51	-1.21	40.8	-6.64	19.42	6.72
-26.37	-1.06	40.87	-6.77	19.67	6.26
-26.26	-1.14	40.94	-6.75	19.71	6.15
-26.33	-1.32	40.83	-6.66	19.53	6.44
-26.33	-1.5	40.83	-6.61	19.56	6.7
-26.22	-1.46	40.91	-6.66	19.86	6.83
-26.15	-1.39	40.94	-6.72	19.93	6.72
-26.11	-1.32	41.02	-6.83	19.84	6.42
-26.07	-1.46	41.05	-6.81	19.82	6.44
-26.07	-1.61	41.05	-6.83	19.69	6.57
-26.04	-1.57	41.09	-6.92	19.78	6.66
-25.85	-1.39	41.27	-7.05	20	6.57
-25.67	-1.32	41.42	-7.19	20.13	6.28
-25.71	-1.65	41.49	-7.1	20.02	6.46
-25.67	-1.79	41.56	-7.14	19.93	6.53
-25.71	-1.9	41.56	-7.19	19.84	6.9
-25.67	-1.72	41.64	-7.4	19.93	6.9
-25.49	-1.57	41.86	-7.47	20.1	6.7
-25.42	-1.46	42.04	-7.58	19.95	6.42
-25.52	-1.79	42.04	-7.49	19.67	6.64
-25.6	-2.01	42.08	-7.43	19.34	7.05
-25.49	-1.83	42.22	-7.58	19.47	7.05
-25.45	-1.68	42.33	-7.54	19.38	7.05
-25.34	-1.57	42.52	-7.49	19.29	6.86
-25.34	-1.61	42.7	-7.43	19.03	6.77
-25.45	-2.01	42.7	-7.21	18.54	7.32
-25.45	-1.94	42.77	-7.25	18.5	7.45
-25.42	-1.61	42.88	-7.45	18.39	7.03
-25.23	-1.5	43.14	-7.36	18.41	6.88
-25.38	-1.54	43.21	-7.23	17.89	6.92
-25.45	-1.54	43.29	-7.45	17.09	6.64
-25.63	-1.65	43.29	-7.45	16.68	7.12
-25.63	-1.61	43.32	-7.38	16.74	7.14
-25.52	-1.46	43.43	-7.27	17.03	6.9
-25.38	-1.54	43.69	-6.88	17.07	7.01
-25.52	-1.68	43.76	-6.79	16.46	6.99
-25.67	-1.65	43.73	-6.97	15.71	6.72
-25.71	-1.65	43.73	-6.94	15.73	6.86
-25.63	-1.54	43.8	-6.99	15.97	6.57
-25.38	-1.43	44.02	-6.77	16.33	6.39
-25.49	-1.5	44.16	-6.79	15.78	6.24
-25.6	-1.65	44.13	-6.99	15.51	6.2
-25.67	-1.79	44.09	-7.32	15.36	6.37
-25.67	-1.94	44.06	-7.51	15.49	6.59
-25.63	-1.87	44.09	-7.62	15.69	6.57
-25.63	-1.83	44.16	-7.73	15.64	6.44
-25.74	-1.87	44.2	-8.04	15.25	6.39
-25.93	-2.27	44.13	-8.35	14.88	7.1
-26.04	-2.34	44.06	-8.72	14.7	7.25
-26	-2.27	44.13	-8.68	14.79	7.38
-26	-2.05	44.27	-8.66	14.63	6.94
-26.07	-2.12	44.27	-8.61	14.26	7.1
-26.18	-2.49	44.2	-8.57	14.04	7.69
-26.29	-2.42	44.13	-8.99	13.84	7.45
-26.18	-2.53	44.06	-8.79	14.44	7.78
-26.15	-2.45	44.13	-8.61	14.66	7.73
-26.11	-2.27	44.16	-8.75	14.63	7.21
-26.26	-2.38	44.09	-8.77	14.37	7.36
-26.33	-2.45	44.02	-8.88	14.19	7.45
-26.44	-2.53	43.91	-8.99	14.19	7.56
-26.33	-2.6	43.91	-8.83	14.48	7.73
-26.37	-2.42	43.95	-8.88	14.46	7.56
-26.37	-2.42	43.98	-8.85	14.44	7.47
-26.44	-2.49	43.95	-8.99	14.22	7.47
-26.62	-2.53	43.76	-9.23	14.04	7.62
-26.55	-2.49	43.73	-9.25	14.3	7.69
-26.55	-2.45	43.69	-9.18	14.48	7.67
-26.62	-2.53	43.65	-9.03	14.5	7.8
-26.51	-2.53	43.73	-9.05	14.63	7.69
-26.55	-2.6	43.65	-9.23	14.59	7.71
-26.62	-2.67	43.47	-9.29	14.7	7.91
-26.7	-2.53	43.4	-9.34	14.74	7.89
-26.62	-2.38	43.51	-9.25	14.83	7.67
-26.81	-2.34	43.43	-9.23	14.52	7.6
-26.92	-2.53	43.36	-9.38	14.24	7.73
-26.77	-2.64	43.32	-9.45	14.59	7.82
-26.7	-2.64	43.29	-9.43	14.85	7.87
-26.66	-2.64	43.29	-9.21	15.1	7.87
-26.7	-2.64	43.21	-8.92	15.14	7.87
-26.7	-2.56	43.18	-9.03	15.16	7.56
-26.66	-2.56	43.14	-9.32	15.4	7.36
-26.62	-2.56	42.99	-9.34	15.71	7.32
-26.48	-2.49	42.96	-8.96	16.39	7.14
-26.48	-2.09	42.96	-9.05	16.37	6.37
-26.15	-2.23	43.1	-8.88	16.94	6.24
-26.33	-2.23	42.96	-9.36	16.48	6.2
-26.51	-2.45	42.7	-9.23	16.3	6.77
-26.4	-2.45	42.63	-8.96	16.81	6.72
-26.29	-2.49	42.63	-8.61	17.27	6.77
-26.07	-2.42	42.74	-8.33	17.93	6.35
-26	-2.27	42.74	-8.61	17.86	5.89
-26	-2.23	42.63	-8.92	17.84	5.8
-26.22	-2.23	42.37	-9.05	17.62	5.93
-26.11	-2.31	42.33	-8.66	18.11	6.15
-25.82	-2.31	42.44	-8.04	19.01	6.04
-25.6	-2.16	42.55	-8.13	19.31	5.56
-25.63	-2.09	42.48	-8.46	19.03	5.43
-25.63	-2.09	42.41	-8.72	19.01	5.41
-25.63	-2.12	42.26	-8.59	19.09	5.6
-25.56	-2.2	42.3	-8.04	19.42	5.87
-25.31	-2.16	42.44	-7.84	19.97	5.62
-25.16	-2.05	42.52	-8.11	20.06	5.27
-25.12	-2.01	42.52	-8.42	20.06	5.1
-25.31	-2.05	42.33	-8.61	19.8	5.32
-25.2	-2.12	42.37	-8.2	20.13	5.6
-24.87	-2.12	42.59	-7.98	20.65	5.54
-24.83	-2.12	42.63	-7.93	20.65	5.47
-24.83	-2.01	42.7	-8.17	20.57	5.25
-25.01	-2.01	42.55	-8.44	20.21	5.32
-25.05	-2.16	42.52	-8.31	20.17	5.67
-24.98	-2.16	42.59	-8.2	20.26	5.73
-24.61	-2.09	42.92	-8.09	20.52	5.62
-24.46	-2.09	43.14	-8.04	20.65	5.54
-24.9	-2.01	42.88	-8.31	20.19	5.52
-25.05	-2.2	42.77	-8.37	19.86	5.87
-25.09	-2.38	42.81	-8	19.64	6.53
-24.79	-2.38	43.07	-7.76	19.95	6.39
-24.68	-2.23	43.29	-7.76	19.93	6.09
-24.61	-2.23	43.43	-8.13	19.71	5.91
-25.01	-2.31	43.25	-8.46	18.79	6.28
-25.05	-2.38	43.29	-8.48	18.48	6.55
-24.87	-2.27	43.51	-8.31	18.79	6.17
-24.9	-2.31	43.62	-7.98	18.54	6.5
-24.76	-2.16	43.91	-8.31	18.39	6.11
-25.12	-2.12	43.8	-8.94	17.53	6.06
-25.12	-2.34	43.87	-8.92	17.34	6.66
-25.2	-2.38	43.87	-8.57	17.25	6.99
-25.05	-2.42	44.06	-8.17	17.6	7.1
-24.72	-2.2	44.42	-8.22	17.78	6.61
-25.01	-2.34	44.35	-8.46	17.16	6.86
-25.09	-2.6	44.31	-8.44	16.94	7.29
-25.27	-2.27	44.27	-8.66	16.52	7.03
-25.31	-2.09	44.31	-8.59	16.33	6.86
-25.12	-2.23	44.53	-8.13	16.57	7.1
-25.12	-2.27	44.64	-8.17	16.37	7.1
-25.34	-2.23	44.57	-8.5	15.75	7.05
-25.45	-2.09	44.57	-8.83	15.4	6.79
-25.56	-1.9	44.57	-8.83	15.25	6.68
-25.45	-1.9	44.71	-8.26	15.53	6.88
-25.38	-2.05	44.86	-7.98	15.53	7.14
-25.45	-2.23	44.86	-8	15.25	7.47
-25.63	-2.12	44.79	-8.48	14.59	7.14
-26	-1.94	44.64	-8.75	13.75	7.14
-25.93	-1.65	44.75	-8.37	14.06	6.83
-25.85	-1.76	44.86	-7.84	14.24	7.12
-25.89	-1.87	44.93	-7.73	14.02	7.36
-25.96	-1.9	44.9	-7.93	13.73	7.25
-26.15	-1.76	44.79	-8.33	13.29	6.99
-26.22	-1.54	44.75	-8.13	13.29	6.88
-26.22	-1.68	44.79	-7.65	13.4	7.19
-26.18	-1.65	44.86	-7.38	13.45	7.08
-26.26	-1.68	44.86	-7.36	13.25	7.01
-26.51	-1.35	44.68	-7.89	12.74	6.5
-26.84	-1.14	44.31	-7.93	12.48	6.46
-26.59	-1.32	44.49	-7.51	12.9	6.64
-26.55	-1.32	44.53	-7.12	13.01	6.57
-26.55	-1.39	44.53	-6.92	13.12	6.57
-26.66	-1.21	44.38	-7.29	12.94	6.22
-26.81	-1.03	44.16	-7.6	12.88	5.93
-26.84	-0.73	44.06	-7.65	13.05	5.6
-26.59	-1.14	44.13	-7.08	13.62	5.95
-26.62	-1.35	44.09	-6.61	13.84	6.28
-26.62	-1.21	44.02	-6.9	13.84	5.82
-26.77	-1.06	43.76	-7.38	13.75	5.54
-26.92	-0.95	43.47	-7.58	13.8	5.41
-26.66	-0.99	43.54	-7.34	14.39	5.43
-26.62	-1.28	43.47	-6.79	14.94	5.84
-26.66	-1.32	43.36	-6.81	15.12	5.71
-26.66	-1.06	43.21	-7.58	15.25	4.92
-26.66	-0.99	42.99	-7.93	15.62	4.75
-26.48	-1.1	42.92	-7.58	16.46	5.08
-26.33	-1.17	42.88	-7.23	17.29	5.27
-26.26	-1.28	42.85	-7.05	17.71	5.23
-26.29	-1.28	42.63	-7.67	17.71	4.92
-26.4	-1.06	42.37	-8.28	17.78	4.57
-26.37	-0.95	42.15	-8.35	18.28	4.61
-26.26	-1.03	42.08	-8.02	18.94	4.94
-26	-1.14	42.19	-7.47	19.82	5.16
-26	-1.03	42.11	-7.93	19.84	4.77
-26.04	-1.03	41.97	-8.15	19.73	4.77
-26.11	-1.1	41.71	-7.95	19.82	5.19
-26.04	-1.06	41.64	-7.62	20.15	5.36
-25.96	-1.06	41.64	-6.77	20.46	5.73
-25.85	-0.88	41.71	-6.79	20.72	5.16
-25.89	-0.81	41.6	-6.94	20.61	4.9
-25.93	-0.7	41.46	-7.12	20.68	4.75
-25.82	-0.66	41.38	-6.99	21.05	4.75
-25.71	-0.73	41.35	-6.22	21.6	5.27
-25.56	-0.77	41.42	-5.47	22.28	5.34
-25.49	-0.7	41.38	-5.8	22.39	4.68
-25.49	-0.55	41.27	-6.28	22.3	4.39
-25.42	-0.44	41.24	-6.48	22.48	4.28
-25.38	-0.59	41.16	-5.84	22.72	4.99
-25.45	-0.77	41.09	-5.1	22.65	5.58
-25.38	-0.73	41.16	-5.08	22.76	5.32
-25.31	-0.7	41.2	-5.23	22.85	4.99
-25.2	-0.48	41.24	-5.82	22.9	4.44
-25.2	-0.48	41.16	-5.89	22.96	4.57
-25.2	-0.55	41.13	-5.65	23.12	4.92
-25.12	-0.62	41.16	-5.27	23.33	5.1
-25.05	-0.66	41.2	-5.1	23.53	5.1
-25.01	-0.55	41.2	-5.56	23.51	4.53
-24.98	-0.44	41.16	-5.87	23.51	4.39
-25.05	-0.55	41.13	-5.69	23.47	4.7
-24.9	-0.66	41.24	-5.32	23.69	5.01
-24.9	-0.77	41.31	-4.88	23.62	5.36
-24.87	-0.7	41.38	-5.23	23.38	4.86
-24.87	-0.59	41.38	-5.73	23.07	4.53
-24.9	-0.59	41.38	-5.84	22.92	4.66
-24.94	-0.7	41.38	-5.58	22.83	5.08
-24.94	-0.84	41.46	-5.23	22.85	5.56
-24.87	-0.84	41.6	-5.27	22.81	5.32
-24.83	-0.73	41.64	-5.78	22.65	4.9
-24.87	-0.7	41.64	-6.04	22.5	4.83
-24.94	-0.73	41.64	-5.95	22.37	5.23
-24.83	-0.84	41.78	-5.71	22.52	5.56
-24.72	-1.06	42	-5.47	22.54	5.71
-24.83	-0.88	42.04	-5.78	22.24	5.38
-25.01	-0.81	41.93	-6.2	21.67	5.19
-25.09	-0.88	41.89	-6.26	21.38	5.62
-25.01	-0.95	42	-6.11	21.58	5.87
-24.76	-1.1	42.3	-5.76	21.99	6.04
-24.98	-1.06	42.26	-5.93	21.36	5.73
-25.2	-1.03	42.15	-6.28	20.74	5.58
-25.23	-1.03	42.11	-6.53	20.76	5.69
-25.12	-0.99	42.19	-6.64	21.05	5.71
-24.98	-1.1	42.33	-6.17	21.47	6.13
-25.05	-1.1	42.37	-6.11	21.07	6
-25.16	-1.1	42.33	-6.31	20.61	5.73
-25.38	-1.03	42.22	-6.81	20.04	5.6
-25.38	-0.95	42.19	-7.05	20.15	5.52
-25.27	-1.03	42.3	-6.81	20.59	5.84
-25.27	-1.14	42.37	-6.46	20.54	6.04
-25.42	-1.1	42.33	-6.59	20.19	5.82
-25.49	-0.99	42.26	-7.01	19.97	5.43
-25.56	-0.88	42.19	-7.45	19.93	5.1
-25.49	-0.95	42.19	-7.36	20.26	5.45
-25.42	-1.06	42.3	-6.97	20.61	5.76
-25.56	-1.1	42.22	-6.88	20.32	5.73
-25.74	-0.99	42.08	-7.14	19.97	5.38
-25.93	-0.88	41.93	-7.51	19.62	5.1
-25.85	-0.88	41.89	-7.62	19.86	5.23
-25.71	-1.03	42	-7.27	20.3	5.62
-25.85	-1.14	41.93	-7.01	20.19	5.82
-26.11	-1.06	41.75	-7.1	19.84	5.62
-26.29	-0.88	41.64	-7.36	19.51	5.23
-26.15	-0.88	41.56	-7.58	19.73	5.14
-26.04	-0.99	41.6	-7.4	20.04	5.47
-26.07	-1.1	41.6	-7.21	20.19	5.62
-26.15	-1.14	41.56	-7.05	20.19	5.69
-26.37	-1.03	41.38	-7.16	19.93	5.45
-26.66	-0.92	41.05	-7.51	19.56	5.16
-26.4	-1.03	41.13	-7.62	19.82	5.25
-26.37	-1.14	41.13	-7.45	20.08	5.52
-26.44	-1.25	41.09	-7.23	20.15	5.78
-26.62	-1.25	40.94	-7.23	20	5.65
-26.84	-1.14	40.69	-7.51	19.71	5.36
-26.81	-1.1	40.58	-7.84	19.8	5.25
-26.7	-1.25	40.54	-7.78	20.17	5.54
-26.7	-1.35	40.5	-7.6	20.43	5.82
-26.88	-1.39	40.36	-7.54	20.37	5.84
-27.14	-1.28	40.06	-7.71	20.13	5.58
-27.06	-1.25	39.99	-7.93	20.15	5.41
-26.88	-1.32	39.95	-8.06	20.59	5.47
-26.77	-1.39	39.88	-8	21.31	5.69
-26.77	-1.5	39.81	-7.71	21.77	6
-26.92	-1.46	39.73	-8.06	21.62	5.45
-27.1	-1.43	39.4	-8.39	21.51	5.23
-26.81	-1.39	39.37	-8.59	22.28	5.21
-26.7	-1.5	39.29	-8.5	23.12	5.49
-26.59	-1.65	39.26	-8.04	23.86	6.02
-26.59	-1.61	39.26	-8.35	23.97	5.45
-26.7	-1.5	39.15	-8.81	23.71	5.05
-26.73	-1.46	38.96	-9.05	23.62	5.1
-26.62	-1.54	38.93	-8.99	23.82	5.32
-26.51	-1.54	39	-8.68	24.06	5.73
-26.48	-1.65	39.04	-8.26	23.97	6.06
-26.51	-1.57	39.04	-8.22	23.62	5.91
-26.73	-1.46	38.89	-8.44	22.74	5.69
-26.7	-1.32	38.85	-8.55	22.59	5.43
-26.59	-1.32	38.89	-8.2	23.05	5.82
-26.37	-1.39	38.93	-7.51	23.75	6.24
-26.29	-1.35	38.93	-7.19	23.95	6.11
-26.33	-1.25	38.85	-7.25	23.91	5.65
-26.33	-1.14	38.78	-7.34	23.95	5.34
-26.15	-1.06	38.78	-7.21	24.32	5.38
-26	-1.17	38.82	-6.59	24.87	5.93
-25.85	-1.14	38.89	-6.31	25.03	5.89
-25.96	-1.1	38.85	-6.37	24.48	5.58
-26	-1.03	38.85	-6.55	24.06	5.3
-26.04	-0.95	38.85	-6.72	23.8	5.27
-25.89	-0.99	38.93	-6.42	24.15	5.8
-25.78	-1.06	39	-6.17	24.26	6.04
-25.78	-1.1	39.04	-6	24.15	6.09
-25.78	-1.03	39.04	-6.04	24.06	5.89
-25.82	-0.92	39	-6.26	23.91	5.67
-25.71	-0.92	39.04	-6.22	24.1	5.84
-25.52	-1.03	39.15	-5.98	24.35	6.13
-25.49	-1.03	39.26	-5.71	24.46	6.26
-25.49	-1.03	39.33	-5.58	24.32	6.26
-25.56	-0.92	39.33	-5.8	23.91	5.89
-25.6	-0.84	39.33	-5.98	23.6	5.82
-25.52	-0.95	39.44	-5.84	23.55	6.17
-25.34	-1.14	39.62	-5.58	23.69	6.46
-25.34	-1.17	39.73	-5.52	23.62	6.5
-25.49	-1.03	39.7	-5.78	23.23	6.09
-25.49	-1.03	39.73	-6.06	23.01	5.84
-25.34	-1.1	39.84	-6.17	23.2	6.09
-25.23	-1.25	39.95	-6.02	23.4	6.44
-25.12	-1.28	40.14	-5.93	23.51	6.61
-25.34	-1.28	40.14	-6	23.05	6.44
-25.49	-1.14	40.17	-6.44	22.35	6
-25.45	-1.21	40.25	-6.61	22.17	6.22
-25.38	-1.28	40.36	-6.64	22.17	6.48
-25.27	-1.5	40.5	-6.33	22.28	7.16
-25.31	-1.72	40.65	-6.22	22.1	7.27
-25.6	-1.65	40.58	-6.44	21.49	7.05
-25.63	-1.35	40.61	-7.1	21.03	6.42
-25.56	-1.25	40.69	-7.49	20.98	6.11
-25.34	-1.35	40.91	-7.36	21.58	6.59
-25.27	-1.68	41.02	-6.94	21.75	7.23
-25.38	-1.76	41.05	-6.97	21.45	7.12
-25.6	-1.79	40.98	-7.14	20.92	7.01
-25.67	-1.87	41.02	-7.25	20.57	6.99
-25.6	-1.87	41.09	-7.29	20.7	7.29
-25.56	-1.87	41.2	-7.29	20.79	7.43
-25.56	-1.9	41.31	-7.29	20.65	7.4
-25.71	-2.01	41.31	-7.25	20.19	7.38
-25.85	-1.87	41.27	-7.78	19.51	6.75
-25.85	-1.87	41.31	-7.8	19.69	7.05
-25.74	-1.83	41.42	-7.73	20.32	7.29
-25.74	-1.79	41.46	-7.82	20.15	7.16
-25.85	-1.87	41.46	-7.62	19.78	7.27
-26.04	-1.9	41.38	-7.69	19.34	7.12
-26.11	-1.79	41.35	-7.93	19.2	6.86
-26.04	-1.83	41.42	-7.87	19.64	7.14
-26	-1.72	41.46	-7.91	19.75	7.05
-26.11	-1.72	41.46	-7.84	19.49	7.05
-26.18	-1.83	41.42	-7.69	19.38	7.14
-26.37	-1.68	41.31	-7.84	18.96	6.83
-26.33	-1.61	41.31	-7.91	19.16	6.86
-26.22	-1.54	41.35	-7.87	19.49	6.9
-26.22	-1.68	41.35	-7.56	19.64	7.21
-26.29	-1.68	41.31	-7.49	19.6	7.16
-26.44	-1.65	41.2	-7.51	19.4	7.01
-26.51	-1.54	41.09	-7.56	19.38	6.9
-26.37	-1.5	41.09	-7.54	19.67	6.92
-26.33	-1.46	41.09	-7.45	20	6.97
-26.37	-1.35	41.05	-7.49	20.15	6.77
-26.51	-1.61	40.91	-7.12	19.91	7.01
-26.59	-1.5	40.8	-7.29	19.82	6.66
-26.55	-1.43	40.76	-7.32	19.97	6.61
-26.48	-1.43	40.72	-7.29	20.3	6.68
-26.37	-1.5	40.72	-7.03	21.03	6.92
-26.44	-1.43	40.61	-7.19	20.74	6.44
-26.62	-1.39	40.43	-7.27	20.52	6.24
-26.62	-1.5	40.28	-7.14	20.68	6.39
-26.51	-1.54	40.25	-7.05	21.05	6.5
-26.29	-1.5	40.28	-7.03	22.06	6.66
-26.26	-1.43	40.28	-7.14	22.17	6.35
-26.37	-1.46	40.17	-7.12	21.84	6.24
-26.44	-1.61	40.03	-6.92	21.73	6.5
-26.4	-1.65	39.95	-6.94	21.88	6.48
-26.11	-1.57	40.03	-6.97	22.83	6.57
-26	-1.46	40.06	-7.12	23.23	6.44
-26.11	-1.35	40.03	-7.4	22.87	6
-26.22	-1.32	39.92	-7.45	22.54	5.89
-26.26	-1.32	39.84	-7.49	22.43	5.8
-26.15	-1.39	39.84	-7.32	22.92	6.09
-25.96	-1.5	39.92	-6.94	23.73	6.55
-25.89	-1.39	39.95	-7.12	23.58	6.2
-26.07	-1.35	39.84	-7.16	22.83	5.95
-26.15	-1.39	39.81	-7.14	22.61	5.87
-26	-1.5	39.84	-6.9	23.09	6.17
-25.67	-1.57	40.03	-6.68	23.86	6.48
-25.6	-1.54	40.1	-6.68	23.97	6.44
-25.71	-1.43	40.06	-6.79	23.6	6.09
-25.85	-1.43	40.03	-6.81	23.16	6
-25.85	-1.46	40.03	-6.79	23.01	6
-25.63	-1.65	40.14	-6.55	23.42	6.37
-25.42	-1.68	40.32	-6.48	23.73	6.53
-25.45	-1.54	40.39	-6.59	23.58	6.39
-25.71	-1.57	40.36	-6.66	23.05	6.42
-25.74	-1.57	40.36	-6.7	22.7	6.35
-25.45	-1.68	40.5	-6.66	23.03	6.55
-25.16	-1.72	40.76	-6.64	23.33	6.72
-25.16	-1.68	40.87	-6.64	23.38	6.86
-25.31	-1.54	40.91	-6.75	23.14	6.79
-25.45	-1.54	40.91	-6.86	22.52	6.7
-25.31	-1.76	41.02	-6.66	22.52	6.99
-25.16	-1.76	41.16	-6.7	22.61	7.14
-25.01	-1.76	41.35	-6.7	22.81	7.32
-25.05	-1.79	41.46	-6.7	22.63	7.43
-25.42	-1.54	41.42	-7.12	21.53	6.94
-25.34	-1.68	41.49	-7.01	21.38	7.01
-25.16	-1.79	41.67	-6.88	21.77	7.38
-24.83	-1.9	41.93	-6.81	22.3	7.69
-24.72	-1.87	42.11	-6.86	22.32	7.78
-25.12	-1.72	42.11	-7.12	21.42	7.51
-25.12	-1.65	42.22	-7.27	20.96	7.19
-25.05	-1.72	42.33	-7.21	20.9	7.32
-24.72	-1.9	42.55	-7.03	21.38	7.8
-24.57	-1.9	42.7	-6.97	21.6	8
-24.9	-1.79	42.77	-7.12	20.92	7.91
-25.16	-1.68	42.77	-7.27	20	7.67
-25.16	-1.83	42.85	-7.05	19.69	7.87
-24.98	-1.94	42.99	-6.86	19.93	8.04
-24.9	-2.05	43.07	-6.75	19.97	8.48
-24.94	-1.9	43.18	-6.9	19.75	8.37
-25.01	-1.72	43.29	-7.01	19.34	8.02
-25.09	-1.83	43.32	-6.75	18.85	8.04
-25.16	-1.9	43.36	-6.59	18.46	8.13
-25.01	-1.94	43.51	-6.53	18.83	8.17
-24.72	-1.9	43.8	-6.5	19.12	8.2
-25.05	-1.87	43.73	-6.53	18.57	8.15
-25.6	-2.09	43.47	-6.26	16.96	8.5
-25.74	-2.12	43.43	-6.33	16.66	8.24
-25.56	-2.09	43.51	-6.42	17.31	8.02
-25.12	-2.09	43.76	-6.53	18.52	7.95
-24.87	-1.98	43.98	-6.75	18.87	7.65
-25.31	-1.94	43.8	-6.92	17.89	7.56
-25.49	-1.98	43.76	-7.08	17.4	7.38
-25.6	-2.2	43.69	-6.99	17.2	7.65
-25.45	-2.12	43.76	-7.19	17.6	7.56
-25.16	-2.01	43.98	-7.38	18.08	7.32
-25.23	-2.05	43.98	-7.49	17.84	7.4
-25.45	-2.09	43.95	-7.62	17.18	7.43
-25.82	-2.12	43.8	-7.76	16.04	7.45
-25.56	-2.23	43.87	-7.6	17.03	7.58
-25.49	-2.09	43.95	-7.84	17.42	7.32
-25.49	-2.05	43.95	-7.8	17.36	7.43
-25.52	-2.09	43.91	-7.73	17.38	7.51
-25.78	-2.05	43.8	-7.73	16.77	7.38
-25.71	-2.05	43.8	-7.69	17.05	7.29
-25.71	-2.12	43.76	-7.62	17.25	7.49
-25.6	-2.05	43.8	-7.67	17.56	7.49
-25.56	-2.01	43.84	-7.71	17.73	7.49
-25.74	-2.05	43.69	-7.69	17.23	7.58
-26	-2.2	43.54	-7.6	16.94	7.73
-25.85	-2.23	43.51	-7.56	17.16	7.82
-25.63	-2.09	43.58	-7.6	17.62	7.78
-25.63	-1.98	43.58	-7.69	18.02	7.71
-25.85	-1.87	43.47	-7.8	17.71	7.56
-25.96	-1.83	43.36	-7.8	17.6	7.43
-26.04	-1.9	43.21	-7.69	17.64	7.49
-25.89	-2.16	43.18	-7.4	18	7.8
-25.74	-1.94	43.25	-7.51	18.46	7.67
-25.82	-1.76	43.25	-7.58	18.35	7.49
-25.93	-1.65	43.18	-7.65	18.11	7.25
-26.26	-1.87	42.96	-7.43	17.6	7.65
-26.22	-2.05	42.88	-7.21	17.73	7.93
-26.11	-2.01	42.88	-7.19	18.04	7.95
-26.04	-1.79	42.88	-7.34	18.28	7.67
-25.93	-1.57	42.92	-7.47	18.61	7.23
-26.07	-1.57	42.81	-7.43	18.37	7.16
-26.11	-1.76	42.7	-7.23	18.37	7.38
-25.93	-1.79	42.74	-7.1	18.92	7.45
-25.82	-1.68	42.74	-7.19	19.27	7.38
-25.78	-1.46	42.77	-7.43	19.34	6.9
-25.82	-1.5	42.77	-7.25	19.2	6.97
-25.78	-1.65	42.74	-7.03	19.25	7.14
-25.85	-1.79	42.66	-6.86	19.14	7.49
-25.93	-1.76	42.55	-6.97	19.07	7.45
-25.89	-1.54	42.55	-7.19	19.16	7.12
-25.82	-1.54	42.59	-7.16	19.31	7.05
-25.78	-1.61	42.59	-7.1	19.36	7.05
-25.74	-1.87	42.55	-6.86	19.42	7.36
-25.78	-1.87	42.48	-6.88	19.42	7.4
-25.67	-1.76	42.55	-6.97	19.64	7.25
-25.56	-1.68	42.59	-6.99	20.06	7.03
-25.34	-1.61	42.7	-6.99	20.32	6.79
-25.42	-1.9	42.7	-6.77	20.06	7.19
-25.52	-2.05	42.59	-6.7	19.8	7.49
-25.52	-1.9	42.59	-6.97	19.73	7.25
-25.42	-1.79	42.66	-7.12	19.93	6.94
-25.27	-1.68	42.77	-7.25	20.15	6.68
-25.12	-1.87	42.88	-7.1	20.28	6.81
-25.16	-2.05	42.85	-7.08	20.17	6.97
-25.23	-2.09	42.85	-7.19	20.04	7.08
-25.2	-2.01	42.88	-7.32	20.1	7.01
-25.16	-1.83	42.92	-7.65	20.19	6.59
-25.05	-1.87	43.03	-7.67	20.26	6.57
-25.05	-2.12	43.1	-7.54	20.15	6.92
-25.09	-2.27	43.1	-7.58	19.97	7.16
-25.09	-2.2	43.14	-7.78	19.95	7.12
-25.05	-2.05	43.21	-7.98	19.95	6.99
-24.98	-2.16	43.29	-7.89	20.02	7.16
-24.9	-2.27	43.43	-7.87	19.97	7.19
-24.9	-2.64	43.47	-7.76	19.78	7.67
-25.09	-2.6	43.4	-7.91	19.49	7.89
-24.98	-2.49	43.54	-8.04	19.62	7.78
-24.79	-2.09	43.8	-8.37	19.73	7.08
-24.72	-2.42	43.91	-8.04	19.64	7.49
-24.83	-2.67	43.95	-7.89	19.29	7.87
-24.79	-2.82	44.02	-7.84	19.16	8.09
-24.9	-2.67	44.02	-8.04	18.85	7.95
-24.83	-2.56	44.13	-8.11	18.87	7.84
-24.72	-2.42	44.35	-8.15	18.87	7.62
-24.83	-2.45	44.46	-8.2	18.44	7.58
-24.9	-2.56	44.53	-8.24	17.97	7.78
-25.01	-2.53	44.53	-8.46	17.56	7.73
-24.98	-2.42	44.64	-8.57	17.64	7.6
-24.98	-2.42	44.71	-8.44	17.49	7.71
-24.98	-2.56	44.82	-8.24	17.29	7.93
-25.05	-2.71	44.9	-8.15	16.92	8.2
-25.2	-3.04	44.86	-8.06	16.5	8.75
-25.38	-2.75	44.82	-8.46	16.06	8.33
-25.31	-2.45	44.97	-8.64	16.24	7.8
-25.23	-2.27	45.04	-8.59	16.33	7.51
-25.16	-2.42	45.12	-8.39	16.5	7.78
-25.16	-2.78	45.08	-8.09	16.55	8.44
-25.31	-2.82	45.01	-8.17	16.35	8.53
-25.31	-2.67	45.01	-8.28	16.39	8.31
-25.23	-2.45	45.12	-8.37	16.48	7.98
-25.27	-2.31	45.12	-8.35	16.44	7.82
-25.23	-2.49	45.15	-8.22	16.48	8.04
-25.34	-2.64	45.08	-8.15	16.3	8.31
-25.31	-2.56	45.08	-8.22	16.39	8.26
-25.42	-2.38	45.08	-8.31	16.22	8.06
-25.56	-2.09	45.08	-8.42	15.89	7.71
-25.45	-2.34	45.12	-8.13	16.06	8.02
-25.56	-2.42	44.97	-8.13	15.89	8.15
-25.63	-2.49	44.9	-8.09	15.84	8.33
-25.71	-2.16	44.86	-8.26	15.75	7.91
-25.71	-1.87	44.82	-8.35	15.82	7.56
-25.63	-1.98	44.86	-8.17	15.95	7.65
-25.67	-2.16	44.75	-8.04	16	7.8
-25.82	-2.23	44.64	-8.02	15.86	7.93
-25.93	-2.09	44.49	-8.13	15.84	7.82
-26.04	-1.9	44.46	-8.22	15.71	7.6
-26	-1.76	44.46	-8.22	15.75	7.29
-25.93	-1.98	44.42	-7.98	15.93	7.45
-26.07	-2.01	44.31	-7.95	15.78	7.49
-26.11	-2.05	44.2	-7.89	15.8	7.56
-26.26	-1.76	44.02	-7.98	15.71	7.32
-26.15	-1.57	44.06	-7.93	15.93	6.92
-26.15	-1.76	43.98	-7.6	16.06	7.1
-26.18	-1.94	43.87	-7.45	16.17	7.27
-26.18	-1.98	43.76	-7.51	16.37	7.25
-26.33	-1.87	43.54	-7.69	16.33	7.08
-26.29	-1.54	43.51	-8.04	16.63	6.37
-26.15	-1.68	43.54	-7.76	17.16	6.53
-26.07	-1.83	43.43	-7.6	17.47	6.75
-26.11	-1.94	43.32	-7.76	17.6	6.79
-26.15	-1.79	43.21	-8.13	17.64	6.39
-26.37	-1.61	42.92	-8.37	17.6	6.22
-26.07	-1.5	43.03	-8.37	18.46	5.84
-25.89	-1.72	43.03	-8.11	19.12	6.11
-25.93	-2.01	42.85	-7.91	19.18	6.61
-26.11	-2.23	42.59	-7.89	19.12	6.92
-26.37	-1.87	42.33	-8.5	18.85	6.37
-26.22	-1.5	42.41	-8.88	19.27	5.69
-26.07	-1.5	42.44	-8.81	19.75	5.6
-26.04	-1.65	42.41	-8.7	20.02	5.73
-25.96	-1.72	42.33	-8.7	20.26	5.76
-26.04	-1.76	42.19	-8.68	20.24	5.98
-26.15	-1.61	42	-8.75	20.13	5.82
-25.93	-1.39	42.11	-8.7	20.52	5.47
-25.82	-1.28	42.15	-8.42	20.9	5.19
-25.67	-1.43	42.19	-7.95	21.18	5.41
-25.93	-1.43	41.97	-7.89	20.35	5.58
-25.96	-1.39	41.86	-7.84	20.57	5.43
-25.82	-1.39	41.78	-7.43	21.14	5.45
-25.52	-1.32	41.86	-6.94	22.46	5.12
-25.42	-1.17	41.86	-6.97	22.63	4.59
-25.42	-1.21	41.78	-6.92	22.65	4.59
-25.56	-1.21	41.56	-6.94	22.26	4.66
-25.52	-1.1	41.49	-6.92	22.63	4.37
-25.34	-0.99	41.53	-6.9	23.27	4.02
-25.09	-0.95	41.64	-6.64	23.86	3.82
-25.05	-0.88	41.6	-6.86	23.6	3.54
-25.23	-0.95	41.46	-6.79	23.05	3.85
-25.27	-0.92	41.35	-6.94	23.03	3.78
-25.31	-0.84	41.27	-6.99	23.12	3.65
-24.94	-0.77	41.46	-6.86	24.1	3.36
-24.83	-0.81	41.53	-6.66	24.35	3.38
-24.79	-0.81	41.49	-6.72	24.35	3.36
-24.94	-0.81	41.31	-6.79	24.1	3.49
-24.94	-0.84	41.24	-6.77	24.28	3.52
-24.68	-0.66	41.38	-6.81	24.96	3.05
-24.21	-0.73	41.71	-6.44	25.88	3.03
-24.43	-0.66	41.56	-6.57	25.22	2.97
-24.65	-0.84	41.38	-6.55	24.68	3.43
-24.76	-0.84	41.31	-6.79	24.46	3.38
-24.61	-0.77	41.38	-6.75	24.72	3.34
-24.39	-0.73	41.6	-6.61	25.16	3.21
-24.43	-0.77	41.6	-6.5	25.03	3.3
-24.46	-0.92	41.56	-6.44	24.85	3.58
-24.61	-0.95	41.49	-6.59	24.59	3.58
-24.65	-0.88	41.46	-6.79	24.43	3.52
-24.39	-0.84	41.67	-6.68	25.09	3.38
-24.13	-0.88	41.86	-6.57	25.36	3.38
-24.28	-0.95	41.82	-6.53	25.14	3.49
-24.43	-0.95	41.78	-6.64	24.83	3.52
-24.72	-0.88	41.64	-6.97	23.84	3.58
-24.54	-0.73	41.78	-7.1	24.19	3.23
-24.35	-0.77	41.97	-6.81	24.7	3.32
-24.13	-0.95	42.15	-6.53	24.9	3.6
-24.21	-0.92	42.15	-6.66	24.59	3.54
-24.5	-0.88	42	-6.97	24.02	3.52
-24.65	-0.88	41.93	-7.01	23.66	3.65
-24.5	-0.92	42.04	-6.77	24.04	3.71
-24.43	-1.03	42.11	-6.42	24.21	4.02
-24.13	-0.99	42.37	-6.42	24.57	3.87
-24.61	-0.88	42.11	-6.77	23.77	3.74
-24.87	-0.95	41.97	-6.88	23.14	3.96
-24.79	-0.92	42.04	-6.92	23.23	3.85
-24.76	-0.84	42.11	-6.79	23.29	3.82
-24.54	-0.95	42.26	-6.53	23.73	3.98
-24.68	-0.92	42.22	-6.72	23.23	3.96
-24.83	-0.92	42.15	-6.92	22.85	4
-24.9	-0.92	42.11	-7.08	22.74	4.04
-24.94	-0.88	42.08	-7.03	22.7	4.09
-24.76	-0.95	42.22	-6.79	23.2	4.15
-24.87	-0.99	42.19	-6.77	23.03	4.24
-25.09	-0.99	42	-6.92	22.65	4.31
-25.34	-0.81	41.86	-7.34	22.19	4.15
-25.49	-0.77	41.71	-7.45	21.95	4.24
-25.09	-0.84	41.97	-7.08	22.72	4.31
-25.2	-0.99	41.93	-6.75	22.63	4.64
-25.45	-0.99	41.75	-6.77	22.26	4.75
-25.78	-0.88	41.49	-7.08	21.75	4.7
-25.74	-0.84	41.49	-7.21	21.8	4.68
-25.63	-0.92	41.53	-6.83	22.08	4.86
-25.27	-0.95	41.78	-6.44	22.79	4.9
-25.42	-0.95	41.64	-6.31	22.65	4.97
-25.74	-0.92	41.38	-6.48	22.13	5.01
-25.89	-0.73	41.24	-6.81	21.91	4.79
-25.93	-0.88	41.16	-6.59	21.97	5.03
-25.71	-0.92	41.27	-6.35	22.41	5.08
-25.63	-0.99	41.31	-6.13	22.81	5.12
-25.82	-0.99	41.13	-6.26	22.52	5.14
-25.93	-0.84	41.02	-6.7	22.37	4.83
-26.04	-0.84	40.83	-6.86	22.39	4.83
-25.93	-1.03	40.83	-6.7	22.72	4.99
-25.78	-1.03	40.87	-6.59	23.25	4.97
-25.85	-1.14	40.8	-6.55	23.29	5.14
-26	-1.17	40.65	-6.81	23.18	5.16
-26.22	-0.95	40.36	-7.38	23.05	4.81
-26.11	-1.06	40.32	-7.21	23.55	4.97
-26	-1.28	40.32	-6.83	24.02	5.3
-25.96	-1.21	40.32	-7.01	24.37	5.01
-26	-1.17	40.25	-7.25	24.52	4.86
-26.4	-1.14	39.84	-7.65	23.91	4.94
-26.29	-1.17	39.81	-7.73	24.17	5.03
-25.93	-1.25	40.03	-7.58	24.92	5.08
-25.71	-1.28	40.17	-7.34	25.69	5.01
-25.71	-1.17	40.17	-7.36	25.73	4.86
-26.04	-1.21	39.88	-7.49	24.83	5.08
-26.11	-1.17	39.77	-7.67	24.68	5.1
-26.11	-1.1	39.73	-7.6	24.76	5.08
-25.96	-1.14	39.77	-7.34	25.07	5.16
-25.93	-1.06	39.77	-7.16	25.27	5.01
-25.93	-1.1	39.7	-7.12	25.36	4.97
-25.93	-1.17	39.62	-7.1	25.44	5.03
-25.89	-1.17	39.51	-7.25	25.73	4.94
-25.74	-1.14	39.48	-7.38	26.46	4.72
-25.56	-1.25	39.51	-6.81	27.31	4.94
-25.52	-1.25	39.48	-7.03	27.29	4.72
-25.56	-1.32	39.4	-7.27	27.14	4.83
-25.56	-1.28	39.33	-7.78	27.14	4.66
-25.52	-1.28	39.26	-7.82	27.2	4.77
-25.38	-1.28	39.33	-7.6	27.69	4.83
-25.31	-1.32	39.4	-7.38	27.77	4.9
-25.31	-1.43	39.37	-7.32	27.71	5.05
-25.31	-1.46	39.33	-7.51	27.58	5.08
-25.34	-1.35	39.26	-7.82	27.51	4.94
-25.23	-1.35	39.29	-7.76	27.77	4.97
-25.12	-1.43	39.33	-7.32	28.12	5.19
-25.01	-1.5	39.4	-7.08	28.41	5.25
-25.01	-1.5	39.37	-7.27	28.32	5.23
-24.98	-1.39	39.37	-7.62	28.34	4.99
-24.87	-1.39	39.4	-7.56	28.54	5.12
-24.79	-1.43	39.48	-7.21	28.7	5.32
-24.72	-1.57	39.59	-6.75	28.78	5.6
-24.68	-1.61	39.62	-6.83	28.65	5.6
-24.72	-1.61	39.59	-7.01	28.48	5.56
-24.72	-1.5	39.59	-7.27	28.41	5.47
-24.57	-1.54	39.7	-7.03	28.65	5.65
-24.5	-1.65	39.81	-6.77	28.78	5.8
-24.43	-1.79	39.95	-6.57	28.83	5.87
-24.43	-1.79	39.99	-6.75	28.67	5.73
-24.54	-1.65	39.92	-7.23	28.34	5.52
-24.46	-1.61	39.99	-7.29	28.37	5.52
-24.32	-1.72	40.17	-7.1	28.5	5.67
-24.28	-1.9	40.32	-6.9	28.52	5.78
-24.35	-2.01	40.39	-6.83	28.37	5.87
-24.54	-1.9	40.28	-7.27	27.77	5.76
-24.57	-1.87	40.28	-7.65	27.44	5.82
-24.46	-1.98	40.43	-7.47	27.66	6.11
-24.32	-2.12	40.61	-7.05	27.93	6.35
-24.35	-2.27	40.72	-6.94	27.8	6.48
-24.39	-1.98	40.8	-7.71	27.49	5.82
-24.5	-2.12	40.76	-8	27.16	6.06
-24.46	-2.34	40.8	-7.69	27.14	6.72
-24.39	-2.45	40.94	-7.29	27.25	7.05
-24.35	-2.49	41.09	-7.1	27.2	7.16
-24.57	-2.31	41.09	-7.43	26.63	6.83
-24.72	-2.09	41.02	-8.37	25.91	6.22
-24.61	-2.16	41.13	-8.26	26.15	6.59
-24.5	-2.34	41.24	-7.69	26.43	7.16
-24.35	-2.45	41.42	-7.21	26.67	7.45
-24.57	-2.34	41.38	-7.32	26.15	7.23
-24.79	-2.23	41.27	-7.82	25.49	6.92
-24.79	-2.23	41.31	-8.11	25.36	6.92
-24.76	-2.16	41.35	-8.31	25.4	6.79
-24.72	-2.31	41.38	-7.67	25.58	7.43
-24.83	-2.31	41.38	-7.34	25.31	7.58
-24.83	-2.27	41.42	-7.4	25.22	7.38
-24.9	-2.2	41.42	-7.76	24.96	7.12
-25.05	-2.12	41.35	-8.17	24.61	6.99
-25.01	-2.23	41.35	-7.89	24.79	7.45
-25.01	-2.31	41.38	-7.38	24.9	7.76
-25.12	-2.27	41.38	-7.36	24.72	7.67
-25.2	-2.2	41.35	-7.69	24.5	7.38
-25.34	-2.01	41.24	-8.24	24.17	6.97
-25.23	-2.01	41.27	-8.33	24.41	7.1
-25.31	-2.23	41.2	-7.67	24.5	7.76
-25.31	-2.23	41.24	-7.36	24.57	7.87
-25.38	-2.2	41.16	-7.45	24.39	7.67
-25.52	-2.05	41.09	-7.76	24.13	7.43
-25.56	-1.94	40.98	-8.06	24.08	7.29
-25.42	-2.09	41.02	-7.76	24.41	7.62
-25.49	-2.16	40.94	-7.47	24.52	7.84
-25.52	-2.2	40.91	-7.29	24.57	7.87
-25.52	-2.09	40.87	-7.47	24.61	7.58
-25.56	-1.98	40.76	-7.89	24.61	7.32
-25.56	-1.98	40.65	-7.89	24.83	7.47
-25.45	-2.12	40.65	-7.51	25.31	7.82
-25.45	-2.23	40.61	-7.1	25.6	8.04
-25.49	-2.23	40.58	-7.12	25.58	7.93
-25.6	-2.12	40.43	-7.67	25.38	7.49
-25.67	-1.98	40.17	-7.93	25.38	7.49
-25.42	-2.01	40.28	-7.82	25.82	7.6
-25.38	-2.09	40.28	-7.38	26.21	7.78
-25.42	-2.16	40.25	-6.94	26.46	8.02
-25.45	-2.09	40.17	-7.38	26.37	7.43
-25.6	-1.9	39.92	-7.87	26.08	7.21
-25.6	-1.94	39.81	-7.76	26.28	7.43
-25.38	-2.05	39.92	-7.27	26.85	7.71
-25.38	-2.12	39.88	-6.59	27.22	8.11
-25.38	-2.01	39.84	-6.88	27.14	7.47
-25.34	-1.83	39.81	-7.58	27.14	6.77
-25.42	-1.76	39.66	-7.69	26.98	6.83
-25.34	-1.87	39.66	-7.29	27.36	7.23
-25.31	-1.94	39.66	-6.83	27.6	7.54
-25.23	-1.9	39.7	-6.72	27.77	7.34
-25.12	-1.79	39.73	-7.19	27.8	6.79
-25.2	-1.72	39.62	-7.43	27.62	6.7
-25.2	-1.76	39.55	-7.34	27.69	6.94
-25.12	-1.79	39.55	-7.05	27.93	7.23
-24.94	-1.9	39.66	-6.42	28.39	7.56
-24.9	-1.79	39.7	-6.75	28.21	7.03
-24.98	-1.68	39.66	-7.1	27.95	6.83
-24.98	-1.65	39.59	-7.16	27.88	7.05
-24.9	-1.68	39.66	-6.92	28.08	7.34
-24.72	-1.83	39.81	-6.17	28.39	7.89
-24.65	-1.79	39.95	-6.13	28.32	7.6
-24.72	-1.65	39.99	-6.39	27.95	7.29
-24.72	-1.54	39.99	-6.72	27.66	7.16
-24.76	-1.5	39.99	-6.79	27.47	7.25
-24.61	-1.65	40.14	-6.33	27.69	7.73
-24.46	-1.72	40.39	-6.02	27.69	7.84
-24.61	-1.65	40.39	-6	27.33	7.67
-24.65	-1.5	40.43	-6.33	26.96	7.43
-24.65	-1.39	40.5	-6.81	26.59	7.16
-24.57	-1.61	40.58	-6.35	26.67	7.89
-24.35	-1.79	40.87	-5.8	26.98	8.24
-24.17	-1.72	41.16	-5.8	27.03	8.02
-24.32	-1.57	41.16	-6.2	26.59	7.6
-24.46	-1.43	41.16	-6.83	25.86	7.16
-24.39	-1.5	41.24	-6.72	25.86	7.62
-24.28	-1.57	41.42	-6.35	25.99	8.02
-24.13	-1.68	41.75	-5.95	25.95	8.17
-24.21	-1.68	41.89	-5.84	25.55	8.11
-24.39	-1.5	41.89	-6.42	24.72	7.49
-24.35	-1.43	42	-6.81	24.48	7.45
-24.28	-1.46	42.11	-6.46	24.46	8.02
-24.21	-1.72	42.37	-5.71	24.43	8.59
-24.13	-1.9	42.66	-5.38	24.26	8.77
-24.32	-1.68	42.74	-5.89	23.55	8.06
-24.57	-1.5	42.59	-6.68	22.7	7.65
-24.39	-1.46	42.77	-6.81	22.85	7.82
-24.13	-1.72	43.07	-6.04	23.33	8.55
-23.88	-1.9	43.4	-5.54	23.58	8.81
-24.17	-1.79	43.43	-5.62	22.87	8.31
-24.61	-1.46	43.18	-6.39	21.69	7.51
-24.57	-1.5	43.21	-6.53	21.42	7.65
-24.32	-1.65	43.4	-5.98	22.02	8.22
-24.21	-1.79	43.51	-5.36	22.28	8.68
-24.17	-1.79	43.73	-5.14	21.97	8.26
-24.54	-1.65	43.58	-5.71	20.87	7.49
-24.76	-1.57	43.47	-6.2	20.37	7.21
-24.57	-1.65	43.54	-6.17	21.12	7.45
-24.54	-1.76	43.51	-5.87	21.47	7.98
-24.39	-1.9	43.62	-5.52	21.97	8.11
-24.43	-1.83	43.69	-5.95	21.77	7.36
-24.32	-1.79	43.76	-6.44	21.84	6.83
-24.43	-1.83	43.69	-6.92	21.6	6.94
-24.46	-1.87	43.69	-7.08	21.69	7.21
-24.43	-2.05	43.73	-6.7	21.97	7.82
-24.39	-2.09	43.84	-6.75	21.84	7.6
-24.5	-2.05	43.84	-7.01	21.51	7.32
-24.68	-1.98	43.76	-7.67	20.76	7.08
-24.68	-1.94	43.76	-7.93	20.81	6.97
-24.72	-2.05	43.73	-7.32	21.09	7.89
-24.68	-2.12	43.8	-6.86	21.23	7.98
-24.83	-2.05	43.76	-6.86	20.85	7.56
-24.87	-1.9	43.73	-7.25	20.74	6.99
-24.98	-1.61	43.62	-7.67	20.59	6.5
-24.87	-1.76	43.62	-7.27	21.09	7.12
-24.76	-1.9	43.73	-6.61	21.47	7.54
-24.76	-1.87	43.73	-6.44	21.42	7.36
-24.98	-1.68	43.65	-6.81	20.9	6.72
-25.16	-1.43	43.51	-7.34	20.48	6.09
-25.2	-1.46	43.4	-7.38	20.57	6.46
-24.98	-1.72	43.47	-6.77	21.14	7.23
-24.98	-1.79	43.51	-6.39	21.29	7.36
-25.09	-1.65	43.43	-6.5	21.03	6.94
-25.31	-1.43	43.29	-6.86	20.72	6.42
-25.27	-1.32	43.14	-7.1	20.79	6.31
-25.01	-1.5	43.21	-6.83	21.31	6.77
-24.9	-1.61	43.29	-6.42	21.82	7.1
-25.01	-1.61	43.25	-6.22	21.71	6.97
-25.12	-1.5	43.18	-6.42	21.47	6.55
-25.31	-1.32	42.99	-6.83	21.14	6.22
-25.16	-1.39	42.96	-6.75	21.47	6.66
-25.01	-1.46	42.99	-6.46	21.91	7.05
-24.94	-1.54	43.03	-5.98	22.26	7.16
-25.05	-1.5	42.99	-5.98	22.08	6.88
-25.2	-1.35	42.88	-6.44	21.64	6.28
-25.31	-1.25	42.66	-6.61	21.62	6.28
-25.09	-1.39	42.66	-6.35	22.13	6.81
-24.94	-1.5	42.74	-5.82	22.85	7.47
-24.9	-1.5	42.81	-5.47	23.03	7.38
-25.12	-1.43	42.66	-5.76	22.35	6.75
-25.2	-1.35	42.59	-6.09	22.21	6.44
-25.05	-1.35	42.59	-6.06	22.61	6.79
-24.9	-1.46	42.63	-5.82	23.09	7.23
-24.87	-1.65	42.66	-5.25	23.25	7.82
-25.05	-1.61	42.63	-5.49	22.7	7.19
-25.12	-1.57	42.55	-5.82	22.46	6.81
-25.01	-1.54	42.55	-6.13	22.76	6.83
-24.9	-1.61	42.55	-6.15	23.2	7.1
-24.65	-1.94	42.66	-5.58	23.84	7.98
-24.79	-2.05	42.66	-5.43	23.53	7.78
-24.94	-1.94	42.59	-5.87	23.07	7.25
-24.87	-1.83	42.55	-6.42	23.07	6.92
-24.83	-1.83	42.55	-6.7	23.16	6.92
-24.57	-2.09	42.7	-6.39	23.64	7.58
-24.65	-2.27	42.74	-6.11	23.64	7.89
-24.76	-2.23	42.74	-6.2	23.33	7.65
-24.83	-2.09	42.66	-6.66	23.01	7.21
-24.79	-1.98	42.66	-7.08	22.92	6.94
-24.54	-2.16	42.77	-6.94	23.49	7.51
-24.35	-2.45	42.92	-6.46	23.86	8.13
-24.5	-2.45	42.92	-6.33	23.66	8.11
-24.65	-2.23	42.88	-6.75	23.2	7.49
-24.68	-2.09	42.88	-7.19	22.92	7.03
-24.35	-2.2	42.99	-7.21	23.38	7.27
-24.06	-2.49	43.21	-6.79	23.88	7.91
-24.17	-2.56	43.29	-6.5	23.8	8.2
-24.39	-2.42	43.29	-6.66	23.25	7.73
-24.5	-2.27	43.32	-6.94	22.79	7.25
-24.35	-2.16	43.4	-7.25	22.83	7.05
-24.1	-2.34	43.54	-7.03	23.23	7.62
-24.1	-2.53	43.65	-6.75	23.25	8
-24.32	-2.45	43.69	-6.66	22.79	7.89
-24.46	-2.38	43.73	-6.75	22.21	7.51
-24.43	-2.23	43.73	-7.19	21.91	6.92
-24.13	-2.27	43.87	-7.05	22.57	7.45
-23.99	-2.42	44.06	-6.79	22.76	7.91
-24.1	-2.53	44.16	-6.48	22.5	8.02
-24.32	-2.45	44.2	-6.48	21.93	7.78
-24.43	-2.2	44.2	-7.1	21.03	6.79
-24.35	-2.16	44.24	-7.36	21.12	6.94
-24.21	-2.38	44.31	-6.97	21.56	7.84
-24.06	-2.38	44.49	-6.66	21.77	8.02
-24.06	-2.31	44.68	-6.61	21.58	7.82
-24.39	-2.01	44.64	-7.16	20.52	6.68
-24.39	-2.05	44.64	-7.43	20.3	6.7
-24.39	-2.23	44.6	-7.23	20.46	7.62
-24.28	-2.38	44.68	-6.92	20.76	8.31
-24.24	-2.49	44.82	-6.61	20.79	8.55
-24.57	-2.27	44.82	-6.83	19.84	7.8
-24.68	-2.12	44.79	-7.14	19.18	7.12
-24.54	-2.12	44.82	-7.29	19.6	7.21
-24.5	-2.16	44.86	-7.23	19.78	7.65
-24.43	-2.23	44.93	-6.9	20.04	8.26
-24.54	-2.2	44.97	-6.77	19.56	8.04
-24.72	-2.12	44.93	-6.92	18.92	7.54
-24.83	-1.98	44.9	-7.27	18.63	7.14
-24.76	-1.98	44.9	-7.34	18.76	7.21
-24.68	-2.12	44.93	-7.01	19.14	8.11
-24.68	-2.12	45.04	-6.7	19.16	8.2
-24.9	-2.01	44.97	-6.77	18.57	7.8
-25.09	-1.79	44.9	-7.1	18.11	7.12
-25.2	-1.68	44.79	-7.45	17.73	6.79
-24.98	-1.98	44.82	-7.05	18.48	7.95
-24.87	-2.01	44.93	-6.64	18.87	8.48
-25.05	-1.94	44.9	-6.55	18.48	8.15
-25.27	-1.65	44.75	-6.79	17.97	7.38
-25.49	-1.39	44.57	-7.16	17.42	6.66
-25.31	-1.57	44.53	-7.08	17.95	7.27
-25.09	-1.79	44.64	-6.59	18.61	8.2
-25.09	-1.83	44.64	-6.22	18.76	8.31
-25.38	-1.54	44.49	-6.31	18.19	7.56
-25.63	-1.39	44.35	-6.46	17.62	6.99
-25.63	-1.35	44.2	-6.61	17.6	6.9
-25.42	-1.61	44.24	-6.26	18.15	7.65
-25.38	-1.65	44.24	-5.98	18.39	7.98
-25.6	-1.43	44.13	-5.87	18.13	7.6
-25.82	-1.21	43.98	-5.91	17.8	6.99
-25.89	-1.1	43.73	-6.13	17.6	6.37
-25.6	-1.54	43.69	-5.69	18.39	7.36
-25.45	-1.54	43.69	-5.45	18.98	7.71
-25.6	-1.28	43.62	-5.49	18.96	7.29
-25.71	-1.32	43.54	-5.43	18.87	7.12
-25.89	-1.14	43.29	-5.76	18.57	6.46
-25.63	-1.32	43.21	-5.82	19.16	6.64
-25.52	-1.5	43.18	-5.76	19.64	7.1
-25.56	-1.5	43.14	-5.65	20.02	7.43
-25.71	-1.43	43.03	-5.76	19.95	7.29
-25.85	-1.35	42.81	-5.98	19.73	6.7
-25.82	-1.57	42.63	-6.06	19.97	6.77
-25.71	-1.5	42.55	-6.22	20.46	6.99
-25.52	-1.54	42.59	-6.13	21.62	7.47
-25.45	-1.5	42.59	-6.26	22.15	7.51
-25.52	-1.43	42.48	-6.61	21.84	6.55
-25.67	-1.43	42.22	-6.94	21.53	6.22
-25.63	-1.5	42.08	-7.01	21.95	6.72
-25.45	-1.57	42.15	-6.77	22.68	7.51
-25.38	-1.39	42.15	-6.86	22.96	7.56
-25.45	-1.14	42.22	-7.12	22.59	6.77
-25.67	-1.17	42.11	-6.94	21.86	6.53
-25.78	-1.32	41.93	-6.64	21.47	6.9
-25.67	-1.39	41.86	-6.37	21.6	7.14
-25.45	-1.43	41.97	-5.71	22.35	7.89
-25.45	-1.32	42	-5.62	22.48	7.62
-25.56	-1.21	41.97	-5.62	21.95	6.9
-25.6	-1.35	41.86	-5.38	21.91	6.97
-25.49	-1.43	41.86	-5.19	22.41	7.21
-25.31	-1.43	41.89	-4.99	23.23	7.6
-25.16	-1.39	42	-4.99	23.6	7.62
-25.31	-1.21	42	-5.45	22.81	6.55
-25.38	-1.39	41.93	-5.34	22.39	6.53
-25.31	-1.32	41.93	-5.65	22.54	6.39
-25.16	-1.43	42.04	-5.52	22.96	7.12
-25.01	-1.32	42.15	-5.6	23.18	7.25
-25.12	-1.25	42.22	-5.71	22.81	7.08
-25.38	-1.35	42.11	-5.73	22.06	6.83
-25.38	-1.46	42.11	-5.71	21.86	6.92
-25.2	-1.61	42.19	-5.54	22.59	7.51
-24.9	-1.68	42.33	-5.47	23.09	7.87
-24.87	-1.61	42.44	-5.47	23.2	7.91
-25.09	-1.54	42.41	-5.58	22.61	7.38
-25.2	-1.54	42.41	-5.69	22.19	7.05
-25.01	-1.76	42.44	-5.54	22.43	7.38
-24.79	-1.76	42.59	-5.56	22.74	7.56
-24.68	-1.83	42.77	-5.52	22.87	7.91
-24.94	-1.61	42.81	-5.69	22.39	7.54
-25.01	-1.65	42.81	-5.8	21.93	7.19
-25.05	-1.68	42.81	-5.93	21.64	7.08
-24.9	-1.83	42.85	-5.84	21.93	7.36
-24.79	-1.65	42.99	-6.15	22.19	7.4
-24.79	-1.61	43.1	-6.13	22.13	7.38
-24.9	-1.76	43.14	-6.02	21.71	7.32
-25.01	-2.01	43.1	-5.76	21.18	7.56
-25.01	-2.09	43.1	-5.82	20.98	7.43
-24.9	-1.79	43.25	-6.28	21.31	7.4
-24.87	-1.68	43.4	-6.37	21.29	7.54
-24.98	-1.61	43.47	-6.42	20.9	7.19
-25.05	-1.83	43.47	-6.2	20.48	7.08
-25.12	-1.9	43.47	-6.24	20.04	6.9
-24.9	-1.98	43.54	-6.2	20.85	7.38
-24.9	-1.83	43.62	-6.44	20.83	7.69
-24.94	-1.79	43.65	-6.46	20.68	7.54
-25.12	-1.83	43.62	-6.39	19.91	7.19
-25.31	-1.79	43.54	-6.55	19.27	6.64
-25.16	-1.83	43.54	-6.59	19.89	6.86
-25.05	-1.72	43.58	-6.77	20.46	7.32
-25.05	-1.65	43.65	-6.92	20.48	7.27
-25.16	-1.61	43.62	-6.94	19.95	6.9
-25.63	-1.61	43.4	-6.97	18.85	6.68
-25.56	-1.87	43.32	-6.72	19.09	6.86
-25.27	-1.72	43.36	-6.9	20.02	7.14
-25.12	-1.72	43.43	-6.88	20.54	7.38
-25.23	-1.68	43.4	-6.86	20.39	7.32
-25.45	-1.65	43.29	-6.9	19.93	7.1
-25.56	-1.68	43.1	-6.83	19.73	6.81
-25.45	-1.61	43.1	-6.9	20.06	6.66
-25.34	-1.68	43.1	-6.81	20.5	7.12
-25.27	-1.61	43.07	-6.81	20.94	7.38
-25.42	-1.54	42.99	-6.86	20.57	7.16
-25.71	-1.57	42.77	-6.79	20.1	6.79
-25.63	-1.46	42.66	-6.83	20.24	6.55
-25.38	-1.46	42.66	-6.83	20.79	6.7
-25.38	-1.39	42.55	-6.83	21.29	6.92
-25.49	-1.35	42.48	-6.77	21.36	7.05
-25.93	-1.25	42.22	-6.79	20.7	6.53
-25.89	-1.28	42.08	-6.7	20.68	6.24
-25.78	-1.35	41.97	-6.59	21.01	6.35
-25.6	-1.35	41.93	-6.5	21.67	6.48
-25.67	-1.21	41.86	-6.53	21.97	6.72
-26.04	-1.21	41.64	-6.46	21.38	6.48
-26.15	-1.14	41.49	-6.5	21.27	5.98
-25.93	-1.14	41.42	-6.53	21.64	5.73
-25.78	-1.1	41.35	-6.59	22.32	5.49
-25.67	-1.21	41.27	-6.42	23.14	6.13
-25.89	-1.14	41.16	-6.53	22.94	5.91
-26	-1.14	41.02	-6.59	22.81	5.45
-26.04	-1.17	40.8	-6.7	22.87	5.1
-25.93	-1.14	40.69	-6.92	23.33	4.75
-25.78	-1.25	40.65	-6.88	24.15	5.27
-25.78	-1.32	40.61	-6.79	24.54	5.69
-25.82	-1.28	40.58	-7.08	24.54	5.14
-25.96	-1.25	40.39	-7.36	24.32	4.57
-25.93	-1.46	40.28	-7.23	24.54	4.64
-25.71	-1.5	40.25	-7.34	25.53	4.9
-25.71	-1.39	40.17	-7.65	25.88	5.25
-25.82	-1.35	40.1	-7.91	25.66	5.03
-26	-1.28	39.95	-8.13	25.2	4.44
-26.18	-1.46	39.81	-8	24.94	4.46
-25.93	-1.46	39.77	-7.89	25.42	4.61
-25.85	-1.5	39.73	-7.62	25.8	5.27
-25.82	-1.39	39.77	-7.58	25.95	5.34
-25.82	-1.28	39.81	-7.6	25.86	4.99
-25.89	-1.17	39.77	-7.65	25.64	4.61
-25.89	-1.28	39.66	-7.4	25.6	4.59
-25.82	-1.35	39.55	-7.08	25.93	4.99
-25.78	-1.35	39.51	-6.86	26.28	5.25
-25.71	-1.1	39.59	-7.14	26.48	4.64
-25.74	-1.06	39.55	-7.14	26.32	4.39
-25.67	-1.06	39.55	-7.14	26.54	3.89
-25.6	-1.21	39.51	-6.88	26.92	4.28
-25.52	-1.25	39.48	-6.88	27.18	4.55
-25.49	-1.25	39.51	-6.9	27.22	4.7
-25.45	-1.25	39.55	-7.05	27.14	4.59
-25.45	-1.28	39.59	-7.1	26.92	4.35
-25.45	-1.43	39.51	-7.05	26.78	4.46
-25.38	-1.54	39.51	-6.97	26.87	4.79
-25.34	-1.39	39.55	-7.14	26.96	4.99
-25.27	-1.32	39.62	-7.23	27.14	4.99
-25.2	-1.39	39.7	-7.23	27.11	4.77
-25.23	-1.61	39.66	-7.01	27.03	4.9
-25.2	-1.72	39.62	-6.92	27.11	5.1
-25.12	-1.68	39.62	-6.97	27.36	5.36
-25.05	-1.65	39.7	-6.94	27.58	5.62
-25.05	-1.57	39.77	-7.27	27.22	5.05
-25.01	-1.68	39.84	-7.12	27.14	4.92
-24.94	-1.9	39.88	-7.01	27.09	5.23
-25.05	-1.87	39.81	-7.08	26.92	5.58
-24.87	-1.83	39.95	-7.16	27.2	5.73
-24.79	-1.57	40.14	-7.49	27.14	5.38
-24.68	-1.87	40.28	-7.38	27.14	5.36
-24.79	-1.98	40.25	-7.4	26.89	5.38
-24.83	-2.12	40.21	-7.34	26.65	5.65
-24.94	-2.12	40.17	-7.47	26.37	6.2
-24.76	-2.01	40.36	-7.73	26.87	6.06
-24.65	-1.98	40.58	-7.78	26.78	5.8
-24.76	-2.31	40.61	-7.51	26.28	6.04
-24.83	-2.38	40.58	-7.47	25.86	6.11
-24.83	-2.34	40.61	-7.54	25.8	6.39
-24.68	-2.16	40.76	-7.69	26.06	6.44
-24.54	-1.94	40.98	-7.93	26.15	6.06
-24.57	-2.12	41.05	-7.8	25.95	6.04
-24.68	-2.2	41.05	-7.84	25.55	5.91
-24.83	-2.2	41.02	-8.02	25.05	6.04
-24.83	-2.31	41.02	-7.78	25.22	6.79
-24.68	-2.27	41.16	-7.82	25.58	6.75
-24.5	-2.2	41.42	-7.91	25.62	6.31
-24.57	-2.27	41.53	-7.93	25.27	6.17
-24.79	-2.38	41.38	-7.93	24.63	6.33
-24.94	-2.27	41.27	-8.11	24.32	6.59
-24.83	-2.23	41.42	-8.11	24.5	6.72
-24.79	-2.16	41.56	-8.11	24.46	6.61
-24.9	-2.2	41.6	-8.04	23.93	6.68
-25.05	-2.31	41.53	-7.87	23.29	6.77
-25.2	-2.42	41.46	-7.93	23.12	7.19
-25.12	-2.31	41.56	-8.11	23.55	7.1
-25.01	-2.23	41.67	-8	23.77	6.99
-25.01	-2.01	41.78	-8.17	23.66	6.55
-25.12	-2.2	41.82	-8.04	23.2	6.55
-25.27	-2.34	41.71	-8.04	22.81	6.77
-25.34	-2.38	41.64	-8.04	22.7	7.12
-25.27	-2.23	41.75	-8.22	22.98	6.9
-25.23	-2.09	41.82	-8.26	23.01	6.75
-25.31	-2.12	41.86	-8.17	22.57	6.66
-25.45	-2.27	41.75	-8.11	22.1	6.86
-25.63	-2.38	41.6	-8.17	21.86	7.16
-25.52	-2.27	41.67	-8.24	22.37	7.08
-25.45	-2.01	41.78	-8.46	22.59	6.68
-25.45	-2.09	41.78	-8.2	22.65	6.81
-25.6	-2.27	41.71	-8.09	22.24	6.88
-25.78	-2.34	41.53	-8.11	21.97	6.97
-25.74	-2.12	41.53	-8.31	22.1	6.79
-25.74	-2.01	41.53	-8.35	22.26	6.72
-25.63	-1.94	41.6	-8.31	22.54	6.59
-25.71	-2.01	41.56	-8.24	22.43	6.48
-25.85	-2.34	41.38	-8.06	22.24	6.77
-25.93	-2.31	41.27	-8.17	22.26	6.79
-25.93	-2.09	41.2	-8.35	22.39	6.66
-25.78	-1.87	41.31	-8.48	22.85	6.42
-25.78	-1.94	41.31	-8.44	22.92	6.24
-25.93	-2.05	41.2	-8.44	22.63	6.28
-26	-2.2	41.02	-8.44	22.65	6.5
-26	-2.16	40.94	-8.57	22.81	6.5
-25.85	-2.12	40.98	-8.48	23.38	6.59
-25.82	-2.09	41.02	-8.33	23.73	6.5
-25.82	-2.16	40.98	-8.28	23.64	6.44
-25.93	-2.23	40.83	-8.5	23.53	6.48
-25.96	-2.42	40.65	-8.53	23.62	6.66
-25.82	-2.27	40.65	-8.53	24.21	6.77
-25.67	-2.12	40.72	-8.37	24.85	6.64
-25.6	-2.2	40.72	-8.26	25.07	6.53
-25.63	-2.45	40.69	-8	25.11	6.92
-25.71	-2.53	40.5	-8.35	24.87	6.83
-25.74	-2.38	40.39	-8.61	25.03	6.86
-25.6	-2.31	40.43	-8.57	25.62	6.81
-25.49	-2.34	40.47	-8.15	26.06	6.97
-25.42	-2.45	40.5	-7.84	26.3	7.16
-25.45	-2.64	40.39	-7.95	25.88	7.29
-25.49	-2.6	40.32	-8.37	25.86	7.19
-25.42	-2.53	40.32	-8.48	26.3	7.14
-25.27	-2.45	40.36	-8.24	26.76	7.08
-25.2	-2.38	40.39	-8.13	26.83	7.01
-25.2	-2.56	40.36	-7.89	26.76	7.25
-25.27	-2.67	40.25	-8	26.48	7.43
-25.27	-2.6	40.25	-8.22	26.59	7.29
-25.16	-2.49	40.28	-8.13	26.92	7.27
-24.98	-2.38	40.39	-7.93	27.29	7.19
-24.87	-2.49	40.47	-7.71	27.29	7.23
-24.98	-2.56	40.39	-7.89	26.85	7.25
-24.98	-2.49	40.39	-8.15	26.74	7.1
-24.9	-2.42	40.43	-8.13	26.89	7.08
-24.68	-2.31	40.54	-8.02	27.2	7.05
-24.5	-2.45	40.72	-7.71	27.44	7.12
-24.57	-2.67	40.72	-7.71	27.18	7.25
-24.65	-2.67	40.69	-8	27	7.19
-24.68	-2.6	40.65	-8.26	26.92	7.12
-24.61	-2.6	40.72	-8.28	27.07	7.19
-24.35	-2.75	40.94	-8.04	27.36	7.34
-24.24	-2.78	41.16	-8.11	27.33	7.21
-24.43	-2.86	41.09	-8.24	27.11	7.23
-24.5	-2.86	41.02	-8.48	26.83	7.4
-24.39	-2.75	41.16	-8.72	26.83	7.34
-24.17	-2.71	41.38	-8.48	27.09	7.36
-24.02	-2.93	41.64	-8.17	27.14	7.51
-24.24	-2.93	41.64	-8.17	26.72	7.6
-24.35	-2.89	41.6	-8.53	26.13	7.65
-24.39	-2.82	41.6	-8.68	25.8	7.76
-24.21	-2.67	41.78	-8.39	26.15	7.69
-23.84	-2.71	42.19	-7.89	26.43	7.73
-23.91	-2.78	42.33	-7.8	26.15	7.78
-24.28	-2.82	42.19	-7.98	25.42	7.91
-24.28	-2.78	42.22	-8.24	25	7.95
-24.28	-2.71	42.3	-8	24.85	8.2
-24.1	-2.67	42.52	-7.62	25.03	8.22
-23.95	-2.64	42.81	-7.34	25	8.11
-24.1	-2.6	42.92	-7.32	24.43	8.02
-24.28	-2.71	42.88	-7.49	23.62	8.17
-24.17	-2.64	42.96	-7.54	23.82	8.15
-24.13	-2.53	43.07	-7.23	23.8	8.15
-23.99	-2.49	43.4	-6.72	23.71	8.17
-24.1	-2.56	43.54	-6.17	23.23	8.39
-24.24	-2.64	43.54	-6.37	22.5	8.37
-24.35	-2.6	43.47	-6.72	22.04	8.26
-24.24	-2.6	43.58	-6.5	22.28	8.31
-24.1	-2.42	43.76	-6.22	22.63	8.02
-24.17	-2.34	43.91	-6.13	22.28	7.87
-24.43	-2.49	43.95	-6.37	21.62	7.89
-24.65	-2.6	43.8	-7.03	21.09	7.91
-24.57	-2.6	43.87	-7.34	21.34	7.89
-24.39	-2.56	44.02	-7.32	21.84	7.82
-24.39	-2.56	44.16	-7.23	21.77	7.95
-24.24	-2.67	44.57	-7.25	21.69	7.95
-24.68	-2.93	44.35	-7.8	20.7	8.35
-24.9	-2.89	44.27	-8.35	20.02	8.61
-25.01	-2.67	44.27	-8.39	19.73	8.48
-24.98	-2.71	44.35	-7.78	19.82	9.03
-24.68	-2.82	44.68	-7.25	20.32	9.05
-24.87	-2.97	44.64	-7.54	19.4	9.34
-25.12	-3	44.53	-8	18.83	9.38
-25.16	-2.86	44.46	-8.22	18.98	9.16
-25.27	-2.75	44.42	-8.09	19.01	9.1
-25.09	-2.71	44.6	-7.51	19.49	9.12
-24.98	-2.82	44.75	-7.29	19.58	9.12
-25.16	-2.97	44.64	-7.36	19.2	9.36
-25.38	-2.89	44.49	-7.69	18.76	9.32
-25.56	-2.71	44.35	-7.98	18.5	9.12
-25.34	-2.6	44.53	-7.56	18.87	8.96
-25.34	-2.71	44.6	-7.14	18.83	9.1
-25.38	-2.71	44.6	-7.23	18.68	9.01
-25.6	-2.71	44.42	-7.62	18.33	8.99
-26	-2.53	44.06	-8.17	17.8	8.88
-25.74	-2.31	44.2	-7.95	18.41	8.61
-25.52	-2.49	44.35	-7.23	18.87	8.79
-25.49	-2.67	44.35	-7.03	18.98	8.94
-25.71	-2.64	44.16	-7.49	18.63	8.85
-25.78	-2.49	44.06	-8.02	18.54	8.64
-25.74	-2.42	44.02	-8.06	18.7	8.61
-25.63	-2.56	44.06	-7.56	19.07	8.9
-25.56	-2.56	44.09	-7.25	19.23	9.01
-25.63	-2.6	44.02	-7.43	19.09	8.96
-25.82	-2.6	43.87	-7.76	18.83	8.94
-25.93	-2.45	43.62	-8.02	18.83	8.85
-25.74	-2.42	43.65	-7.93	19.09	8.83
-25.38	-2.53	43.84	-7.32	19.86	8.88
-25.31	-2.53	43.87	-6.81	20.43	8.75
-25.52	-2.6	43.69	-7.23	20	8.72
-25.71	-2.45	43.43	-7.91	19.67	8.46
-25.67	-2.38	43.36	-7.89	19.91	8.39
-25.42	-2.27	43.47	-7.4	20.59	8.28
-25.27	-2.34	43.54	-6.77	21.07	8.39
-25.31	-2.38	43.51	-6.94	20.9	8.26
-25.67	-2.6	43.1	-7.25	20.19	8.75
-25.56	-2.6	43.07	-7.45	20.52	8.64
-25.31	-2.42	43.14	-7.32	21.07	8.37
-25.12	-2.49	43.21	-6.64	21.82	8.64
-25.16	-2.45	43.18	-6.57	21.8	8.42
-25.12	-2.56	43.1	-6.9	21.77	8.39
-25.23	-2.45	42.96	-7.43	21.51	8.11
-25.23	-2.38	42.88	-7.45	21.67	8.11
-25.05	-2.38	42.92	-7.16	22.13	8.17
-24.94	-2.42	42.96	-6.57	22.57	8.31
-24.94	-2.38	42.96	-6.86	22.39	8.04
-24.94	-2.45	42.88	-7.14	22.32	8.11
-24.98	-2.45	42.77	-7.34	22.37	8.13
-24.87	-2.45	42.7	-7.21	22.72	8.24
-24.65	-2.49	42.81	-6.55	23.49	8.37
-24.65	-2.45	42.81	-6.59	23.4	8.13
-24.61	-2.56	42.77	-6.83	23.38	8.17
-24.68	-2.49	42.66	-7.36	23.27	8
-24.57	-2.45	42.7	-7.58	23.55	7.93
-24.39	-2.53	42.77	-7.1	24.04	8.17
-24.1	-2.75	43.03	-6.44	24.52	8.46
-24.17	-2.78	43.03	-6.61	24.26	8.39
-24.35	-2.56	42.88	-7.45	23.8	8
-24.28	-2.49	42.88	-7.91	23.75	7.82
-24.17	-2.6	42.92	-7.45	24.1	8.26
-23.77	-2.82	43.29	-6.72	24.74	8.57
-23.8	-2.89	43.36	-6.57	24.7	8.59
-24.13	-2.82	43.18	-7.05	24.08	8.42
-24.24	-2.75	43.14	-7.56	23.77	8.2
-24.1	-2.71	43.21	-7.6	23.95	8.24
-23.95	-2.82	43.36	-7.12	24.24	8.55
-23.84	-2.97	43.58	-6.81	24.32	8.68
-23.99	-3.11	43.58	-6.83	24.02	8.7
-23.95	-3.08	43.65	-7.16	23.84	8.48
-24.1	-2.93	43.51	-7.58	23.49	8.37
-24.06	-2.93	43.58	-7.36	23.58	8.59
-23.8	-3	43.84	-7.12	23.91	8.64
-23.77	-3.26	44.02	-6.97	23.88	8.72
-23.84	-3.48	44.06	-7.08	23.71	8.72
-24.1	-3.41	43.84	-7.69	23.12	8.64
-24.17	-3.08	43.84	-8.06	22.96	8.46
-23.91	-3.11	44.09	-7.58	23.49	8.66
-23.91	-3.33	44.2	-7.19	23.38	8.9
-23.95	-3.41	44.27	-7.27	22.98	8.81
-24.13	-3.48	44.2	-7.87	22.37	8.72
-24.17	-3.37	44.2	-8.53	22.13	8.35
-24.13	-3.37	44.24	-8.11	22.41	8.83
-24.1	-3.33	44.35	-7.69	22.61	8.96
-23.95	-3.44	44.6	-7.38	22.72	8.99
-24.24	-3.41	44.49	-7.93	21.95	8.64
-24.46	-3.19	44.38	-8.77	21.23	8.2
-24.43	-3.15	44.38	-8.75	21.49	8.46
-24.35	-3.19	44.46	-8.31	21.82	8.81
-24.35	-3.37	44.53	-7.54	21.77	9.27
-24.39	-3.37	44.6	-7.91	21.38	8.68
-24.54	-3.3	44.53	-8.39	20.79	8.39
-24.61	-3.11	44.46	-8.94	20.61	8.09
-24.72	-3.04	44.38	-8.85	20.63	8.33
-24.54	-3.3	44.53	-8.04	21.12	8.9
-24.57	-3.33	44.6	-7.84	20.98	8.75
-24.65	-3.22	44.57	-8.06	20.7	8.39
-24.79	-3.08	44.46	-8.61	20.37	8.06
-25.05	-2.86	44.24	-8.99	20.06	7.91
-24.87	-3.08	44.35	-8.24	20.59	8.55
-24.68	-3.22	44.49	-7.65	20.9	8.64
-24.9	-3.19	44.38	-7.65	20.59	8.44
-25.12	-2.97	44.16	-8.24	20.08	8
-25.34	-2.64	43.95	-8.94	19.69	7.51
-25.09	-2.82	44.02	-8.5	20.3	8.02
-24.9	-3.11	44.16	-7.65	20.87	8.5
-25.05	-3.15	44.06	-7.4	20.72	8.5
-25.23	-2.93	43.91	-7.93	20.37	7.93
[truncated: 9,667 more rows]
