# Supplementary material for: SmartEye and Polhemus data for vestibulo–ocular reflex and optokinetic reflex model
Source: Data Brief. 2018 Mar 27;18:882–5. doi: 10.1016/j.dib.2018.03.097 (PMC5996827; doi:10.1016/j.dib.2018.03.097)
Supplement: Supplementary file 2 — Supplementary material [file mmc2.zip › SmartEye_and_Polhemus_data/S30_No_MW/20160325_093145_S30_NoMWL.log]

FrameNumber	EstimatedDelay	TimeStamp	UserTimeStamp	FrameRate	RealTimeClock	HeadPosition.x	HeadPosition.y	HeadPosition.z	HeadPositionQ	HeadRotationRodrigues.x	HeadRotationRodrigues.y	HeadRotationRodrigues.z	HeadNoseDirection.x	HeadNoseDirection.y	HeadNoseDirection.z	HeadUpDirection.x	HeadUpDirection.y	HeadUpDirection.z	HeadLeftEarDirection.x	HeadLeftEarDirection.y	HeadLeftEarDirection.z	HeadHeading	HeadPitch	HeadRoll	HeadRotationQ	EyePosition.x	EyePosition.y	EyePosition.z	GazeOrigin.x	GazeOrigin.y	GazeOrigin.z	GazeDirection.x	GazeDirection.y	GazeDirection.z	GazeDirectionQ	GazeHeading	GazePitch	LeftEyePosition.x	LeftEyePosition.y	LeftEyePosition.z	LeftGazeOrigin.x	LeftGazeOrigin.y	LeftGazeOrigin.z	LeftGazeDirection.x	LeftGazeDirection.y	LeftGazeDirection.z	LeftGazeDirectionQ	LeftGazeHeading	LeftGazePitch
66108	8520383	11057882034	0	60.040263000368	131036160337352568	0.0415615654076263	-0.0786359120185053	-0.119975068660056	1	-0.0299035822644407	0.0306587598399158	-0.00686518195257581	0.0307517782909259	0.029788984321419	0.999083051875591	0.00640469804938529	0.999529396308659	-0.0299994292902922	0.999506532232202	-0.00732136107191091	-0.0305465169407704	-0.0307702870657359	0.0297933917909426	-0.00732467715902559	1	0.0446071148886027	-0.0347833649001578	-0.0569835582274004	0.0418617136035737	-0.0372939411242766	-0.0450939514191343	-0.21163700830735	-0.18723550792963	0.959245871132656	0.700256347186025	0.217149741227397	-0.188347125452988	0.0749050661075209	-0.0356980667732986	-0.0574553154540627	0.0719649549693472	-0.0381166380115533	-0.0455912411260473	-0.227685534486419	-0.18721359280793	0.955568086560858	0.700256347186025	0.233910864501626	-0.188324815833456
66109	8671547	11058076244	0	59.0586523288008	131036160337546778	0.0415621496944404	-0.0786899150600992	-0.119944120187451	1	-0.0284753312518776	0.0305893914653013	-0.00689818186462479	0.0306784446661695	0.0283613274065644	0.999126852877352	0.0064606629162893	0.999570849467307	-0.0285723070452681	0.999508425611083	-0.00733157574772666	-0.0304820460190665	-0.0306956105583464	0.0283651309261437	-0.00733459192088551	1	0.044595823486796	-0.0347315360021854	-0.0569843754998023	0.041737128655768	-0.0373418016465594	-0.0451446619738302	-0.220397441698236	-0.194833549972357	0.955753553745965	0.724406969993956	0.226638835752243	-0.196087745157295	0.0749024122359029	-0.0355316825549625	-0.0575708386979937	0.0717697570440644	-0.0380503221394843	-0.0457770722897453	-0.242689951681416	-0.194785172638953	0.950347475333567	0.724406969993956	0.250026080287088	-0.196038422864245
66110	8612147	11058246213	0	58.9378688773868	131036160337716747	0.0415206435476939	-0.0787572872496727	-0.119873285194289	1	-0.0269112295473408	0.0299780323410292	-0.00677262756900528	0.0300608125159984	0.0268022445101418	0.999188664487391	0.0063674273085614	0.999615012162357	-0.0270052463258867	0.999527790219136	-0.00717406083541285	-0.0298785781251654	-0.0300761497333857	0.0268054544926952	-0.00717670061069598	1	0.0444308095545999	-0.0345650387088866	-0.0571899022285079	0.0416223028087014	-0.0372835782377686	-0.0453600600695903	-0.216028642264193	-0.203169815033054	0.955015000919318	0.66918220219381	0.222460558305087	-0.204594174289736	0.0744625136544188	-0.0351654339498785	-0.0581432172301218	0.0715244121990956	-0.0377849367797863	-0.0463213829916319	-0.226939296924133	-0.203154227910893	0.952484601026972	0.66918220219381	0.233899411652352	-0.2045782551766
66111	8608324	11058382825	0	59.9966401881495	131036160337853359	0.0415231906289247	-0.078792745737884	-0.119823531756553	1	-0.025249738289182	0.0298162491656882	-0.0068302877139503	0.029894652090458	0.0251413048516955	0.999236821062327	0.0064521200441871	0.999657943790442	-0.0253449317142825	0.999532230557537	-0.00720487383792092	-0.0297222117221072	-0.0299085633348382	0.0251439541798278	-0.00720721436007243	1	0.0294711539091383	-0.0552918962549747	-0.0939139142629301	0.0117317289344459	-0.0369147622845502	-0.0442906768544337	-0.212358057399342	-0.190415378526231	0.958460243869452	0.681338832431649	0.218039395592948	-0.191585249277616	0.0444417378260411	-0.0763344429960986	-0.13168476398124	0	0	0	0	0	0	0	0	0
66112	8563227	11058550538	0	59.9559204073165	131036160338021070	0.041525706748637	-0.0788484475166558	-0.119741329055851	1	-0.023629187602112	0.0295258540887967	-0.00635821663919729	0.029593728663753	0.0235295423583407	0.999285030339284	0.00600786519024688	0.99970065397331	-0.0237172511306085	0.999543954401022	-0.00670545164351955	-0.0294435075801854	-0.0296062491314674	0.0235317140462446	-0.00670735890802069	1	0.0444764980399263	-0.0349254104519943	-0.0569226287660376	0.0416625322134327	-0.0376104252133511	-0.0450872458308969	-0.216603554275266	-0.200691169683348	0.955408789307724	0.670963694400152	0.222944262644426	-0.202063393748451	0.0745110800056666	-0.0355133423856234	-0.0578488849391689	0.0715064968220319	-0.0381029235853449	-0.0460371725695474	-0.232308471153642	-0.200655076169705	0.951719661789956	0.602591002817536	0.239411814095207	-0.202026550784652
66113	8496367	11058731367	0	60.1690871687617	131036160338201898	0.0416087477971256	-0.0786712574309652	-0.119543979714494	1	-0.0183877644463067	0.028648132565521	-0.00635930411963398	0.0287008676365946	0.0182930073722864	0.999420645213107	0.00609467187771866	0.999810743600091	-0.0184751713533807	0.999569464905571	-0.00662139434796857	-0.0285839459361206	-0.0287096147693456	0.0182940277700187	-0.00662255090705887	1	0.0444568901898624	-0.0351252229879888	-0.0564959096849981	0.0416857832323392	-0.0378509118642748	-0.0446592663683372	-0.213104479805318	-0.204027255250163	0.955489068384348	0.670857839934418	0.219440326385028	-0.205469958306583	0.0746316018229812	-0.0357086624590107	-0.0573876633264264	0.071699185207309	-0.0383384629408682	-0.0455667038806898	-0.226457614379133	-0.20398159622105	0.95242241536664	0.637907580104791	0.233435504447718	-0.205423318439473
66114	8465533	11058881462	0	60.0265677588901	131036160338351999	0.041626841992878	-0.0787896871408604	-0.119520521277525	1	-0.0163909784302303	0.0286181551588013	-0.00620701563949143	0.0286636486369818	0.0162990937108082	0.99945621954692	0.00597133288715664	0.999846418805754	-0.0164767103773372	0.999571277313612	-0.00644036843000308	-0.0285619191252865	-0.0286713848438519	0.0162998154678659	-0.00644126861731383	1	0.0445749516647013	-0.035627317775258	-0.0559111254597643	0.0417966218140914	-0.0383290540969746	-0.0440713117248208	-0.213774102852673	-0.202231709310339	0.955721177278684	0.699355686774015	0.220056088332771	-0.203636181288087	0.0748836187922956	-0.036507725093554	-0.0563368179218732	0.0719031593150428	-0.0391157607338734	-0.0445230542792706	-0.230338076609141	-0.202164401604827	0.951879154718583	0.699355686774015	0.237418642025161	-0.203567453996398
66115	8418592	11059047904	0	60.1339905577608	131036160338518439	0.0416378694703926	-0.0788525653963459	-0.119463347668617	1	-0.0147051609698568	0.0284863860863512	-0.00603181635258633	0.0285256797831162	0.0146166484446362	0.999486187588982	0.00582131679385289	0.999873698916501	-0.0147884578580653	0.999576109090097	-0.00624017654238098	-0.0284369888177914	-0.0285325987602703	0.0146171689604274	-0.00624088375710859	1	0.0442780334493639	-0.0355671030914324	-0.0562944789338039	0.0417094380366971	-0.0382177577966476	-0.0443958605354031	-0.19739776349695	-0.199239778142336	0.959863341196128	0.744269356808563	0.202824168987551	-0.200582083961571	0.0743824622717569	-0.0361281428467131	-0.0571943577953311	0.0716106199414814	-0.0386933512080221	-0.0453205801252228	-0.213887212237621	-0.19916538719236	0.956339588737043	0.744269356808563	0.22003097748605	-0.200506171601196
66116	8490633	11059214560	0	60.0563448627502	131036160338685092	0.0416676809853064	-0.07890975963307	-0.119373559056267	1	-0.0125906768804615	0.0285729517687764	-0.00627730633860847	0.0286076359777238	0.0124988754383335	0.999512571845169	0.00609638397106694	0.99990104350549	-0.0126782214489469	0.99957212709551	-0.00645610636593322	-0.0285286071224727	-0.0286137752283484	0.0124992008941955	-0.00645665557876862	1	0.0443577579275924	-0.0355682671912742	-0.0561121167121136	0.042389519672945	-0.0389550428699259	-0.0442844406027417	-0.148196158728014	-0.26014724800981	0.954128559414917	0.675485392405314	0.154089709528332	-0.263174698475535	0.0742365002514562	-0.0361581813525887	-0.0570226482938546	0.0721844550000203	-0.0394756172741979	-0.0451890634949834	-0.154508375342516	-0.260115779681692	0.953135322558975	0.66261683224042	0.160707424832301	-0.263142108167237
66117	8569988	11059381918	0	60.0083771694529	131036160338852452	0.0418202212785047	-0.0788436733233547	-0.11905041621977	1	-0.00763541968409986	0.0271397671989524	-0.00642718181861562	0.0271605204956389	0.00754714560508502	0.999602594394203	0.00632268161090622	0.999950199320379	-0.00772156566906755	0.999611089286055	-0.00652989068440354	-0.0271114496845272	-0.0271646348050329	0.00754721725374861	-0.00653012307173617	1	0.0443204115249461	-0.0358370923063741	-0.055587583600002	0.0427178704811411	-0.039470248609914	-0.0437779629804318	-0.118731649867239	-0.281593765995663	0.952159517240774	0.684194832077218	0.124056866843455	-0.285454685020731	0.0742826380660155	-0.036414702850902	-0.0564563973871982	0.0725700702749813	-0.0399950323854807	-0.0446454553424274	-0.12678056751928	-0.281541234128311	0.951136804663239	0.684194832077218	0.132512615445918	-0.285399938173864
66118	8526141	11059549492	0	59.9715255196833	131036160339020026	0.0418529448945495	-0.0789196924374737	-0.119034914830213	1	-0.00601954243569397	0.0270887496482927	-0.00574928946107837	0.0271024268997101	0.00594087144259184	0.999615008141959	0.00566699447679248	0.999965357708277	-0.00609660208290218	0.999616598316447	-0.00583004544234781	-0.0270678211238785	-0.0271062244376615	0.00594090638928479	-0.00583018135665481	1	0.0443178467303211	-0.0359827665022876	-0.0555073025547975	0.0427450531692841	-0.0396105989297	-0.0436920333138839	-0.116392636969224	-0.281321181040161	0.952528816969607	0.670246752075237	0.12159052402073	-0.285170616213995	0.074245669511828	-0.0365332193207005	-0.0563547904570888	0.072563797913656	-0.0401094255322072	-0.0445381895473499	-0.124352710549944	-0.281272859371591	0.951536642468282	0.667423470556023	0.129949743375012	-0.285120261249799
66119	8468533	11059718663	0	60.8858031963829	131036160339189197	0.0419880185531976	-0.078865626283777	-0.118784536322585	1	-0.00116383313959034	0.0261746504624793	-0.00526802174289721	0.0261746002021448	0.00109475439540794	0.999656787010958	0.00525216412223485	0.999985447585835	-0.00123263481646386	0.999643589023754	-0.0052826252348037	-0.0261684694687639	-0.0261776055596972	0.00109475461411507	-0.00528265297034246	1	0.0443902367104971	-0.0363757976157608	-0.0550570529723684	0.0427575378107332	-0.0399028103345425	-0.0432212811963178	-0.12144283200419	-0.273489997541768	0.954177582947433	0.677237255753849	0.126594240159771	-0.277019497874801	0.07446799059041	-0.0369192691379545	-0.0558960732032606	0.0725976829625301	-0.0403997340348025	-0.0440792075664302	-0.139599834752582	-0.2733514414208	0.95173046373972	0.677237255753849	0.145641443730721	-0.27687545285214
66120	8395004	11059900300	0	60.4563121528674	131036160339370831	0.0419857990491702	-0.0789587945868387	-0.118766988126589	1	0.00083642135011981	0.025997408511863	-0.00548828515669329	0.0259920514944713	-0.000907659233479342	0.999661737496152	0.00549851051720395	0.999984590470189	0.000764986444601409	0.999647027525817	-0.0054767670102083	-0.0259966417430203	-0.0259949897424705	-0.000907659358138744	-0.00547679664586742	1	0.0444638308493095	-0.0365090899867975	-0.0549626742665278	0.0428495418367793	-0.0401367741944607	-0.043153015630129	-0.119675792174328	-0.281116369537019	0.952182383551478	0.674370956304303	0.12503017381447	-0.284957191682552	0.0743643620785643	-0.0371138819139042	-0.0557914906138225	0.072635510984222	-0.040688497461634	-0.043981190127403	-0.128090802867047	-0.281059159008788	0.951103829956618	0.669403615921239	0.133870455119229	-0.284897577639279
66121	8353191	11060047331	0	60.0778849700752	131036160339517862	0.0420888557983632	-0.0788140680527127	-0.118583774750345	1	0.00633265892640555	0.0263158727265984	-0.00522798656393709	0.0262959872071134	-0.00640064202094655	0.999633709334836	0.00531064385904058	0.99996628492896	0.00626307170456789	0.999640094293244	-0.00514400496634846	-0.0263290921662791	-0.0262995575234977	-0.00640068572555837	-0.00514413302734636	1	0.0444968803531749	-0.0368211821668052	-0.0545601397130375	0.0428788814858354	-0.0403984110964049	-0.0427360794184377	-0.120113398006739	-0.277250133291133	0.95326026624911	0.671497478457585	0.125342177905754	-0.280930856380126	0.0744911340071821	-0.0373955889230773	-0.0554101853833799	0.0727166530494814	-0.0409219445468133	-0.0435921469105324	-0.131853842031573	-0.277159163452715	0.951733871655151	0.671072656658677	0.137664372232381	-0.280836176106837
66122	8304650	11060216439	0	60.0275766687216	131036160339686971	0.0420664287527815	-0.0789384041932066	-0.118379679930298	1	0.00852928757065977	0.0260511924492622	-0.00589436151758515	0.0260226434906714	-0.00860494259824186	0.999624317925809	0.00600468101020299	0.9999462573989	0.00845139751158755	0.999643319305303	-0.00578249745474421	-0.0260729149015362	-0.0260265451832313	-0.00860504879399177	-0.00578274377847895	1	0.0445203246312134	-0.0369989688923844	-0.054250699402351	0.0429281017583118	-0.0406292219166579	-0.0424387877524205	-0.117923081255169	-0.281416118802908	0.95231250909835	0.667647919645159	0.123200991603012	-0.285269550965343	0.0744347163300814	-0.0375620127369759	-0.055074859475074	0.0727326516205311	-0.0411396785925415	-0.0432615922407131	-0.125953395035514	-0.281350388654159	0.951303159399348	0.655624384960996	0.131635274917993	-0.285201053196362
66123	8252126	11060387462	0	60.3830094288069	131036160339857996	0.0421281300996719	-0.0788529160263965	-0.118177092911228	1	0.0124741784898789	0.0258885553330599	-0.00529609923430898	0.0258518413489743	-0.012540952643405	0.999587118167128	0.00545680330968194	0.999908179635793	0.0124038540411225	0.999650891860007	-0.00513388782794292	-0.0259179011353773	-0.0258567556060249	-0.0125412813974252	-0.00513431415067541	1	0.0444351508610258	-0.0373542525771006	-0.0539273738124649	0.042954251385943	-0.0408738125955452	-0.0420685560755714	-0.109428757889544	-0.273504996897461	0.955625639891936	0.684361212807167	0.114013463607453	-0.277035091783917	0.0744336658943484	-0.0378752987553069	-0.054757312394828	0.0727628535198567	-0.0413513589583265	-0.0429093002630724	-0.123756931873679	-0.273378242630222	0.953912238242924	0.677051277394412	0.129015561856008	-0.276903315331601
66124	8197000	11060547953	0	60.0063246666199	131036160340018487	0.0421288962544725	-0.0789707152113513	-0.118152431274464	1	0.0148808776336473	0.0257466720854377	-0.00508758090267586	0.0257049154648875	-0.0149441094406846	0.999557867716506	0.0052783611472209	0.999876347380339	0.0148131310987997	0.99965563881996	-0.00489525713068882	-0.0257806173914036	-0.0257106187523934	-0.0149446657322983	-0.00489582340040088	1	0.0447970008329165	-0.0379482150914716	-0.0531352992550164	0.0432489613552598	-0.0414937459911816	-0.0412932004772415	-0.11468843056413	-0.275298397928932	0.954493245650539	0.671135577035561	0.11958305995283	-0.278900080437099	0.0749747512782746	-0.0389292516220499	-0.0532983949008637	0.0732139785937804	-0.0424298438778542	-0.0414706506775495	-0.130837414991559	-0.275148307315553	0.952457337532612	0.660860069581686	0.136513872734772	-0.278743960521242
66125	8152209	11060713718	0	60.0307117121119	131036160340184252	0.0421770399729295	-0.0790454218155578	-0.118011305956784	1	0.0166197974588503	0.0259611086297346	-0.0041364476857817	0.0259225527477011	-0.0166708072364524	0.999524939881506	0.00435149764295928	0.999853347888525	0.0165634291247928	0.999654483172714	-0.00392006405480311	-0.0259912941290015	-0.0259290609660017	-0.0166715795132013	-0.00392061893639595	1	0.0446910350133252	-0.0377686677874575	-0.0536114423597435	0.0430304176464848	-0.0412664325800373	-0.0417696108991613	-0.123678481049918	-0.27076324394874	0.954667952249126	0.681480659514413	0.128833742743574	-0.274185803645289	0.0744471242890273	-0.0383057534307239	-0.054426729243312	0.0726245872261835	-0.0417510876900918	-0.0425921176951544	-0.135903093981001	-0.270663520940744	0.953032847009142	0.681480659514413	0.141645672840315	-0.274082212544958
66126	8108907	11060880464	0	60.0274685696175	131036160340350998	0.0423214333904501	-0.0789921519659366	-0.117585548575728	1	0.022352012976547	0.0238589288742444	-0.00246722413993675	0.0238270833422846	-0.0223774386753971	0.999465617386476	0.00273340579941662	0.999747172809697	0.0223185786230344	0.999712357927087	-0.00220015848194933	-0.0238822258284015	-0.0238353081162311	-0.022379306679205	-0.00220071132972556	1	0.0448927035607641	-0.0384953019312586	-0.0523438186975336	0.0432137168001047	-0.0419903689137554	-0.0405042970704581	-0.125156456625547	-0.270576407028032	0.954528296764815	0.669793778779632	0.130374900129367	-0.273991722095086	0.0751031797200992	-0.0393794065036957	-0.052515494929504	0.0732280534356176	-0.0428234378492957	-0.0406887223558992	-0.140086415050151	-0.270461613571805	0.952484284333623	0.669793778779632	0.146027874807662	-0.273872482756295
66127	8018426	11061074964	0	59.0651405809411	131036160340545498	0.0422391047547066	-0.0789879725628919	-0.117350277240216	1	0.0251740511136613	0.0240947513434533	-0.00471754625528062	0.0240304121858288	-0.0252256914884222	0.999392917615044	0.00501982407273259	0.999672039750822	0.0251120350969456	0.999698624914758	-0.00441332407175787	-0.0241491596992454	-0.0240403771202695	-0.0252283675886809	-0.00441474326018659	1	0.0445696596392918	-0.0383247725287555	-0.052586262267585	0.0429605090984614	-0.0419129539790297	-0.0407650553563267	-0.119413790615268	-0.278334927579779	0.953032011372153	0.676418221416827	0.124649210792946	-0.282060096393247	0.0745566451940612	-0.0388851744156712	-0.0533634088027466	0.0727421434021379	-0.0424253180416021	-0.0415555738464606	-0.134995299855871	-0.278174082058525	0.950997081534807	0.665467065732052	0.141009244935503	-0.281892637480872
66128	8035452	11061213502	0	60.0957926935535	131036160340684033	0.0423407098777772	-0.0791678992546152	-0.117217057221034	1	0.027537964280028	0.0216389906725374	-0.00286268794424884	0.0215951254704891	-0.0275632670588626	0.999386770407211	0.00316001506791765	0.999616772206471	0.0275013277549852	0.99976180406169	-0.00256418262969042	-0.0216739499574311	-0.0216050141666164	-0.0275667583763742	-0.00256516004616586	1	0.0447071765404783	-0.038548673253868	-0.0523340455291766	0.0430348204915829	-0.0421494723610734	-0.040525060623433	-0.124366182003354	-0.278922159728392	0.952226591513993	0.681173301290956	0.129870551854217	-0.28267154246238	0.0746226717284357	-0.0390949245875438	-0.0530087375914423	0.072769843586152	-0.0426439462641796	-0.0412095226593407	-0.138015915802447	-0.278804159666008	0.950378791607927	0.681173301290956	0.144213850553925	-0.282548668077278
66129	8142617	11061379981	0	60.1931719273492	131036160340850515	0.0423273154774482	-0.079006839164115	-0.116994277011318	1	0.0324551876109837	0.023305217138874	-0.00382064565292559	0.0232369683591426	-0.0324909882296137	0.99920187098771	0.00419775667395581	0.999466103416456	0.0324019592066878	0.99972117219772	-0.00344148302170772	-0.023360951483808	-0.0232513382826053	-0.0324967075431296	-0.00344330779079892	1	0.0446677343057726	-0.0388922417549337	-0.0519601489393013	0.0428345172606879	-0.0426591924863626	-0.0402273812863631	-0.136683461636426	-0.291302168088137	0.946816074104276	0.682644397401997	0.143370674741744	-0.295587758107379	0.0745762546105206	-0.0394317952293337	-0.0527233992451862	0.0725478901202292	-0.0431409935020904	-0.041002580772575	-0.151509268462296	-0.291138949670264	0.944607354171518	0.672699517596226	0.159039317740066	-0.295417144607341
66130	8218323	11061547959	0	60.692169921082	131036160341018493	0.0422087510873492	-0.079199205275161	-0.116762710642362	1	0.0350701453272518	0.0219844308202312	-0.00232322515844911	0.021937402098301	-0.0350856345042515	0.999143507530631	0.00270800314014357	0.999382432220818	0.0350345670359346	0.999755678707638	-0.00193711637143982	-0.0220188662740176	-0.0219526802648831	-0.0350928369076467	-0.00193831098390157	1	0.0447592330522956	-0.0387516067120649	-0.0514058523546341	0.0424061120745045	-0.0435923976629513	-0.0401709612846682	-0.175195339248519	-0.373783944957715	0.910819496715702	0.7199271617483	0.190028249051959	-0.38308533935131	0.0745945454223083	-0.0393347217505191	-0.0521805351046027	0.0720160544152771	-0.0440994366104149	-0.040960068250209	-0.192230855829911	-0.373568602217566	0.907465590258999	0.7199271617483	0.20874680530788	-0.382853178704053
66131	8300687	11061713248	0	60.0270001446651	131036160341183782	0.0420117471762414	-0.079022323690472	-0.116454267124937	1	0.0396398614022768	0.023789057781824	-0.00339133508856243	0.0237133352927367	-0.0396659980851015	0.998931572393829	0.00386153375900005	0.999208731818122	0.0395853358637793	0.999711341481291	-0.0029187076477164	-0.0238477432757234	-0.0237342407575044	-0.039676407146746	-0.0029210106493979	1	0.044847448625148	-0.0394457374137867	-0.0503596801571833	0.0426332111125776	-0.0441972936237343	-0.039057733091764	-0.164402728758176	-0.367215297745402	0.915491489790387	0.694399169203506	0.177684784680358	-0.376013379007258	0.0749889313458464	-0.0404632854028859	-0.0506210785474506	0.0726001922100949	-0.0451413798833879	-0.0393224344972637	-0.17739849828579	-0.36704265783687	0.913131677324795	0.691107339137344	0.191884573600837	-0.375827778632661
66132	8379923	11061879834	0	60.1180116568825	131036160341350368	0.0419977494331617	-0.0790633341178157	-0.116183590302094	1	0.0433928700507809	0.0241503111409418	-0.00343564103755478	0.024065812598093	-0.0434164284774747	0.998767165260379	0.00395808976896401	0.999052823214556	0.0433334738095885	0.999702540853715	-0.0029103548384684	-0.0242148641404389	-0.0240908567761755	-0.043430079955632	-0.00291310583207763	1	0.0448564878623786	-0.039675985110238	-0.0501019801141156	0.0425626957581921	-0.0443442448194789	-0.0387829207665077	-0.170944666072083	-0.360558825690711	0.91693797737799	0.682933603989965	0.184314004189204	-0.368866949056536	0.0750590386845344	-0.040494038733307	-0.0504782465557232	0.072502661487826	-0.0450896877371297	-0.0391824532740712	-0.190948078810615	-0.36024664067121	0.913105245348883	0.678493122857551	0.206148699822423	-0.36853227271369
66133	8340011	11062046436	0	60.2782201529379	131036160341517623	0.0421101232859749	-0.0791274997819653	-0.116057778365696	1	0.0464732007620899	0.0222558090794976	-0.00393647943467492	0.0221544543883595	-0.0464963135132167	0.998672755701503	0.00445176181928837	0.998912614897926	0.0464087234740593	0.999744648381505	-0.00341769329636738	-0.0223373544779489	-0.0221802598284745	-0.04651308328522	-0.0034214003402985	1	0.0446544375291211	-0.0396626485459784	-0.0503103286186944	0.0423355384845363	-0.0443184189739306	-0.0389921375645058	-0.172985434303907	-0.359584197199154	0.916937972080625	0.726876292943927	0.186464017534906	-0.367822246788869	0.0746645926798183	-0.0402217092498793	-0.0510826357547239	0.0720475936325558	-0.0448052854771441	-0.0397958228761704	-0.195798626478875	-0.359190215070256	0.912493993003115	0.726876292943927	0.211370140983329	-0.367400057574516
66134	8286113	11062214207	0	60.0148596792566	131036160341685388	0.0420275326064861	-0.0789419229059006	-0.115907354501	1	0.0522175755376372	0.0231582036985078	-0.00359763019158509	0.0230516575731415	-0.0522307160579078	0.998368956540221	0.00420013383765145	0.998630564838961	0.0521474241469642	0.999725452291216	-0.00299119867206813	-0.0232394658206202	-0.0230852154657811	-0.0522544932396695	-0.00299529158422531	1	0.0445923674557001	-0.0398654365922739	-0.049936155087123	0.0423347511395755	-0.0446157481243367	-0.0386442771481538	-0.167902653144108	-0.367281311766877	0.914829567238604	0.710656878467683	0.181514250785502	-0.376084352443875	0.0746001812370549	-0.0404179889467506	-0.0507448857275789	0.0720676861698511	-0.0450975263198187	-0.0394781915048423	-0.188815079675767	-0.366915155250643	0.910890846662996	0.710656878467683	0.204391580553346	-0.375690712866817
66135	8415509	11062379363	0	60.0368025599693	131036160341850547	0.041699460998018	-0.0791108785591868	-0.1155151451611	1	0.0530869927510828	0.0271410134936462	-0.00345765945751543	0.027033130763098	-0.0531023480103838	0.998223096545521	0.00417580763548228	0.998585328460618	0.0530085315189004	0.999625816229121	-0.0027354010643593	-0.0272166329526708	-0.0270746340334	-0.0531273365912006	-0.00273926938901703	1	0.0446665464252289	-0.0404575709573394	-0.0490759976818846	0.042532738190542	-0.0452277598989814	-0.0377671845516822	-0.158035769650241	-0.369254089653621	0.915792614506762	0.686647617555006	0.170884188466696	-0.378206258891154	0.0748567395945462	-0.0413374848428719	-0.0495526113740905	0.0725036348017672	-0.0460394402442855	-0.0382563946075214	-0.174500850657425	-0.36898712051757	0.912906324883329	0.656477209457175	0.188870382397603	-0.377919004263833
66136	8362719	11062546706	0	60.0152918963752	131036160342017887	0.0419060199265187	-0.0792102190892169	-0.11540462437683	1	0.0568198131611415	0.024698940644526	-0.00250353546463584	0.0246120141968784	-0.0568143174888784	0.998081350434645	0.00320340131135046	0.998383138712747	0.0567525026243086	0.999691946039984	-0.0018004617065189	-0.0247542190430695	-0.0246543303255056	-0.0568449268113374	-0.00180337556285389	1	0.0447781238355706	-0.040641894570917	-0.0487221845570194	0.0425872640395781	-0.0455436515620156	-0.0374817321959008	-0.162262779387138	-0.379559762081467	0.910826645105544	0.697344346548821	0.176299370102929	-0.389320403138002	0.0749845398637993	-0.041578769117532	-0.0491005744851458	0.0725290503520231	-0.0464124501989382	-0.0378820140400257	-0.182265440736159	-0.37922027380712	0.90717765241815	0.675581587933825	0.198275045863715	-0.38895348273265
66137	8503158	11062712666	0	61.0611698587411	131036160342183853	0.0419730873820863	-0.0791545834097699	-0.115231612461969	1	0.0615616639874309	0.02648924346632	-0.00372332024551585	0.0263547933824711	-0.0615647433911166	0.997755083794091	0.00453557991823204	0.998098863146463	0.061466152478777	0.999642362738081	-0.00290547017277679	-0.0265839211273002	-0.0264079502993586	-0.0616037005022161	-0.00291099616798095	1	0.044968745797846	-0.0410717891810591	-0.0484861720647948	0.0427595966210688	-0.045795259543418	-0.0371719043670283	-0.164085272825912	-0.365115770178624	0.916387744139192	0.68510183427006	0.177178994080131	-0.373757155455557	0.0751050109187556	-0.041957989006336	-0.0489528386162655	0.0726947146941091	-0.0466086937806549	-0.0376474674497986	-0.179187866314172	-0.364842936745012	0.91366369090221	0.666931137203821	0.193662173144294	-0.373464106197044
66138	8623313	11062879241	0	60.0334145985656	131036160342350424	0.0419212524739256	-0.0792060797353567	-0.114955650990467	1	0.0655098862008951	0.0295938160335691	-0.0039493573041614	0.029438953734728	-0.0655117249741741	0.997417446154775	0.00491487180544434	0.997847358684688	0.0653948988922571	0.999554496782512	-0.00297702148138806	-0.0296975639566407	-0.0295066120748428	-0.0655586760928913	-0.00298343491393255	1	0.0450033424990802	-0.0412239133627721	-0.048560542940137	0.0427162183813067	-0.0458370933742139	-0.0372171429960013	-0.170533995598933	-0.356156373364551	0.918733255116453	0.723565549210098	0.183529844813768	-0.364151298054812	0.0750376233495584	-0.0418118047810483	-0.0495778682417404	0.0725075925255428	-0.0463504223411524	-0.0382531212391515	-0.189015236463747	-0.355784844875972	0.915254273161909	0.723565549210098	0.203653634617403	-0.363753727562865
66139	8472562	11063045539	0	60.0399385671349	131036160342516723	0.0419539065647093	-0.0791943425772718	-0.114815858640202	1	0.0704835643626861	0.0318494820150858	-0.00506919009564527	0.0316390416769983	-0.0704936929259569	0.997010336104607	0.0061859863091242	0.997504435058818	0.0703323226644177	0.999480217220503	-0.00394224500117879	-0.0319961574131362	-0.031723269394628	-0.0705522086392264	-0.00395208716670284	1	0.0452589007448629	-0.0414102290212284	-0.0481889624061089	0.0429287776272146	-0.0462495735748074	-0.0369503377439919	-0.17343831054612	-0.374060432890061	0.911042230075537	0.711325838541597	0.188122421551617	-0.383383452381048	0.0753205202867222	-0.0420652778924806	-0.0492924277373466	0.0726933927499848	-0.0468304943393336	-0.0380834619902155	-0.196093964154334	-0.373527806847273	0.906655466389579	0.711325838541597	0.213001938995267	-0.382809199729619
66140	8611586	11063214441	0	60.00664873668	131036160342685621	0.0420619561116165	-0.0792050411463019	-0.114654887125754	1	0.0762006778255973	0.0347916631029436	-0.00620853571300796	0.0345143568860354	-0.0762190423163844	0.996493560820699	0.00752603246781076	0.997079173333932	0.0760031640066183	0.999375864229288	-0.00487644256570867	-0.034987173419219	-0.0346219650367829	-0.0762930329926347	-0.00489068853954099	1	0.0455753476335993	-0.0418684606126509	-0.0478513931354649	0.0432087682493208	-0.0466461390753173	-0.0365941284428215	-0.17646680162742	-0.369011609166103	0.912518438292636	0.718187002409245	0.191026358276902	-0.377945352302776	0.0755971544889125	-0.04255532608218	-0.0490503621587261	0.0729300659754529	-0.0472566528036869	-0.0378238682305659	-0.199448203971633	-0.368412395321145	0.908015815339263	0.718187002409245	0.21621909661434	-0.377300720026839
66141	8466331	11063378986	0	60.0334506386959	131036160342850170	0.0421644455126955	-0.0791552441189225	-0.114441833190274	1	0.0821719412105223	0.0382413012433215	-0.00608621283953839	0.0379388444641808	-0.0821752709265854	0.995895511049661	0.00764794692936927	0.996607698686631	0.081942686228256	0.999250795840808	-0.00450774518791396	-0.0384386165832303	-0.0380767933568547	-0.0822680382886322	-0.00452305802364807	1	0.0459648210826923	-0.042324989727751	-0.047468867776509	0.043652943318876	-0.0470735916541126	-0.0361873602866089	-0.172196407863791	-0.366890410714752	0.914188067984027	0.701977010163145	0.186178553047716	-0.375664113255138	0.0760356984580781	-0.0430662093580184	-0.0487997894953443	0.0734458192440147	-0.047739542196707	-0.0375435696220743	-0.193391790958785	-0.36632884533609	0.910166354170753	0.701977010163145	0.209365882765601	-0.375060522793774
66142	8481766	11063576226	0	58.948639229612	131036160343047406	0.0418398771496406	-0.0790175653758713	-0.114294279836133	1	0.0906776280497427	0.0468822350886208	-0.00815964051884144	0.0464307108208711	-0.0907103264140018	0.994794363561904	0.0102691143739553	0.995859114690703	0.0903281184207043	0.998868727302363	-0.00602165835259817	-0.0471699612893769	-0.0466398294319498	-0.0908351888920867	-0.00604662333891155	1	0.0463684606558947	-0.0428801293243287	-0.0470859050881841	0.0441575216025153	-0.0475060324378288	-0.0357343837241062	-0.164543453810653	-0.357825308778216	0.919177077719977	0.732446246902279	0.17713549221001	-0.365937960774477	0.0765033840684244	-0.0436383653715588	-0.048667504171402	0.0739767568750567	-0.0481935124744452	-0.0373486354162304	-0.188698316295257	-0.357096727185746	0.914808653686969	0.732446246902279	0.203417843553853	-0.365157834712808
66143	8357409	11063719096	0	59.7850130929179	131036160343190280	0.0421410082412495	-0.0792552948715317	-0.114241845393641	1	0.0957847945913007	0.0500954089481973	-0.00619890693983001	0.0497010000906403	-0.0957528782313121	0.994163566472042	0.00858364910728009	0.995397921708466	0.0954426446954907	0.998727255840148	-0.00378995631717657	-0.0502941813048053	-0.049951193351074	-0.0958998054373884	-0.00380746023322336	1	0.0596549253311276	-0.0573608068532043	-0.0867009319231252	0.0749942872724653	-0.0496775211008224	-0.0388179067219038	-0.0399499183092222	-0.557493947888641	0.829219212328455	2.8931463402139e-007	0.048140529661586	-0.591364047934921	0.075732290028181	-0.0426120833584579	-0.0490543583259182	0.0749942872724653	-0.0496775211008224	-0.0388179067219038	-0.0399499183092222	-0.557493947888641	0.829219212328456	2.8931463402139e-007	0.048140529661586	-0.591364047934921
66144	8454727	11063883553	0	59.903698813787	131036160343354736	0.0400553945642447	-0.0794237830134962	-0.114438454514183	1	0.103022751646871	0.0844413231845321	-0.00565432502227892	0.08390054314753	-0.102956176728197	0.991141122410458	0.00998083724160057	0.994685050837974	0.10247942489795	0.99642414751325	-0.00129433881585159	-0.0844822048689761	-0.0844491228064181	-0.103138938654684	-0.00130125418514062	1	0.0584532577571894	-0.057713754046042	-0.0873653209594656	0	0	0	0	0	0	0	0	0	0.0757850604413043	-0.0431932427136304	-0.0501716957582454	0	0	0	0	0	0	0	0	0
66145	8283503	11064066662	0	59.2663185363116	131036160343537846	0.0423187765443149	-0.080205466483448	-0.114654384839947	1	0.109127911923508	0.0665085272557539	-0.0209188198705052	0.0651829736879921	-0.109517825540216	0.991845263047686	0.0244843009229108	0.993835373141275	0.108128488852196	0.997572904077445	-0.0172365014456482	-0.067462612374613	-0.0656245256950776	-0.109737944632493	-0.0173416785219239	1	0.0606076140900862	-0.0589221668849393	-0.0871358893748825	0	0	0	0	0	0	0	0	0	0.077533605132543	-0.0448950088584207	-0.0495804093578904	0	0	0	0	0	0	0	0	0
66146	8426137	11064211541	0	60.06601254779	131036160343682722	0.0423725733983814	-0.0794382560608004	-0.113670244293173	1	0.125861783368613	0.0893821481395186	-0.00757852650944337	0.088550741118437	-0.125699307008235	0.988108521603283	0.0131621001459365	0.992066500407281	0.125023269391741	0.995984701372026	-0.0019346801547071	-0.089502690716956	-0.089377656023739	-0.126032697737116	-0.00195014921008803	1	0.0609683777353184	-0.0583918751844637	-0.0861989519258299	0	0	0	0	0	0	0	0	0	0.0785251582391056	-0.0447641204431222	-0.0487710328333694	0	0	0	0	0	0	0	0	0
66147	8249590	11064402297	0	59.1845201703804	131036160343873481	0.0401667409531604	-0.0775210770704569	-0.114002184003828	1	0.163960115093122	0.13087202402604	-0.0170685676900833	0.12851372855812	-0.163864955811638	0.978075916188994	0.0276321641190086	0.986462959430977	0.161639392404139	0.991322694725683	-0.00625347323725908	-0.131301976353293	-0.130646015624619	-0.164607304018612	-0.00633920352602264	1	0.0600869762108265	-0.0576852118943669	-0.0865685055416073	0	0	0	0	0	0	0	0	0	0.0793196632939685	-0.0456117594879818	-0.0494125729425913	0	0	0	0	0	0	0	0	0
66148	8355018	11064586406	0	58.5766460769756	131036160344057587	0.0406658814590065	-0.0776887191494101	-0.114572868684061	1	0.174609793251523	0.150530388576583	-0.0356852841012536	0.146067356303198	-0.175704046327613	0.973546308876316	0.0484450370680663	0.984190882029408	0.170356643878804	0.988087752077754	-0.0222799424209301	-0.152270149273098	-0.148925519203891	-0.176620894824081	-0.0226339606011942	1	0.0615010667892898	-0.0584718139274144	-0.0873771359073608	0	0	0	0	0	0	0	0	0	0.0817198035459159	-0.0470988050933911	-0.0505199704930652	0	0	0	0	0	0	0	0	0
66149	8240772	11064714581	0	59.914609698258	131036160344185762	0.0415870110442041	-0.0778590960784353	-0.113865708165882	1	0.187123545880438	0.169278780880609	-0.0402328015781048	0.16369895552423	-0.188480784093084	0.968337568200229	0.0555484730963056	0.981782491751433	0.181707198610885	0.984945185833681	-0.0240443947314767	-0.171186588216051	-0.167468191883282	-0.189614974273469	-0.0244856569453574	1	0.0630056011118177	-0.0590669939348452	-0.0868332806053275	0	0	0	0	0	0	0	0	0	0.0839614151093605	-0.0482273873356511	-0.0502199526212565	0	0	0	0	0	0	0	0	0
66150	8385310	11064879930	0	60.0424259781962	131036160344351116	0.0422042379190392	-0.0775156524893103	-0.113271184887141	1	0.207329634192872	0.191255059908199	-0.0408995797280427	0.184464842164817	-0.208418599960083	0.960486548159727	0.0600406298855062	0.977821577506787	0.200649159791637	0.981003488662533	-0.0206555017565981	-0.192887286981601	-0.189743188453745	-0.209957772602534	-0.0211208575590602	1	0.0642127316446503	-0.0592919767543387	-0.0863302116372125	0	0	0	0	0	0	0	0	0	0.085961837923134	-0.0492035230951809	-0.0499552106191747	0	0	0	0	0	0	0	0	0
66151	8237004	11065044487	0	60.0419933701631	131036160344515671	0.0394866570810915	-0.0778771525194701	-0.111819007358725	1	0.219312001517265	0.251598051618142	-0.049538767235472	0.241470061003743	-0.221347082898222	0.944826798165302	0.0759325444287252	0.974962982515298	0.209001032106193	0.967432921879046	-0.0212756108566092	-0.252231818070699	-0.250214778463361	-0.223195601538335	-0.021818504975313	1	0.0631454314067542	-0.0600941251096672	-0.0860519868441771	0	0	0	0	0	0	0	0	0	0.0870973833281756	-0.050521851892234	-0.0509175994376029	0	0	0	0	0	0	0	0	0
66152	8314113	11065210944	0	61.172630386403	131036160344682125	0.0414205799713809	-0.0782480318563956	-0.110384014654794	1	0.232727127746824	0.25796396680764	-0.0590715719355257	0.245854381508711	-0.235480265713366	0.940268401868601	0.0875646084921259	0.971471422422439	0.220398989916342	0.96534349453062	-0.028148177136114	-0.259460242987869	-0.255746876704624	-0.237712700512306	-0.0289666821843054	1	0.0654481066003971	-0.0610228349541382	-0.0845661117820556	0	0	0	0	0	0	0	0	0	0.0897475149031559	-0.0521328853005914	-0.0494907938457936	0	0	0	0	0	0	0	0	0
66153	8161058	11065377573	0	60.2962838797282	131036160344848756	0.040470486798468	-0.0787032677654251	-0.109320182709216	1	0.248756138000469	0.30353546166269	-0.0615023629714416	0.288065947312196	-0.251477420590243	0.924000604400455	0.0971569234569609	0.967598374744698	0.233053464715281	0.952669167247217	-0.0226382889083237	-0.303164914942013	-0.302210088153053	-0.254206429858468	-0.0233921017199229	1	0.0635911722883744	-0.0611114126074198	-0.0816378649680611	0.0959039589693235	-0.0639440385139668	-0.0430455048359849	0.384441168698322	-0.818571246766271	0.426785779727232	0.738236643711885	-0.733247263202865	-0.958919229954578	0.0913360326107555	-0.053590118090962	-0.0482589855021796	0.0959039589693235	-0.0639440385139668	-0.0430455048359849	0.384441168698322	-0.818571246766271	0.426785779727232	0.738236643711885	-0.733247263202865	-0.958919229954578
66154	8096131	11065544094	0	60.2213375038617	131036160345015275	0.0423672341236214	-0.0780446021159182	-0.107521863198279	1	0.279165184550199	0.30981568245976	-0.0583526382117056	0.292714867183427	-0.279894074083323	0.914317950071433	0.0992529221357091	0.959928311177635	0.262081084489471	0.951034628169401	-0.0140336984680973	-0.308765592853211	-0.309835012910813	-0.283683771487	-0.014618486216817	1	0.0656516128658716	-0.0613203691198152	-0.0794257762600286	0	0	0	0	0	0	0	0	0	0.0935814096649232	-0.0548455077315402	-0.0459798787903491	0	0	0	0	0	0	0	0	0
66155	9641019	11065713009	0	60.7405364725662	131036160345184193	0.0435531277872595	-0.0785453782442789	-0.10623639857814	1	0.298250136408239	0.324110018687157	-0.0560379655752772	0.305345006383453	-0.297479758385439	0.904582898593396	0.101758898247206	0.954704820887736	0.279613718549772	0.946789075615157	-0.00667070645864738	-0.321785562092426	-0.325543767446822	-0.302051816490156	-0.00698707889531922	1	0.0690769516606023	-0.0567244766956371	-0.0383369387410922	0.072654973478035	-0.0667687323816759	-0.0319058613751961	0.303233975068924	-0.803617292249685	0.512101946843773	0.672942505223499	-0.53461704751552	-0.93334850348756	0.097501153353286	-0.0574512743481914	-0.0484941678174278	0.101373315757342	-0.0675981129967234	-0.0423869570172938	0.329790259323083	-0.802030435738044	0.497981490625362	0.00258635961345786	-0.584941490850978	-0.93068695330626
66157	9500725	11066046640	0	54.492972858685	131036160345517824	0.0429222465434933	-0.078947760928977	-0.102951610394393	1	0.335388863687564	0.38327804818561	-0.053955846477817	0.357888814790165	-0.331033929795348	0.87311633450093	0.114508740852811	0.943551750262045	0.310801935073989	0.926716431556274	0.0112530840963967	-0.375592896074892	-0.389010078739005	-0.337399071880411	0.0119257376237566	1	0.0685284515227523	-0.0642977937252183	-0.0773776615889026	0.10412688686419	-0.0703257187750546	-0.0421903711602316	0.43773676634069	-0.825130906696208	0.357135142779717	0.630531976384067	-0.8864547688337	-0.970433877960861	0.0988756759889474	-0.0598933988521035	-0.0465310491451707	0.10412688686419	-0.0703257187750546	-0.0421903711602316	0.43773676634069	-0.825130906696208	0.357135142779717	0.630531976384067	-0.8864547688337	-0.970433877960861
66158	9535401	11066236929	0	54.5068438793175	131036160345708115	0.0453167863705113	-0.0771142645434614	-0.101023136515438	1	0.374707492882085	0.374950953359212	-0.0503774672747628	0.348264533728189	-0.366473398689071	0.862791436327673	0.116634654101383	0.930201033911048	0.348026427119362	0.930111913701646	0.0205738806280989	-0.366699527441968	-0.383647737736637	-0.3752158801656	0.0221140656777687	1	0.0707742079404851	-0.0635936893921099	-0.0746586635447902	0	0	0	0	0	0	0	0	0	0.100868874995026	-0.0605540437494245	-0.0434058298110408	0	0	0	0	0	0	0	0	0
66159	9637203	11066377618	0	55.8281208477835	131036160345848798	0.0475030630328951	-0.0786690610673362	-0.100074329923103	1	0.371178352918772	0.37323788169255	-0.0423846649795341	0.348445288430041	-0.361892839414389	0.864649902418023	0.108115952173462	0.931821864391659	0.346437518071121	0.93107294121166	0.027232073410664	-0.363815327221415	-0.383081326917681	-0.370297560147638	0.029216232934565	1	0.0769178968370881	-0.0650579948539735	-0.0736234131895711	0.109441775113403	-0.0722848777240747	-0.0338664188905094	0.147829390396127	-0.828398382534524	0.54028010434338	0.658349781214863	-0.267079250713835	-0.976242289598274	0.107910605978245	-0.0617976215326697	-0.0404179819601424	0.109441775113403	-0.0722848777240747	-0.0338664188905094	0.147829390396127	-0.828398382534524	0.54028010434338	0.658349781214863	-0.267079250713835	-0.976242289598274
66160	9613008	11066596810	0	53.128498179552	131036160346067993	0.0474157275385393	-0.0790064290644379	-0.0986718621544842	1	0.380376068085421	0.395881305830681	-0.0449527636262857	0.367827092119895	-0.370104889625402	0.853068344845823	0.116120907539268	0.928482782092833	0.352754387909504	0.922615393939901	0.030693550340768	-0.384498037488619	-0.407094567046707	-0.379121925323213	0.033045714438496	1	0.0774200338661986	-0.0656496984012582	-0.0727665016215849	0	0	0	0	0	0	0	0	0	0.10915490616893	-0.0627011102677053	-0.0402334936562329	0	0	0	0	0	0	0	0	0
66161	9756973	11066710391	0	54.6310464959374	131036160346181574	0.047925200395595	-0.0793764942166123	-0.0982489351493047	1	0.384186059328171	0.401975072586016	-0.0432411392384335	0.373364317281002	-0.3730444945535	0.849374411943646	0.116269745914977	0.927182857042821	0.356108544956139	0.920369726124321	0.0342016767021091	-0.389550783011158	-0.414151305814763	-0.382288229767828	0.0368710188035219	1	0.0780475238869082	-0.0660727902936109	-0.0724570377609436	0	0	0	0	0	0	0	0	0	0.109959363535882	-0.0631993832932404	-0.0400881700953784	0	0	0	0	0	0	0	0	0
66162	9785771	11066885221	0	54.3261546752545	131036160346356405	0.0487872175245997	-0.0799560628322053	-0.0962640176931943	1	0.390718582941103	0.412468077113748	-0.0362176197695664	0.383659623433219	-0.377222222967393	0.842916773973931	0.112719221049081	0.925070592888912	0.362682747560791	0.916569512122877	0.044133804183353	-0.397432430452192	-0.427134355813982	-0.386795096053037	0.0476724324966706	1	0.0805131568437321	-0.0672352889786484	-0.0714455869844106	0.11221196409847	-0.0741577103640209	-0.0312931651536139	0.0274425839176125	-0.777612811709222	0.628144266592956	0.651694411645193	-0.0436605819989499	-0.89086009108227	0.112189305161327	-0.0643092386291979	-0.0389257984515628	0.11221196409847	-0.0741577103640209	-0.0312931651536139	0.0274425839176125	-0.777612811709222	0.628144266592956	0.651694411645193	-0.0436605819989499	-0.89086009108227
66163	9868672	11067050615	0	54.3575454524206	131036160346521798	0.0489978710042381	-0.0800984981851665	-0.0960932956603708	1	0.392388111700087	0.414958912494284	-0.0370057014048226	0.385610873516876	-0.378787071834594	0.841323129621744	0.114232967689511	0.924427965054284	0.363845800468334	0.915562714028045	0.0441960590615225	-0.399739446446096	-0.429766639449322	-0.388485356256851	0.047772713208278	1	0.0807955548086217	-0.067436348427301	-0.0713371776682107	0	0	0	0	0	0	0	0	0	0.112557736798469	-0.0645805484518085	-0.0388944320951854	0	0	0	0	0	0	0	0	0
66164	9933387	11067210311	0	54.5631726957154	131036160346681497	0.049860499039591	-0.0805876996570839	-0.0942349611752323	1	0.398003663963027	0.425339255154533	-0.0326293387400646	0.395305569021922	-0.382550412943395	0.835098011407698	0.113078923627135	0.922500437709478	0.369061105316112	0.911562759293941	0.0514599259877016	-0.407927949380473	-0.442112890032288	-0.392555106806766	0.0557253378520435	1	0.0818237694677688	-0.0679390835062043	-0.0696948098011091	0	0	0	0	0	0	0	0	0	0.113873126302186	-0.065140981101258	-0.037525112695303	0	0	0	0	0	0	0	0	0
66165	9937793	11067376534	0	54.5720460151492	131036160346847715	0.0500567466248911	-0.0806557205347513	-0.0940449149477254	1	0.398823096972059	0.427657794648393	-0.0324638190174937	0.397334832780534	-0.383156760906609	0.833856059059848	0.113509498341633	0.922205440518919	0.36966568580751	0.910626501066983	0.0522304705020138	-0.409916276214598	-0.444673855906027	-0.3932114632154	0.0565760393992428	1	0.0820689044390636	-0.0680168087307546	-0.069565283948959	0	0	0	0	0	0	0	0	0	0.114188876977301	-0.0652341398628142	-0.0374637863041068	0	0	0	0	0	0	0	0	0
66166	9947644	11067586736	0	53.3695677118385	131036160347057920	0.0505272386596411	-0.0807880879776734	-0.0936716121907337	1	0.400450646681303	0.432973368095146	-0.0306638414208307	0.402277531183433	-0.384023493614449	0.831082874481911	0.113113972293149	0.921666441531768	0.371128279475215	0.908503174004927	0.0552894827821876	-0.414204123490643	-0.450798453766971	-0.394149990039665	0.0599167995606037	1	0.0826265057067022	-0.068128465197406	-0.0693223964068516	0	0	0	0	0	0	0	0	0	0.114894968311825	-0.0653372694566456	-0.0373682137835245	0	0	0	0	0	0	0	0	0
66167	10118251	11067709813	0	60.1260361970763	131036160347180997	0.0510376131459149	-0.0808643918541111	-0.0929935184939942	1	0.401004467115428	0.438827544952506	-0.0310866876079066	0.407316044147881	-0.384360296684459	0.828468950843878	0.114701376756329	0.921474902353225	0.371116691221665	0.906055867124056	0.0561352533239944	-0.419418167208249	-0.456944627836336	-0.39451479034564	0.0608437255803303	1	0.0832680280732969	-0.0682038964187128	-0.0688237509633424	0	0	0	0	0	0	0	0	0	0.115719137285287	-0.0654137360889125	-0.0370528138558462	0	0	0	0	0	0	0	0	0
66168	10059764	11067886793	0	60.6110564264691	131036160347357974	0.0512126960974525	-0.0808768942942077	-0.0927473996179179	1	0.4010606640537	0.440788267129066	-0.0306176525951049	0.409130936604734	-0.384229227221559	0.827635051010804	0.114632142113389	0.921478531470551	0.371129071932357	0.905246567907014	0.0569668060154384	-0.421050394020681	-0.459107254090558	-0.394372818964148	0.061742511877417	1	0.0834762162594635	-0.0681970488519685	-0.0686343363825661	0	0	0	0	0	0	0	0	0	0.115982722171198	-0.0653875900781276	-0.0369208504654331	0	0	0	0	0	0	0	0	0
66169	10008686	11068042983	0	60.0468966262651	131036160347514166	0.0513881607127867	-0.0808918464607486	-0.0925378287139011	1	0.401141546892964	0.44274942159382	-0.02966536718878	0.411038909070402	-0.384016731041909	0.826787860040349	0.114113618017747	0.92148635737878	0.371269410735232	0.904447398919978	0.0582584195174665	-0.422588285618773	-0.461366295257277	-0.394142665885621	0.0631381941460354	1	0.0762791974715647	-0.0686509373816195	-0.0673994190673799	0.114861764683699	-0.0750015646913829	-0.0329724378140984	0.577387299945819	-0.747175163732864	0.32917044302617	0.510626711043414	-1.05264978405133	-0.84380160607919	0.107779212914419	-0.0655907851180575	-0.0370374947949725	0.114861764683699	-0.0750015646913829	-0.0329724378140984	0.577387299945819	-0.747175163732864	0.32917044302617	0.510626711043414	-1.05264978405133	-0.84380160607919
66170	9968094	11068216801	0	61.7287379991617	131036160347687981	0.0515838010134543	-0.0808977100818878	-0.0923481358443989	1	0.401188810418051	0.444922094030031	-0.0288798795173798	0.413100083555237	-0.383798038657648	0.825861602503228	0.113784420053083	0.921502911302166	0.371329355444483	0.903549349354998	0.0594260042756889	-0.42434316690149	-0.463811576835772	-0.393905824743886	0.0643989615197311	1	0.0792309380371444	-0.0690320981670786	-0.0715059829511811	0.115154367204936	-0.0739223641044352	-0.0341880678304489	0.353020913063937	-0.677593193266373	0.645169512127305	0.645063616308735	-0.500672058293687	-0.744485058429462	0.110939085825708	-0.0653829757019395	-0.0422230070713676	0.115154367204936	-0.0739223641044352	-0.0341880678304489	0.353020913063937	-0.677593193266373	0.645169512127305	0.645063616308735	-0.500672058293687	-0.744485058429462
66171	9887890	11068406954	0	58.9426976775988	131036160347878138	0.0517389787905822	-0.0809168714673079	-0.0922522725721799	1	0.401374472860152	0.446637399740201	-0.0283928291752891	0.414688909114521	-0.383783930811002	0.825071513936013	0.113680607099538	0.921455018295049	0.371479970965261	0.902834330443237	0.0602539933126977	-0.425745966584517	-0.465733153093996	-0.393890546921464	0.0652970927235947	1	0.08573024990364	-0.0687737143423033	-0.0692343716352326	0.11722628650566	-0.0743394994271711	-0.0288625699148814	-0.0725346573610972	-0.697068415735432	0.713326255836418	0.653005013251518	0.101336796384895	-0.771300671870836	0.118434369249665	-0.0655012998510727	-0.0375618092113195	0.11722628650566	-0.0743394994271711	-0.0288625699148814	-0.0725346573610972	-0.697068415735432	0.713326255836418	0.653005013251518	0.101336796384895	-0.771300671870836
66172	9855775	11068542391	0	60.3438391957373	131036160348013574	0.0523532422159394	-0.0805177687751224	-0.0923894155822169	1	0.402312547843991	0.453462057950662	-0.0228002546504748	0.421709303291019	-0.383100168507154	0.821824509495546	0.109880825285426	0.92127181396874	0.373074321042524	0.900048591884014	0.0670261566594521	-0.430604257492963	-0.474102603687731	-0.39315019581082	0.07262598321637	1	0.0863934940359668	-0.0682184150691555	-0.0695367908344533	0	0	0	0	0	0	0	0	0	0.119252092840053	-0.0648094593303451	-0.0380346273628329	0	0	0	0	0	0	0	0	0
66173	9792237	11068717010	0	60.0097815943999	131036160348188197	0.0523532422159394	-0.0805177687751224	-0.0923894155822169	1	0.402312547843991	0.453462057950662	-0.0228002546504748	0.421709303291019	-0.383100168507154	0.821824509495546	0.109880825285426	0.92127181396874	0.373074321042524	0.900048591884014	0.0670261566594521	-0.430604257492963	-0.474102603687731	-0.39315019581082	0.07262598321637	1	0.0863934940359668	-0.0682184150691555	-0.0695367908344533	0	0	0	0	0	0	0	0	0	0.119252092840053	-0.0648094593303451	-0.0380346273628329	0	0	0	0	0	0	0	0	0
66174	9736306	11068891467	0	59.4828796375827	131036160348362651	0.0529083621373091	-0.080344424600565	-0.0932090985549061	1	0.401768865650422	0.459226113949333	-0.0219597295067767	0.426944816426666	-0.382155070481611	0.819558189411585	0.110041439817506	0.921533512161578	0.372380004143668	0.897557243438707	0.0688003493329996	-0.435496850370202	-0.480262936842372	-0.392127254607014	0.0745202920173263	1	0.0870457142636347	-0.0679769192642057	-0.0705465975013979	0	0	0	0	0	0	0	0	0	0.120068191159608	-0.0644956525060081	-0.0392214284320451	0	0	0	0	0	0	0	0	0
66175	9699091	11069042350	0	60.0306396384715	131036160348513537	0.052918066821038	-0.0803421187792937	-0.0932118799050117	1	0.401750659947879	0.45933376994167	-0.022370349902153	0.426958630125032	-0.382223882079073	0.819518902851032	0.110442792574056	0.921532454098337	0.372263784985782	0.897501374779003	0.0684312794845947	-0.435670107142895	-0.480295836826498	-0.39220171926487	0.0741220896253169	1	0.0768761473612268	-0.0683687227646042	-0.0677026444955487	0.11707386509426	-0.0743248987160013	-0.0364031553658293	0.670434472419907	-0.720385595092422	0.177657571114712	0.576573838362682	-1.31176113837103	-0.80435811249827	0.108783019766546	-0.0652791179153023	-0.0385678108713614	0.11707386509426	-0.0743248987160013	-0.0364031553658293	0.670434472419907	-0.720385595092422	0.177657571114712	0.576573838362682	-1.31176113837103	-0.80435811249827
66176	9636302	11069209040	0	61.6407282482198	131036160348680227	0.0537120569375341	-0.0800934556289235	-0.0941690434471145	1	0.395993504215117	0.46662668965953	-0.026603178661065	0.432880420159451	-0.37770256834983	0.818507979010907	0.114507540597128	0.923673033582275	0.365672189507643	0.894149073135444	0.0645669953990301	-0.443089763046008	-0.486472256568995	-0.387313813620632	0.0697889130137259	1	0.0544388993859042	-0.0689776498936428	-0.0577670266125385	0.0640114293861377	-0.0763109975274724	-0.00780882037089506	0.219872068324248	-0.753261520345203	0.619881727056098	0.652253222363729	-0.340855778611622	-0.853006917032544	0.0474312107851891	-0.0709571178517572	-0.0998548418635285	0	0	0	0	0	0	0	0	0
66177	9575999	11069375163	0	60.0474374756057	131036160348846347	0.0537243028815723	-0.0800926695646771	-0.094167779974579	1	0.395984946184872	0.466763681157117	-0.0269988258596069	0.432922599465963	-0.377776670495854	0.818451470828112	0.114901568211098	0.923666952422765	0.365563935071107	0.894078102010257	0.0642195315391602	-0.443283429957209	-0.486541059211851	-0.387393845153797	0.0694150117130926	1	0.0901447592485007	-0.0650778508902448	-0.0282559224892135	0.0929237092001961	-0.0745069420367543	-0.0206166768843579	0.239981566584973	-0.753987432992215	0.611483277440382	0.653728967437367	-0.373987880799569	-0.854111294132736	0.118002763775262	-0.0636585327617961	-0.0395125351726032	0.121209570332347	-0.0731767846858197	-0.0321389829746285	0.276392953514301	-0.75265363822756	0.597594708904337	1.34367785675194e-007	-0.433207613219519	-0.852083180811151
66178	9544572	11069541728	0	60.4253339255016	131036160349012908	0.0546371571124711	-0.0798553072221063	-0.0949287754813013	1	0.391158781859377	0.47587134855035	-0.0268264317271467	0.441204123981444	-0.373023945087926	0.816205891532772	0.115317769779951	0.925542043679421	0.360657368363241	0.889966703284311	0.0650004751733408	-0.451369256011633	-0.495562814322109	-0.382266081593544	0.070114508163567	1	0.0896730880770533	-0.0676840610066943	-0.0730350631526219	0.121832583914138	-0.0728640599340103	-0.0335645259521959	-0.156426047091371	-0.676012326578305	0.72009598395322	0.653594660298966	0.213906118041409	-0.742337619947555	0.124088097273534	-0.0642861440751474	-0.0423156412527651	0.121832583914138	-0.0728640599340103	-0.0335645259521959	-0.156426047091371	-0.676012326578305	0.72009598395322	0.653594660298966	0.213906118041409	-0.742337619947554
66179	9515642	11069708411	0	60.0446251654229	131036160349179594	0.054757660194699	-0.0798466303182419	-0.0948752676235012	1	0.390997189810995	0.47718713805151	-0.0380185268959287	0.440179879052238	-0.375358718505476	0.815688363604314	0.126000652433311	0.925263356001982	0.357787028309201	0.889025033204317	0.0547133848512007	-0.454577755564642	-0.494856216473645	-0.38478376154283	0.0590639909638124	1	0.0867360671365098	-0.0668427604135291	-0.0719858714929116	0.123064103752824	-0.0727405857825587	-0.0334537768275746	0.18802869379356	-0.754547594945635	0.628731371312142	0.650222579472822	-0.290594609418715	-0.854964461970948	0.120988369428048	-0.0631905974364838	-0.0411828808896753	0.123064103752824	-0.0727405857825587	-0.0334537768275746	0.18802869379356	-0.754547594945635	0.628731371312142	0.650222579472822	-0.290594609418715	-0.854964461970948
66180	9517729	11069874778	0	60.3144675710218	131036160349345961	0.0556535504005239	-0.0797566439795158	-0.0953160186661424	1	0.385929086209441	0.486351582734624	-0.0360893977092266	0.448857989308327	-0.370024249272247	0.813393238467469	0.124669957401159	0.927268457585938	0.353030606729486	0.884863778869764	0.057054907910765	-0.462342762815225	-0.504250129934373	-0.379035122492994	0.061452611906588	1	0.0874289469702942	-0.066155405641988	-0.0720232708794289	0.123800619493969	-0.072596474746942	-0.034658246826671	0.196027956253481	-0.799294277445484	0.56806839237013	0.648195506352751	-0.332283333698742	-0.926119934334544	0.121641471568095	-0.0624773032913017	-0.0416001809437271	0.123800619493969	-0.072596474746942	-0.034658246826671	0.196027956253481	-0.799294277445485	0.56806839237013	0.648195506352751	-0.332283333698742	-0.926119934334544
66181	9521225	11070041447	0	61.1810512495312	131036160349512631	0.0557031671713629	-0.0797773392670635	-0.09531000260167	1	0.386172476597816	0.486896437554885	-0.0398081649098004	0.448591486215916	-0.371075571314493	0.813061251609138	0.128298731198179	0.927046976018655	0.352311424492031	0.884480137746198	0.053729178555871	-0.463473905742468	-0.504171588776733	-0.380167021624309	0.0578925784494344	1	0.0857256906508374	-0.0669108732955323	-0.0735767805668011	0.123719043667444	-0.0725725124221384	-0.0372171810074046	0.327354489174615	-0.745962859986117	0.579981422063293	0.608068531900515	-0.513848577884994	-0.841979435623768	0.119856248043488	-0.0631455179368691	-0.0443907843517668	0.123719043667444	-0.0725725124221384	-0.0372171810074046	0.327354489174615	-0.745962859986118	0.579981422063293	0.608068531900515	-0.513848577884994	-0.841979435623768
66182	9511489	11070218535	0	59.6607451388425	131036160349689724	0.0568900048317274	-0.0800097788357738	-0.0958476321724286	1	0.379215703498112	0.498260741881285	-0.0421184571877223	0.458465456376721	-0.364962537005	0.810315846995577	0.130821630157461	0.92956855734109	0.344656348100174	0.87903078807982	0.052006189878495	-0.473920066912229	-0.514882233461831	-0.373592564195619	0.0558883268911326	1	0.0872762496248103	-0.0669939528042209	-0.0746022742457647	0.124474227546562	-0.0725040691024817	-0.0381528849114998	0.279652149632595	-0.744160347314958	0.606646563239214	0.584355486260456	-0.431947582402595	-0.839276996329957	0.121222381445863	-0.0630952793205097	-0.0456462267411527	0.124474227546562	-0.0725040691024817	-0.0381528849114998	0.279652149632595	-0.744160347314958	0.606646563239214	0.584355486260456	-0.431947582402595	-0.839276996329957
66183	9513202	11070377144	0	60.2361014231381	131036160349848330	0.0569547475381239	-0.0800493387930041	-0.0958119190619854	1	0.379538850627223	0.498963628298047	-0.0466433777787348	0.458178891035247	-0.3662883159441	0.809879604270009	0.13524186342496	0.929263616553448	0.343771391083305	0.878511093946488	0.0479791679048474	-0.475306487710932	-0.514845057463242	-0.375016965912364	0.051585578974727	1	0.0874290358201024	-0.0671429710141406	-0.0746204211402399	0	0	0	0	0	0	0	0	0	0.121434857158042	-0.0633663541188291	-0.0457201020972764	0	0	0	0	0	0	0	0	0
66184	9512079	11070557012	0	60.0404071940416	131036160350028192	0.0580919912729704	-0.0804453816918646	-0.0956719767283227	1	0.373704544337253	0.511022440615521	-0.0507256109043654	0.468189510847293	-0.361613853736907	0.806246862144663	0.139702379392562	0.931244455317875	0.336551644821076	0.872514657254897	0.0449353449442353	-0.486517201802889	-0.526109245809956	-0.36999830721737	0.0482156089284267	1	0.0637277459537972	-0.0680470001293066	-0.0611899012698916	0.0723181861955011	-0.0743289700437891	-0.0104903072123823	0.116546715749556	-0.74188169000992	0.660324481657327	0.655946729468461	-0.174699906864713	-0.835872288207883	0.0563847675526043	-0.0710265190138669	-0.103648217260155	0	0	0	0	0	0	0	0	0
66185	9515668	11070707758	0	60.0453462454846	131036160350178939	0.058252836197126	-0.0806099245953323	-0.0955486422607631	1	0.375070840765229	0.512784989325389	-0.0570131565528289	0.468377849437646	-0.364277456477898	0.804937342193887	0.146173456416614	0.930442880802167	0.336019889595519	0.87135269024396	0.0397237997497406	-0.489046530442714	-0.526990253607896	-0.372856833288268	0.0426675206909431	1	0.064562268654415	-0.0682261106660112	-0.0618173559078529	0.0731697677852579	-0.0742530647284213	-0.0114519157367125	0.116387671884379	-0.732624709503286	0.670607892034205	0.653081585962523	-0.171843723463006	-0.822170267933056	0.0572028907317965	-0.0713418142201612	-0.103809982623772	0	0	0	0	0	0	0	0	0
66186	9517433	11070874622	0	60.0390734289876	131036160350345806	0.0592569745806328	-0.0811981221949507	-0.0950377539442385	1	0.366907914158993	0.522464567498652	-0.0598048685891772	0.476789444288838	-0.357371310819437	0.80309250526819	0.148398739873524	0.93323637247399	0.327181428408671	0.866400392323717	0.0368187356489278	-0.497990703614559	-0.535768215214922	-0.36545181678056	0.0394322933979679	1	0.0658822652822217	-0.0685470920061439	-0.0614762821350158	0	0	0	0	0	0	0	0	0	0.0581086107552248	-0.072000247821999	-0.103364239850303	0	0	0	0	0	0	0	0	0
66188	9323335	11071237021	0	53.7097888238523	131036160350708202	0.0590678192862821	-0.0811995473072945	-0.0931486818500639	1	0.367698884923007	0.565747390552117	-0.0699236369685282	0.510975637489815	-0.359173097710194	0.780960039805585	0.164767458642548	0.932599281482967	0.321107870893771	0.843656080677638	0.0354014979727929	-0.535715550900783	-0.579386287825613	-0.367381716255435	0.0379418140965119	1	0.0626742778878216	-0.070756161024684	-0.0581687381971302	0.0780941258275946	-0.0742382370004069	-0.00624574538561369	0.496481601149331	-0.576797927697049	0.648698828675209	0.645567529291808	-0.653252899784329	-0.614803392924909	0.0533525650559704	-0.0739708912966687	-0.10153512336974	0	0	0	0	0	0	0	0	0
66189	9456609	11071378430	0	54.445413572806	131036160350849608	0.0590885542858453	-0.0812360297242093	-0.0931428085050581	1	0.368026532238116	0.565936828045063	-0.0682812766202541	0.511410316468573	-0.35902163990528	0.780745125049934	0.163366511030273	0.932593802437366	0.321838752684027	0.843665141678444	0.0370440512786869	-0.535590204336816	-0.579902083262455	-0.367219434257514	0.0397006573556895	1	0.0927005152916082	-0.067152398468893	-0.0636144995755605	0.141201848528517	-0.0710908063290516	-0.0256992223897415	0.638130787604593	-0.72296597362619	0.26478160602632	0.718086084146413	-1.17748321069404	-0.808085746883416	0.133327946074699	-0.0620045896710654	-0.0289691347726486	0.141201848528517	-0.0710908063290516	-0.0256992223897415	0.638130787604593	-0.72296597362619	0.26478160602632	0.718086084146413	-1.17748321069404	-0.808085746883416
66191	9360692	11071709947	0	49.9616294685681	131036160351181125	0.0687903083962871	-0.0813854793632529	-0.0955948428024891	1	0.36770154806989	0.455861164558865	-0.0595003962186049	0.419356661285247	-0.360003245559696	0.833389257083493	0.137540583916598	0.93260807641031	0.333653658139909	0.897341951772886	0.0252950390540778	-0.440610465817235	-0.466199722588935	-0.368271372244575	0.0271162556372065	1	0.0991446917906941	-0.0674688370848882	-0.0626209501132351	0	0	0	0	0	0	0	0	0	0.135826133630346	-0.0625630374609754	-0.0238141296782285	0	0	0	0	0	0	0	0	0
66193	9265847	11072040847	0	46.1665810276589	131036160351511598	0.0693652470390074	-0.0807771733153038	-0.0937067003579223	1	0.374940801934273	0.475731690354407	-0.0588741020692411	0.436204130505164	-0.365798543939268	0.822141947465367	0.141773385233058	0.930172281130091	0.338644112095282	0.888609173804656	0.031160113432952	-0.457605488997949	-0.487803737486756	-0.37449066762378	0.0334867700531965	1	0.102485587737144	-0.0680084949175706	-0.0716536716178366	0.137353355983968	-0.0731699617231542	-0.0324024690069695	0.0600267664175455	-0.711180180161359	0.700442387822946	0.657297987049363	-0.0854894876469384	-0.791175540609467	0.136889503576897	-0.0641623706430563	-0.0409988719685689	0.137353355983968	-0.0731699617231542	-0.0324024690069695	0.0600267664175455	-0.711180180161359	0.700442387822946	0.657297987049363	-0.0854894876469384	-0.791175540609467
66194	9297666	11072231837	0	45.6539702975269	131036160351702585	0.0697927357152079	-0.0809794730378518	-0.0932866004272106	1	0.378932678267061	0.480598326724805	-0.0807531339969026	0.43582959434195	-0.374115928473532	0.818590151881953	0.163922974691566	0.92729795505348	0.336523046643022	0.884975605914649	0.0124809701554349	-0.465470087459957	-0.489242010796063	-0.383443292788732	0.0134586909121092	1	0.107328225316841	-0.0652861372914705	-0.0291575772186746	0.109630541422517	-0.0740678498082325	-0.0208874001436577	0.203702335926055	-0.718361336827849	0.665178433271234	0.646052902157316	-0.297169066113012	-0.801443927669783	0.136525762662914	-0.0642440197421498	-0.0447084895145281	0.136777507903079	-0.0731203713052889	-0.0359679513582352	0.0429703493048688	-0.700735215443283	0.712126187496481	0.646052902157316	-0.060267845268449	-0.776427524308505
66196	9224276	11072541294	0	43.0522495015626	131036160352012045	0.079835230900128	-0.0757953011553802	-0.091906611047315	1	0.45066839609655	0.383252176210183	-0.0906217851030332	0.340960658414386	-0.441094813708478	0.83016937713524	0.169120376613147	0.897459263531719	0.407388228248353	0.924740032456612	-0.00149519917998457	-0.380596422410348	-0.389706752825819	-0.456818210027595	-0.0016660341670632	1	0.10801412522157	-0.0679900982763306	-0.0257851628475514	0.112379586109196	-0.0763348749736818	-0.0176638486761644	0.362833394492109	-0.679616735436929	0.637552367069078	0.646047254838087	-0.517391744098739	-0.747240041375668	0.137874836848179	-0.0680223964072304	-0.0382446756090452	0.141517069716573	-0.0766114578543489	-0.0299856100935037	0.308352363608782	-0.680899067183843	0.664300594734831	0.161815844394971	-0.434579917005232	-0.748989536389453
66198	9105323	11072887047	0	39.8421771678029	131036160352357801	0.0760081240230239	-0.0758083472174712	-0.0931161420507479	1	0.444580055195689	0.418472124376611	-0.0804178562635403	0.375200875883376	-0.43330910160844	0.819431220542416	0.165549764014423	0.901125662976594	0.400706644766172	0.912040338127167	0.0146888389017091	-0.409837357546385	-0.429387286672292	-0.44816124887161	0.0162991009279709	1	0.107574235540366	-0.0665475223628127	-0.0689516485990953	0.139798672099727	-0.075135051137135	-0.0275088907492514	-0.0241719531649253	-0.702381349289477	0.711390298535541	0.652761383026277	0.0339654015343916	-0.77873752623351	0.140398099837518	-0.0662327206596731	-0.0362059706302931	0.139798672099727	-0.075135051137135	-0.0275088907492514	-0.0241719531649253	-0.702381349289477	0.711390298535541	0.652761383026277	0.0339654015343916	-0.77873752623351
66199	9189883	11073039593	0	40.2806595232945	131036160352510338	0.079754736582178	-0.0763185471790741	-0.090872111767297	1	0.460988567971796	0.389946880221111	-0.0944213857900874	0.345028368763076	-0.450668120176846	0.823318692976759	0.175770393339214	0.892690253837342	0.414980577291517	0.921987089700322	-0.00153497885680051	-0.387217574841123	-0.396837392545539	-0.467513631162062	-0.00171949602607954	1	0.110371298743727	-0.0672976756353554	-0.0667956404700919	0.140597449247368	-0.0756571757679348	-0.0248693266560741	-0.00823905144651077	-0.685813102989878	0.727731066946201	0.654094928307676	0.0113210770115456	-0.755720352433727	0.140988390014586	-0.0669656388527672	-0.0337886512588008	0.140597449247368	-0.0756571757679348	-0.0248693266560741	-0.00823905144651077	-0.685813102989879	0.727731066946201	0.654094928307676	0.0113210770115456	-0.755720352433727
66200	9236477	11073225648	0	39.7157937797124	131036160352696398	0.0801306357114009	-0.076354123930848	-0.0899885271513548	1	0.460015224980666	0.394482199889822	-0.0945123413300966	0.349146014022701	-0.449777354851822	0.822068970314874	0.176622561966484	0.893140377846803	0.413648082388962	0.920272531099595	-0.000772348475922682	-0.391277231616378	-0.401630246690387	-0.46651604000138	-0.000864755756831113	1	0.113388172367206	-0.0684587316772124	-0.0208125533154905	0.113343383892277	-0.0769675464511552	-0.0117167731191008	0.0159315787386701	-0.674374360292678	0.738217723289501	0.650330210532271	-0.0215777887379658	-0.7401170710445	0.140932010592965	-0.0676328890682253	-0.0336040505966511	0.140548383343112	-0.0761365786831515	-0.024505144449967	-0.00815078986455642	-0.670994746999815	0.741417300933313	0.650330210532271	0.0109930824604106	-0.735549576369926
66201	9270217	11073411832	0	39.4133713803745	131036160352882580	0.0777621198353592	-0.0766444193573701	-0.0900180605629701	1	0.466814846327223	0.417468923601693	-0.0894604046795702	0.36998210291195	-0.454354425375661	0.810355045437742	0.177845425646345	0.890757670442483	0.418236508598365	0.911857581040768	0.0106220849852363	-0.410369252270495	-0.428302353414494	-0.471647383849663	0.0119242100212857	1	0.0816469639190711	-0.0697569505859932	-0.0543043109063223	0.0860700632324616	-0.0782507419692492	0.00100697065204591	0.0461163369034022	-0.611331478531251	0.790029813885151	0.630850247315133	-0.058306742405114	-0.657741988005459	0.0776159235081858	-0.0689292686673937	-0.0998009577036374	0	0	0	0	0	0	0	0	0
66203	9158974	11073747213	0	39.8375901126288	131036160353217960	0.0795590798688469	-0.0778449304910077	-0.0900657737885482	1	0.472439944260382	0.394661029961255	-0.0872852180947551	0.349757506107451	-0.459260223261526	0.816547447642371	0.172031184798258	0.888261177789098	0.42590767953822	0.920909853557015	0.00849278296538859	-0.389683094653975	-0.404693740545011	-0.477162220163426	0.00956084134031216	1	0.0826729408895987	-0.0711062873491375	-0.0542323295634515	0	0	0	0	0	0	0	0	0	0.0796722806787918	-0.0700830585666451	-0.0998120823105692	0	0	0	0	0	0	0	0	0
66204	9271123	11073873097	0	40.0855104108083	131036160353343842	0.0795663279330225	-0.0778585088597649	-0.0900667317981232	1	0.472630079607478	0.394777052051735	-0.0869891530061616	0.349912365081813	-0.45936971264725	0.816419502379282	0.171811973819133	0.888201227375516	0.426121139279666	0.920891949370405	0.00883440948848555	-0.389717809182188	-0.404910715274444	-0.477285481061516	0.00994607742168571	1	0.082679884430659	-0.0711280435718166	-0.0542318339359231	0	0	0	0	0	0	0	0	0	0.0796771441703465	-0.0700942082479339	-0.0998111330506715	0	0	0	0	0	0	0	0	0
66205	9329196	11074039346	0	42.9295281744347	131036160353510093	0.0776342683489818	-0.0777363794025069	-0.0891167287823791	1	0.484611230282223	0.417205187556157	-0.0762164605664228	0.371122056545692	-0.467159909755158	0.802514820961488	0.168701993279295	0.88377296442483	0.436445855536905	0.913130908801629	0.0265888335453213	-0.406798448032696	-0.433158031410292	-0.486075898353951	0.0300765204843192	1	0.0813430458974247	-0.0715239890493462	-0.0532581647091224	0	0	0	0	0	0	0	0	0	0.0774620230653937	-0.0698262578453391	-0.0987422318088765	0	0	0	0	0	0	0	0	0
66206	9362000	11074221485	0	45.8581387648936	131036160353692230	0.0770642362494835	-0.0786966194765343	-0.0891675624380191	1	0.478919867706442	0.421864129600637	-0.0809248975226038	0.374641014516937	-0.4630497186063	0.803261519270248	0.17304013909048	0.88605609120101	0.430071753907572	0.910879366604199	0.0221260331784571	-0.4120791406399	-0.436407997707775	-0.48143294799314	0.0249661799970914	1	0.0809852885233361	-0.0722765779177945	-0.0533716812386142	0	0	0	0	0	0	0	0	0	0.0768512085851785	-0.0708470143029141	-0.0988416679694114	0	0	0	0	0	0	0	0	0
66207	9442667	11074377098	0	46.6143746611718	131036160353847846	0.0770642362494835	-0.0786966194765343	-0.0891675624380191	1	0.478919867706442	0.421864129600637	-0.0809248975226038	0.374641014516937	-0.4630497186063	0.803261519270248	0.17304013909048	0.88605609120101	0.430071753907572	0.910879366604199	0.0221260331784571	-0.4120791406399	-0.436407997707775	-0.48143294799314	0.0249661799970914	1	0.0809852885233361	-0.0722765779177945	-0.0533716812386142	0	0	0	0	0	0	0	0	0	0.0768512085851785	-0.0708470143029141	-0.0988416679694114	0	0	0	0	0	0	0	0	0
66208	9389096	11074539266	0	50.0507514619825	131036160354010014	0.0767890369307744	-0.0785149501102163	-0.0882218855243191	1	0.486976369187098	0.422750792047268	-0.0769141488923088	0.375574660955551	-0.46915258098161	0.799274377048593	0.170987546930023	0.882681117120645	0.437763982384918	0.910882502215832	0.0277470942072056	-0.411731910252388	-0.439274499976743	-0.488330956003801	0.0314246669150428	1	0.0806931545170368	-0.0723955293595524	-0.0523702056422452	0	0	0	0	0	0	0	0	0	0.0765624285870943	-0.0705802287062064	-0.0978259911515663	0	0	0	0	0	0	0	0	0
66209	9449716	11074706964	0	54.947560795355	131036160354177715	0.0763515573937123	-0.0783738125702757	-0.0875817428669301	1	0.488206600370714	0.425801405541006	-0.071391975868704	0.379473147926898	-0.469041269101491	0.797496343491375	0.16675648413949	0.882526629457959	0.439703335551381	0.910050770561668	0.0338679225409189	-0.413110831161416	-0.444125797239861	-0.488204915922808	0.0383572688329364	1	0.080278959088779	-0.07232594104408	-0.0517241073034351	0	0	0	0	0	0	0	0	0	0.076065426888916	-0.0704178961230654	-0.0971667062377121	0	0	0	0	0	0	0	0	0
66210	9519892	11074872337	0	54.5629940679113	131036160354343082	0.0763515573937123	-0.0783738125702757	-0.0875817428669301	1	0.488206600370714	0.425801405541006	-0.071391975868704	0.379473147926898	-0.469041269101491	0.797496343491375	0.16675648413949	0.882526629457959	0.439703335551381	0.910050770561668	0.0338679225409189	-0.413110831161416	-0.444125797239861	-0.488204915922808	0.0383572688329364	1	0.080278959088779	-0.07232594104408	-0.0517241073034351	0	0	0	0	0	0	0	0	0	0.076065426888916	-0.0704178961230654	-0.0971667062377121	0	0	0	0	0	0	0	0	0
66211	9584914	11075043379	0	55.0136406321948	131036160354514127	0.0763515573937123	-0.0783738125702757	-0.0875817428669301	1	0.488206600370714	0.425801405541006	-0.071391975868704	0.379473147926898	-0.469041269101491	0.797496343491375	0.16675648413949	0.882526629457959	0.439703335551381	0.910050770561668	0.0338679225409189	-0.413110831161416	-0.444125797239861	-0.488204915922808	0.0383572688329364	1	0.080278959088779	-0.07232594104408	-0.0517241073034351	0	0	0	0	0	0	0	0	0	0.076065426888916	-0.0704178961230654	-0.0971667062377121	0	0	0	0	0	0	0	0	0
66213	9349970	11075387262	0	50.6218899176382	131036160354858010	0.0765523865818817	-0.0786944957594548	-0.0873820531777152	1	0.493168814143407	0.428204450910215	-0.0690175148556177	0.381662466965154	-0.472725130163792	0.794269924283741	0.166009113947797	0.880403743159939	0.444218665880031	0.90927154106809	0.0376855455260142	-0.414493744539126	-0.447942396477439	-0.492380708886161	0.0427787303069062	1	0.0805327813927818	-0.0728357100607569	-0.05149918491148	0	0	0	0	0	0	0	0	0	0.0762371996725351	-0.0706860242468004	-0.0969222335346676	0	0	0	0	0	0	0	0	0
66214	9308584	11075557375	0	55.2436743230716	131036160355028123	0.0765555260260024	-0.0786990134514655	-0.0873803415189692	1	0.493240422366789	0.428238858110233	-0.0689532610333423	0.38170124503409	-0.472772284340244	0.794223222210943	0.165970569674094	0.880374868679819	0.444290288661646	0.909262299637174	0.0377684756999611	-0.414506468829884	-0.448005016103979	-0.492434220372321	0.0428741576860609	1	0.0805362564041483	-0.0728430740018528	-0.0514970626419324	0	0	0	0	0	0	0	0	0	0.076239771516273	-0.0706897444089048	-0.0969198335648521	0	0	0	0	0	0	0	0	0
66216	9106063	11075871413	0	50.0421354780725	131036160355342161	0.0771574676393248	-0.0801076918690325	-0.0868526481171661	1	0.488262593248696	0.422426807419763	-0.0343778709967438	0.385500532344748	-0.461960404367999	0.79873770685881	0.131617077389755	0.8843241745848	0.447937159860947	0.913272294828489	0.0675524910056381	-0.401709318360476	-0.449661139031561	-0.480204328641357	0.0762407675398435	1	0.0804513078919292	-0.0742129622955119	-0.0509191862806733	0	0	0	0	0	0	0	0	0	0.0767224424981013	-0.0721027933082729	-0.0963911150882497	0	0	0	0	0	0	0	0	0
66217	9025667	11076057298	0	49.5551925913005	131036160355528043	0.0750141435968855	-0.0807196308786758	-0.0873915156575101	1	0.487592400779047	0.447410778147945	-0.0392950445622395	0.406118754662971	-0.461128797682372	0.788940928751328	0.141619946674724	0.884672765523366	0.444182269620352	0.902779789214871	0.0686609779223184	-0.424587237556553	-0.475389293862579	-0.479266902421654	0.077456450666619	1	0.0791972543555672	-0.0748205348199133	-0.051565137887355	0	0	0	0	0	0	0	0	0	0.0743213304710554	-0.0727225229893379	-0.0969212730195297	0	0	0	0	0	0	0	0	0
66218	8984059	11076207342	0	50.3560931124447	131036160355678093	0.074477102654835	-0.0808829056955547	-0.0876104876540508	1	0.489525053901892	0.452715419228873	-0.0392581470500797	0.410539950982292	-0.462490876206235	0.785849310029249	0.14315256624665	0.883829002179007	0.44536910274991	0.900535558112202	0.0703454641981293	-0.429053871025882	-0.481418872034426	-0.480802540614682	0.0794242818921267	1	0.0788381450997056	-0.0750603103329936	-0.0517952892853013	0	0	0	0	0	0	0	0	0	0.0737280995616254	-0.0728659849311158	-0.0971193243769665	0	0	0	0	0	0	0	0	0
66220	8772972	11076537621	0	46.2850893047656	131036160356008366	0.0736263416504163	-0.0811517467449445	-0.0878094953694958	1	0.486989475152918	0.454740784435672	-0.0370761698218467	0.413035554242442	-0.459763016838798	0.786142225859244	0.141063385999065	0.885094136773965	0.443519436077866	0.899723708736253	0.0722934118411706	-0.430431075251596	-0.483756961716104	-0.477728319665084	0.0814978686012165	1	0.0780178132427052	-0.0752521021127744	-0.0520138939367545	0	0	0	0	0	0	0	0	0	0.072838581849447	-0.0731568866743125	-0.0973337615851679	0	0	0	0	0	0	0	0	0
66221	8687927	11076737304	0	45.4951188287009	131036160356208052	0.0733883402645006	-0.080856097133168	-0.0878453899959231	1	0.487915303699323	0.452799472741007	-0.0326734374996469	0.412336838254142	-0.459718029906793	0.786535227944175	0.136743249792775	0.884795990488421	0.445463061152914	0.900710616932369	0.0761274470492166	-0.427697318615724	-0.482854629485155	-0.477677661745825	0.0858281747131904	1	0.0776567215550948	-0.0750042786627057	-0.0520273221852904	0	0	0	0	0	0	0	0	0	0.0726017651989608	-0.0728477027040872	-0.0973583768210238	0	0	0	0	0	0	0	0	0
66222	8661677	11076871099	0	46.2078382355999	131036160356341852	0.0730754953854141	-0.0808978987883422	-0.0877810822552052	1	0.482920509201151	0.449546814301722	-0.0307466035805368	0.410408538627414	-0.455229551359584	0.790146117493886	0.133217796036708	0.887116101038194	0.44190275185601	0.90211853447362	0.0760991382851604	-0.424724700142838	-0.479053507079428	-0.472630011646099	0.0855731234694101	1	0.0771985228676766	-0.0748740060191289	-0.0519754315351085	0	0	0	0	0	0	0	0	0	0.0723063823565477	-0.0729366969098708	-0.0973350201762434	0	0	0	0	0	0	0	0	0
66224	8559505	11077212717	0	42.7281039831139	131036160356683465	0.0728680148800036	-0.0807658878134014	-0.0880074965803993	1	0.481889857830007	0.443621613603717	-0.0234882407619192	0.40707613239954	-0.453148565435743	0.793060779558642	0.124958768637236	0.887722312709976	0.443096379648398	0.904806238136817	0.0812740620393738	-0.417995452449332	-0.474228946796342	-0.470294200302377	0.0912989516523701	1	0.0766922008385	-0.0747290511908153	-0.0521706943982661	0	0	0	0	0	0	0	0	0	0.0721269065673186	-0.0728074716694229	-0.0975659677420512	0	0	0	0	0	0	0	0	0
66225	8672917	11077370606	0	42.9695942853877	131036160356841351	0.0726977662172555	-0.0809133788384993	-0.0881602162916586	1	0.477665620349897	0.439434560583355	-0.0176754823969618	0.405127548982194	-0.448552748034943	0.796663104006946	0.117775165480379	0.889718972923754	0.441054599358821	0.906642531239159	0.0848562398990319	-0.413278040910049	-0.470448759310337	-0.465145388446757	0.0950865911163822	1	0.0762923125826824	-0.0747491073065743	-0.0523229422066695	0	0	0	0	0	0	0	0	0	0.0719668170393604	-0.0729903951440627	-0.0977488576280016	0	0	0	0	0	0	0	0	0
66226	8733723	11077548617	0	46.2672721510349	131036160357019365	0.0726315237133853	-0.0811487858660615	-0.0885424789628042	1	0.473834508816599	0.434959576454469	-0.0146884598456019	0.402206206877984	-0.444901538794885	0.800182971530117	0.113239459695275	0.891455440521063	0.438730010750711	0.908519120281321	0.0858476461141512	-0.408929321203449	-0.465759610776838	-0.461064316496507	0.0960045015344151	1	0.0760271636716236	-0.0748583112286566	-0.0527077785358095	0	0	0	0	0	0	0	0	0	0.071929314763436	-0.0732604706577376	-0.0981618025234677	0	0	0	0	0	0	0	0	0
66227	8693971	11077703744	0	46.5903113583918	131036160357174495	0.07234518092987	-0.0811760388159541	-0.0886734088745173	1	0.472762417185113	0.433271615726733	-0.0066586756995913	0.402656795535227	-0.442410319618756	0.801336766973869	0.105166463942495	0.892004359147158	0.439622836217934	0.909289568768461	0.0927433682658687	-0.405698345783622	-0.465630733090034	-0.458284548187302	0.103599638675266	1	0.0998810278286483	-0.0724074135026835	-0.0645025178631395	0.1367480364406	-0.0809917580106611	-0.0250899626085911	0.401441269391423	-0.700375482725065	0.590185640647954	0.678801990848145	-0.597309927695052	-0.775923413172145	0.131918708638562	-0.0721640618836893	-0.0324383892476966	0.1367480364406	-0.0809917580106611	-0.0250899626085911	0.401441269391423	-0.700375482725065	0.590185640647954	0.678801990848145	-0.597309927695052	-0.775923413172145
66228	8633725	11077870198	0	50.0303934640294	131036160357340943	0.0720376033177968	-0.0811084045286629	-0.0889462308140752	1	0.473545932105468	0.429742050786647	-0.00446398872045031	0.400023666799586	-0.442850804575706	0.802411509692417	0.102496572415137	0.891636786512314	0.440996931487219	0.910755465887174	0.0941647801709547	-0.402066506354351	-0.462468379180553	-0.458775774869944	0.10521887950157	1	0.0994699233054244	-0.0723358426118595	-0.0646584167630046	0	0	0	0	0	0	0	0	0	0.131383584549826	-0.0720935233636467	-0.0324710748427957	0	0	0	0	0	0	0	0	0
66229	8696676	11078037303	0	50.5049229673662	131036160357508054	0.0716300127003405	-0.081228251642161	-0.0892727538599292	1	0.471540693402039	0.427653447132345	0.000428345661072394	0.39944710423	-0.440243534553945	0.80413160689387	0.0970687209582691	0.892528624389784	0.440420614931233	0.91160280513708	0.0978687127141712	-0.399251851264183	-0.46103897243271	-0.455869888700587	0.109216962897749	1	0.101862372175801	-0.0703986475190421	-0.0657648688093073	0.132094569223158	-0.0780313926993686	-0.025525254320475	0.00700168442476889	-0.730149455001459	0.68325160063939	0.623595834729275	-0.0102472344652786	-0.818540654392608	0.132311048571345	-0.068780141839144	-0.0338689641795845	0.132094569223158	-0.0780313926993686	-0.025525254320475	0.00700168442476889	-0.730149455001459	0.68325160063939	0.623595834729275	-0.0102472344652786	-0.818540654392608
66230	8798595	11078203330	0	50.1005016062221	131036160357674075	0.0712284462476475	-0.0811446251702233	-0.0896715790142207	1	0.470769920683553	0.424696702470333	0.00389656024167217	0.397694931066997	-0.439055698154478	0.805648084290964	0.0930221302037542	0.892843380530769	0.440655853398937	0.912790022456409	0.10030349824644	-0.395921182994235	-0.458541497278096	-0.454547380285499	0.111872588398704	1	0.0928856828145144	-0.0713235394646135	-0.0623250888439441	0.131391296694526	-0.0790263809616497	-0.029578477506797	0.674970987330814	-0.713910287122417	0.186403509093723	0.513012087415036	-1.30134714609159	-0.795066663985731	0.12303985847053	-0.070065279215345	-0.0318592964569002	0.131391296694526	-0.0790263809616497	-0.029578477506797	0.674970987330814	-0.713910287122417	0.186403509093723	0.513012087415036	-1.30134714609159	-0.795066663985731
66231	8849590	11078370359	0	54.5631726957154	131036160357841113	0.0693898826788359	-0.0818845823107149	-0.0896522695168413	1	0.461609984795185	0.434305355480985	-0.00419128434159169	0.404870085137124	-0.43219843848857	0.805782057338769	0.100844987434889	0.896968887500103	0.430438268937701	0.908796183239298	0.0930124971434964	-0.406740915946276	-0.465610533380986	-0.446929248585834	0.103327157239982	1	0.0960944075173447	-0.0708799275871827	-0.065809404982556	0.131374404415751	-0.0791834784609658	-0.0287638415990154	0.346703492213059	-0.777542418248073	0.524618410191834	0.673190550794614	-0.583977354772282	-0.890748139873358	0.12727507712792	-0.0693519092588336	-0.0352280324076882	0.131374404415751	-0.0791834784609658	-0.0287638415990154	0.346703492213059	-0.777542418248073	0.524618410191834	0.673190550794614	-0.583977354772282	-0.890748139873358
66232	8943230	11078536669	0	55.5751612374365	131036160358007414	0.067183567134766	-0.0819253563260657	-0.0904789470483606	1	0.46049502877839	0.453624790808495	-0.00192433525757477	0.422260335730476	-0.429511367571465	0.798258225134997	0.10265259078311	0.897611182322895	0.428668416114846	0.900643466902581	0.0990663943816716	-0.423116053855103	-0.486559676847094	-0.443951622906605	0.109921839638303	1	0.0930348478144431	-0.072243812824939	-0.0675908368740274	0.130479608890973	-0.0783156797206474	-0.0292750020169893	0.468604658437868	-0.646979535677662	0.601520701642634	0.676575472495906	-0.661824981186075	-0.703616520431886	0.124773738155986	-0.0701936483815308	-0.0368066450038829	0.130479608890973	-0.0783156797206474	-0.0292750020169893	0.468604658437868	-0.646979535677662	0.601520701642634	0.676575472495906	-0.661824981186075	-0.703616520431886
66233	9009813	11078703397	0	54.5762752565358	131036160358174145	0.0672125686863087	-0.0811077133147372	-0.0910760200352997	1	0.4637263642438	0.44992306109515	0.011311593251223	0.421788472330731	-0.429660851497734	0.798427227303247	0.0901998074098735	0.896107191466059	0.434575535604611	0.902196474916706	0.111280969141426	-0.416723009389708	-0.48601025185888	-0.444117159605718	0.123550142129636	1	0.0928064694418604	-0.0712895753722322	-0.0679677179704989	0	0	0	0	0	0	0	0	0	0.124328165341407	-0.0690773519666785	-0.0369688323539309	0	0	0	0	0	0	0	0	0
66234	8951076	11078869797	0	60.3471166147681	131036160358340545	0.0663936183815823	-0.0791051833470514	-0.0903233893731599	1	0.489381816282186	0.448350804029544	0.021175737425666	0.421112709061602	-0.449624931445521	0.787719180475764	0.086081352605334	0.884372786940224	0.458775298434012	0.902914219070912	0.125388176245573	-0.411124942392668	-0.490941026804092	-0.466345387319509	0.140843293806604	1	0.0918918693914996	-0.0698255796456392	-0.0668837951591834	0	0	0	0	0	0	0	0	0	0.12332970040087	-0.0683433442908035	-0.0357518387398824	0	0	0	0	0	0	0	0	0
66235	8886257	11079036414	0	60.0309279340716	131036160358507162	0.0631995429167625	-0.080038803059682	-0.0909819977615087	1	0.467866365232158	0.482842455732249	0.0164544115299952	0.450964335115753	-0.429560679877549	0.782373817785811	0.0935173448690356	0.894483878660209	0.437210586589156	0.887629243920147	0.124000859352367	-0.443551701854047	-0.522889681918554	-0.44400622931949	0.137750444970518	1	0.0893769946547966	-0.0700852353076762	-0.0686242822811911	0	0	0	0	0	0	0	0	0	0.121808607618454	-0.0676878412851199	-0.0385828368515396	0	0	0	0	0	0	0	0	0
66236	8850791	11079202875	0	60.4500628076153	131036160358673626	0.06316793213414	-0.0806764818957044	-0.092026008562634	1	0.456244146958392	0.481097013681044	0.0120392648129726	0.449250456990589	-0.420740815810618	0.788131456550722	0.0946093609423366	0.899609455662568	0.426323698736746	0.888382291424041	0.116961503040584	-0.443955978775664	-0.518083397920397	-0.434261778692144	0.129288420762795	1	0.0893378986933376	-0.0704970260836486	-0.0697619730634406	0	0	0	0	0	0	0	0	0	0.121735715895956	-0.0677915217253096	-0.0397130852194223	0	0	0	0	0	0	0	0	0
66237	8792672	11079369452	0	60.0345318627274	131036160358840200	0.0598783148378062	-0.081857078787985	-0.0919568563763398	1	0.429198340405912	0.51000945976424	0.00888853745282492	0.47490316777279	-0.395924076610485	0.78594599483648	0.0972092978426685	0.911217178437144	0.400291901159623	0.87465269316015	0.113698633594186	-0.471227426055096	-0.543534261486924	-0.407073941919218	0.124135081840827	1	0.0865434464168876	-0.070881253451798	-0.070714274966015	0	0	0	0	0	0	0	0	0	0.119715618646571	-0.0670877298309963	-0.041640795520306	0	0	0	0	0	0	0	0	0
66238	8732687	11079536166	0	60.0251625481402	131036160359006914	0.061530509064236	-0.0791538919513363	-0.0920385640164765	1	0.451623272764988	0.47506808241945	0.03197802332959	0.448660384459559	-0.412569876398731	0.79277358464125	0.0737490675277536	0.901132951264887	0.427224155664708	0.890654217109753	0.133212241303011	-0.434729300038128	-0.514996980597085	-0.425273435215601	0.146764589873815	1	0.0872702255360502	-0.0685134652152813	-0.0695106410567464	0	0	0	0	0	0	0	0	0	0.119304547496893	-0.0652172298817446	-0.03912836934103	0	0	0	0	0	0	0	0	0
66239	8668688	11079702737	0	60.0444088447816	131036160359173485	0.0612542701127692	-0.0811136127770229	-0.092228519656331	1	0.410403312411276	0.466768518888295	0.02289248331918	0.441800143063949	-0.3792784240378	0.812994778979592	0.0712887671906581	0.918210841920272	0.389623871769303	0.894276548535804	0.114178486762911	-0.432703972594916	-0.497779748474361	-0.389016327837671	0.123713837231023	1	0.0868255741385855	-0.069561610346369	-0.0699656904923078	0	0	0	0	0	0	0	0	0	0.118611914233579	-0.0650242431104245	-0.0394920014619873	0	0	0	0	0	0	0	0	0
66240	8623786	11079869156	0	60.0302792728652	131036160359339904	0.0609819118946695	-0.0805915332367255	-0.0919597970376577	1	0.40908140341595	0.463051122036551	0.026293104747791	0.43930315793999	-0.37760367525101	0.815124652958602	0.0670835305281847	0.918624440215283	0.38939560574181	0.895830639884474	0.116381279749308	-0.428885605223685	-0.494312095785055	-0.387207011521636	0.126019449889708	1	0.0864233546366546	-0.0689576513851319	-0.0695927182498282	0	0	0	0	0	0	0	0	0	0.11806573634437	-0.0643161468395781	-0.0389851895013922	0	0	0	0	0	0	0	0	0
66241	8579571	11080035806	0	60.0439401554057	131036160359506554	0.0603597255718576	-0.0801047508221148	-0.0922481470145968	1	0.400948331024273	0.454665408943762	0.0319224116645841	0.433456935626591	-0.369736346119792	0.821833389024315	0.0583861508220655	0.921564356846331	0.383810100938722	0.899280902915985	0.118381462013248	-0.42104594417025	-0.48534752306142	-0.378725242467126	0.127757423285616	1	0.0855193288702739	-0.0681851254564973	-0.0697173833303505	0	0	0	0	0	0	0	0	0	0.116841610917927	-0.0631679166348797	-0.0388422780611246	0	0	0	0	0	0	0	0	0
66242	8521858	11080202582	0	60.027144274641	131036160359673330	0.0602366022306306	-0.078690180159201	-0.0929973382487151	1	0.408566974458751	0.449244631353286	0.0462676571565831	0.431148325205557	-0.373700267883647	0.821254669061999	0.0455114201658114	0.918046796061348	0.39385122936965	0.901132527604533	0.132431831616059	-0.412821968489907	-0.483437097045135	-0.382995124658505	0.143265609096599	1	0.0850885564893025	-0.0667434373334729	-0.0701490150174829	0	0	0	0	0	0	0	0	0	0.116123430820693	-0.0617136491416199	-0.0389834062935378	0	0	0	0	0	0	0	0	0
66243	8475415	11080369214	0	60.0306036017162	131036160359839965	0.0600820494545484	-0.0786776951980466	-0.0940261111841923	1	0.404983907263312	0.439930282286848	0.0525203761635223	0.424303128101032	-0.369888495180831	0.826528497159378	0.0370167138387769	0.919088647507273	0.392308323796259	0.904763294116344	0.135862280107882	-0.403664244717847	-0.47427500462317	-0.378889000950581	0.146760003838614	1	0.0846340458902463	-0.066564110810808	-0.0709439339228062	0	0	0	0	0	0	0	0	0	0.11531921329376	-0.0613211872706193	-0.0394696035762842	0	0	0	0	0	0	0	0	0
66244	8431685	11080535596	0	60.0312522699317	131036160360006344	0.0618060443029194	-0.0786525878684163	-0.0950967618611802	1	0.399306690590994	0.410201985364505	0.0421727798379681	0.396235221266762	-0.369322417732548	0.840594195309404	0.039779314468492	0.921577053839827	0.386151964874351	0.91728689926767	0.119568748408982	-0.379852680437841	-0.440486638279401	-0.378279784107264	0.129022882297136	1	0.0615300290852665	-0.0683781954709693	-0.0597871346858869	0.0656728239169204	-0.074465615561516	-0.00623624153568866	0.153054024026874	-0.656642260176648	0.73850890846305	0.717733563647473	-0.204354367233882	-0.716358042039178	0.0591225080416943	-0.070415273390357	-0.104051943786984	0	0	0	0	0	0	0	0	0
66245	8367074	11080701984	0	60.0395059949447	131036160360172731	0.0609813613397975	-0.077692605510152	-0.0956321686463103	1	0.394691182738363	0.41072136313382	0.0452865196338776	0.397428270014092	-0.364510034621474	0.842130159092915	0.0360104862377836	0.923208095536403	0.382609536233698	0.916926395668989	0.121734329571815	-0.380035179857308	-0.440942245988367	-0.37310658297971	0.131103772809747	1	0.0606947373057203	-0.0668318905742725	-0.0596904816430473	0.0647131824555849	-0.0736180105461282	-0.00669110066833778	0.19129068916337	-0.705709813206179	0.682188780165654	0.787192279241253	-0.273386318633301	-0.783424498727539	0.0588861323055924	-0.0687654494165836	-0.104068156992396	0	0	0	0	0	0	0	0	0
66246	8357985	11080868887	0	60.0235772611482	131036160360339634	0.0604921865213361	-0.0777152217025732	-0.0962146726367147	1	0.385847091544962	0.407711089075194	0.0434785047501305	0.394678200137077	-0.357150736216962	0.846565100837637	0.035383515488724	0.926586275415692	0.374414050274471	0.918137857387558	0.117818614110659	-0.378340652059525	-0.43625314650321	-0.365215656693955	0.126474720311459	1	0.0578505008349236	-0.0693552149621709	-0.0614246437963821	0.061833008816408	-0.0725621097364637	-0.00558315089155097	0.283381192704171	-0.474953357658941	0.833135287735467	0.752589144486997	-0.327862440880354	-0.494911028959213	0.0572782105060923	-0.0717661401786513	-0.106680272819942	0	0	0	0	0	0	0	0	0
66247	8358352	11081035098	0	60.0367665158143	131036160360505846	0.0601832573305021	-0.0772505341925864	-0.096481364985335	1	0.37469455178876	0.406371369563512	0.0453001770462332	0.394128622201327	-0.346808529876691	0.851108966446983	0.0311876762146956	0.930582953704967	0.364750181804021	0.918525970244724	0.11721437573313	-0.377585529526068	-0.433675036141227	-0.354166301306489	0.125298153116661	1	0.0572185032921872	-0.06847504884162	-0.0616691907631813	0.0612107990430422	-0.0712056330438307	-0.00587986843195398	0.296249247506721	-0.473350732329717	0.829563419850841	0.72740436629944	-0.342998920886183	-0.493090779627593	0.0567970258901212	-0.0713252444048309	-0.106906065343777	0	0	0	0	0	0	0	0	0
66248	8358897	11081201859	0	60.0350724893483	131036160360672604	0.0590881486402088	-0.076095608777239	-0.0963050567020032	1	0.370180511682575	0.410748101329749	0.0478023062164504	0.398606146624753	-0.341898539610665	0.851010298695063	0.0287081562054767	0.93211051751393	0.361034381890694	0.916672777844007	0.119479587177092	-0.381360258296199	-0.438042751654735	-0.348936445475403	0.127486589490825	1	0.0565674759594047	-0.0676691090343662	-0.0619894615749766	0.0604735004133424	-0.0699259372440756	-0.00610017368586555	0.273930501463296	-0.44011913700807	0.855135793665158	0.747674810518987	-0.310007409374993	-0.455731347311668	0.0559575269564293	-0.0705951837144621	-0.107037928265654	0	0	0	0	0	0	0	0	0
66249	8355115	11081368352	0	60.0378839047439	131036160360839100	0.0588497435893752	-0.075210607383151	-0.0963280977797574	1	0.364775662985199	0.408308927412167	0.045721541443917	0.396205581777862	-0.337596536898868	0.853844081341527	0.0291602708540974	0.934107030743921	0.355800131701058	0.917698651830644	0.116071673498171	-0.379942826014063	-0.434456273999853	-0.344362355447551	0.123625821488781	1	0.0561753729313326	-0.0665210386319944	-0.0607958788199991	0.0596991457594965	-0.069270734152336	-0.00401314433710522	0.265621785365098	-0.469038063133852	0.842287577060889	0.743431176830588	-0.305486107660392	-0.488201285883447	0.0558409343048701	-0.0693359048735803	-0.106896207218702	0	0	0	0	0	0	0	0	0
66250	8353199	11081535301	0	60.0187858799804	131036160361006049	0.0586758416006847	-0.0755706780761822	-0.0966329724998596	1	0.357726631342238	0.408144637984986	0.0496306753768898	0.396898037589211	-0.330399450389403	0.856334135101605	0.0240029397242225	0.936382494428008	0.350159510813823	0.917548803411801	0.118423086056567	-0.37957893256398	-0.434011304448134	-0.336726761615802	0.125800846557719	1	0.0561079257231533	-0.0663921138347039	-0.0622344876855874	0.0599931889466326	-0.0683132337901572	-0.00648173116369828	0.275725510128321	-0.456382838483614	0.845984720785261	0.751162543138682	-0.315066101132565	-0.473925724953869	0.0555393413487703	-0.0698600526574834	-0.107253759829293	0	0	0	0	0	0	0	0	0
66251	8353190	11081701243	0	60.0443006850454	131036160361171988	0.0582069783010759	-0.0754488994169662	-0.0970434970767962	1	0.355764555773077	0.409427765288325	0.0457549742131372	0.397446770242556	-0.329316893781855	0.856496613124437	0.0275206273187672	0.937241828054878	0.347592247923243	0.917212450796293	0.114578092208859	-0.381566745000185	-0.434466212876254	-0.335580022513886	0.121646685116877	1	0.0555063510613348	-0.0662195570851791	-0.0626921102963685	0.0595558476314683	-0.0682576031112883	-0.00716712277577272	0.287873309236869	-0.463611154369015	0.837969960901728	0.71954796907749	-0.330905170760147	-0.482066489977738	0.0549241168828524	-0.069647758322407	-0.107570585131418	0	0	0	0	0	0	0	0	0
66252	8351112	11081867926	0	60.04765381807	131036160361338673	0.0584674713557162	-0.0754474157490281	-0.0981054318908037	1	0.355704334771173	0.404732065965411	0.046794638663285	0.393408025631876	-0.329373207357787	0.858337588390065	0.0256984280910021	0.937195969348425	0.347855294383625	0.919004742186938	0.114791137776011	-0.377164789615903	-0.429765454007421	-0.335639663481067	0.121876547487784	1	0.0852957915390446	-0.0590554191710648	-0.0307194086345027	0.0880023902133535	-0.0646319009223494	-0.0199394747146462	0.228890524565682	-0.459388006625886	0.858237605289084	0.743513821728959	-0.260631940199035	-0.477306076812393	0.114737389353907	-0.0552108178314341	-0.0425553313899003	0.116691394293835	-0.0610066196728879	-0.0316998928584851	0.169782250869415	-0.462053841227518	0.870448295475734	0.608586252616213	-0.192632896144125	-0.48030968365951
66253	8351043	11082034757	0	60.0404792911381	131036160361504643	0.0592558935152456	-0.0754355887960938	-0.0990000895516871	1	0.360960151308033	0.396197415008669	0.0442603992465249	0.385170867571795	-0.335251715898172	0.859796307134034	0.0276413245740667	0.935452864344216	0.352368976736023	0.922431222341147	0.111956355681724	-0.369575992825136	-0.421172162520809	-0.341872395261842	0.11911488669345	1	0.0854003020244843	-0.0594650625200518	-0.0311957111152276	0.0881568288834942	-0.0650065379505628	-0.0204014336035122	0.232592042524751	-0.456189482380465	0.858948251013766	0.713325500199922	-0.264445239421819	-0.473708430154913	0.114839362736708	-0.0557667376999388	-0.0427694543134156	0.116977597516507	-0.0615134950298436	-0.0319226698950894	0.184248065715581	-0.458531882745077	0.86936825499113	0.693507013039364	-0.208843095704922	-0.476342469142784
66254	8351970	11082201419	0	60.0303873820928	131036160361671316	0.0592649709084255	-0.0758990255252303	-0.0995354153954635	1	0.360665203774552	0.396504529926231	0.044605933820625	0.385513866969637	-0.334893743852981	0.859782087916613	0.0273093181537005	0.93554208905598	0.352157920181775	0.922297814979574	0.112281699011493	-0.369810168263388	-0.42151053987298	-0.341492460018089	0.119446468743279	1	0.0854807818629591	-0.0596541132724197	-0.0314989436388086	0.088396198844697	-0.0652759655190521	-0.0207802492550043	0.24514579864106	-0.462490241784427	0.852060041113782	0.73454444874289	-0.28014335009275	-0.480801825067098	0.114769148745849	-0.0559845682411755	-0.0430452142577304	0.11721982568596	-0.061801752574015	-0.0323025633291664	0.209103552965573	-0.464528816261782	0.860516521049771	0.698289106824361	-0.238377501994153	-0.483102461396659
66256	8199117	11082534132	0	54.5807434770554	131036160362004018	0.0605237697929793	-0.075802954269681	-0.100694535262771	1	0.36173081062477	0.382722624489288	0.0319664182941692	0.370861855344816	-0.33920511080429	0.864523786286098	0.0371265163687676	0.935579780630777	0.351158220546218	0.927945637433853	0.0981344326886149	-0.359564357366471	-0.405235385091279	-0.346071782281613	0.104509409504446	1	0.0859053867120854	-0.0599049824520601	-0.0322993708023752	0.0887199207044838	-0.0653716359523699	-0.0214750626924011	0.236918024010614	-0.450017821243558	0.861019053483781	0.715770444859271	-0.268514978493829	-0.466785295109245	0.115469084170915	-0.0565747440770454	-0.043347795138998	0.1177918251006	-0.0622298726083484	-0.0324907975858985	0.198650821695088	-0.451695204931297	0.869775426694696	0.646351630047913	-0.224541813867643	-0.468664514035514
66257	8186088	11082700791	0	54.5880133456775	131036160362170679	0.0605378378739782	-0.0757262572287387	-0.100607295199841	1	0.360695524975519	0.38288594171341	0.031351658890254	0.370934587653551	-0.338367990641201	0.864820579421955	0.0375487422223897	0.935960612540249	0.350096877636459	0.927899576268794	0.0973901159395429	-0.359885456329477	-0.405182076017758	-0.345182045975086	0.103680533466189	1	0.0860299336677185	-0.0596497648234192	-0.032194849670616	0.0888740083967903	-0.0652710547506669	-0.0214574285107834	0.239475072113527	-0.462185874325282	0.853835995616486	0.746853948007884	-0.27344414460972	-0.480458567845319	0.115555384127944	-0.0563968238363519	-0.04337559495555	0.117916213275157	-0.0622072112912426	-0.0326091710663602	0.201985565417376	-0.46385321436028	0.862578707649719	0.550434932659346	-0.230020317703648	-0.482339702963846
66258	8194220	11082867339	0	54.5779730941508	131036160362337227	0.060546634648153	-0.0753833659712582	-0.100193216528362	1	0.357620681191437	0.383124874750506	0.025036200684142	0.370160937734037	-0.336749040479841	0.865783439384102	0.0430462118145177	0.937201101753351	0.346122981786424	0.927969775275186	0.0908525101921337	-0.361411009195223	-0.404023876483272	-0.343462145179397	0.0966382894335371	1	0.0861974425522436	-0.0592896119654368	-0.0310020974260911	0.0892258084305327	-0.0651312001603527	-0.0204274988841365	0.254240477938963	-0.479500197490617	0.839905554204654	0.69659596520709	-0.293933177657389	-0.500085075324809	0.115573250487035	-0.0559633119325542	-0.0430239629763764	0.118283608214609	-0.0619824799355028	-0.032456390996926	0.230032861428381	-0.480662287381086	0.846196577724499	0.651612160714771	-0.265429080471302	-0.501409811094298
66260	8017074	11083200633	0	50.0306687999744	131036160362670521	0.0606952033995522	-0.0750827830031812	-0.0998385487207871	1	0.355607872537609	0.384817641542138	0.020664353539682	0.371013839703099	-0.335647905956293	0.865845952797562	0.0471382835323842	0.937998466610975	0.343419362967613	0.927430166090355	0.0865988444646673	-0.363832278890975	-0.404830316709781	-0.342292953262408	0.0920620399226569	1	0.0870561453171582	-0.0627867739397231	-0.077031120386533	0.118596938224111	-0.0620510004009434	-0.0327701336107711	0.203116146879836	-0.472713156138672	0.857488252333584	0.728048275131166	-0.232586562073749	-0.492367120771695	0.116224788994975	-0.0561270606806164	-0.0434719954219066	0.118596938224111	-0.0620510004009434	-0.0327701336107711	0.203116146879836	-0.472713156138672	0.857488252333584	0.728048275131166	-0.232586562073749	-0.492367120771695
66261	8016039	11083367469	0	50.0220847504173	131036160362837360	0.0606448130423322	-0.0746563466812015	-0.0991285026297694	1	0.367564420959058	0.389753040831616	0.0132650353351438	0.373743849918224	-0.34769827428049	0.859896182518956	0.0572925765794239	0.933963572682388	0.35274580872243	0.925760819713815	0.0825709087071167	-0.368983671343443	-0.410006002208304	-0.355115087453715	0.0881798657514988	1	0.0575607270983037	-0.0648503713157959	-0.0642367268918697	0.0620413264400129	-0.0681671209400149	-0.00958002601749303	0.347123264189749	-0.536569276940326	0.769154633673873	0.748128858282193	-0.423938561876521	-0.56636629956622	0.0572847043255364	-0.0678693304201218	-0.109022747405555	0	0	0	0	0	0	0	0	0
66262	8016661	11083533867	0	50.0358757228933	131036160363003761	0.0607183435865991	-0.0742811325108215	-0.0991185516491394	1	0.375637799292704	0.390560890270203	0.00969343950925973	0.373495961561285	-0.355669253662533	0.856738086404794	0.06235082233477	0.931112424752429	0.359363364056256	0.92553397649767	0.0808024409952336	-0.369943000849621	-0.411109691553235	-0.363630046347691	0.0865636770790669	1	0.0577413319817469	-0.0647081422677743	-0.0641500181174537	0	0	0	0	0	0	0	0	0	0.057376742097137	-0.0674028740562482	-0.108955891742768	0	0	0	0	0	0	0	0	0
66263	8247021	11083700405	0	50.0209587817295	131036160363170293	0.0609494340371551	-0.0747210796691771	-0.098966685499678	1	0.377186452429926	0.393252669513328	0.00640907400036697	0.37525543707167	-0.357564257275884	0.855179021531103	0.0662509936083549	0.930588162055006	0.360022886062805	0.924550789731995	0.0784440855758455	-0.372897254809035	-0.413503894411686	-0.365658414055348	0.0840963570184793	1	0.0581159211906145	-0.0651718119371214	-0.0639797975267326	0	0	0	0	0	0	0	0	0	0.0575959733541467	-0.0678228844922605	-0.10878601362072	0	0	0	0	0	0	0	0	0
66265	8019357	11084033353	0	46.1802683720116	131036160363503242	0.0617271065795884	-0.0749468686412429	-0.0998596790313018	1	0.382978532089022	0.396536174902751	-0.000344751824722246	0.37668936975171	-0.363939093024407	0.851852954027062	0.0743562754425239	0.928502274705759	0.363805813819058	0.923350563447261	0.0737011698333451	-0.376818092117166	-0.416348536060863	-0.372493531576697	0.0792103227412246	1	0.0591232195568641	-0.0655300437382383	-0.0648170749353442	0	0	0	0	0	0	0	0	0	0.0583780292819807	-0.0679785802086955	-0.10963089377541	0	0	0	0	0	0	0	0	0
66266	8084760	11084199852	0	46.1873497467779	131036160363669740	0.0617271065795884	-0.0749468686412429	-0.0998596790313018	1	0.382978532089022	0.396536174902751	-0.000344751824722246	0.37668936975171	-0.363939093024407	0.851852954027062	0.0743562754425239	0.928502274705759	0.363805813819058	0.923350563447262	0.073701169833345	-0.376818092117166	-0.416348536060863	-0.372493531576697	0.0792103227412246	1	0.0591232195568641	-0.0655300437382383	-0.0648170749353442	0	0	0	0	0	0	0	0	0	0.0583780292819807	-0.0679785802086955	-0.10963089377541	0	0	0	0	0	0	0	0	0
66267	8038418	11084366840	0	46.1803963293974	131036160363836729	0.0618546123284068	-0.0749730524646175	-0.0995979055669126	1	0.382096820369394	0.397802300786401	-0.000323696389366844	0.377875108117039	-0.363077042562288	0.851695640372638	0.0743995924239004	0.92883308730595	0.362951507191876	0.922862450917087	0.0737845315084354	-0.377995687273529	-0.417580683362934	-0.371568178647619	0.0792714156928704	1	0.0592888832606119	-0.0655296472263388	-0.0645606521816398	0	0	0	0	0	0	0	0	0	0.0584902462043869	-0.0680149133484903	-0.109371100572855	0	0	0	0	0	0	0	0	0
66268	7987012	11084532905	0	50.0306938306651	131036160364002793	0.0620162776903895	-0.0750354385352842	-0.0988339622300548	1	0.378499411876165	0.398771713725709	-0.00535283841277364	0.377993410779338	-0.360755618791424	0.852629089884822	0.078672459565357	0.930141599370003	0.358674294071028	0.922459552237029	0.0684980921765683	-0.37996892748596	-0.417290734938067	-0.369077942335983	0.0735099541834557	1	0.0595512017733334	-0.0654255914997899	-0.0638344872011132	0	0	0	0	0	0	0	0	0	0.0586607351185764	-0.0681079599186666	-0.108631940290096	0	0	0	0	0	0	0	0	0
66269	7929738	11084699947	0	50.0211089079592	131036160364169841	0.0622939979657788	-0.0752232521604206	-0.0983261854473415	1	0.372849524467373	0.397508805884204	-0.00483149164260468	0.377240196888618	-0.355599139881586	0.855125187073163	0.0768849301276213	0.9321839247362	0.35372565355468	0.922918491184735	0.0676932949330335	-0.378997462327127	-0.415471622190719	-0.36355502827754	0.0724907152568238	1	0.0597637662902992	-0.0654281979865316	-0.0633837057367075	0	0	0	0	0	0	0	0	0	0.0589420296408555	-0.068355881600216	-0.108167604549155	0	0	0	0	0	0	0	0	0
66270	7772400	11084866365	0	50.0243618642279	131036160364336253	0.0623358113809815	-0.0751239274054399	-0.0981779676237685	1	0.370936134440413	0.397847807105388	-0.00746265006494769	0.377163171456069	-0.354357869604229	0.855674261823243	0.0790862158803226	0.932855977818461	0.351461370716747	0.92276395278258	0.0648862458300368	-0.379863742080174	-0.415159262172737	-0.362227288075641	0.0694447028653142	1	0.059853133267872	-0.0652406714330107	-0.0632566866587344	0	0	0	0	0	0	0	0	0	0.0589901336557127	-0.0682729736825253	-0.108032959944675	0	0	0	0	0	0	0	0	0
66271	7702013	11085032838	0	54.5790454670738	131036160364502726	0.0624176425039401	-0.0750560756410213	-0.097967458766134	1	0.36969965155294	0.398692006755983	-0.0128555771413662	0.377006910195775	-0.354241385317021	0.855791347580304	0.0841304244878143	0.933248490974877	0.349241071136565	0.922381624567692	0.0596682077977295	-0.38164360814518	-0.414955860323271	-0.362102723529809	0.0638491280501658	1	0.0600452559242699	-0.0650819041270677	-0.0630632499668149	0	0	0	0	0	0	0	0	0	0.0590868695275718	-0.0682103187660326	-0.107831107390677	0	0	0	0	0	0	0	0	0
66272	7544548	11085199518	0	54.5836929034103	131036160364669407	0.0624912411838985	-0.0751083608342961	-0.0978480630674651	1	0.370739186295527	0.399420996925385	-0.0131540824174614	0.377552424117356	-0.355211336578926	0.855148568033018	0.0847373179615352	0.932876882972931	0.350086143912314	0.922102897722263	0.0597128761702263	-0.382309584540703	-0.415767120593577	-0.363140137728487	0.0639221801506574	1	0.08817040445724	-0.0611131294598847	-0.0726153907873445	0.124150104581839	-0.0653918912200474	-0.0339448705836449	0.428579033485022	-0.738174863118936	0.520977814802496	0.203385123314914	-0.688396288315416	-0.830360866513648	0.118983703674998	-0.0560774560223174	-0.040410131492307	0.124150104581839	-0.0653918912200474	-0.0339448705836449	0.428579033485022	-0.738174863118936	0.520977814802496	0.203385123314914	-0.688396288315416	-0.830360866513648
66273	7542357	11085365827	0	54.5863446800148	131036160364835712	0.0629218915829638	-0.0742969294220603	-0.0954639240567677	1	0.387140527072215	0.393358122300764	-0.00827323645311802	0.372124491395588	-0.369365326409601	0.85152370404464	0.082088205781335	0.926911203262754	0.366192774010623	0.924545774624046	0.0663692467361413	-0.375246897005826	-0.411999204767766	-0.378325957581498	0.0714806020381743	1	0.0884319016761057	-0.0607133438681075	-0.0698275575337756	0	0	0	0	0	0	0	0	0	0.119036362496411	-0.0562087541497683	-0.0373451405869687	0	0	0	0	0	0	0	0	0
66274	7384338	11085532643	0	54.5780624569516	131036160365002534	0.0629309362118906	-0.0743788757885595	-0.0954550010672549	1	0.388075538228624	0.393470282192672	-0.00899353013380349	0.372038634876776	-0.370340271925707	0.851137672265197	0.08296662159387	0.926556910368503	0.366890762420741	0.924501916634208	0.0658815212207983	-0.375440849270973	-0.412080926635738	-0.379375312540376	0.0709841239998926	1	0.0884596027473056	-0.0608359141243507	-0.0698140796717448	0	0	0	0	0	0	0	0	0	0.119076381743039	-0.0563825563297276	-0.0373364768382001	0	0	0	0	0	0	0	0	0
66275	7354407	11085698971	0	60.0377757685136	131036160365168860	0.0632547043745326	-0.074713348432107	-0.0957404468429567	1	0.392440337366727	0.397340351946482	-0.0110055211749576	0.374894019986602	-0.374479012346688	0.848068359915717	0.0864020500921992	0.924917766560573	0.370218598723059	0.92303258854612	0.0655178938340475	-0.379101894046179	-0.416228397284109	-0.383834838647342	0.0707183272408078	1	0.0889201663670871	-0.0613224862672494	-0.0701528517166918	0	0	0	0	0	0	0	0	0	0.119682918435444	-0.0570601057163691	-0.0377874651133745	0	0	0	0	0	0	0	0	0
66276	7196639	11085865693	0	60.0297387325681	131036160365335578	0.0633373108932547	-0.0742485351798719	-0.0948466213105838	1	0.398269394127789	0.392113770481997	-0.00652023287052915	0.370748397843641	-0.379098825358126	0.847838254685681	0.082257638402436	0.922713431487889	0.376608024710438	0.925083405115899	0.0698856491987663	-0.37327830048804	-0.412231400710007	-0.388822234121885	0.0755949499740908	1	0.0888241552022836	-0.0609662487623262	-0.0690229479853866	0	0	0	0	0	0	0	0	0	0.11939064073193	-0.0568458574638188	-0.0364533927387841	0	0	0	0	0	0	0	0	0
66277	7186041	11086032286	0	60.0439762081749	131036160365502174	0.0635311384240806	-0.0746163920561873	-0.095299852602697	1	0.401221147380011	0.396710174633153	-0.0105452042873001	0.373926387223407	-0.382298408514137	0.845001173836823	0.0874887897429848	0.921570214043388	0.378224869961417	0.923322678486432	0.0675001291523304	-0.378046245791517	-0.416612676446131	-0.392282370837132	0.0731141342082755	1	0.0892027424365551	-0.0614790902581115	-0.0695806625022417	0	0	0	0	0	0	0	0	0	0.119955221488057	-0.057538926019174	-0.0371646545338676	0	0	0	0	0	0	0	0	0
66278	7028802	11086198614	0	60.0344958212989	131036160365668500	0.0638289762376867	-0.0748416077004247	-0.0959632005082721	1	0.40414095851723	0.400154645650746	-0.0112246911001178	0.376713125516072	-0.384881478961809	0.842587365331383	0.0893315135832811	0.920452204647673	0.380509684029407	0.922012527976075	0.0680733876886495	-0.381128471966814	-0.420432066576105	-0.395079405893409	0.0738220655108617	1	0.0895988910390151	-0.0617903005427023	-0.070297811542336	0	0	0	0	0	0	0	0	0	0.120467991254113	-0.0579576152863401	-0.0379792039300782	0	0	0	0	0	0	0	0	0
66279	7021429	11086365451	0	60.0418852191289	131036160365835340	0.0638289762376867	-0.0748416077004247	-0.0959632005082721	1	0.40414095851723	0.400154645650746	-0.0112246911001178	0.376713125516072	-0.384881478961809	0.842587365331383	0.0893315135832811	0.920452204647673	0.380509684029407	0.922012527976075	0.0680733876886495	-0.381128471966814	-0.420432066576105	-0.395079405893409	0.0738220655108617	1	0.0895988910390151	-0.0617903005427023	-0.070297811542336	0	0	0	0	0	0	0	0	0	0.120467991254113	-0.0579576152863401	-0.0379792039300782	0	0	0	0	0	0	0	0	0
66280	6864025	11086531878	0	60.0415607683639	131036160366001767	0.0637121715125133	-0.0748926982723222	-0.0955080755264996	1	0.403437595241848	0.398686089135133	-0.0150998305667583	0.374670538096693	-0.385066394152312	0.843413220181466	0.0925904606707601	0.920668099584835	0.379206087767093	0.922523167446277	0.0639853303608276	-0.380600687103301	-0.418046315888923	-0.395279763128461	0.0693872305900615	1	0.0895162878666848	-0.0618990266128455	-0.0698419569226294	0	0	0	0	0	0	0	0	0	0.120377286445439	-0.0581376927593411	-0.0375093639279648	0	0	0	0	0	0	0	0	0
66281	6852626	11086717917	0	59.3443986899131	131036160366187802	0.0639130016296015	-0.0742509588737588	-0.0957826389433608	1	0.4015007238232	0.400433404485792	-0.0307245846763108	0.373250941227946	-0.386253814982266	0.843499688965027	0.107349473576734	0.92108210279596	0.374277771757515	0.921498684424048	0.0491502830166563	-0.385258905522159	-0.416601755931143	-0.396566743705214	0.0533108954095131	1	0.0900262892460762	-0.0614902146825037	-0.0702941625374207	0	0	0	0	0	0	0	0	0	0.121088056208254	-0.058012905860168	-0.0381288320881272	0	0	0	0	0	0	0	0	0
66282	6694330	11086884947	0	59.3320750977941	131036160366354829	0.0658984434806988	-0.073177976087423	-0.0953225883742112	1	0.404183931793079	0.37013163080669	-0.0398461846966273	0.343931975794811	-0.391338753816371	0.853560059859485	0.11080828603775	0.91957834530996	0.376957810082736	0.932433547107382	0.0350663171497323	-0.359635973771119	-0.383036760902886	-0.402085920590906	0.0381145719267788	1	0.0914958972216199	-0.0607793650373116	-0.069106162530409	0	0	0	0	0	0	0	0	0	0.121707400013223	-0.0577602582717751	-0.0361084793744601	0	0	0	0	0	0	0	0	0
66283	6686548	11087031530	0	60.0347120705192	131036160366501419	0.0655700852930624	-0.0718251184019447	-0.0934457965332745	1	0.424303214394242	0.364945769397348	-0.0273409977538051	0.340496300373847	-0.407306176063515	0.847445543012788	0.101351806564017	0.911949973653988	0.397586540087439	0.93476739392104	0.0494866092292407	-0.351796808923929	-0.382049701593549	-0.419502538536035	0.0542114400469519	1	0.0908827532797575	-0.0598150738600537	-0.0667734436699114	0	0	0	0	0	0	0	0	0	0.12083323017738	-0.0572959806539073	-0.0334933248264117	0	0	0	0	0	0	0	0	0
66284	6509248	11087217931	0	59.3370391292171	131036160366687826	0.0647958812959929	-0.0718381572753308	-0.0933454447960355	1	0.430131855646752	0.372178471044803	-0.0207865222309424	0.348055098435493	-0.411045582078309	0.842555148288208	0.0975874224977382	0.909753600683929	0.40351589933096	0.932381007648326	0.0582229808282781	-0.356757257922194	-0.391743727953987	-0.423600722035853	0.0639114648160698	1	0.0901779694419631	-0.0598540977641541	-0.0667367581770342	0	0	0	0	0	0	0	0	0	0.120302851584256	-0.0573690106850127	-0.0336069192178496	0	0	0	0	0	0	0	0	0
66285	6508653	11087379319	0	59.5114821453651	131036160366849204	0.0647958812959929	-0.0718381572753308	-0.0933454447960355	1	0.430131855646752	0.372178471044802	-0.0207865222309424	0.348055098435493	-0.411045582078309	0.842555148288208	0.0975874224977381	0.909753600683929	0.40351589933096	0.932381007648326	0.0582229808282781	-0.356757257922193	-0.391743727953987	-0.423600722035853	0.0639114648160698	1	0.090406321183939	-0.0592383525132627	-0.066031319953192	0.125117862750266	-0.0679210734488637	-0.0295011041666114	0.375167189790728	-0.851924259558893	0.365341806640793	0.650496273817279	-0.798665803181587	-1.01964898385404	0.120684718185917	-0.0571434767606374	-0.0339102581554749	0.125117862750266	-0.0679210734488637	-0.0295011041666114	0.375167189790728	-0.851924259558894	0.365341806640794	0.650496273817279	-0.798665803181587	-1.01964898385404
66286	6330311	11087567521	0	58.7603447586948	131036160367037406	0.0647527120454163	-0.072053830409054	-0.0931650230107024	1	0.433665415578292	0.371665998226187	-0.0217067355270123	0.34717846143799	-0.414362195670938	0.841291320953871	0.0989632923533921	0.908270022973741	0.406511785971646	0.932562803611707	0.0578751774601161	-0.356338436256647	-0.391383665650962	-0.427241893504718	0.0636342020448074	1	0.0931143552844282	-0.0609873716541582	-0.0700037682434332	0.123820175528426	-0.0674536516059401	-0.0292957054801197	0.0981296928960357	-0.698011464252722	0.709331064555826	0.628988103883914	-0.137468635177158	-0.772616775659826	0.12286670890503	-0.0586172634396279	-0.0380283537366527	0.123820175528426	-0.0674536516059401	-0.0292957054801197	0.0981296928960357	-0.698011464252722	0.709331064555826	0.628988103883914	-0.137468635177158	-0.772616775659826
66287	6362277	11087698705	0	60.0089173251145	131036160367168593	0.0647527120454163	-0.072053830409054	-0.0931650230107024	1	0.433665415578292	0.371665998226187	-0.0217067355270123	0.34717846143799	-0.414362195670938	0.841291320953871	0.0989632923533921	0.908270022973741	0.406511785971647	0.932562803611707	0.0578751774601162	-0.356338436256647	-0.391383665650962	-0.427241893504719	0.0636342020448074	1	0.0931143552844282	-0.0609873716541582	-0.0700037682434332	0	0	0	0	0	0	0	0	0	0.12286670890503	-0.0586172634396279	-0.0380283537366527	0	0	0	0	0	0	0	0	0
66288	6205713	11087864362	0	60.0330902393399	131036160367334247	0.0629441174745183	-0.0715238721934658	-0.0941235272527323	1	0.443461532810682	0.394337801408184	-0.0121333234353431	0.368975304116377	-0.420200142907208	0.829028989151157	0.0963330501823218	0.904452612305436	0.415554347271742	0.924433431023996	0.0734664004469758	-0.374199839137549	-0.418745947063391	-0.433665868617982	0.0810495335733597	1	0.0887072852381212	-0.0600576500029789	-0.0682658930749996	0.122759284278028	-0.0680593081407235	-0.0292534243556514	0.344352888203625	-0.781913205298616	0.519646829842602	0.569667929726559	-0.585228599837173	-0.89772898504289	0.118691871212963	-0.0581713855748032	-0.0356514817396159	0.122759284278028	-0.0680593081407235	-0.0292534243556514	0.344352888203625	-0.781913205298616	0.519646829842602	0.569667929726559	-0.585228599837173	-0.89772898504289
66289	6186653	11088031246	0	60.0313964203278	131036160367501134	0.0627305512462241	-0.0720230182894692	-0.0942242935538025	1	0.443874587293059	0.391085147161498	-0.0112533415958403	0.366236030782165	-0.420561257492018	0.83005987642679	0.0949015805730454	0.904266938672875	0.416287152849957	0.925669951851988	0.0736853602822078	-0.371087062450874	-0.415525519667143	-0.434063857769079	0.0813066509156003	1	0.0886515970735216	-0.0599396723391297	-0.0674655414783025	0.122348253549291	-0.0683895055979981	-0.028930757436937	0.321122342708604	-0.822497433395228	0.469444792357525	0.363387358595201	-0.599938881145993	-0.965788126161117	0.118596183388965	-0.0579811172540504	-0.0346611519777665	0.122348253549291	-0.0683895055979981	-0.028930757436937	0.321122342708604	-0.822497433395228	0.469444792357525	0.363387358595201	-0.599938881145993	-0.965788126161117
66290	6026775	11088201297	0	59.9010793575489	131036160367671186	0.0621975024310933	-0.0743786915543216	-0.093398458017551	1	0.424537223514511	0.386608517518623	0.0155765301313427	0.368913345586915	-0.398644867505038	0.839633975646389	0.065099150656628	0.912216709688567	0.404503121309033	0.927181235806493	0.0945671411054372	-0.362480360559698	-0.413982296929505	-0.410038751513466	0.103298414788521	1	0.0874690107978983	-0.0612259992139084	-0.0665715696626099	0	0	0	0	0	0	0	0	0	0.116997521645763	-0.0579683970746897	-0.0334824836274227	0	0	0	0	0	0	0	0	0
66291	5990960	11088392890	0	59.7024549052433	131036160367862779	0.061300183585703	-0.0743886812808689	-0.0934807641181631	1	0.433379756147967	0.391921470454294	0.0161893393244131	0.373390202112224	-0.406035091430571	0.834095475046808	0.0672516351359098	0.908607288338373	0.412201423032399	0.925233470286359	0.0978176881006526	-0.366571582854569	-0.420905300110139	-0.418111207760328	0.107243684168808	1	0.0867671780185788	-0.0615139862206084	-0.0668413449493091	0.121286338370348	-0.0686562793287338	-0.0284516058884372	0.370359334341535	-0.804383863505969	0.464543392588149	0.472129002217463	-0.67306464516288	-0.934637663999126	0.116893594141133	-0.0584824679041533	-0.0341478642422839	0.121286338370348	-0.0686562793287338	-0.0284516058884372	0.370359334341535	-0.804383863505968	0.464543392588149	0.472129002217463	-0.67306464516288	-0.934637663999126
66292	8030530	11088547481	0	60.1491458219802	131036160368017364	0.0592290281380541	-0.0754311837212401	-0.094053718860111	1	0.415009034485209	0.415357478274261	0.0161222604362095	0.395132440246851	-0.388300249315664	0.832522234565517	0.0685277992412651	0.916205125637325	0.394806419004355	0.916064569446782	0.0989499072121161	-0.388631728590186	-0.443138967645417	-0.398786392542253	0.107582744604941	1	0.085157093001936	-0.0618980400590559	-0.0682285969486945	0	0	0	0	0	0	0	0	0	0.115965129442665	-0.0580432051989001	-0.0362580526643447	0	0	0	0	0	0	0	0	0
66293	8008440	11088697539	0	60.0236853462376	131036160368167428	0.0569643937515838	-0.0749379238898513	-0.0935625561203235	1	0.420306693274921	0.438116708632666	0.0229414372675859	0.416330867442644	-0.390048966901084	0.821298004523238	0.067718245629956	0.91409984195179	0.3997945949516	0.906687844863521	0.110829970509383	-0.40698141187729	-0.469166802084437	-0.400684771092455	0.120656001275095	1	0.0832861024776595	-0.0613328354815553	-0.0681986886828632	0	0	0	0	0	0	0	0	0	0.114717512586088	-0.0573836995522918	-0.0368428655124349	0	0	0	0	0	0	0	0	0
66294	7955593	11088865864	0	60.6820787010152	131036160368335749	0.0567671967975805	-0.0754149946756886	-0.0932984652960136	1	0.414046592069653	0.436096703277289	0.0241402367048981	0.415092387984987	-0.384394134724921	0.824584415706482	0.064880720335833	0.916556205374661	0.394607671640968	0.907462837567261	0.110299009869906	-0.405395272365248	-0.466360611827478	-0.394551444283695	0.119764770147064	1	0.082997548245143	-0.06161078411694	-0.0679532268665672	0	0	0	0	0	0	0	0	0	0.114343455648228	-0.0574142189126108	-0.0365438118228045	0	0	0	0	0	0	0	0	0
66295	7895651	11089030538	0	60.5613186379275	131036160368500427	0.0573447735867066	-0.075015245142993	-0.0919178813248219	1	0.420223868115292	0.425466621388146	0.0331934188090155	0.407250648581142	-0.388694660442577	0.82647647889923	0.0555108610089222	0.913779306376437	0.402400203215961	0.91162791397603	0.117999322801565	-0.393713990452568	-0.457835053952423	-0.399214425770985	0.128422598006033	1	0.0843430787696976	-0.0610010085504901	-0.066851524557655	0.118887546435996	-0.0675031658816951	-0.0298334466331954	0.309151813664655	-0.822199596648212	0.477925704874065	0.257536951413384	-0.574165839741257	-0.965264672578877	0.115289077407052	-0.0570978992487955	-0.0356670944581842	0.118887546435996	-0.0675031658816951	-0.0298334466331954	0.309151813664655	-0.822199596648212	0.477925704874065	0.257536951413384	-0.574165839741257	-0.965264672578877
66296	7862449	11089196957	0	61.3709283457589	131036160368666842	0.0572679628305897	-0.0757510726747152	-0.0918278769291166	1	0.407726571297961	0.424297102119905	0.0296601562022288	0.406044378785955	-0.3784299571985	0.831816524211361	0.0560514381801914	0.918829181554844	0.390654798256963	0.912132774728691	0.111998672393906	-0.394296967586288	-0.454116090245783	-0.388099518675441	0.121294448253115	1	0.0842551447927808	-0.0614446117278897	-0.0669204018467547	0	0	0	0	0	0	0	0	0	0.115173380118435	-0.0571720879364367	-0.0357585743106496	0	0	0	0	0	0	0	0	0
66297	7857074	11089363959	0	60.0508991421129	131036160368833850	0.0571900219249057	-0.0752161173671018	-0.0909779445902794	1	0.412453081942315	0.423695603347504	0.0193653660384875	0.403286762537908	-0.384825936905787	0.830222130183408	0.0666029555481127	0.917211314990978	0.392794411829874	0.912646609303924	0.103113539058187	-0.395529726555346	-0.452188959685377	-0.395019228856714	0.111950653887336	1	0.0843753725568269	-0.0612551623728216	-0.0660706502154877	0	0	0	0	0	0	0	0	0	0.115386797490787	-0.0573958993040273	-0.0349531243089531	0	0	0	0	0	0	0	0	0
66298	7852695	11089530841	0	60.0067567608113	131036160369000730	0.0573288440755131	-0.0755013129622393	-0.0902665514113618	1	0.410577760798262	0.421713794554194	0.0251543679475939	0.402757285976428	-0.382085667338824	0.831743416810225	0.060373735387472	0.917815246413578	0.392390348411051	0.913313517182498	0.107822614812607	-0.392724716648579	-0.450954318826125	-0.392052152129447	0.116941469525045	1	0.0843572987692513	-0.0613797438864667	-0.0652874779723338	0	0	0	0	0	0	0	0	0	0.115250330478271	-0.057330321996771	-0.0340740725277932	0	0	0	0	0	0	0	0	0
66299	7854673	11089697711	0	60.0072608785663	131036160369167599	0.0573288440755131	-0.0755013129622393	-0.0902665514113618	1	0.410577760798262	0.421713794554194	0.0251543679475939	0.402757285976428	-0.382085667338824	0.831743416810225	0.060373735387472	0.917815246413578	0.392390348411051	0.913313517182498	0.107822614812607	-0.392724716648579	-0.450954318826125	-0.392052152129447	0.116941469525045	1	0.0848390067773551	-0.0611868014036189	-0.0655549401599788	0.119284272439424	-0.0672253082704221	-0.0282568960704824	0.287061589704496	-0.814861429788735	0.503583651401618	0.327244741430856	-0.518096868021146	-0.952490098732246	0.11596612719548	-0.056912211185315	-0.0344115642705762	0.119284272439424	-0.0672253082704221	-0.0282568960704824	0.287061589704496	-0.814861429788735	0.503583651401618	0.327244741430856	-0.518096868021146	-0.952490098732246
66300	7865860	11089864746	0	60.1160600655626	131036160369334631	0.0573288440755131	-0.0755013129622393	-0.0902665514113618	1	0.410577760798262	0.421713794554194	0.0251543679475939	0.402757285976428	-0.382085667338824	0.831743416810225	0.060373735387472	0.917815246413578	0.392390348411051	0.913313517182498	0.107822614812607	-0.392724716648579	-0.450954318826125	-0.392052152129447	0.116941469525045	1	0.084688789105208	-0.0612080435974994	-0.0661098292232321	0.119361230800535	-0.0675794032761225	-0.0301099442489867	0.303245420160273	-0.827092125089278	0.473245001840612	0.381845064516733	-0.569865576464417	-0.973914272925862	0.115840750548763	-0.0571116897189252	-0.0358791029122021	0.119361230800535	-0.0675794032761225	-0.0301099442489867	0.303245420160273	-0.827092125089278	0.473245001840612	0.381845064516733	-0.569865576464417	-0.973914272925862
66301	7853252	11090030836	0	61.0520737557893	131036160369500724	0.0576646114114392	-0.0757420290970564	-0.0900865177499024	1	0.414012215525346	0.425528487570677	0.0240912521712471	0.405769254647921	-0.385100040754648	0.828884352966829	0.0628271770377275	0.916507231740764	0.395053464726424	0.911813609137274	0.108224085940471	-0.396085204740607	-0.455241931240351	-0.395316221318867	0.117538887410398	1	0.0851358699866995	-0.061550244867466	-0.0659946292450799	0	0	0	0	0	0	0	0	0	0.116413624484188	-0.0575785606885718	-0.0358769508544565	0	0	0	0	0	0	0	0	0
66302	7854523	11090196610	0	60.6380701570344	131036160369666498	0.0584014874837718	-0.0756156972356082	-0.0891423640794548	1	0.420618093710556	0.42994545811797	0.019751346517951	0.408489680595614	-0.391565794912445	0.824507373588302	0.069144662462626	0.913988683406731	0.39980458008552	0.910140207055937	0.106305761175088	-0.400429630073952	-0.45998881794133	-0.402332651180826	0.115789451753375	1	0.0860690261545249	-0.0616801092255988	-0.0651166046759031	0	0	0	0	0	0	0	0	0	0.11752616307085	-0.058019339807141	-0.0351480304470464	0	0	0	0	0	0	0	0	0
66303	7869021	11090363802	0	60.0145355205031	131036160369833687	0.058499506109453	-0.075738843906856	-0.0891303365291226	1	0.422046875934736	0.43102497285046	0.0194802607423005	0.409315657557789	-0.39281298054875	0.823503888752471	0.0699096206861987	0.913425210228284	0.400957641472173	0.909710578928016	0.106547396175708	-0.40134064702523	-0.461278057385366	-0.403688458122559	0.116121236715398	1	0.0861995827038466	-0.061844455062265	-0.0651173221045967	0	0	0	0	0	0	0	0	0	0.117692540241251	-0.0582344313904044	-0.0351801294968901	0	0	0	0	0	0	0	0	0
66304	7852111	11090529621	0	60.1049311888695	131036160369999507	0.0597666299185382	-0.0757613663200327	-0.0886533029145482	1	0.428958358828762	0.434884653712257	0.00903554973011943	0.410212718306091	-0.400865460347161	0.819165678260867	0.0819247341564766	0.9107838069446	0.404674183684717	0.908302737898174	0.0988925664959748	-0.406455897507369	-0.464262561936403	-0.412461335526624	0.108155919558436	1	0.0896340695232006	-0.0628738710575483	-0.0632743089076987	0.124090228511875	-0.0701469245771114	-0.0239929131427293	0.191968809194459	-0.804474630568817	0.562110794299155	0.610440431523685	-0.329095162003202	-0.934790458034924	0.12198518160649	-0.0599619411284218	-0.0308547561660028	0.124090228511875	-0.0701469245771114	-0.0239929131427293	0.191968809194459	-0.804474630568817	0.562110794299155	0.610440431523685	-0.329095162003202	-0.934790458034924
66305	7854156	11090697587	0	59.9862391567374	131036160370167475	0.0601391189377101	-0.0761083176409291	-0.0886262850396096	1	0.432878703923413	0.43903768214065	0.0137357193868768	0.414612417376653	-0.403035686145664	0.815879144880038	0.0791697906239823	0.909148703974584	0.408877461244674	0.906547675309822	0.104932691542857	-0.408852592795899	-0.470169154987705	-0.414831454744683	0.114910166117184	1	0.0868486316237293	-0.0636486301246711	-0.0627300875558371	0.124494143728158	-0.0702430288609959	-0.0250881709071373	0.445187234739359	-0.769673517268638	0.457614469658081	0.458758235725042	-0.77163384500767	-0.878329616317164	0.11912453538874	-0.0605230165689287	-0.030739601462609	0.124494143728158	-0.0702430288609959	-0.0250881709071373	0.445187234739359	-0.769673517268638	0.457614469658081	0.458758235725042	-0.77163384500767	-0.878329616317164
66306	7870049	11090862978	0	60.0232530082154	131036160370332866	0.0610248404593853	-0.0760641709553157	-0.0885559247697151	1	0.434064602992179	0.443868085758507	0.00891817485445923	0.417767635648012	-0.404791395179109	0.813396661533609	0.0849222934808402	0.908743281551188	0.40862434130327	0.904576368625128	0.101634514927401	-0.414019345804574	-0.474475236566875	-0.416750688350959	0.111377887626937	1	0.0879304861721019	-0.063709078592357	-0.0628084671428818	0	0	0	0	0	0	0	0	0	0.120399145112873	-0.0607131193464659	-0.0310021720762837	0	0	0	0	0	0	0	0	0
66307	7949530	11091029496	0	60.0406955834665	131036160370499387	0.0617949350618873	-0.0762392153499279	-0.0884553892050682	1	0.437049693847482	0.451689461026479	0.0157142400698734	0.425836896193726	-0.405386799619676	0.808903257833847	0.0807972839707261	0.907479163752587	0.412254006963983	0.901185184489319	0.110195780540922	-0.419192262819734	-0.484573124370045	-0.417401918031058	0.120839022991192	1	0.0875787377439842	-0.0630631973722151	-0.0618119824998478	0.125305169982841	-0.0703920463231414	-0.0275859150942166	0.483297486709921	-0.824731867540908	0.293667986001812	0.383177281210031	-1.02478248972683	-0.96972790484436	0.119467093629456	-0.0599709585004817	-0.0311310234260523	0.125305169982841	-0.0703920463231414	-0.0275859150942166	0.483297486709921	-0.824731867540908	0.293667986001812	0.383177281210031	-1.02478248972683	-0.96972790484436
66308	7967556	11091195998	0	60.0543972730499	131036160370665886	0.0628862697379343	-0.0759444877915662	-0.0885953052076225	1	0.440329142583948	0.454475865922159	0.0117381725161721	0.427235011385726	-0.408935319800092	0.80637593544589	0.0857935996096111	0.906181744989081	0.414094316931023	0.900060944221148	0.10773369606832	-0.422236601231105	-0.487218927167373	-0.421287064981341	0.11833208977669	1	0.088820216394704	-0.0629277507052565	-0.0620113941989594	0	0	0	0	0	0	0	0	0	0.120831226977948	-0.0600317684187299	-0.0314413050311811	0	0	0	0	0	0	0	0	0
66309	8006840	11091362582	0	60.0647137225647	131036160370832470	0.0633064270819346	-0.0761356981119207	-0.0884127936062969	1	0.44243133898349	0.458677044396033	0.0123794351795528	0.430890153532508	-0.41033107162373	0.80371766637847	0.0865193497907373	0.905322309526581	0.415819573836111	0.898247225267365	0.10963543010167	-0.425596046464135	-0.492125368953169	-0.422817074905895	0.120514147393512	1	0.0893324481917134	-0.0631532931717108	-0.0619033731318621	0	0	0	0	0	0	0	0	0	0.121462802156154	-0.0602934615934459	-0.0314543297146141	0	0	0	0	0	0	0	0	0
66310	8027838	11091530316	0	60.0395059949447	131036160371000201	0.0641164014492911	-0.0760423613639537	-0.0881952265352321	1	0.441970199346109	0.466280911131687	0.00804246685251707	0.436571899254828	-0.410371297361011	0.800624990294003	0.0920443376080599	0.905614004305567	0.413994100344353	0.894948499465375	0.107045193763557	-0.433137980090406	-0.499219029500688	-0.422861185576861	0.117655864522389	1	0.0903916277859149	-0.0630875627489124	-0.0619158511406201	0	0	0	0	0	0	0	0	0	0.122777051700217	-0.0602668151648766	-0.0317356431089027	0	0	0	0	0	0	0	0	0
66311	8028880	11091696111	0	60.0501418684602	131036160371165999	0.0645049590474687	-0.0761187497099103	-0.0879505946036587	1	0.442746293193245	0.4699252450088	0.00453376891830938	0.438918364741761	-0.411590770791712	0.798713782585166	0.0962394940683342	0.905335868666806	0.413648310387931	0.893358063082149	0.104690029632261	-0.436979826561487	-0.502483429300991	-0.424198849970776	0.115125346179024	1	0.0909290083216939	-0.0632341477476926	-0.0617813257114576	0	0	0	0	0	0	0	0	0	0.123450113725667	-0.0605027643452133	-0.0317406153010515	0	0	0	0	0	0	0	0	0
66312	8037644	11091867694	0	59.8413963630793	131036160371337579	0.0647250582236264	-0.076068808674978	-0.0876376455102792	1	0.442183170840186	0.471925655865921	-0.00642486140376331	0.438335658370082	-0.413459261966948	0.798068474064108	0.106738447548757	0.90557763263427	0.410531430084705	0.892450981520077	0.0947659747285821	-0.441078967552969	-0.50226389080088	-0.426250004645093	0.104267485718519	1	0.0913900317974343	-0.0633568590249425	-0.0616119008644204	0	0	0	0	0	0	0	0	0	0.124060677236411	-0.06085446746221	-0.0317200432985981	0	0	0	0	0	0	0	0	0
66313	8024892	11092057860	0	59.0298561206287	131036160371528801	0.0711269098525576	-0.0758554589220103	-0.0878477159127184	1	0.441670719574712	0.422545720560686	-0.00600342073448722	0.395433681967866	-0.41590406497234	0.818935902195538	0.0960798963430674	0.905445520832063	0.413445355910379	0.913455448658577	0.0848069427855924	-0.398003675575137	-0.449844097562033	-0.428936701430726	0.0933907562827989	1	0.0989522372116456	-0.064102314275814	-0.0641204345028869	0.132793352601465	-0.0716913719857357	-0.0258920708656604	0.240075098858503	-0.775501350552127	0.583919174372539	0.614214926497246	-0.390076548394628	-0.887508806219304	0.130060807991173	-0.0618774568050588	-0.0330663491415042	0.132793352601465	-0.0716913719857357	-0.0258920708656604	0.240075098858503	-0.775501350552127	0.583919174372539	0.614214926497246	-0.390076548394628	-0.887508806219303
66314	8060190	11092195546	0	60.0267118867896	131036160371666486	0.0713769293630971	-0.0758411855901904	-0.0875376011446666	1	0.440713486740054	0.424838331378949	-0.00876511439015947	0.396921622390369	-0.415499871444663	0.818421091192343	0.0989561592655163	0.905844083453566	0.411890974671194	0.912502550255294	0.0825006260681538	-0.400665374690586	-0.451563290276872	-0.428492288966286	0.0908253932000174	1	0.0992905822435437	-0.064107386538585	-0.0639042660066836	0	0	0	0	0	0	0	0	0	0.130489017026748	-0.0618980345765826	-0.0329398248478694	0	0	0	0	0	0	0	0	0
66315	8062651	11092366548	0	59.9175175453471	131036160371837491	0.0714994815868307	-0.0758889925730483	-0.0874509666258837	1	0.440857688955404	0.426024820667846	-0.0102952856754107	0.397628373320275	-0.415873468452703	0.817888094403991	0.100664855075015	0.905777560937094	0.411623125025277	0.912007819968337	0.0813404471340508	-0.402026700576758	-0.452518287374052	-0.428903057271405	0.0895615542122283	1	0.0994624615275218	-0.0641855264485594	-0.0638600378966195	0	0	0	0	0	0	0	0	0	0.130708988777973	-0.0620100234261548	-0.0329420199642756	0	0	0	0	0	0	0	0	0
66316	8082467	11092530708	0	59.9617444070683	131036160372001654	0.0721837417058533	-0.0761084536252454	-0.0863893610999973	1	0.437486223713863	0.430936062957521	-0.0124674938299277	0.401704578355246	-0.413096051281804	0.817303544678362	0.103036077684673	0.907198538308296	0.407890155295086	0.909954393595521	0.0796395913266302	-0.406989603146733	-0.456824403808529	-0.425851137227938	0.0875618177322224	1	0.101869864614205	-0.0669990634557895	-0.0632184674435239	0.13643093404045	-0.0719316780955717	-0.020051260864445	0.196623940487568	-0.567774264284256	0.799356873269764	0.630932151140711	-0.241189371769687	-0.603799513856388	0.134174195535544	-0.0647827760573395	-0.0300036641404499	0.13643093404045	-0.0719316780955717	-0.020051260864445	0.196623940487568	-0.567774264284256	0.799356873269764	0.630932151140711	-0.241189371769687	-0.603799513856388
66317	8094011	11092695072	0	60.039289711187	131036160372166016	0.0722188355295573	-0.0761222405198912	-0.0863613600013286	1	0.437545759609573	0.431263828322975	-0.0131399151555191	0.401844949756541	-0.413269599164167	0.817146788993172	0.103745480184668	0.907167696603244	0.407778917528625	0.909811800152326	0.0790886126206107	-0.407415610473299	-0.457038680692084	-0.426041713460117	0.0869620312664	1	0.101920963734377	-0.0670281809197741	-0.06320477368085	0	0	0	0	0	0	0	0	0	0.134241796369438	-0.0648281013549861	-0.0300050092588181	0	0	0	0	0	0	0	0	0
66318	8093041	11092861749	0	60.0329821203769	131036160372332692	0.0731224946174364	-0.0768109761449665	-0.0852653533925643	1	0.428345814850104	0.429774978335089	-0.0181300362103527	0.400095486592658	-0.406295407285949	0.82149110988892	0.106290791893413	0.910883489442352	0.398739935572042	0.910288893245905	0.0722171079431293	-0.407625833520736	-0.453222471976441	-0.418396079677666	0.0791169945380747	1	0.102837384030338	-0.067576945445885	-0.0621826447431315	0	0	0	0	0	0	0	0	0	0.135144456580155	-0.0651452589286499	-0.0289876316967577	0	0	0	0	0	0	0	0	0
66319	8103462	11093029552	0	59.9890819870784	131036160372500495	0.0732297565176566	-0.0768574256336864	-0.0849892490222759	1	0.429204226082525	0.430838488189005	-0.0293952285482488	0.398592949745059	-0.409312682042601	0.820723332635685	0.117250136031367	0.910283471416844	0.397034516466673	0.909602147102874	0.0620252366734032	-0.41082454162507	-0.452110387553279	-0.421700622259345	0.0680332161260978	1	0.0996189573895111	-0.0643824660207907	-0.0588651122695399	0.135506262471342	-0.0724703940093256	-0.0223658885760279	0.394425786215637	-0.824174579167154	0.406404431844463	0.600558702425314	-0.770441494518143	-0.968743174511426	0.13081229148622	-0.0620459160120141	-0.027320370877379	0.135506262471342	-0.0724703940093256	-0.0223658885760279	0.394425786215637	-0.824174579167154	0.406404431844463	0.600558702425314	-0.770441494518143	-0.968743174511427
66320	8128526	11093194877	0	60.0758998919235	131036160372665820	0.0734532809983936	-0.0768758527931299	-0.0835009915523308	1	0.430837998020742	0.42943010809683	-0.0383466151155892	0.395322627593277	-0.412634781465297	0.820641552224742	0.125694765771641	0.909314494262093	0.396671118664426	0.90990155839539	0.0536627212314201	-0.411338627385855	-0.448920100476418	-0.425344688113278	0.0589461118402896	1	0.0999733021457644	-0.0646254344235965	-0.0573875642750947	0	0	0	0	0	0	0	0	0	0.131201926784946	-0.0625635525070952	-0.0258637046581889	0	0	0	0	0	0	0	0	0
66321	8124237	11093362124	0	60.0235412328715	131036160372833067	0.0734532809983936	-0.0768758527931299	-0.0835009915523308	1	0.430837998020742	0.42943010809683	-0.0383466151155892	0.395322627593277	-0.412634781465297	0.820641552224742	0.125694765771641	0.909314494262093	0.396671118664426	0.90990155839539	0.0536627212314201	-0.411338627385855	-0.448920100476418	-0.425344688113278	0.0589461118402896	1	0.0999733021457644	-0.0646254344235965	-0.0573875642750947	0	0	0	0	0	0	0	0	0	0.131201926784946	-0.0625635525070952	-0.0258637046581889	0	0	0	0	0	0	0	0	0
66322	8132031	11093529638	0	60.1704991263244	131036160373000578	0.073608495211291	-0.0769969159408862	-0.0833275342365187	1	0.431773366967158	0.430997447718279	-0.0389743825370227	0.3964949507129	-0.413519303550438	0.819630123684053	0.1267766380522	0.908916707777413	0.3972380927948	0.909241133090313	0.0535929464969876	-0.412805472326148	-0.450562193943088	-0.426315947523691	0.0588953491887393	1	0.104243339480307	-0.065665795251192	-0.0589020894939508	0.139195591498149	-0.0730116946940641	-0.0185624136630803	0.176401733364693	-0.74609259469745	0.642050051478511	0.626155767961878	-0.268131574284904	-0.842174257388263	0.137264815537096	-0.0635687679474378	-0.0264588203551188	0.139195591498149	-0.0730116946940641	-0.0185624136630803	0.176401733364693	-0.74609259469745	0.642050051478511	0.626155767961878	-0.268131574284904	-0.842174257388263
66323	8136576	11093695866	0	61.0498374242829	131036160373166806	0.0742180380185248	-0.0773075993923629	-0.0818987655073802	1	0.433032248227816	0.433390783394315	-0.0435657928455287	0.39751139509271	-0.415462280370819	0.818153887945615	0.13180087757444	0.908232665305756	0.397167413494877	0.908082165578674	0.0500451722015391	-0.415791127006414	-0.452274867102913	-0.428450962011	0.0550460439893788	1	0.102514958814935	-0.0656535490329117	-0.0580832559103722	0.138785208679423	-0.0731383912590643	-0.0204515653677326	0.328936311217013	-0.769228215655695	0.547803665013388	0.387361737640506	-0.540760514737285	-0.877632422841677	0.13491088566018	-0.0634120573009905	-0.0272071592630602	0.138785208679423	-0.0731383912590643	-0.0204515653677326	0.328936311217013	-0.769228215655695	0.547803665013388	0.387361737640506	-0.540760514737285	-0.877632422841677
66324	8145409	11093861297	0	60.0329821203769	131036160373332243	0.0742429507300244	-0.0773585196119368	-0.0818812640735619	1	0.433611388737042	0.433642630741496	-0.0434406114054349	0.397712961166587	-0.415934806370085	0.817815772267804	0.131847563746067	0.908000251737978	0.397682992819653	0.907987125709573	0.0503366635132765	-0.415963459755805	-0.452636712904592	-0.428970505420448	0.0553801529150629	1	0.104704748306816	-0.0660736058941577	-0.0573425292737364	0.140175058077537	-0.0737636559581678	-0.0174522737455786	0.208365614529497	-0.758659258756724	0.617268093930379	0.616628745356381	-0.325550586611965	-0.861252672806459	0.137841195517108	-0.0641626702283336	-0.0250433315483194	0.140175058077537	-0.0737636559581678	-0.0174522737455786	0.208365614529497	-0.758659258756724	0.617268093930379	0.616628745356381	-0.325550586611965	-0.861252672806459
66325	8134479	11094028914	0	60.1552245414067	131036160373499854	0.0745999248045249	-0.0776944276078425	-0.0815041121431873	1	0.437121026885391	0.436406428605926	-0.0392435480204584	0.40076643766507	-0.418036225916065	0.815249640455672	0.129160682461705	0.906727924526355	0.401449858625154	0.907030198255425	0.0555894298044344	-0.417379964476904	-0.456894894912972	-0.431282519889551	0.0612310905043593	1	0.105063247932273	-0.0664051289486229	-0.0569731057939644	0	0	0	0	0	0	0	0	0	0.138251733369899	-0.0645101506837161	-0.0247239238368777	0	0	0	0	0	0	0	0	0
66326	8134130	11094195531	0	60.0664455020143	131036160373666474	0.0746809450199777	-0.0778462091461481	-0.0814969523044123	1	0.438673458887528	0.437202526651587	-0.0378825239860268	0.401636886071539	-0.419079920961675	0.814284858998074	0.128355047201544	0.906135729160038	0.403042208952729	0.906759501524327	0.0573590462469684	-0.417728555654256	-0.458224033455152	-0.432431723359906	0.0632163768149875	1	0.105370303145936	-0.0666933052069283	-0.0571537421431747	0.140727698368514	-0.0742270408558979	-0.0170035095271805	0.196862702427039	-0.746876888097526	0.635153517205785	0.633127735463403	-0.300555556768718	-0.843352932818623	0.138536002344713	-0.0647757493181107	-0.0248214092967482	0.140727698368514	-0.0742270408558979	-0.0170035095271805	0.196862702427039	-0.746876888097526	0.635153517205785	0.633127735463403	-0.300555556768718	-0.843352932818623
66327	8121349	11094360834	0	60.0325856875112	131036160373831781	0.0749855867553459	-0.0780818250515949	-0.0810822852171717	1	0.440100002969961	0.438897918780633	-0.0324968379042635	0.404182297379409	-0.419135448282427	0.812995785031012	0.123940780594257	0.905730957547855	0.405327170869573	0.906242436321975	0.0630627348957758	-0.418028393864192	-0.461366433820068	-0.432492881071621	0.069514157601872	1	0.10314256975227	-0.0665913901424073	-0.057742148595773	0.139893593736869	-0.0739304984603292	-0.0205339320888107	0.353126576095691	-0.758351399644377	0.54790945959378	0.263145301217609	-0.572497685594173	-0.860780254831995	0.135704461076025	-0.0643465477817881	-0.0273051252584922	0.139893593736869	-0.0739304984603292	-0.0205339320888107	0.353126576095691	-0.758351399644377	0.54790945959378	0.263145301217609	-0.572497685594173	-0.860780254831995
66328	8132043	11094527611	0	60.028981992506	131036160373998554	0.075071921630951	-0.0781985317739376	-0.0810787748422038	1	0.441391383048328	0.439705042762265	-0.0312566121793575	0.405059343451631	-0.419967673565082	0.812129350191745	0.123203109665531	0.905232257722562	0.40666393170191	0.905951390556512	0.0646661637863648	-0.418414107326555	-0.462656801947847	-0.433409699893714	0.071314847097551	1	0.103230794325273	-0.0666282345052185	-0.0577405929183816	0.140055118370358	-0.074052416137372	-0.020807021326642	0.354131774137401	-0.764959550939036	0.537984732100685	0.329595928618614	-0.582157334634327	-0.870978526620623	0.135855532000886	-0.0643834304156704	-0.0274496254424139	0.140055118370358	-0.074052416137372	-0.020807021326642	0.354131774137401	-0.764959550939036	0.537984732100685	0.329595928618614	-0.582157334634327	-0.870978526620623
66329	8119963	11094695610	0	60.0219200051859	131036160374166553	0.0767376799056273	-0.0787014816969986	-0.0803423253128114	1	0.435037222390263	0.429194606292307	-0.0295971072851411	0.396674229853434	-0.414554446114042	0.819020247965375	0.118266397763658	0.907862170689067	0.402242884575654	0.910309076374719	0.0626968120307085	-0.409153388389969	-0.451031380363998	-0.427453141874642	0.0689503603280852	1	0.104094751846631	-0.0670422507009722	-0.0562907153924729	0.141107740383169	-0.0742360978881341	-0.0191242396208863	0.392993155548847	-0.760923151327282	0.516287068854061	0.208554645242305	-0.650625065214081	-0.864734697998107	0.136407022650609	-0.0646232205384172	-0.0255074865891694	0.141107740383169	-0.0742360978881341	-0.0191242396208863	0.392993155548847	-0.760923151327282	0.516287068854061	0.208554645242305	-0.650625065214081	-0.864734697998107
66330	8106293	11094860327	0	60.0438319973581	131036160374331271	0.0770859805220137	-0.0787323456529134	-0.0802682889745165	1	0.439814700131921	0.431090763799143	-0.024821029835822	0.399022171667918	-0.417674666440423	0.816289886946605	0.115115683802462	0.906006475286138	0.407309030199774	0.909686586611076	0.0685575652533749	-0.409597576148125	-0.454666985046791	-0.430884551703744	0.0755261273075771	1	0.104713970614859	-0.0674862770572601	-0.0568754190465146	0.141097400547265	-0.0742781270283411	-0.0186948358897304	0.355825183890132	-0.728966039244667	0.584805054815275	0.415656780919748	-0.546610264195809	-0.816810309080995	0.136863099944441	-0.0650738561845328	-0.0259475661783005	0.141097400547265	-0.0742781270283411	-0.0186948358897304	0.355825183890132	-0.728966039244667	0.584805054815275	0.415656780919748	-0.546610264195809	-0.816810309080995
66331	8093078	11095028392	0	60.0143554338198	131036160374499332	0.0770859805220137	-0.0787323456529134	-0.0802682889745165	1	0.439814700131921	0.431090763799143	-0.024821029835822	0.399022171667918	-0.417674666440423	0.816289886946605	0.115115683802462	0.906006475286138	0.407309030199774	0.909686586611076	0.0685575652533749	-0.409597576148125	-0.454666985046791	-0.430884551703744	0.0755261273075771	1	0.104827979778006	-0.0669619793183108	-0.0564211031351445	0.141394390571566	-0.0744208239357913	-0.0194181592834189	0.360539037658778	-0.774116545989962	0.520341402877624	0.316630683826738	-0.605937784758353	-0.885318334783595	0.137115921027267	-0.0646345943723031	-0.0258348881454805	0.141394390571566	-0.0744208239357913	-0.0194181592834189	0.360539037658778	-0.774116545989962	0.520341402877624	0.316630683826738	-0.605937784758353	-0.885318334783595
66332	8124580	11095193862	0	60.0880650681639	131036160374664805	0.0783193623281371	-0.0789898968397517	-0.0794540839824593	1	0.442490778916332	0.42156815564624	-0.0260378634755995	0.390180855378466	-0.42072550569609	0.818992642795341	0.11484171009176	0.904787369170442	0.410086817896932	0.913548182483731	0.0659535097352709	-0.401347546191915	-0.444602689282416	-0.434244902174139	0.0727652349865618	1	0.105894152088526	-0.0673636543077522	-0.0553324141966259	0	0	0	0	0	0	0	0	0	0.137917720365563	-0.0652179319395766	-0.0244595884258413	0	0	0	0	0	0	0	0	0
66333	8176984	11095361677	0	60.0308198228971	131036160374832617	0.0788577868494665	-0.0787249550063164	-0.078571087916136	1	0.447855352572324	0.418259662320372	-0.0222309572359794	0.387712361133986	-0.424817274712177	0.81805220379266	0.111625438039036	0.90257662201554	0.415806689428646	0.914996659341717	0.069897957746532	-0.397360527602279	-0.442587807531668	-0.438760031905392	0.0772884230507601	1	0.106317276060249	-0.0671905226441576	-0.0542724660704875	0	0	0	0	0	0	0	0	0	0.138217177051851	-0.065168937253397	-0.0232627723495331	0	0	0	0	0	0	0	0	0
66334	8174622	11095526828	0	60.0409118773532	131036160374997772	0.0788577868494665	-0.0787249550063164	-0.078571087916136	1	0.447855352572324	0.418259662320372	-0.0222309572359794	0.387712361133986	-0.424817274712177	0.81805220379266	0.111625438039036	0.90257662201554	0.415806689428646	0.914996659341717	0.069897957746532	-0.397360527602279	-0.442587807531668	-0.438760031905392	0.0772884230507601	1	0.104617901574303	-0.0675449308711677	-0.0530422634664835	0.140436909718184	-0.076157402147723	-0.0162113769661634	0.410434242835473	-0.796637614581372	0.443747950239967	0.606114001805004	-0.746417214821496	-0.921711994830221	0.135525199472066	-0.0660865011728143	-0.0216613362331459	0.140436909718184	-0.076157402147723	-0.0162113769661634	0.410434242835473	-0.796637614581372	0.443747950239967	0.606114001805004	-0.746417214821496	-0.921711994830221
66335	8262475	11095693426	0	60.0776684097201	131036160375164373	0.0789524186092747	-0.0788696833938048	-0.0784761681104305	1	0.449687122986224	0.419062524560963	-0.0228417899275031	0.388156389026824	-0.426499023342164	0.816965850415938	0.112718323544938	0.901785980641195	0.417224908959445	0.914674366752931	0.0698614930213946	-0.398108244825382	-0.443545815863049	-0.44061855625067	0.0773157210765163	1	0.104745724381397	-0.0677519373343731	-0.0529518298550746	0	0	0	0	0	0	0	0	0	0.135683731800362	-0.0663705644706725	-0.0215978190567347	0	0	0	0	0	0	0	0	0
66336	8287583	11095859971	0	60.0802672370287	131036160375330915	0.0791391896648695	-0.0790395268076388	-0.078224619373071	1	0.452071817494305	0.420611209946285	-0.0255164820893374	0.388757220380932	-0.429037094466942	0.815349615301961	0.116008477648422	0.9007114049832	0.418641849373525	0.914007580228625	0.0681625740751776	-0.399930002350485	-0.444914474853978	-0.443426504813168	0.0755324053819292	1	0.105017605493171	-0.0680354665851351	-0.052732457285539	0	0	0	0	0	0	0	0	0	0.136025276072627	-0.0667948585821213	-0.0214423863978017	0	0	0	0	0	0	0	0	0
66337	8333270	11096027269	0	60.0083411594212	131036160375498213	0.0808374657575189	-0.0793415983642271	-0.0771867477176613	1	0.456219688864565	0.413150542579341	-0.0330801018397293	0.380172061145778	-0.434495276379156	0.816506618912775	0.122322329918944	0.898655146355359	0.42125547537359	0.91679138931786	0.0602725703220725	-0.394792053794652	-0.435757511773032	-0.44947781668683	0.0669694465047642	1	0.109016240474092	-0.0678542760292005	-0.0515398119600619	0.142582399163524	-0.0774387811197355	-0.0137391180961451	0.223848714173296	-0.84079350966067	0.492907726938273	0.594811808865193	-0.426290740072122	-0.998747339930223	0.140085744930668	-0.0667955508021063	-0.0197172755085475	0.142582399163524	-0.0774387811197355	-0.0137391180961451	0.223848714173296	-0.84079350966067	0.492907726938273	0.594811808865193	-0.426290740072122	-0.998747339930223
66338	8362466	11096197063	0	59.899895294983	131036160375668004	0.0813234950202717	-0.0795479212499507	-0.076654019459733	1	0.459814320722373	0.416372047552956	-0.0332604325548859	0.382700256386644	-0.43751044723282	0.813710711692881	0.123849940070192	0.897106012690412	0.424101396294942	0.915533563615342	0.0615256902183717	-0.397508343732488	-0.439618764786739	-0.45282821290379	0.0684751831831234	1	0.109586551113669	-0.0681580891737732	-0.0510554807605717	0	0	0	0	0	0	0	0	0	0.140757909425184	-0.0672195880510976	-0.0193282016110021	0	0	0	0	0	0	0	0	0
66339	8444135	11096368026	0	59.793735529916	131036160375838966	0.0813548613489427	-0.0796847945316497	-0.0765756544858156	1	0.461916458184835	0.416330308652149	-0.0336069468518091	0.382422481860288	-0.439405423575237	0.812819733459077	0.124563586207581	0.896173524112218	0.425860220813584	0.915552815712411	0.0616107816291486	-0.397450818628067	-0.439761072455925	-0.454936667240903	0.0686407139435084	1	0.107520509553199	-0.0699209718281144	-0.0528527054631825	0.141802148520536	-0.0787383453012656	-0.0146517151752338	0.333151799760455	-0.748384843270603	0.573524197117441	0.610335815069458	-0.52624602227554	-0.845623560391428	0.137865843583296	-0.0692807549292961	-0.0217446333192056	0.141802148520536	-0.0787383453012656	-0.0146517151752338	0.333151799760456	-0.748384843270603	0.573524197117441	0.610335815069458	-0.52624602227554	-0.845623560391428
66340	8520927	11096527930	0	59.9663109265215	131036160375998873	0.0881561236081399	-0.0791953566054397	-0.0767971139978065	1	0.476631700993899	0.352881490279258	-0.0277974340343621	0.32608116359218	-0.45388307687915	0.829253415593258	0.107848891759556	0.889333467844113	0.444358638397634	0.939169681844876	0.055462920001378	-0.338945678845911	-0.374650150083245	-0.471118338246323	0.0622839290017924	1	0.111456557193936	-0.069379010136289	-0.0489207910805878	0.145037824851403	-0.0800116005810959	-0.0112059321367919	0.419929953438951	-0.821457267049631	0.385832596622048	0.591262945035702	-0.82768981089823	-0.963961733647431	0.140014278653746	-0.069624141073904	-0.0159085557222449	0.145037824851403	-0.0800116005810959	-0.0112059321367919	0.419929953438951	-0.821457267049631	0.385832596622048	0.591262945035702	-0.827689810898231	-0.963961733647432
66341	8535308	11096702338	0	59.7390835785623	131036160376173288	0.0883472884536874	-0.079783628240604	-0.0745505273255485	1	0.473007880227546	0.343021391417563	-0.0162706676178623	0.32007956374504	-0.449241302479133	0.834105104300193	0.0942020823101002	0.891152197338512	0.443817224617502	0.942695624558227	0.063482385947543	-0.327559072707781	-0.36641110713506	-0.465915942601752	0.0711161674928456	1	0.111209388408845	-0.0697041954309784	-0.0464194017327085	0	0	0	0	0	0	0	0	0	0.139365585630146	-0.0696193012787402	-0.0130603003210068	0	0	0	0	0	0	0	0	0
66342	8586568	11096859353	0	60.0423538764244	131036160376330296	0.088257510646782	-0.0800040867114035	-0.0741504979275431	1	0.478239840290053	0.34132369715517	-0.0265781384387918	0.315808471450036	-0.455547191928356	0.832311098860625	0.104363590867197	0.888558953231492	0.446733956100786	0.943065878007309	0.0542193928252986	-0.328156985572393	-0.362653744123164	-0.472986793751347	0.0609439019391835	1	0.111258692595765	-0.0702632037807161	-0.0459947147590626	0	0	0	0	0	0	0	0	0	0.139439802404676	-0.0706037978688169	-0.012663782463688	0	0	0	0	0	0	0	0	0
66343	8644136	11097026037	0	60.0831550866399	131036160376496981	0.0911668299553485	-0.0795932837219183	-0.0742762912217195	1	0.487022142700687	0.321527759587349	-0.0248088247257865	0.297682271701222	-0.463672812462302	0.834501520728452	0.0995165777017634	0.884439434779687	0.455920318662282	0.949463909728711	0.0526726607443203	-0.309425071596962	-0.342647686772109	-0.482136079727272	0.0594845933728681	1	0.113665503873828	-0.0701766022473514	-0.0455942799774785	0	0	0	0	0	0	0	0	0	0.141197904901839	-0.0709149804574799	-0.011736715218198	0	0	0	0	0	0	0	0	0
66344	8767785	11097192527	0	60.0348562375315	131036160376663473	0.0908663499565611	-0.0798168976303321	-0.0726469711641934	1	0.500159531782836	0.346864044640481	-0.0247565319806513	0.31980378580221	-0.473957083579571	0.820420758825203	0.107347739073048	0.878443566968994	0.465632218136477	0.941383025926471	0.0608406326030454	-0.331807799670204	-0.371686459379067	-0.493779258855446	0.069149154245556	1	0.117826061140833	-0.0697787685499426	-0.045932977318673	0.148867157230064	-0.081431540066259	-0.00766203251146953	0.17026623080188	-0.863940863430562	0.473936277513525	0.616963516933669	-0.34490010973226	-1.04304340347069	0.147065838726845	-0.0704992336638292	-0.0133620262284269	0.148867157230064	-0.081431540066259	-0.00766203251146953	0.17026623080188	-0.863940863430562	0.473936277513525	0.616963516933669	-0.34490010973226	-1.04304340347069
66345	8814994	11097359340	0	60.0271082420821	131036160376830280	0.0916380261098546	-0.079627163851612	-0.0736206344483402	1	0.500349255218263	0.356827973671081	-0.0307207513686989	0.327287323269991	-0.47467820857115	0.817045657435647	0.115306565776834	0.878268085156489	0.464057718914692	0.93786321172947	0.0576694798245875	-0.342179524783767	-0.381001186985276	-0.49459838981063	0.0655686026747039	1	0.113988686298624	-0.0718221564413427	-0.0452627229635759	0.149350581420264	-0.0826479020440815	-0.00670242754692264	0.527065030068004	-0.755228857470862	0.389656036681931	0.614294934985519	-0.934182314360655	-0.856003204182773	0.142920152537822	-0.0731252143230032	-0.0115209338460456	0.149350581420264	-0.0826479020440815	-0.00670242754692264	0.527065030068004	-0.755228857470862	0.389656036681931	0.614294934985519	-0.934182314360655	-0.856003204182773
66346	8908770	11097525833	0	60.028981992506	131036160376996776	0.0916380261098546	-0.079627163851612	-0.0736206344483402	1	0.500349255218263	0.356827973671081	-0.0307207513686989	0.327287323269991	-0.47467820857115	0.817045657435647	0.115306565776834	0.878268085156489	0.464057718914692	0.93786321172947	0.0576694798245875	-0.342179524783767	-0.381001186985276	-0.49459838981063	0.0655686026747039	1	0.1180632651219	-0.0701205790743561	-0.0467788758899819	0.149432617467139	-0.0817745823110873	-0.0077476044697129	0.208575534791576	-0.843716917160163	0.494608946526605	0.60168756288747	-0.399070384644835	-1.00417036212268	0.147132658207487	-0.0710945241850561	-0.0137389770861119	0.149432617467139	-0.0817745823110873	-0.0077476044697129	0.208575534791576	-0.843716917160163	0.494608946526605	0.60168756288747	-0.399070384644835	-1.00417036212268
66347	8960839	11097693613	0	60.0116182492931	131036160377164556	0.0917804053409397	-0.0796618312091377	-0.0720151680652317	1	0.513361707229481	0.35059669560426	-0.0254574671557443	0.322084439373079	-0.485196502122716	0.812924331190555	0.110972146385154	0.872112438854375	0.476555428803562	0.940184448201735	0.0632791302354612	-0.334737143197826	-0.377230289502918	-0.506587880303312	0.0724315211333701	1	0.118007510572159	-0.070482448201251	-0.0448581825656375	0	0	0	0	0	0	0	0	0	0.146845893358381	-0.0718665034468159	-0.0116311886808553	0	0	0	0	0	0	0	0	0
66348	9005060	11097859477	0	60.1534876390598	131036160377330420	0.0914685417133752	-0.0801695991998569	-0.0713614163253149	1	0.509634595211962	0.345169825775863	-0.0233092819969019	0.317999022821782	-0.481910709279503	0.816479448465249	0.107072248374525	0.873927528989069	0.474116238598811	0.942025559691676	0.0633462102795941	-0.329507363393897	-0.371401036661435	-0.50283403456815	0.0723579658269023	1	0.117526122884134	-0.070860841380564	-0.0440868080781816	0	0	0	0	0	0	0	0	0	0.146173825851309	-0.0720905158955639	-0.0106898871131893	0	0	0	0	0	0	0	0	0
66349	9077010	11098025515	0	60.332225432567	131036160377496458	0.0914356984922108	-0.080205438997658	-0.0712491568893861	1	0.510043309372932	0.344696290043304	-0.0250955800940275	0.317099260429843	-0.482572463095708	0.816438532221862	0.108697085045436	0.873685643510594	0.474192302790866	0.942142771949916	0.0616215399452173	-0.32949929146708	-0.370460736993103	-0.50358942833121	0.0704139575622955	1	0.117511111448667	-0.070946435087573	-0.0439719684305288	0	0	0	0	0	0	0	0	0	0.146156140003931	-0.0722328346536043	-0.0105758306173893	0	0	0	0	0	0	0	0	0
66350	9122366	11098192569	0	60.0730849151077	131036160377663515	0.0917216118448981	-0.0800951175084952	-0.0715347293776699	1	0.515984708632817	0.343957198091262	-0.0271415107932112	0.315511617952637	-0.488003581463386	0.813821186389134	0.111357466761104	0.870742800619729	0.478963975436003	0.942365074444856	0.06049363311803	-0.32907231244625	-0.369850842831887	-0.50980102337481	0.0693621447818504	1	0.11782465678334	-0.0710631486013689	-0.0442005002420846	0	0	0	0	0	0	0	0	0	0.146461860250072	-0.0726215854322161	-0.0108105839565061	0	0	0	0	0	0	0	0	0
66351	9160907	11098360062	0	60.3236726982296	131036160377831006	0.0911166895209388	-0.0804429730668309	-0.0727230485730029	1	0.507640985424964	0.365565117455556	-0.0342895874388923	0.333692840225794	-0.48114259469559	0.810648439184113	0.121882329555328	0.87474124674003	0.469012205591565	0.934769375901997	0.0577022947662628	-0.350537671377126	-0.390497792330793	-0.501957623033261	0.0658695562333758	1	0.117815721281667	-0.0711869127752586	-0.0460619862073477	0	0	0	0	0	0	0	0	0	0.147189024094273	-0.0724614648136023	-0.0133013764570005	0	0	0	0	0	0	0	0	0
66352	9236681	11098525270	0	60.0270001446651	131036160377996214	0.0911866766938221	-0.0805255648151772	-0.0727815673488105	1	0.508746924771406	0.366458432009222	-0.032708095656416	0.334802772618867	-0.481774904231407	0.809814821486702	0.120796392297657	0.874266264138346	0.470177339944676	0.934513421548664	0.0595939681712764	-0.350903439571359	-0.392031171401399	-0.502679051561972	0.0680592718912828	1	0.117884214445112	-0.0712674401982788	-0.0461213358334983	0	0	0	0	0	0	0	0	0	0.147275352849983	-0.0725432662411586	-0.0133758435171698	0	0	0	0	0	0	0	0	0
66353	9278403	11098691709	0	60.0358293829758	131036160378162652	0.0920223351307984	-0.080151747013695	-0.0715131102536688	1	0.524328656884591	0.342932915431202	-0.0291636045536759	0.313489245964926	-0.495461069938767	0.810088156214788	0.114284795558396	0.866575666341909	0.485783490876596	0.942689491915826	0.0597071409398284	-0.328285819298174	-0.369233526441498	-0.51836555254543	0.0687913709503816	1	0.118150293954255	-0.0714226518643303	-0.0440950309161229	0	0	0	0	0	0	0	0	0	0.146770069930229	-0.0733445690652978	-0.0107106475977616	0	0	0	0	0	0	0	0	0
66354	9312185	11098875550	0	59.4168944809429	131036160378346503	0.091865398010776	-0.0806700674320221	-0.0714326162686027	1	0.51663198042712	0.338288578037868	-0.0320106444702092	0.309129598264195	-0.4895755163839	0.815324907772635	0.114645413988885	0.870248081808391	0.479087366938571	0.944084382101692	0.0546268236881289	-0.325147027674269	-0.362403151767365	-0.511602871400854	0.0626893019018385	1	0.117911140521332	-0.0717815870869438	-0.0439867754387264	0	0	0	0	0	0	0	0	0	0.146397992432803	-0.0735025670239572	-0.0104803787419773	0	0	0	0	0	0	0	0	0
66355	9382593	11099024696	0	60.0472211347003	131036160378495640	0.0920012467516032	-0.0805453989717735	-0.071730639033282	1	0.514697420866212	0.340278497979701	-0.0362964822352277	0.309975789814243	-0.488528247398099	0.815631755894275	0.118846916931256	0.871068701872596	0.47656555367958	0.943287029522283	0.0507884643608284	-0.328070284882519	-0.363185280474535	-0.51040222540678	0.0582399852063915	1	0.118156370425814	-0.0716711026676897	-0.0443825785308983	0	0	0	0	0	0	0	0	0	0.146735840670162	-0.073400233350851	-0.0109566993545143	0	0	0	0	0	0	0	0	0
66356	9393140	11099218289	0	59.0857310322986	131036160378689229	0.0913547792773124	-0.0805268830054429	-0.0714792232513014	1	0.523497503760696	0.349211343392893	-0.0302544714725466	0.318903794995042	-0.4946579402348	0.808463908718519	0.116714422648246	0.86700516402629	0.484437600829697	0.940573289586541	0.0601295910048573	-0.334224952991158	-0.375718329570476	-0.51744120268641	0.0692423363032509	1	0.117645939834873	-0.071761185217356	-0.0442333743686967	0	0	0	0	0	0	0	0	0	0.146474917148672	-0.0736379410671321	-0.0110253390853081	0	0	0	0	0	0	0	0	0
66357	9435443	11099378707	0	59.3438704309671	131036160378849653	0.0911262206267298	-0.0808758172117669	-0.072400734394434	1	0.515034001305015	0.356483760274087	-0.033555019167309	0.325200626364676	-0.48770484683703	0.81017808843716	0.120227233406439	0.871117390373796	0.476130134034574	0.937971196231236	0.0574323476798237	-0.341923325440847	-0.381707526200696	-0.509458800860856	0.0658342387796127	1	0.117620147637827	-0.0718772112053733	-0.0454368247307925	0	0	0	0	0	0	0	0	0	0.146701873459755	-0.0734653534616471	-0.0124335393926652	0	0	0	0	0	0	0	0	0
66358	9448174	11099528648	0	59.9099792651562	131036160378999591	0.0908878760719186	-0.0797391641852037	-0.0726100877567886	1	0.530806480268664	0.364700064456414	-0.0109803982735073	0.337185259991852	-0.496790692801012	0.799690632676486	0.103728788796184	0.863867789866268	0.49292269171387	0.935706384940866	0.083255325222239	-0.34281498217411	-0.399025188608015	-0.519896934285491	0.0960783471897148	1	0.117259590812976	-0.0707415484279022	-0.0455460423524606	0	0	0	0	0	0	0	0	0	0.146457903390889	-0.0723782360627166	-0.012636320252222	0	0	0	0	0	0	0	0	0
66359	9435662	11099696353	0	59.8502069021653	131036160379167303	0.0915029476870689	-0.0802900569450485	-0.0725264762673891	1	0.518545274636718	0.346768817322052	-0.0273942370406707	0.317795737245535	-0.49009770673819	0.811671181722336	0.112672708623362	0.869504031704887	0.480902900365991	0.941440773559358	0.0613757012091451	-0.33154531090191	-0.373185659488774	-0.512201841154929	0.0704701384377123	1	0.117681785330081	-0.0713278778247781	-0.0452416396042335	0	0	0	0	0	0	0	0	0	0.146412022926065	-0.0729713548021355	-0.0119351406274954	0	0	0	0	0	0	0	0	0
66360	9421083	11099858828	0	60.0146795906279	131036160379329774	0.0905620333702057	-0.0811813480699565	-0.0723732910723471	1	0.507743172833037	0.346819012401787	-0.0441574061028932	0.314405613502084	-0.48360648346635	0.81686833660492	0.126707309991255	0.874184894429567	0.468770762682515	0.940794540690558	0.0438809696847957	-0.336125114661734	-0.367414274828804	-0.504770395375438	0.0501543440186334	1	0.116978275157917	-0.0722160313344506	-0.0453088054402622	0	0	0	0	0	0	0	0	0	0.14582008060481	-0.0738175843905855	-0.0121036436449386	0	0	0	0	0	0	0	0	0
66361	9399197	11100027966	0	59.955489044933	131036160379498909	0.0889725327864437	-0.0809867438424091	-0.0724000523211472	1	0.515387930917539	0.360549876337406	-0.035149071703681	0.328408794838709	-0.488098526750989	0.808645467220401	0.12274909125186	0.870924665025324	0.475839141357004	0.936525666529983	0.0570092627038998	-0.345932970236328	-0.385772882282521	-0.509909803905275	0.0653650647636271	1	0.115586191875387	-0.0720100701147162	-0.0455479018762238	0	0	0	0	0	0	0	0	0	0.144807970908451	-0.0736224480097935	-0.0126691689762614	0	0	0	0	0	0	0	0	0
66362	9394128	11100198164	0	59.7766505229859	131036160379669108	0.0895708021990405	-0.0809301286723463	-0.0730224674581417	1	0.517279606970237	0.368494901455153	-0.0275572242377758	0.337281309565378	-0.488044493342848	0.805017944356265	0.117878961434885	0.870289199820052	0.47822720450389	0.933994576359465	0.0664024185876993	-0.351062459025182	-0.396755225367603	-0.509847896042578	0.076151710532015	1	0.116255003365489	-0.0718207493832252	-0.0462984250693758	0	0	0	0	0	0	0	0	0	0.145678491638448	-0.0732898450198104	-0.0135875492609871	0	0	0	0	0	0	0	0	0
66363	9367489	11100364266	0	59.788694794856	131036160379835213	0.0897154177883696	-0.0805816990544556	-0.0723560615870982	1	0.531734823992191	0.356383817783822	-0.0183617602181417	0.327803040726009	-0.499291346157508	0.802030746382585	0.108689015975283	0.863231801840675	0.492968106572044	0.938473155874534	0.0744245117090138	-0.337237494593599	-0.387997773665393	-0.522780685735487	0.0860034639517867	1	0.11601005413327	-0.0718010478705345	-0.0451308470127948	0	0	0	0	0	0	0	0	0	0.14499328263688	-0.073685311571148	-0.0120506292181887	0	0	0	0	0	0	0	0	0
66364	9346254	11100524417	0	60.6477053637437	131036160379995367	0.0892470823118546	-0.0803889970690014	-0.0719883748660329	1	0.528361506577968	0.349623692513847	-0.0178989515277947	0.322108398935215	-0.496715079369232	0.805928228356973	0.106037293507141	0.864872844864914	0.490663891682433	0.940745593516692	0.0725885124691721	-0.33125313000248	-0.380225140065757	-0.519809811199331	0.0837334495650881	1	0.115367873040283	-0.0715310960422075	-0.0446193616163639	0	0	0	0	0	0	0	0	0	0.144129855944547	-0.073321171835884	-0.0113431753100599	0	0	0	0	0	0	0	0	0
66365	9348735	11100690260	0	60.0397222802606	131036160380161203	0.0891363683295822	-0.0800671495001413	-0.0722002380241916	1	0.538539305793643	0.347394863823061	-0.0125618466892474	0.320821759350967	-0.504519920819756	0.801581591744083	0.102102782909318	0.859809017077005	0.500303383833497	0.941620104102033	0.0786645005647533	-0.327358329513356	-0.380709754418375	-0.52882584163216	0.0912366660809626	1	0.115145412805171	-0.0714343430485131	-0.0446502231372969	0	0	0	0	0	0	0	0	0	0.143804933720565	-0.073506323539088	-0.0113008538756399	0	0	0	0	0	0	0	0	0
66366	9326831	11100856997	0	61.023684512433	131036160380327941	0.0893264230976167	-0.0802193690712426	-0.0725508513427238	1	0.538147290848658	0.346366907166703	-0.00919432778429187	0.320807351028706	-0.503688629039768	0.802109972822919	0.0986390345673875	0.860034130872346	0.500611260954308	0.941994153052745	0.0814804191857659	-0.325588631410487	-0.380466999635578	-0.527863300349792	0.0944589705558006	1	0.115257911636737	-0.071515454447181	-0.0449535257352402	0	0	0	0	0	0	0	0	0	0.143861712055493	-0.0735073488070683	-0.0115503048999003	0	0	0	0	0	0	0	0	0
66367	9286598	11101032574	0	60.464354146978	131036160380503524	0.0892146649037195	-0.0798982228403592	-0.0731330282959217	1	0.547121142756941	0.345554207638421	-0.00716171899136865	0.320042816515132	-0.510918585177743	0.797831307305645	0.09794881190875	0.855455604262517	0.50852899561531	0.942326178052338	0.0846044233821419	-0.323826289392089	-0.381489576161162	-0.536253034510325	0.0985792680822115	1	0.115116741817521	-0.0714397354144041	-0.0454270085499052	0	0	0	0	0	0	0	0	0	0.143685917046623	-0.0737309693727487	-0.0120130928047967	0	0	0	0	0	0	0	0	0
66368	9276696	11101189824	0	60.1983173366338	131036160380660764	0.0891179119064	-0.0802669507512666	-0.0736936622310051	1	0.546983627535314	0.345301081727008	-0.000803580798738841	0.32150725832139	-0.509762504482266	0.797981999715927	0.0919384097092464	0.855548136279171	0.509494568498401	0.942433239899144	0.0904410058170739	-0.321931689648594	-0.383004209328261	-0.534908711279881	0.105320033526237	1	0.114914993410504	-0.0716847597622255	-0.04593495307302	0	0	0	0	0	0	0	0	0	0.143433935855911	-0.0738374199909381	-0.0124662139371008	0	0	0	0	0	0	0	0	0
66369	9236832	11101356541	0	60.2341421573942	131036160380827481	0.0891097117886952	-0.0806389562968486	-0.0743655655499708	1	0.550489962224087	0.344661869598077	0.0045234982738888	0.322137121168742	-0.511841497669448	0.79639560296916	0.0873659320431039	0.85372274908464	0.513346531705051	0.94265310113708	0.095790129756993	-0.31973329816862	-0.384374369964667	-0.53732699455576	0.111735521407487	1	0.11481727469018	-0.0720694135914668	-0.0465230822934157	0	0	0	0	0	0	0	0	0	0.143282526986935	-0.0742455083847452	-0.0130081724003492	0	0	0	0	0	0	0	0	0
66370	9195716	11101523281	0	60.0797979876873	131036160380994225	0.0896187937600723	-0.0804990773158607	-0.0755975592486261	1	0.547844231450046	0.347512029074687	0.0306748123123584	0.331701119250339	-0.504986336921643	0.796845761117252	0.0633284426751557	0.854680891691403	0.515276704039614	0.94125654092623	0.120454858349711	-0.315478606665396	-0.394451088344456	-0.529366135511787	0.140013316581911	1	0.114971603251424	-0.0713435033810446	-0.0476509563800199	0	0	0	0	0	0	0	0	0	0.143343828657475	-0.0728501979977558	-0.0140079373688577	0	0	0	0	0	0	0	0	0
66371	9160166	11101689609	0	60.1813987721791	131036160381160553	0.0899033418896598	-0.0816670723814255	-0.0773504127140155	1	0.54461648442074	0.349724227047144	0.0225608817897057	0.331716513997722	-0.503527083383043	0.797762264487965	0.0709338746898173	0.856562283817004	0.511145223359945	0.940708530716443	0.112966943138094	-0.319852981845325	-0.394059874095517	-0.527676311571281	0.131127340491091	1	0.115429887868162	-0.0725472273852237	-0.0495451124156657	0	0	0	0	0	0	0	0	0	0.143927934228306	-0.0740867816384069	-0.0160129112866651	0	0	0	0	0	0	0	0	0
66372	9128881	11101856418	0	60.3043924513374	131036160381327361	0.0874620647070803	-0.0859238576903861	-0.0826640779378685	1	0.481832344687091	0.362246300046712	0.0296120618250415	0.34757139644975	-0.44790575802725	0.82375636950254	0.056807060916414	0.886974660715848	0.458310930567933	0.935931131120239	0.112500591883066	-0.333731231121617	-0.399271448337942	-0.464421620082623	0.126162641841255	1	0.112969658443565	-0.0746655561300007	-0.0557024633162251	0	0	0	0	0	0	0	0	0	0.141723808473599	-0.0736061164043112	-0.0223617351582349	0	0	0	0	0	0	0	0	0
66373	9069004	11102044943	0	59.4998325079715	131036160381516003	0.0864454012777668	-0.0868716023497404	-0.0847955402208019	1	0.465886383633695	0.384522169762921	0.0376429994754328	0.369976044352308	-0.4309395629947	0.823048491676739	0.0514841594191284	0.894060565096519	0.444977625581555	0.927613663080878	0.122257101982788	-0.352967552447028	-0.422453964740397	-0.445533722949757	0.135900767952617	1	0.112263693242938	-0.0748627704282533	-0.0585011867196065	0	0	0	0	0	0	0	0	0	0.141617938613379	-0.0728865532785853	-0.0257188694117887	0	0	0	0	0	0	0	0	0
66374	9033925	11102218251	0	59.0376624864066	131036160381689311	0.0866921045354682	-0.0869136065279845	-0.0852690637487059	1	0.467013939134335	0.387580645255921	0.0385784159059167	0.372864126762255	-0.431508630197077	0.821445460781946	0.0515036518298129	0.893547011707376	0.446005730587638	0.926455458628214	0.123992096257228	-0.355395896492523	-0.426102557975968	-0.446164446655269	0.137883428933571	1	0.112566450623395	-0.0749049164814155	-0.0590324708613011	0	0	0	0	0	0	0	0	0	0.142009399038656	-0.0729304589541313	-0.0263283239402392	0	0	0	0	0	0	0	0	0
66375	9010499	11102376677	0	59.2973149582814	131036160381847737	0.0866921045354682	-0.0869136065279845	-0.0852690637487059	1	0.467013939134335	0.387580645255921	0.0385784159059167	0.372864126762255	-0.431508630197077	0.821445460781946	0.0515036518298128	0.893547011707376	0.446005730587638	0.926455458628214	0.123992096257228	-0.355395896492523	-0.426102557975968	-0.446164446655268	0.137883428933571	1	0.112566450623395	-0.0749049164814155	-0.0590324708613011	0	0	0	0	0	0	0	0	0	0.142009399038656	-0.0729304589541313	-0.0263283239402392	0	0	0	0	0	0	0	0	0
66376	8991511	11102522669	0	60.0358293829758	131036160381993728	0.0815255706680328	-0.0859325718481879	-0.08511094853324	1	0.470345914877006	0.442691433039375	0.0168389859003105	0.416349463440628	-0.434695933950453	0.798556553601337	0.0848455578762479	0.893045548795812	0.441894647042319	0.905237181959165	0.116228622907316	-0.40870105409174	-0.480603027936437	-0.449700614649351	0.129421126156699	1	0.108974923144924	-0.074148617343181	-0.0604313574983659	0	0	0	0	0	0	0	0	0	0.140275956023045	-0.0724181414341469	-0.0294794362579699	0	0	0	0	0	0	0	0	0
66377	8948590	11102689223	0	60.3628167463355	131036160382160283	0.0833169263351122	-0.0804814480349929	-0.0865203562903856	1	0.515556118228147	0.405164055349425	0.0286109487482121	0.383809435076882	-0.4737395306799	0.792629279434688	0.0741459702708956	0.871408949449686	0.484921455404462	0.920430710395167	0.12734716286664	-0.369580853767164	-0.450946643622289	-0.493532209913207	0.145112157715378	1	0.10992552798536	-0.0700277325686137	-0.06031401595452	0	0	0	0	0	0	0	0	0	0.140080762768493	-0.0699583818545888	-0.0282054419642841	0	0	0	0	0	0	0	0	0
66378	8921105	11102855557	0	60.0336308399966	131036160382326617	0.0826158804492881	-0.0797640054670277	-0.0873200908902294	1	0.497064449974741	0.389319680870404	0.0140381692858484	0.367326027236792	-0.462032572571503	0.807215889088783	0.080461569984408	0.880419904962055	0.467318656488536	0.926605377423464	0.106708447789125	-0.360577012162943	-0.427048065339219	-0.480285701612734	0.120613463839291	1	0.109050455267032	-0.0691181005505659	-0.0610000120648308	0	0	0	0	0	0	0	0	0	0.138804784265656	-0.0687887996711344	-0.0285320138091162	0	0	0	0	0	0	0	0	0
66379	8887842	11103022086	0	60.0404071940416	131036160382493148	0.0824878946727752	-0.0796202996824466	-0.0872513916844643	1	0.495550804193851	0.391117026209217	0.0273811398308737	0.372164998338741	-0.458045865863305	0.807271452967996	0.0681322043008394	0.880883760626841	0.468403461773099	0.925662582558371	0.119322190012795	-0.359041777822466	-0.431976918691258	-0.475795647487008	0.134637875978237	1	0.108734972228562	-0.068663989138717	-0.0608902563517812	0	0	0	0	0	0	0	0	0	0.138435369914992	-0.0679747355946182	-0.0283718390991577	0	0	0	0	0	0	0	0	0
66380	8880516	11103188800	0	60.0413444698019	131036160382659857	0.0841724652954294	-0.079827617723405	-0.0858233023678137	1	0.493242529442858	0.373547602210336	0.0269966963843776	0.356569916932656	-0.457427646776574	0.814627425454781	0.0639138899308153	0.881841719904932	0.467193959409818	0.932079883385834	0.114521303693057	-0.343674209081642	-0.412586017112858	-0.475100306565356	0.129143281053306	1	0.110021256551836	-0.0689050864755303	-0.0590456965001365	0	0	0	0	0	0	0	0	0	0.139172891788279	-0.0682559170807311	-0.0260391856019338	0	0	0	0	0	0	0	0	0
66381	8826571	11103408227	0	58.1862868886512	131036160382879284	0.084474951644097	-0.0790757791127907	-0.0838422455994846	1	0.495697121538702	0.359478856275378	0.0202608369034927	0.342275187347965	-0.46173466914244	0.818320714291064	0.0673271606349373	0.880738413377104	0.468793025377745	0.937184480007406	0.105361010406616	-0.33254218968327	-0.396152524727501	-0.479949824044507	0.119062230381685	1	0.110121542688835	-0.0684309185451915	-0.0567394378886305	0	0	0	0	0	0	0	0	0	0.138886689293824	-0.0681111567240917	-0.0233982852776713	0	0	0	0	0	0	0	0	0
66382	8885212	11103522175	0	60.0327658836193	131036160382993240	0.0848597207316734	-0.078711651558901	-0.0817758861687757	1	0.498028589484297	0.358702026270787	0.0130586218811731	0.339743045533482	-0.465061332747844	0.817491663440328	0.0742979994958258	0.879747377086193	0.469600212713839	0.937579047484826	0.0988054112524391	-0.333441179857383	-0.393875130444888	-0.483703890698471	0.111842436921539	1	0.110615421004128	-0.0682781875786532	-0.0546833535487014	0	0	0	0	0	0	0	0	0	0.139416498919262	-0.0682053615557251	-0.0213752874735791	0	0	0	0	0	0	0	0	0
66383	8853221	11103708275	0	60.1202886735781	131036160383179335	0.0850001284531128	-0.0786037767183596	-0.0813428827426936	1	0.496992742411014	0.361187671986362	0.00760989279079288	0.340719384125157	-0.464975643901062	0.817133986479676	0.0798254520547704	0.880307786703417	0.467638854110287	0.936770088381149	0.0941055325053943	-0.337054817895028	-0.395048537749076	-0.483607100059068	0.106496273287061	1	0.110900411917124	-0.0682289193297274	-0.0543621356527223	0	0	0	0	0	0	0	0	0	0.139822179986722	-0.0682183757161514	-0.0211603250885229	0	0	0	0	0	0	0	0	0
66384	8870316	11103855066	0	61.094259277927	131036160383326120	0.0836895595684722	-0.0785238612639183	-0.0816699246134264	1	0.480484119888192	0.354005470669657	0.0130716295208709	0.336399818298768	-0.450205268962167	0.827133833213984	0.0702422439182869	0.887872037353428	0.454696901743565	0.939095942605376	0.0948602186618638	-0.330303420353989	-0.386273518120231	-0.466995209471846	0.106436209933239	1	0.109283747060409	-0.0675780097759692	-0.0546366412419378	0	0	0	0	0	0	0	0	0	0.137912643967474	-0.0668739438689531	-0.0211888144821848	0	0	0	0	0	0	0	0	0
66385	8863422	11104045876	0	59.9089743044418	131036160383516936	0.0808813766085071	-0.0788786985797999	-0.0822746204704821	1	0.461270959385416	0.351857325606864	-0.00199961542868572	0.332000519465686	-0.436169331949613	0.836380277709334	0.080789349699897	0.896563251246177	0.435485266673801	0.939813138900272	0.0770107160173983	-0.332897301834823	-0.377873652082302	-0.451337321366771	0.0856851472893658	1	0.106624177816845	-0.0676463918313192	-0.0554968054210353	0	0	0	0	0	0	0	0	0	0.13528687727857	-0.0665555216354404	-0.0220951350863772	0	0	0	0	0	0	0	0	0
66386	8905529	11104188212	0	60.0404792911381	131036160383659269	0.0801197138161096	-0.0779371907223695	-0.0815802896528829	1	0.456875838735377	0.338054673497725	0.00856563367563854	0.322047416192145	-0.431258973550326	0.842793663630833	0.0670557823573263	0.898376451108973	0.434077497856424	0.944345796716653	0.0832793481312499	-0.318238222717548	-0.364997273488118	-0.445887717146218	0.0924356637543219	1	0.105349563586988	-0.0664351979426804	-0.054436323977165	0	0	0	0	0	0	0	0	0	0.133474009754901	-0.0650313137427262	-0.020591648278609	0	0	0	0	0	0	0	0	0
66387	8873617	11104368827	0	59.5378434440499	131036160383839893	0.0793762956521429	-0.0779572293677615	-0.082132642549729	1	0.441314389869506	0.324990093801386	0.0105551431089906	0.311228259278297	-0.41786981093852	0.853534880208657	0.0598991766655144	0.904980629543441	0.421215086132906	0.948445601635325	0.0799680014591052	-0.306685603641974	-0.349652281367171	-0.431099338027082	0.088135405052056	1	0.104219881295316	-0.0660047469133391	-0.0548315224222636	0	0	0	0	0	0	0	0	0	0.131882620954269	-0.0640429331304934	-0.0206391825094423	0	0	0	0	0	0	0	0	0
66388	8883113	11104521801	0	60.0152198597564	131036160383992861	0.0784409272156629	-0.0782146579547756	-0.082543047704091	1	0.423649621508242	0.315953964161323	0.00764787033180605	0.303029685320504	-0.403017567107477	0.863568092519244	0.0580865222230234	0.912301739250568	0.405378209202742	0.951209212397877	0.0726799639732835	-0.299864397830506	-0.337480130682915	-0.414811656590445	0.0794986821400811	1	0.103071745386101	-0.0658201367459509	-0.0552492339953079	0	0	0	0	0	0	0	0	0	0.130442576839343	-0.0632971235448224	-0.0208634771914309	0	0	0	0	0	0	0	0	0
66390	8675726	11104898395	0	53.2961255315622	131036160384369452	0.0762173340159353	-0.0776706334646273	-0.0826978966695984	1	0.395915148083273	0.293972759575247	0.0106584244574337	0.284264668792945	-0.378520958281197	0.880860648580649	0.0467923764641113	0.923146035571992	0.381591234847651	0.957603295514838	0.0672553429074515	-0.280129697228842	-0.31216146906181	-0.388197833248889	0.0727260105040996	1	0.100192812085698	-0.0644709483927264	-0.0552054652060763	0	0	0	0	0	0	0	0	0	0.1267714020443	-0.0609398677114303	-0.0202973815371062	0	0	0	0	0	0	0	0	0
66391	8701046	11105048649	0	53.7678058810151	131036160384519709	0.0756169402386392	-0.0770256062338079	-0.0836502360316421	1	0.389325513677706	0.278707960782948	0.0106408685529503	0.270207231354888	-0.373157559325625	0.887548020132809	0.0429862211686649	0.925594833770152	0.376066999998195	0.961842106020091	0.0634636873822116	-0.266143050765352	-0.295527372694554	-0.382410094289165	0.068458155578541	1	0.0956092355295714	-0.0651224390404663	-0.0144639767748438	0.0951979663204522	-0.0696555424653815	-0.00286992459680442	-0.0222380917076279	-0.359650665660679	0.932821990503565	0.815247357506269	0.023835073081242	-0.36789348081873	0.125671356439335	-0.0640676589592609	-0.0239136637814286	0.124928937899594	-0.0685989633338192	-0.0123306548728178	-0.0470785437034554	-0.358333616411881	0.932405829063689	0.815247357506269	0.0504486310048557	-0.366482367414398
66393	8552921	11105354187	0	51.388517749594	131036160384825244	0.0737581505486641	-0.076970290227214	-0.0846577822930918	1	0.359031173286645	0.254310057582417	0.00213790008290621	0.24656178772201	-0.347291653486475	0.904762837573447	0.0428513078750931	0.936579095318123	0.347826628690905	0.968179244896688	0.0469904844805467	-0.245806517650699	-0.266054814522479	-0.354681442717051	0.0501304319232951	1	0.0914762864574084	-0.0632544813665619	-0.0153428512383675	0.091163958925358	-0.0674411607559797	-0.00361811346720473	-0.0151848056591747	-0.333056666096991	0.942784534687248	0.731849057509419	0.0161049447185235	-0.339543474752654	0.122033779194908	-0.0622674802275578	-0.0233643206742663	0.121328334946221	-0.0664577242294932	-0.0116513277341063	-0.0450648441881022	-0.331540719316334	0.942364001463081	0.731849057509419	0.0477846553369679	-0.33793619266373
66394	8537561	11105538281	0	49.6005666368733	131036160385009341	0.0744173395809674	-0.0749555312598298	-0.0843713998303687	1	0.373600131389727	0.221592078730653	0.00831457527028177	0.216215568489179	-0.361050937745326	0.907134526019224	0.0326909451006612	0.931268272925423	0.362864583489385	0.975798201500355	0.0488018872147377	-0.213157795430881	-0.233984317995704	-0.369394603204772	0.0523557923377843	1	0.0899508491243003	-0.0628206225120321	-0.0133841064870317	0.0894450882799584	-0.0668877032956694	-0.00162268152449607	-0.0308409283497306	-0.322427365759655	0.946091660965161	0.711961395584863	0.0325867061891453	-0.328292686208756	0.120767443954551	-0.0615447950422185	-0.0217949051904904	0.119912768163269	-0.065607302500661	-0.0100469027031781	-0.0572676094634829	-0.321198728416695	0.945278687885132	0.711961395584863	0.0605088229475284	-0.326995016940488
66395	8552872	11105688602	0	50.4967108967357	131036160385159668	0.0730133094147912	-0.0747463723097768	-0.0850164463877342	1	0.362006723532089	0.218793485017703	0.00440420486977752	0.213111866863064	-0.35083206386728	0.911866325271838	0.0347413062425882	0.935437274280524	0.351781391672702	0.976409941491123	0.0432893618484838	-0.211541148025751	-0.229588693177125	-0.358459496878405	0.046244147237011	1	0.0885070832148664	-0.0616814998334406	-0.0148455512204786	0.0878077488587267	-0.0657984880178873	-0.0031107561688834	-0.0460950496964236	-0.325278907885319	0.944493980117618	0.694062527205829	0.0487652712124535	-0.331306660827698	0.118670999236858	-0.0606378405007997	-0.0223913584208266	0.117646865137947	-0.0647395190750538	-0.0106705486270899	-0.0706232124603896	-0.323974857398396	0.943426019163911	0.681475559342327	0.07471888031582	-0.329927941750473
66397	8359885	11106058395	0	45.3858683837048	131036160385529452	0.0703618220922197	-0.0740547214212121	-0.0864917194717931	1	0.355946562465365	0.200882165392304	-0.00117841085683865	0.195128879744329	-0.34623541091	0.917630514162267	0.0364025938121533	0.937527327853318	0.346001966312281	0.980101816881017	0.0341108451991642	-0.195542524240453	-0.209523434991705	-0.353555327525895	0.0363677989263809	1	0.0846431950259774	-0.0602668876632752	-0.0151707748797216	0.0840481013808374	-0.0643427904430028	-0.0034150976744146	-0.0379110695525763	-0.322449617337307	0.945827148629391	0.682767755671876	0.0400610053106209	-0.328316193289784	0.114860792974569	-0.0592401332513367	-0.0219804165795058	0.113971270560671	-0.0633049508783348	-0.0102358004710747	-0.0600298761975107	-0.321316510366832	0.94506725375996	0.676068995846204	0.0634339376270601	-0.32711939177189
66398	8364882	11106208498	0	46.240165872723	131036160385679557	0.0688352632752252	-0.0740399352818339	-0.0856754709966486	1	0.346796435669945	0.197124726690865	0.00191732117857598	0.192266177914286	-0.337485260064764	0.921486525169658	0.0318633315250559	0.940657507913938	0.337858226049425	0.980825389625675	0.0355970791520713	-0.191610028499254	-0.205696799322163	-0.344244140691403	0.0378247139682737	1	0.0840435017403441	-0.0593006305318714	-0.0155552075250894	0.0832781430556362	-0.0634705749716958	-0.00384110900313553	-0.0511909337817394	-0.328777923884856	0.94301885721576	0.671213956587782	0.0542308773290803	-0.335009269302746	0.113237377826541	-0.0586837919676166	-0.0214742281428882	0.112236965904143	-0.062834724214296	-0.00976871929153954	-0.0686034930978832	-0.327901579480747	0.94221765792666	0.651207582172327	0.072682405525593	-0.334081488394392
66399	8366682	11106363165	0	45.978005041948	131036160385834219	0.0672567910007924	-0.0738483069474445	-0.0859754036364465	1	0.342670866587357	0.193014965816304	0.0021875157648073	0.188447283553561	-0.333696316555722	0.923652742992964	0.0305146554254162	0.942038892685513	0.334113125261671	0.981609126447769	0.0347777656699817	-0.187707298444818	-0.20126173407765	-0.340221937517193	0.0369007896029669	1	0.0820226066045909	-0.0588018547512901	-0.0156428351166928	0.0813855327041867	-0.0626964093295447	-0.00382638512162743	-0.0416628414464021	-0.30761169454153	0.950599417748559	0.667218436831438	0.0437999379996615	-0.312681999671426	0.111431531300314	-0.0580944548452182	-0.0214263288186054	0.110575708518175	-0.0619753422402112	-0.00961716795117047	-0.057854685508911	-0.306874723137603	0.949989862926907	0.64497678047364	0.0608251958755313	-0.311907569868729
66401	8215058	11106689981	0	43.0820186855331	131036160386161038	0.0670644792021093	-0.0751225805781332	-0.0864154592201853	1	0.319665935226717	0.160525239392746	0.0243385330033561	0.160956709302777	-0.310928497614355	0.936705080108836	0.00156312047079752	0.949158804963396	0.314793773151332	0.986960229383543	0.0492039869496251	-0.15325949655224	-0.170170990415269	-0.316169796862208	0.0517932106364865	1	0.0786748572636606	-0.0577359909705058	-0.0152020831146031	0.0781004325425682	-0.0613747047287931	-0.00330182675389779	-0.0372971738290327	-0.287823891243897	0.956956805949771	0.662226135185307	0.0389550558391629	-0.291953796067277	0.108489534114717	-0.0568719194689723	-0.0202388937831955	0.107662995578234	-0.0605068433638845	-0.00834964812479039	-0.0561992356525729	-0.287521796551287	0.956123873993316	0.652452480908622	0.0587106446583626	-0.291638367823002
66402	8211221	11106868867	0	42.6063860155616	131036160386339927	0.0654802273074723	-0.0748263112618918	-0.0863565703270455	1	0.314306530330787	0.160873862458076	0.026029292181392	0.161582071322122	-0.30570941782372	0.938313905940403	-0.000470038874807285	0.950784263607376	0.309853292930762	0.986859165884732	0.0505077808902968	-0.153485995383386	-0.17053215431711	-0.310683429309065	0.0530723452204911	1	0.0763383341985833	-0.0574043437712762	-0.0153947859099439	0.076136759216386	-0.0608928066352639	-0.00344263563284304	-0.00798487838068025	-0.278551468942294	0.960388109499142	0.680210806951346	0.008314028798435	-0.282285553996221	0.106782082423319	-0.0563984838561166	-0.0205368701960047	0.106150112707263	-0.0599123141518439	-0.00859938256540098	-0.0410564381113149	-0.278332106082716	0.959607006859147	0.63557010374349	0.0427585602038199	-0.282057158816331
66403	8212381	11107028449	0	46.9471665976543	131036160386499506	0.0656655632794953	-0.074836633581013	-0.0866731409693887	1	0.310627917621436	0.143910271883561	0.0313065382571202	0.145907066963385	-0.30231506791519	0.941974908116759	-0.00856152081649303	0.951743169427688	0.30677620476342	0.989261253750217	0.0528255540356453	-0.136277777606535	-0.153673620491204	-0.307120433798008	0.0554471093907178	1	0.0750216939361632	-0.0569724737977961	-0.015391205047926	0.0748727091664809	-0.0604212298914439	-0.00342586622724221	-0.0038870175218283	-0.275575406695464	0.961271598623102	0.686442327306847	0.00404359844006155	-0.279188235278314	0.105536775364957	-0.0560029510085918	-0.0200347910945562	0.104983428403653	-0.0594810503088111	-0.00808294469334148	-0.0348992461190801	-0.275661216566894	0.960621120057841	0.634715986239722	0.0363139051391058	-0.279277502732089
66405	8041183	11107360114	0	43.2626061826591	131036160386831174	0.0657297964456846	-0.0740313904519446	-0.0868530612430368	1	0.309977149870207	0.119064916613813	0.0348119018087685	0.12221061525413	-0.30219683310887	0.945379098340014	-0.0158858143720195	0.951801397236814	0.306303348202049	0.992377048515807	0.0524516375055891	-0.111519591561472	-0.128558587291936	-0.306996397413498	0.0550520707602517	1	0.0734929871043665	-0.0559549820758273	-0.0152926707607397	0.0730965008277024	-0.0595097756738905	-0.00336067233551757	-0.0233512825340676	-0.282240093890712	0.95905956384605	0.664354071909032	0.0243432948341974	-0.286128337054209	0.103478012675843	-0.0549619868081497	-0.0191081286475188	0.10279280189645	-0.0585279872745842	-0.00718906296009207	-0.0451492204718938	-0.28234930695985	0.958248619487695	0.62744250209301	0.0470815759540196	-0.286242180389794
66406	8044188	11107529297	0	45.9746863377025	131036160387000360	0.0647600897266616	-0.07528968036964	-0.0871345204841804	1	0.293519937389938	0.11531610708959	0.0429461832971787	0.119628853684868	-0.286134207966943	0.950692459419541	-0.0254433893877169	0.95637099612449	0.291044930738051	0.992492605162633	0.0590062098679625	-0.107129341893379	-0.125175477441505	-0.290189918271173	0.0616199243867085	1	0.0715091731009093	-0.05582480104865	-0.0156439992416186	0.0713368396775981	-0.0592716035509374	-0.0036802179704752	-0.0057437412152689	-0.275495661169343	0.961285155463101	0.693666117946328	0.00597499382039609	-0.279105278571635	0.102146227177464	-0.0547124967666403	-0.0193724955798878	0.101520063634148	-0.0581982168097327	-0.00742646381204927	-0.0406707804991616	-0.276123751558587	0.960261194383487	0.668302913727187	0.0423285745355025	-0.279758714269765
66407	8063295	11107689393	0	46.4875840960396	131036160387160452	0.0621729397690253	-0.0734841864047665	-0.086492631386474	1	0.314293361548586	0.13409080467711	0.0395239145825481	0.137612122261321	-0.305508043927029	0.942193047577096	-0.017884114253793	0.950321524528192	0.310755785908758	0.990324725665321	0.059614051315887	-0.125312021057894	-0.145029663209447	-0.310471937025539	0.062648312249622	1	0.0709969238542542	-0.0557411176612286	-0.0149264430936999	0.0707150646075587	-0.0591179188366519	-0.00294145762704323	-0.014644619284111	-0.269000053731559	0.963028818996837	0.580933025865338	0.0152056618727659	-0.272354666018483	0.101323773152933	-0.0544746573584132	-0.0191610778325779	0.100685277767171	-0.057873582099121	-0.007190712998983	-0.0418870322989205	-0.269245831957717	0.962160152208865	0.580933025865338	0.0435068946119359	-0.272609859392958
66409	7875012	11108027268	0	42.7594192586714	131036160387498328	0.0544516944857485	-0.0658737828979622	-0.0839158474941515	1	0.403588320667546	0.198534167137329	0.0269368309201002	0.197228485688999	-0.387440860271501	0.900550112000939	0.0133552256230952	0.919570135280399	0.392698872227748	0.980266577203049	0.0654243539705803	-0.186539785370713	-0.21560475936197	-0.397854010886013	0.0710269898139059	1	0.0681405650850643	-0.056059228325502	-0.0135857783335582	0.0679764924312461	-0.0595752570006719	-0.00163800219432478	-0.00494365987684107	-0.28054719669364	0.959827500467851	0.66154998379232	0.00515052565107647	-0.284364153183636	0.0993840288846863	-0.0542085245627765	-0.0197145878301921	0.0988869405938015	-0.0577412410799355	-0.00777629577309877	-0.0302770370868649	-0.280080467826357	0.959498948705734	0.59095530074809	0.031544582685469	-0.283877930885517
66410	7882005	11108186208	0	46.9966110743754	131036160387657267	0.0560894798438224	-0.0640018207539731	-0.0833420856485522	1	0.431363979813624	0.169332952016373	0.0393238679000734	0.171623994163301	-0.412711151167049	0.894547209670794	-0.00205302687541524	0.907868127693025	0.419250817291762	0.985160387809053	0.0737900292826225	-0.154964647163106	-0.189552392745276	-0.425428529853121	0.0811000829509782	1	0.0676107297547413	-0.0562893776410806	-0.0125905977838385	0.06736399525045	-0.059876241666808	-0.000665765116643943	-0.0113595491186627	-0.285783733516067	0.958226809425325	0.673276286166941	0.0118542049882433	-0.289824170888319	0.0992754152003581	-0.0544202006204125	-0.0182914201895709	0.0986802558397856	-0.0580253193416236	-0.00637928753662016	-0.0378818623668172	-0.285608243154666	0.957597460285754	0.673276286166941	0.0395386595831795	-0.289641048020894
66411	7874672	11108358571	0	46.5100487285781	131036160387829634	0.0590358195933445	-0.0640994185278586	-0.0848974952706571	1	0.422916590847191	0.128514682685629	0.0449773108242528	0.133683540025309	-0.406296607768529	0.903909164486171	-0.0167807171890385	0.911037274761221	0.411982392252713	0.990881990277815	0.0702435086782609	-0.114972739515261	-0.146830520290403	-0.418397393487494	0.076950537115909	1	0.067885230756861	-0.0560297742363905	-0.0141467340646939	0.0674300244559421	-0.0596144866005142	-0.00222739861727893	-0.0279542456918201	-0.284533411413952	0.95825847136195	0.681862867249602	0.0291636556040933	-0.288519686962906	0.0986538794274462	-0.0543720003401857	-0.0188727637807091	0.0978499134552285	-0.0579688033156718	-0.00697038388965159	-0.0545086718995074	-0.284555330568472	0.957108702568741	0.681862867249602	0.0568899372931981	-0.288542551261896
66412	7885460	11108519026	0	46.3851797495293	131036160387990085	0.0584326379785605	-0.064235356744202	-0.0849752352556675	1	0.42365587853546	0.128323688867929	0.0467956717500106	0.133877807791017	-0.406849978278502	0.903631466780487	-0.0185288870465299	0.910652939346017	0.412756471064086	0.990824612595937	0.0720022168772817	-0.114377741885685	-0.147085371764309	-0.419003084729933	0.0789024367595404	1	0.0672941968391548	-0.0561301420005073	-0.013982178889598	0.0669452600992879	-0.0597840424487988	-0.0020799729736017	-0.0193362612160971	-0.290517204616528	0.956674376590061	0.676179355569911	0.0202092051701696	-0.294767310681779	0.0980825564465563	-0.0543952326697795	-0.0184875755522741	0.0973956783637309	-0.0580667437852605	-0.00660068341731158	-0.0449953090003135	-0.290673795448812	0.955763656354095	0.676179355569911	0.0470431276872701	-0.294930963802098
66413	7880996	11108685432	0	50.113984257193	131036160388156488	0.0581760608630129	-0.0643346506680247	-0.0850163432854061	1	0.426183907911765	0.126980948136163	0.0476429585211288	0.132774048560478	-0.409142515273937	0.90275880179823	-0.0194598797012253	0.90957125577598	0.415092090683646	0.990955279067059	0.0726810350877164	-0.112805593955727	-0.146028956722182	-0.42151412430014	0.0797374942405527	1	0.0668140870317342	-0.0562853136911208	-0.01354935031183	0.0665208802104683	-0.0598875007506304	-0.00162945447055357	-0.01502237954698	-0.286652942519247	0.95791670757838	0.672415384268294	0.0156810587972717	-0.29073133151691	0.0977535508351035	-0.0545204307244664	-0.0178455646238313	0.0971381755147474	-0.0581420662527124	-0.00593947083469781	-0.0394448509996647	-0.286873361627378	0.957156088690983	0.672415384268294	0.0411871631236473	-0.290961413731054
66414	7882580	11108852122	0	50.4221595306705	131036160388323182	0.0577076953329767	-0.064751446035097	-0.0847129267856963	1	0.422103498252635	0.127813502353939	0.0498045611119308	0.133998267134615	-0.405250183084145	0.904332214131061	-0.0216500962478131	0.911147130645958	0.411512065009153	0.990745041742517	0.074720783092149	-0.113318431143019	-0.147103376710078	-0.417252475687067	0.0818242728900293	1	0.0661883282674428	-0.0564719970981124	-0.0134425305045867	0.0660993125420125	-0.0600410379923027	-0.00150965690580332	0.00116238536057811	-0.285122014621396	0.958490524542893	0.672655050421055	-0.00121272434205045	-0.289133724394773	0.0972037315576537	-0.0545691797819133	-0.0177771357935574	0.0967839187942137	-0.0581695876279597	-0.00585611148413752	-0.0239489942652367	-0.285570191240444	0.958058511547484	0.660426865068334	0.02499221863867	-0.289601342454267
66415	7871587	11109029289	0	49.9790088162972	131036160388500349	0.0574885991739751	-0.0647146418191415	-0.0848919881017221	1	0.423511136336085	0.126200411355442	0.0530411847784374	0.133122305841076	-0.406373928563685	0.903957234536719	-0.0250218159062541	0.910406295815509	0.412957970341095	0.990783710209402	0.0775925687369616	-0.111027171721572	-0.146215193821542	-0.418482015091484	0.0850230373493085	1	0.0658039369092027	-0.0564978680877409	-0.0136050061943133	0.065630991575655	-0.0600814363295889	-0.00167590286397969	-0.00549432353003219	-0.285612837473234	0.958329337691086	0.67472452338402	0.00573316824996514	-0.289645842030218	0.0966883347540326	-0.0545574582862074	-0.0179858969052514	0.0962433960918044	-0.0581639340358235	-0.0060676184115139	-0.0259311625578925	-0.286001148927222	0.957878341764081	0.660305913544503	0.0270648469032944	-0.290051056099974
66416	7886399	11109185976	0	54.7686517381927	131036160388657033	0.057358897818814	-0.0646191836155378	-0.084807721818799	1	0.424936629210922	0.12483860473614	0.0548172636445504	0.132190758336843	-0.407606065360329	0.90353909649323	-0.0269287785337418	0.909725268166944	0.414336550819817	0.990858438071257	0.0791026670855867	-0.109280939614078	-0.145272654594095	-0.419830923511538	0.0867341078702939	1	0.0654040639590655	-0.0565140630249938	-0.0134148844612184	0.0652800481250264	-0.0601369673186701	-0.00149774056534238	-0.00150448307352947	-0.289084204422573	0.957302491004828	0.669641958415017	0.00157158458171373	-0.293270058766107	0.0963036968888746	-0.0545952422433798	-0.0177552786627736	0.0958798212118215	-0.0582466287931572	-0.00584991408731828	-0.0241357579578603	-0.289584788384541	0.956848010670493	0.66097938639372	0.0252188861279199	-0.293793010393616
66417	7860339	11109361688	0	54.5735053271927	131036160388832747	0.0563815631585709	-0.0651048819559418	-0.0850121667950273	1	0.417477799329488	0.131365864595815	0.055158742148581	0.138475050340842	-0.400504995377107	0.905770616166745	-0.026407812622275	0.91276336453004	0.407634232866068	0.990013781654381	0.0803665916272732	-0.11581849198037	-0.151706281215856	-0.412067907490173	0.0878210915739517	1	0.0648378526117785	-0.0564636128719449	-0.0137109687107078	0.0648077760853542	-0.0599100783810002	-0.00174115823956765	0.00557443884512132	-0.275628526265808	0.961248064310197	0.648193534324863	-0.00579910281564771	-0.279243494954066	0.0955533042978974	-0.0545090614043977	-0.0182434186141828	0.0952176147547122	-0.057988726577504	-0.00628393523012033	-0.0175792850805161	-0.276201535417766	0.960938957774596	0.648193534324863	0.018291822048099	-0.279839645469117
66418	7879788	11109518737	0	54.6644042891878	131036160388989794	0.0564019658412312	-0.0650567349436924	-0.0845185574470706	1	0.421869753396218	0.127147298011972	0.0602417747474643	0.135496611542062	-0.40433402412836	0.904519024229334	-0.0318949610150836	0.910685071992717	0.411868196285494	0.990264297913676	0.0846563440138214	-0.110498523500306	-0.148693977062167	-0.416250561584994	0.0926925830355566	1	0.0645369694727166	-0.0567174479489969	-0.0131697769484432	0.0644501567396851	-0.0601917640556506	-0.00120903689917777	0.00112104899577456	-0.277643028761937	0.960683658562509	0.674309855341273	-0.00116692781950736	-0.281339806812652	0.0955258896213948	-0.0546416422519022	-0.0176865507528487	0.0951060073401541	-0.058150567257968	-0.00573828124753094	-0.0241993236223282	-0.278350014416969	0.960174808152294	0.666830960486045	0.0251977052721649	-0.282075803963877
66419	7874940	11109687049	0	60.2489123565097	131036160389158109	0.0567769863086948	-0.0647561857181473	-0.0845314322587126	1	0.42195521150699	0.117432805670827	0.0615225465073088	0.126411005953437	-0.404778005395006	0.905635149451632	-0.0351617893521922	0.910556846065886	0.411885759224689	0.991354581440663	0.0839106455164474	-0.100871687928878	-0.138686647028767	-0.416736045297525	0.0918935707591557	1	0.0643432981423403	-0.0566451280746018	-0.0135910026673008	0.0642094550873964	-0.0600971737609634	-0.00162372470932874	-0.00267996830016937	-0.27556279826358	0.961279336084499	0.669833124751565	0.00278791112662079	-0.279175119000749	0.0950540864062739	-0.0546301734811853	-0.0179041992792722	0.0946062487163603	-0.0581134519233822	-0.0059494423726003	-0.0264919728170616	-0.276271973601716	0.960714302994638	0.666058625234648	0.0275683009980918	-0.279912935391918
66420	7888022	11109852040	0	60.0300630555782	131036160389323102	0.0640849972297846	-0.0686057347640542	-0.0861916240165928	1	0.372104683915241	0.0430333046484861	0.0619440953686454	0.0533939142920603	-0.361912135445548	0.930681844742775	-0.0525558394600289	0.929701108485439	0.364545926625984	0.997189537477818	0.0683772995824523	-0.0306197852145926	-0.0573079293591241	-0.370318259247481	0.0734154316426521	1	0.0655129733623196	-0.0563083261147033	-0.0141981144805335	0.065322185087698	-0.0597328766565869	-0.00222493854237596	-0.0072741956106167	-0.273252893676049	0.961914727081296	0.668244608150045	0.0075620600741476	-0.27677300472614	0.0954995864183864	-0.0548621600848953	-0.0158438925966921	0.094951904818704	-0.0583249490368192	-0.00388734052095537	-0.0344898799353685	-0.274463196875535	0.960978876845327	0.668244608150045	0.0358749637355582	-0.278031416969167
66421	7882890	11110018461	0	60.2449559910596	131036160389489520	0.0637660248919118	-0.0696671363404485	-0.0858888583399091	1	0.362560059196397	0.0468523117402882	0.0684148074888401	0.0580395463932635	-0.352674821233432	0.933944260393751	-0.0584524936194201	0.932715796151933	0.355843434108792	0.996601583906094	0.0752443624242552	-0.0335196789846125	-0.0620647358956753	-0.360428060268002	0.0804980106694958	1	0.0648464879606359	-0.0563791419188278	-0.0136599085600868	0.0647854389050167	-0.059778798894798	-0.00167673635018195	0.00300063992056066	-0.271740964051894	0.962365754074933	0.66886172813157	-0.00311797274998725	-0.275201607996333	0.0951022491318217	-0.0548741366020303	-0.0154982062218661	0.0947404758766756	-0.0583136593877427	-0.00352787610451233	-0.0197616534945044	-0.272982480880707	0.961816012646586	0.66568153450314	0.0205432984811676	-0.276491904682605
66422	7869347	11110198685	0	59.5358938927485	131036160389669742	0.0641546031499424	-0.0714203822845088	-0.0865842077038998	1	0.34185045571077	0.0379723423958842	0.0657043158161917	0.0483172892272475	-0.333672062927105	0.941450154805713	-0.0579453597238717	0.940027205475616	0.33614161933949	0.997149825677266	0.0707941197252532	-0.0260848186523291	-0.0512772065911605	-0.340196209272197	0.0751688162352865	1	0.0656773089229034	-0.0568240562021701	-0.0136654933768648	0.0653516505987213	-0.0602063779950545	-0.0016833280836247	-0.0181146441092948	-0.26922314670523	0.962907449834577	0.66594790288515	0.0188102268737203	-0.272586304362841	0.0958189298610971	-0.0558804151216998	-0.0141284668264606	0.0951326314783622	-0.0592963197265875	-0.00216558296594596	-0.0456436502494369	-0.270495393616292	0.961638653145907	0.658895809106802	0.0474288547916671	-0.273907570667061
66423	7896292	11110352177	0	59.9971801325338	131036160389823240	0.0630401154818999	-0.0743639733316507	-0.0867447275942238	1	0.306489725101041	0.0472903178915361	0.0564058062725201	0.055083688396253	-0.300116998873607	0.952310650082085	-0.0482892169272513	0.951841929796638	0.302762435268257	0.997313360384397	0.0626636072063529	-0.0379385494012428	-0.0577777640144959	-0.304815304526246	0.065739183548725	1	0.0653992934891669	-0.0564870042270036	-0.0141006651094066	0.0651312623084566	-0.0599553585278763	-0.00214380411552395	-0.0133205725898301	-0.276585901312507	0.960896873520269	0.664989867347452	0.0138617574588307	-0.280239591467242	0.095145936528046	-0.0554664949053698	-0.0144362083190222	0.0944535651364825	-0.0589753067985912	-0.0025005951821057	-0.0458740972846463	-0.277820672324465	0.959536993152167	0.661681898104211	0.0477722011792858	-0.28152472532145
66424	7877797	11110518737	0	60.0018600576618	131036160389989797	0.0625969757574008	-0.075273320261971	-0.0864963981319533	1	0.299048742515964	0.0521996340283661	0.0522870795481571	0.0591345805648985	-0.292987803508449	0.954285726801312	-0.0437204893344232	0.954281194364331	0.295695655860793	0.997292143854434	0.0592076775247996	-0.0436214480312979	-0.0618882389575559	-0.297350285765401	0.0619648377490939	1	0.0650185179042294	-0.0566276736887315	-0.0136958807630098	0.0648516588483438	-0.0600501900191183	-0.00172103059811048	-0.00537599388788058	-0.273120675298245	0.961964757885832	0.669418460869173	0.00558849778773561	-0.276635558013807	0.0950771170507667	-0.0555586151601863	-0.014278518295366	0.0945783738269204	-0.0590150626248498	-0.00231799045915877	-0.0306137975251254	-0.274056173281132	0.96122630492907	0.663738314696746	0.0318379269694241	-0.277608164019666
66425	7869744	11110699126	0	59.8860846897033	131036160390170191	0.062383712871141	-0.0754939903097569	-0.0862879199836448	1	0.292554834571284	0.0549262977007627	0.0540590252039121	0.0619397295826166	-0.286639064453656	0.956034265404941	-0.0452647597658307	0.956081166023331	0.289585748093392	0.997052943139217	0.0612115242793415	-0.0462447604905206	-0.0646977678840286	-0.290716845571352	0.0639360928762332	1	0.064324603918801	-0.0560250346817873	-0.0146081878080458	0.0643046461816034	-0.0594878518357415	-0.00264388671271895	0.00642536837204917	-0.277085442870949	0.960823798617776	0.669339934822433	-0.00668725379361548	-0.280759450541611	0.0938203757508527	-0.0545974716294619	-0.016231347931467	0.0934656464705542	-0.0581022964869508	-0.00427976352369798	-0.0190270488885111	-0.278151041061165	0.960348879192965	0.660024747472228	0.0198100505513391	-0.281868649785424
66426	7865395	11110868728	0	59.4264633172327	131036160390339785	0.0618099483849407	-0.0759148458335804	-0.0858712457677497	1	0.285426641586584	0.0605561067325639	0.0622626223240439	0.0684817156978404	-0.279339797171387	0.957747112932912	-0.0527647891039352	0.957643091934578	0.283082294573148	0.996256057269364	0.0699212856448585	-0.0508417364757804	-0.0713814360828632	-0.283106466831916	0.0728845968198261	1	0.0645076931399478	-0.0563582189025507	-0.0134495159349013	0.0642805562143564	-0.0598288726217567	-0.00149168487266615	-0.0100584112634763	-0.276888785072594	0.960849326931063	0.666096642111246	0.0104678679488946	-0.280554784920639	0.094543766884549	-0.0551296891815912	-0.0143800504497592	0.0939152450191573	-0.0586421475665886	-0.00244197705584906	-0.0407859240568296	-0.278230370463429	0.959648044519768	0.664763843653173	0.0424753567553564	-0.281951239339173
66427	7892482	11111017675	0	60.3869474820756	131036160390488732	0.0590669262814179	-0.0756037413030976	-0.0857885430279219	1	0.291760318276018	0.0900578077741505	0.0631479378266264	0.0977432542393239	-0.284235132563319	0.953759217867602	-0.0490981181257221	0.955803944312	0.289876171552848	0.993999814410053	0.0751612230763718	-0.0794679778177623	-0.102125575455183	-0.2882085618729	0.0784751626168452	1	0.0639408010787825	-0.0563695306238762	-0.0133680666042969	0.0638414466010922	-0.0598784919436317	-0.00142259702447593	0.000228223299932864	-0.280898950040909	0.959737322281488	0.669887105485355	-0.000237797666436994	-0.284730643547753	0.0939794732849978	-0.0549836216610793	-0.0152080439375145	0.0934010011772173	-0.058548327369188	-0.00328293415877046	-0.0366639145154901	-0.28245029163822	0.958581029504489	0.655162490608524	0.0382294770046837	-0.286347449872891
66428	7908782	11111186617	0	59.9563517759071	131036160390657677	0.0590669262814179	-0.0756037413030976	-0.0857885430279219	1	0.291760318276018	0.0900578077741505	0.0631479378266264	0.0977432542393239	-0.284235132563319	0.953759217867602	-0.0490981181257221	0.955803944312	0.289876171552848	0.993999814410053	0.0751612230763718	-0.0794679778177623	-0.102125575455183	-0.2882085618729	0.0784751626168452	1	0.0641390087357419	-0.0563251422691356	-0.013408959973785	0.0638095366511478	-0.0597899328561654	-0.00145329324881716	-0.018222208517734	-0.27606103526675	0.960967354244766	0.665849011291124	0.0189600873001449	-0.279693461681552	0.094260865935991	-0.0548166883258872	-0.0152740432650748	0.0934880385304488	-0.0583212291172268	-0.00334211418201867	-0.052284468688269	-0.277330056710234	0.959351017083468	0.665849011291124	0.0544459683220289	-0.281014041812658
66429	7913763	11111350975	0	60.0988265103136	131036160390822037	0.0576668392539784	-0.0753525436752877	-0.0854050028490504	1	0.296345892201457	0.104092512366174	0.0546432884223347	0.110366398863498	-0.288531173057839	0.951088334580848	-0.0384288109102826	0.954979885373758	0.294171115209406	0.993147765689439	0.0690158004039044	-0.0943097810446165	-0.115525518283499	-0.292692412214865	0.0721439511310555	1	0.0638206879598102	-0.0564059173560326	-0.0128500767297302	0.0635678722808437	-0.0598985796268464	-0.000898463388379872	-0.0120566279200851	-0.278418048650437	0.960384312610779	0.667981022045872	0.01255330229675	-0.282146638288924	0.0940012321945002	-0.0551765769828928	-0.0150969635448031	0.0933677290671456	-0.0587023430292448	-0.00316307702053852	-0.0411460596511509	-0.279271502983313	0.959330198313712	0.657685546353356	0.0428641326555011	-0.283035342036746
66430	7919495	11111522040	0	59.8802395209581	131036160390993099	0.0576892098307787	-0.0753213398206255	-0.085427375925348	1	0.296082727604437	0.104300641888009	0.0551975654398065	0.110646178050075	-0.288240654527377	0.951143915693382	-0.0389571796691724	0.95502680238435	0.293949221600853	0.993096048444024	0.0695782423258364	-0.09444102265283	-0.115809059870467	-0.2923890031243	0.0727262626566431	1	0.0635758575935211	-0.0562448708809487	-0.0132278905306956	0.0633762981254963	-0.0597231505805107	-0.00127369731035609	-0.00783884690549106	-0.277849804858977	0.960592545473376	0.662022446637351	0.00816024749133038	-0.281555051849521	0.0935601305715244	-0.0546251651587612	-0.0156667188810044	0.0929059073269087	-0.0581468380006534	-0.00373274165876687	-0.0428051158610911	-0.278908838293159	0.959363112683659	0.661132260805897	0.0445886899892131	-0.282657670528442
66431	7889613	11111683814	0	60.0473293049582	131036160391154873	0.0592832583414829	-0.0753170668235759	-0.0857776123564192	1	0.293015477309928	0.0878105132407229	0.0570110298539555	0.094685785957288	-0.285827115447091	0.953591873923455	-0.0433340577337284	0.955804152320755	0.290793022348771	0.994563603485459	0.0688569711910019	-0.0781150186610809	-0.0989694219043918	-0.289869441147309	0.0719166375155314	1	0.0642658838896557	-0.0563270982269136	-0.0133214981614321	0.0640371212829238	-0.0597258645954492	-0.00134276611151614	-0.010357554177572	-0.271153916014045	0.962480272474042	0.665515989120467	0.0107609004356051	-0.274591658328674	0.0944169177819919	-0.0551759663092889	-0.0150899484214863	0.0937953055292003	-0.0586118447805891	-0.00312924872048068	-0.0404437809866323	-0.272196700714614	0.961391312993614	0.658623952982634	0.0420431803001169	-0.27567519606428
66432	7907216	11111850546	0	60.537781326637	131036160391321609	0.0592832583414829	-0.0753170668235759	-0.0857776123564192	1	0.293015477309928	0.0878105132407229	0.0570110298539555	0.094685785957288	-0.285827115447091	0.953591873923455	-0.0433340577337284	0.955804152320755	0.290793022348771	0.994563603485459	0.0688569711910019	-0.0781150186610809	-0.0989694219043918	-0.289869441147309	0.0719166375155314	1	0.06423803176949	-0.0560717913032263	-0.0136786325948859	0.0639416751058534	-0.0595207680266453	-0.00171472538993932	-0.0156269302021291	-0.274656591784952	0.961415391826827	0.664653080186567	0.0162526566201608	-0.278232541078565	0.0940202085881909	-0.0548424107762621	-0.0158459837201232	0.093362732684255	-0.0583219533349436	-0.00389983333524739	-0.0431781308484433	-0.275576163464759	0.960309026900445	0.657715583439325	0.0449324830670724	-0.279189022530526
66433	7887857	11112017072	0	60.0638478702861	131036160391488239	0.0593020409287749	-0.075343125407254	-0.0858602870455194	1	0.29318084548682	0.0880698711699333	0.0565412460514651	0.0948759849749332	-0.285998716302326	0.953521516143426	-0.0428261650236651	0.955782860263643	0.290938212711247	0.994567477381199	0.0684387193017998	-0.0784326120687523	-0.0991741954882485	-0.290048517434083	0.0714828785698714	1	0.0641023123905338	-0.0560588677733634	-0.0136568510919398	0.0638130508764496	-0.0596920013428929	-0.00174714692776018	-0.01463196856628	-0.289238782570974	0.957145146857433	0.655874188897313	0.0152859040939054	-0.293431535131734	0.0940445273105766	-0.0548256521097332	-0.0158236505379619	0.0934025896421288	-0.0584890751104379	-0.00393175212148798	-0.0414439317962431	-0.2901206583278	0.956092257122037	0.655874188897313	0.0433200909896918	-0.294352916404781
66434	7892688	11112183517	0	60.067996972573	131036160391654681	0.059255977699091	-0.0753838125702009	-0.0864827826962524	1	0.289576876881041	0.0887512073264737	0.0529260143069824	0.0949623837427417	-0.282705798690485	0.954494409130128	-0.0393468364050303	0.95701228678022	0.287366159136058	0.994702956735734	0.0648453108441153	-0.0797565892119141	-0.0991634016050804	-0.286613812727753	0.0676546642988776	1	0.0644619785017611	-0.0560423466912381	-0.0141235349246683	0.0642660405251926	-0.0595175397320194	-0.00216375347377262	-0.0075723461936681	-0.277064723381795	0.960821418698862	0.67048879701733	0.00788095401941473	-0.280737886794452	0.0944179948369726	-0.0550031586682144	-0.0158939219266003	0.0939102442191049	-0.0585076232302853	-0.00394775444731033	-0.0312011555126563	-0.2778299087467	0.960123445032187	0.656757484511646	0.0324855925897347	-0.281534340268586
66435	7909872	11112350216	0	60.5660503061614	131036160391821383	0.0587328781791284	-0.075157767024159	-0.087043014296563	1	0.287572377979305	0.092357718246992	0.0518477018716734	0.0983156675096068	-0.280716605109404	0.954741963641481	-0.0378637921436213	0.957640057253082	0.28546778099957	0.994434695073862	0.0642161067035728	-0.0835220262756493	-0.102614475527576	-0.284540654210508	0.066956382923138	1	0.0639990566758543	-0.0553129658132007	-0.0156570777553139	0.0639006500320124	-0.0588699843468574	-0.00371975119841231	0.000383709165666996	-0.283984183406738	0.958828887936781	0.676395251222439	-0.000400185215538531	-0.287946827094473	0.0938489469263281	-0.0540212433925385	-0.018565134603053	0.0934555825569179	-0.0576102998031285	-0.00663978603143958	-0.0218756574273448	-0.284724861842472	0.958359644737249	0.676395251222439	0.022822183114608	-0.288719397893729
66436	7914567	11112516836	0	60.6756353345776	131036160391988003	0.0588100779343119	-0.0753269544823872	-0.0873280868436824	1	0.285931777959477	0.0895096371532021	0.0512323009093752	0.095405886472325	-0.279273732015653	0.955460045963451	-0.0377484148375998	0.958132983565568	0.283824317106535	0.994722460791792	0.0631456127517317	-0.0808693859660752	-0.0995234524591519	-0.283037663433144	0.0658096820491335	1	0.064118663649176	-0.0556662079516905	-0.0150439003319566	0.0640459030607058	-0.0591229527636795	-0.00307808334447246	0.00220164555790465	-0.276337860523973	0.961058031337271	0.667050759963093	-0.00229085199301207	-0.279981491189689	0.0941113302142759	-0.0546081725234716	-0.0168938333411758	0.093701980355637	-0.0581021806177517	-0.00494082785592907	-0.0234013476862897	-0.277192664077049	0.960529335266932	0.664684291485152	0.0243581517868165	-0.280871042837997
66437	7913128	11112683368	0	60.0350724893483	131036160392154535	0.0590424553042846	-0.0756343931179368	-0.0876685956396371	1	0.276370886048989	0.085513858613863	0.0452642003911718	0.0905073495657917	-0.270516766605546	0.958451406519838	-0.0328875465321264	0.961064540935614	0.274359904941146	0.995352615386966	0.0563527030540489	-0.0780867716122865	-0.0941516239485553	-0.273929771335729	0.0585686502884768	1	0.0639570025983925	-0.0549027956896978	-0.0164034316834645	0.0637306785163299	-0.058344249209641	-0.0044361326119963	-0.0100671487127799	-0.274463195900748	0.961544906186259	0.678565975255847	0.0104693819624224	-0.278031415955453	0.0938565105168591	-0.0537389696475651	-0.0190474565377635	0.0932591383812463	-0.0572119325412732	-0.00709623587749114	-0.0384151583037301	-0.275171479299206	0.960627364066206	0.678565975255847	0.0399683601320251	-0.278768062893139
66438	7921618	11112849750	0	60.1274822879469	131036160392320914	0.0590200147973321	-0.0752437951991474	-0.0882869279979153	1	0.275846174433454	0.0825120308637079	0.048095986108263	0.0879317451706888	-0.269975039934633	0.958843827744399	-0.0361160956501269	0.961075419041546	0.273915436857999	0.995471564549298	0.0587155577884659	-0.0747585944715481	-0.0914502208509537	-0.273367108730731	0.0610177612016001	1	0.0637754689372059	-0.0548741155368121	-0.0161172647437097	0.0636015674201945	-0.0583151209287278	-0.00415072841323791	-0.00588459830120281	-0.274905550303899	0.961453228147341	0.667242806619963	0.00612044834834106	-0.278491466459947	0.0938260955238411	-0.054004473504594	-0.0177951480458073	0.0932287538821944	-0.0574858669242468	-0.00584637895352194	-0.0383899285111417	-0.275837200188656	0.960437427623993	0.656381318767776	0.0399500287377628	-0.279460584504848
66439	7901464	11113018719	0	59.9612410537828	131036160392489886	0.0584528271192852	-0.0753370532235031	-0.0888838494373644	1	0.269341552557819	0.0830682089977416	0.0441325442904349	0.0878490868200885	-0.263882039160717	0.960546098505042	-0.0324251086435958	0.96300567069418	0.267523252335762	0.995605921172794	0.0546474850220448	-0.0760427649841707	-0.0912037143232538	-0.267044695069586	0.0566860000640346	1	0.0635245725237241	-0.0542872586110667	-0.0180245408993107	0.0633757294460995	-0.0576336797571789	-0.00603064006445191	-0.00410756205466827	-0.267517191438751	0.963544332253939	0.671162630303218	0.00426294570504129	-0.270815384141944	0.093161280023758	-0.0532440047005871	-0.0206037675303178	0.0925954894883324	-0.0566297699132955	-0.00862601836804039	-0.0361384859106241	-0.268345882753745	0.962644533067737	0.671162630303218	0.0375232208532022	-0.271675523959903
66440	7909812	11113183023	0	60.2053121555127	131036160392654190	0.0583554043661071	-0.0755023904293216	-0.0893388223624497	1	0.266717158529835	0.0831346179911628	0.0455365197620814	0.0880611383315349	-0.261289478318175	0.961235166042093	-0.0339179773366001	0.963637953396606	0.265049930365948	0.995537446171237	0.0559437511596781	-0.0759966445116878	-0.0913574673893769	-0.264357848213444	0.0579896502548632	1	0.0634600263172719	-0.0544186738633214	-0.0174600579616628	0.0633212507383933	-0.057864541650259	-0.00549390939863814	-0.00307572205833697	-0.27541057277017	0.961321775650706	0.665234156786747	0.0031994610351143	-0.279016766020712	0.0933516965855061	-0.0535314903767597	-0.0190422815853137	0.0928052678168707	-0.057017134093423	-0.00709231491250274	-0.0343285723198434	-0.27627010377553	0.96046675053452	0.654714974680695	0.0357263442162201	-0.279910989844571
66441	7913215	11113349637	0	60.0303873820928	131036160392820804	0.0597152833365558	-0.076140937680094	-0.0890822034167114	1	0.251335303514853	0.065240614559839	0.0442381537461975	0.070016033993542	-0.247004241115599	0.966481587954329	-0.0355770237779539	0.967624617851244	0.24987371671974	0.996911244977665	0.0518797050795478	-0.0589615623770357	-0.0723179145712455	-0.249587478609567	0.0535642418820152	1	0.0630020310568078	-0.0533818670570003	-0.0181697998054522	0.0628111031537124	-0.056812686838454	-0.00619938044252755	-0.00726959220596803	-0.273870492231422	0.961739105222449	0.675439005903248	0.00755865465051645	-0.277415096222238	0.0931238816556282	-0.0526971377485398	-0.0205049009810389	0.092544980317592	-0.05616384199111	-0.00855095456425389	-0.0369627986973108	-0.274712617459594	0.960815658345013	0.675439005903248	0.0384512680254463	-0.278290808027406
66442	7917859	11113516212	0	60.0360456418033	131036160392987382	0.0604794916285283	-0.0767788446765532	-0.0900517916816844	1	0.242151964636927	0.0536632644354942	0.0485857367200121	0.0589450889087935	-0.238285449900021	0.96940472500369	-0.0416073075033705	0.969662932193604	0.240878869749969	0.997393757979192	0.0545329468821105	-0.0472424517621442	-0.0607306754133879	-0.24060006539305	0.0561798961810779	1	0.0633068343031092	-0.0536136444318972	-0.018414858757935	0.0630167743750509	-0.0570565855594252	-0.00644884698999638	-0.015140078155267	-0.274184326793445	0.961557971717919	0.671052958410423	0.0157440608144657	-0.277741421919448	0.0932746963758142	-0.0530107954133272	-0.0192527041640651	0.0926305194340922	-0.0564835753533788	-0.00730386172825866	-0.0421386672490798	-0.275067573161684	0.960500995791994	0.657565912427294	0.0438434355260641	-0.278659986074389
66443	7910523	11113682976	0	60.0274685696175	131036160393154146	0.0607662689097945	-0.0773656219779569	-0.0903704913561018	1	0.230752654980408	0.0454974585123822	0.0505879049889973	0.0508684095339818	-0.227387978433869	0.972474736008726	-0.0448772837108782	0.972231354540973	0.229678520228074	0.997696564250983	0.0553254056576456	-0.0392513078839483	-0.052260577227995	-0.229394553046141	0.0568442912829888	1	0.0628833175519455	-0.0532043776498211	-0.0189299162442368	0.0626577078527484	-0.0565980536818497	-0.00695012254514692	-0.0101165833420253	-0.270817783046678	0.962577468636767	0.674120898863785	0.0105095030905883	-0.274242459502336	0.0929398511788374	-0.0528072684474894	-0.0196858091534637	0.0923084147008612	-0.056240398681976	-0.00772483491357276	-0.0412327336496295	-0.271960859425267	0.961424543381564	0.65782597149973	0.0428608588492943	-0.275430108854343
66444	7902048	11113849473	0	60.0255949136712	131036160393320643	0.0614898650445101	-0.077500854396826	-0.0910667662029233	1	0.223628809757942	0.0319817108962675	0.0490455125023534	0.0371572475360453	-0.220861613480576	0.974597089389406	-0.0450497416780682	0.973908846232789	0.222423200238323	0.99829347374922	0.0521699810262046	-0.0262380134431147	-0.0381072958611006	-0.222697811899099	0.0535164728711913	1	0.0626777219484139	-0.0526706820234986	-0.0201318944995475	0.0624044053652318	-0.0561671795652851	-0.00818208146870603	-0.0136790398282529	-0.27864148656963	0.960297769356799	0.671262437080397	0.0142436181581825	-0.282379282499257	0.0922418686659917	-0.0522875242830164	-0.0207014653475847	0.0915810752350509	-0.0558195510807534	-0.00877091050961953	-0.0432995720859021	-0.279713754439575	0.959106543943109	0.665205191092454	0.0451151036885244	-0.283495949709584
66445	7914389	11114016054	0	60.0298468398488	131036160393487221	0.0579363730567009	-0.0774170292343173	-0.0918099974887118	1	0.218034335824816	0.0633811968266301	0.0469228713176354	0.0679073713549434	-0.214605704242078	0.974337200676657	-0.0396248473479037	0.975240851702783	0.21756643271122	0.996904438945036	0.0533823273826875	-0.0577223244065104	-0.0695834426599334	-0.216288110227384	0.0546830130899335	1	0.06110457637091	-0.0522384207702244	-0.0216983756175938	0.0610883450736091	-0.055667973954867	-0.00972702379470308	0.00666116773182584	-0.274782709956083	0.961483276585526	0.680232019803538	-0.00692790121711528	-0.278363705898952	0.0913555286686925	-0.0514049852370921	-0.0239501610694089	0.0909244989381038	-0.054883209518811	-0.0119933149460614	-0.0251683593074392	-0.275905148925458	0.960855297371145	0.678717727338308	0.0261877159400883	-0.279531276470343
66446	7901277	11114182297	0	60.0434354211837	131036160393653464	0.0556443872788578	-0.0745131921462255	-0.0927173115974486	1	0.252614087719241	0.0794836281461578	0.0348341200343422	0.0829155664028776	-0.248244835275633	0.965142222994655	-0.0244415928822137	0.967679201267849	0.250997155304594	0.996256802930585	0.0444011845854615	-0.0741681698704886	-0.085699780986494	-0.250867951837077	0.0458520382330393	1	0.0608504956395044	-0.0521940177456083	-0.021615494287231	0.0607875366644313	-0.0557236480129099	-0.00967298428887473	0.003159873849876	-0.282419814123003	0.959285704984694	0.666221627834886	-0.00329397426122084	-0.286315678845494	0.090365020312127	-0.0513602729414524	-0.0232538660281522	0.0898990372190963	-0.0549296569066622	-0.0113252299843326	-0.0277044171435046	-0.283033921471364	0.958709687323165	0.655320121235956	0.0288895686001242	-0.286955907232162
66447	7905201	11114349275	0	60.0273604709026	131036160393820442	0.0563639890589537	-0.0741882921194284	-0.0936794412714298	1	0.248218273177731	0.0678730183908845	0.0298387775985257	0.0707990094695129	-0.24444430354107	0.96707522082021	-0.021129493831484	0.96892304915189	0.246458250648318	0.997266787148034	0.0378828099343915	-0.0634338077283216	-0.0730790407252961	-0.246946569248785	0.0390779480038157	1	0.0605891237436247	-0.0516500527806937	-0.0233022141867704	0.0605261570849219	-0.0550705205140444	-0.0113288231892533	0.0029120086951805	-0.273871245101476	0.961761956677392	0.677030880587141	-0.00302777602754442	-0.277415879021467	0.0903834647897233	-0.0511537795087981	-0.0256042901715894	0.0898932639212569	-0.054614561090139	-0.0136446625036891	-0.0299225571324754	-0.274414736838049	0.961145770828108	0.677030880587141	0.0311221216960694	-0.277981021992367
66448	7906427	11114515763	0	60.0235412328715	131036160393986930	0.0552655765710566	-0.0747007858538145	-0.0943876723123682	1	0.241730436693737	0.0696620918278645	0.0212733098974658	0.0714819901677943	-0.238433622626762	0.968524513206935	-0.0126729424230439	0.970712978519734	0.239907711138448	0.997361379647314	0.0294231360399547	-0.0663668400150312	-0.073671466135286	-0.240752635655288	0.0303015730110705	1	0.0599360531284815	-0.0515465839179556	-0.023454388103698	0.0598376210461759	-0.055086154736163	-0.0115167025209666	0.000360562616242711	-0.283209288714877	0.959058063299722	0.66482438096961	-0.000375954921868447	-0.287138755908848	0.0894661083835852	-0.0511353801619644	-0.0249682431623299	0.088918444558016	-0.0547121796395224	-0.0130453001602224	-0.0341810235397561	-0.283463528055142	0.958373667153009	0.662891423874685	0.0356505427532347	-0.287403859020881
66449	7900572	11114683485	0	60.0685021198174	131036160394154649	0.0550878910511127	-0.0745777278298723	-0.094970972597624	1	0.239760010780844	0.066242557800701	0.0262026560036203	0.0686788640650205	-0.236404589770414	0.969224475323555	-0.0180304602162262	0.971065595567127	0.238131290699588	0.99747587245764	0.033830149886499	-0.0624291984853842	-0.0707413642847063	-0.238663879204863	0.0348240875470431	1	0.0594442975499944	-0.051025812561972	-0.0244749125535542	0.0594341021578439	-0.0545934445028989	-0.0125436786992307	0.00745422821263859	-0.285719573796643	0.958284279131834	0.68761542592677	-0.00777856637354579	-0.28975721954601	0.0894318951182226	-0.0505058954336791	-0.0265657214112505	0.0890145492217845	-0.0541139154609013	-0.0146469121634318	-0.0237324257947259	-0.286175552617804	0.957883252306769	0.68761542592677	0.0247708387329566	-0.290233067267331
66450	7900494	11114848671	0	60.0366944276342	131036160394319835	0.0544578315559526	-0.0744798764339026	-0.0960478170593022	1	0.238247100467183	0.0651241640021689	0.022282028857891	0.0670994372438283	-0.235090754067953	0.969654579153485	-0.0143361971864209	0.971517337159687	0.236534430999765	0.99764329245066	0.0297724864583337	-0.061817959189015	-0.0690891812870377	-0.237311937975826	0.0306357595660121	1	0.0589747557173545	-0.0510238012147357	-0.0252816884645565	0.0588256199729347	-0.0546071080343904	-0.0133550819619115	-0.00358988713808753	-0.28612211855716	0.958186435920849	0.671391328112609	0.00374652594428567	-0.290177301365676	0.0882761168394542	-0.0506621519312504	-0.0264940277410334	0.08774929435407	-0.0542753433885712	-0.0145811227400844	-0.0324254724916486	-0.286375273349703	0.95756868763947	0.661781160991396	0.0338493601766297	-0.290441511957611
66451	7896973	11115016746	0	59.9840802251083	131036160394487910	0.0534543673066216	-0.0744826579004402	-0.096769994536398	1	0.23272648989073	0.0705023116854034	0.0221427915557754	0.0723676404494018	-0.229644063415989	0.970580511216653	-0.0137602144378842	0.972809539470476	0.23119744032723	0.997283099783812	0.0300866091979955	-0.0672399794211565	-0.0744234805620853	-0.231711956765977	0.0309176881348352	1	0.0581369000812528	-0.0504862673875312	-0.026529428961072	0.0580382981896846	-0.0541023369577803	-0.0146123082482021	0.000512867845739221	-0.288991640158048	0.957331483283264	0.671832034452938	-0.000535726449646728	-0.293173367490491	0.0880692938958769	-0.050074433584542	-0.0288128818017569	0.0875894751624807	-0.0537230100569971	-0.0169087789918964	-0.0285922902137432	-0.289256772416043	0.95682443559505	0.670383977691989	0.0298735934096498	-0.293450328304847
66452	7900560	11115182020	0	60.0309279340716	131036160394653187	0.0526001556069484	-0.0742891778717439	-0.0976029982109144	1	0.235170993405572	0.0706554894479493	0.0217435597418671	0.0724858396633023	-0.232032046697465	0.970003573371609	-0.0132579282620544	0.972251860818631	0.23356058415946	0.997281319581644	0.0297900728447471	-0.0673982282660339	-0.0745887615035013	-0.234166225174791	0.0306307004573521	1	0.0571654585346749	-0.0506394283327763	-0.0268206033615575	0.0571079932553702	-0.0541125912467772	-0.0148586350111909	0.00345158872906364	-0.277606278103589	0.960688732573	0.664720526741128	-0.00359281186574235	-0.281301552357239	0.0866499025981563	-0.0502301476455386	-0.0284348385948303	0.0862854006860003	-0.0537313519876899	-0.0164824870893509	-0.0198141889413254	-0.277846556551151	0.960421099793869	0.657470700947863	0.0206278043159465	-0.281551670396998
66453	7911317	11115348619	0	60.0368746484091	131036160394819786	0.0522243781706853	-0.0741298352470678	-0.0982571273699708	1	0.231572283949088	0.0617268183098699	0.0148210133741795	0.0628432152903655	-0.228898217313839	0.97141975294026	-0.00756616749971052	0.973206412724704	0.229808684215542	0.997994731149085	0.0217918411810263	-0.0594275378642413	-0.0646021112795011	-0.230945699539592	0.0223880565336055	1	0.0571039082700259	-0.0500542070373724	-0.0282253471600037	0.0570481434427647	-0.0536652340195187	-0.0163058832388069	0.00391178172776	-0.288748601380897	0.957396962165794	0.686659501962925	-0.00408582867354269	-0.2929195061718	0.0868046657306888	-0.0496373910748285	-0.0297970774684301	0.0863846738236279	-0.0532795454547692	-0.0178887476833308	-0.0238515766879568	-0.28886378878101	0.957073045185465	0.686659501962925	0.0249162180200093	-0.293039820454538
66454	7899108	11115515034	0	60.039830423503	131036160394986201	0.0519018815290708	-0.0738083599824897	-0.0993414031902919	1	0.231498726109611	0.0579106318361303	0.0132251149174288	0.0588844189118949	-0.228920018001613	0.971662621781629	-0.00642829798599061	0.973244439556409	0.22968225411976	0.99824410952152	0.0197708429428774	-0.0558373671918393	-0.0605276876486699	-0.230968094872772	0.0203115714601051	1	0.0558551775546949	-0.049969816149013	-0.0286019061954271	0.0558225685378861	-0.0534804638962552	-0.0166550393941761	0.00554119219108585	-0.28123119672392	0.959624045748299	0.671115665916058	-0.00577427236247428	-0.285076846103685	0.0854394157714372	-0.0497929304638916	-0.0297918033174879	0.084965074273402	-0.0533408265690897	-0.0178570878466456	-0.0284269202403147	-0.281322040030265	0.959192274780641	0.655598632365077	0.0296276386002814	-0.285171511355701
66455	7902572	11115681572	0	60.041380519454	131036160395152739	0.0518394465534823	-0.0737557210632907	-0.0998566432563753	1	0.22943017372082	0.0502948990099448	0.0142902571529614	0.0514637853025998	-0.22696098536831	0.972543155815192	-0.00841573177236259	0.973700483411343	0.227676402078153	0.998639401516415	0.0199017518114061	-0.0482002698516681	-0.0528674019391664	-0.228956096113487	0.0204364498403712	1	0.0553623670039128	-0.0496416513145518	-0.0296291535222333	0.0554734018078008	-0.0531363260219881	-0.0176770770431578	0.0169593941115368	-0.280599109278419	0.959675215280424	0.6823876707274	-0.0176701749704907	-0.284418238221348	0.0854345272596752	-0.0492611741141942	-0.0311196389369738	0.085132197342503	-0.0527987625515438	-0.0191762698700349	-0.0147711387063648	-0.280837165541647	0.95964175602766	0.6823876707274	0.0153911313591406	-0.284666267687749
66456	7913796	11115848316	0	60.0233250641199	131036160395319483	0.0514182784344529	-0.0735372121809926	-0.100454580299283	1	0.234370040371373	0.0452170692312094	0.0164034863358469	0.0466999997928871	-0.231771332029476	0.971648681195331	-0.0109739013177048	0.972532208951544	0.232509518174415	0.998848678984567	0.0215209711935051	-0.0428738182306486	-0.0480256816946221	-0.233898204043032	0.022125189483157	1	0.0542553817374219	-0.0496078890171246	-0.0301599003176849	0.0541865823800801	-0.053120197299194	-0.018214228838604	0.00266197399974167	-0.281233266900346	0.959635745209078	0.659682286155673	-0.00277393499076828	-0.28507900334701	0.0836656786734189	-0.0488772116377788	-0.031252487742591	0.0831405715875082	-0.0524279794743576	-0.0193207523147899	-0.0324570967556646	-0.281451856740083	0.959026271385593	0.658250627817848	0.0338308908532759	-0.285306794254249
66457	7914616	11116014860	0	60.0389652884722	131036160395486027	0.0510991914461171	-0.0737233207244875	-0.101084979402285	1	0.228983211071031	0.0390255945606912	0.013793060140354	0.0402464400247583	-0.22665442738395	0.973143357688161	-0.00922094394880298	0.973806730548644	0.227190285291546	0.999147235525389	0.0181169005465864	-0.0371022864060765	-0.0413335992059981	-0.228641335322594	0.0186020595529228	1	0.0533924777236793	-0.049436515614394	-0.0308353475494191	0.0533112938770863	-0.0529342391480123	-0.0188837546555599	0.00163216436083068	-0.279824766646217	0.960049704968909	0.663615336646959	-0.00170008154777158	-0.283611579322543	0.082952222613037	-0.0488918659738492	-0.0318822020559224	0.0824617900014747	-0.0524231084317638	-0.0199431986403547	-0.0297515855511065	-0.279976821023616	0.959545633540534	0.655379637663118	0.0309959797099495	-0.283769964526274
66458	7900271	11116181429	0	60.0360456418033	131036160395652596	0.0514020449558466	-0.0737142877274008	-0.101563693209926	1	0.227735416425295	0.02680006620506	0.00999408471039217	0.0276983900783375	-0.225607767088881	0.973824385921937	-0.00686827649200858	0.974132211868955	0.225874435422262	0.999592730048142	0.0129448533582224	-0.0254323574691089	-0.0284352340962922	-0.227566842243233	0.0132878179341852	1	0.0527080937291313	-0.0492730138977337	-0.0311593435216477	0.0526670488011178	-0.0528225500215917	-0.0192277907042978	0.0049777192172339	-0.284648129352221	0.958619144795093	0.662426272184704	-0.00519254649446954	-0.288639353208434	0.082661671625689	-0.0489404246054134	-0.0319815042464946	0.0820867658583707	-0.0525338553317713	-0.0200648462009866	-0.0363027254379338	-0.284724302336044	0.957921804629705	0.65454453310671	0.0378792514815684	-0.288718814229049
66459	7890944	11116348142	0	60.072435342536	131036160395819312	0.0507686165403846	-0.07366577010738	-0.102530817522671	1	0.230835087630015	0.0272342801681517	0.014824496025111	0.0286920068599252	-0.228552792633578	0.973108621748745	-0.0115617000893833	0.973368414324438	0.228954705316516	0.999521433403703	0.0178199600146058	-0.0252854343780109	-0.0294763564936235	-0.230590868629364	0.0183054733189311	1	0.0522207420936472	-0.0495117842879886	-0.0321112899018748	0.0521906548360556	-0.0529944213062084	-0.0201582832510254	0.00569029499594246	-0.279238166772993	0.960205012880123	0.661092767779429	-0.00592605569498889	-0.283000624666176	0.0820483535713479	-0.0488581695281573	-0.0327473279506555	0.081524422606497	-0.0523842919676862	-0.0208082343131334	-0.0324299111126042	-0.279508703919695	0.959595323716389	0.64699455342323	0.0337825460184906	-0.283282380624487
66460	7909480	11116514594	0	60.0267839509989	131036160395985761	0.0500180079051473	-0.0739351916567401	-0.10337043826442	1	0.23256180719915	0.0260523164710541	0.0179038475230456	0.0278861321215664	-0.230200447498906	0.972743603220603	-0.0147244231469119	0.972921870370977	0.230664747017899	0.999502653822534	0.0207554360384007	-0.0237414590235441	-0.02865965565083	-0.232283657286755	0.0213298610333356	1	0.0514191180663228	-0.0498062109486271	-0.0328706399578532	0.051485830262665	-0.0533262686493722	-0.0209263422578817	0.0134857561811362	-0.282451508279542	0.959186780481693	0.658358478200277	-0.0140586463213688	-0.286348718156493	0.0812202308760147	-0.0490440927440606	-0.0333723984799729	0.0808552333869625	-0.0526089397024674	-0.0214388892309664	-0.0196838618204207	-0.282868554718697	0.958956686370761	0.655313376169264	0.020523448378881	-0.286783494720489
66461	7901629	11116682018	0	60.0502500492412	131036160396153188	0.0497074053812183	-0.0736310716892326	-0.104221369013065	1	0.236874537827722	0.0208418682796252	0.0128547844717677	0.0221607427916385	-0.234508723736076	0.971861389278636	-0.0102768204816487	0.971995323532931	0.234775377735615	0.999701599698485	0.015190441790471	-0.0191301343042726	-0.0227984190153392	-0.236713168288104	0.0156268295862734	1	0.0507270355423535	-0.0499678891721094	-0.0336142989745046	0.0506910362138561	-0.0534971384160573	-0.0216713546264978	0.00530553001527473	-0.282507990466935	0.959250273220493	0.66644037325607	-0.00553085682004994	-0.286407598341776	0.0807678061165818	-0.0494854434850169	-0.0341113847665443	0.0803345635475771	-0.0530500006021627	-0.0221800716185707	-0.0251131528318364	-0.282715429193792	0.958875026085577	0.663190842788866	0.0261842394195677	-0.286623852813878
66462	7905020	11116847668	0	60.0366944276342	131036160396318832	0.0493850221149901	-0.0739785808337603	-0.10483209332466	1	0.235708092245223	0.0191266642018936	0.0137362387460375	0.0205596057262207	-0.233379143353725	0.972168441197236	-0.0113645016290346	0.972256600314322	0.233640645539169	0.999724037279842	0.0158517693875871	-0.0173369747123521	-0.0211450409309458	-0.23555134740533	0.0163026561243943	1	0.0498271647848504	-0.0503405155940246	-0.0343580769060805	0.0499671339284707	-0.0538183983744963	-0.0224004646307261	0.019223425083716	-0.279307750569824	0.960009187664199	0.662191990624673	-0.0200215337690137	-0.283073091803225	0.0797336490694719	-0.0498027211184232	-0.0349084053262978	0.0794884935291632	-0.0533237654974989	-0.02295883858764	-0.0102662684920661	-0.279640961332739	0.960049757291855	0.658529450352566	0.0106930678577643	-0.283420130984087
66463	7918862	11117016041	0	59.972820317832	131036160396487211	0.0486073959326073	-0.0737966244982788	-0.106233582363582	1	0.245119440156095	0.0197124340316228	0.0180295853332884	0.0217118252209503	-0.242466412487077	0.969916818836142	-0.015443713617008	0.969948415320974	0.242820022498244	0.999644981158456	0.0202511834710539	-0.0173147686305929	-0.0223815066372471	-0.244907321100214	0.0208755860731369	1	0.049449385384356	-0.0507741343337106	-0.0354474053484173	0.0495668988044663	-0.0542701610168117	-0.0234977537767848	0.017495813488221	-0.280951658979672	0.959562432480011	0.668979204087321	-0.0182310962530473	-0.28478556415958	0.0794654757114338	-0.0499795398033842	-0.0357982487133021	0.0791169856161933	-0.0535260846757079	-0.0238587941980358	-0.0184195037944275	-0.281455741685254	0.959397408456147	0.657452504773795	0.0191966759254621	-0.285310842865416
66464	7904349	11117180709	0	60.0357212541462	131036160396651876	0.0480350402058758	-0.0739337035302913	-0.106912887429226	1	0.242105530222924	0.0187317683645087	0.0157082610863133	0.0204396191324467	-0.239576909157743	0.970662210332793	-0.0132973324128959	0.970714018770802	0.239869703615401	0.999702657253856	0.0178100634547431	-0.0166552910306772	-0.0210542850516168	-0.241930045641291	0.0183453262931756	1	0.0486271756913036	-0.0507160394889197	-0.0362403862044964	0.0487172192390282	-0.0541707893157389	-0.0242769325948249	0.0151971563992309	-0.277372378781372	0.960642290307136	0.669025541579252	-0.0158184674643536	-0.28105809203574	0.0785898541448591	-0.0500613877345342	-0.0366680535146369	0.0782552960476669	-0.0535607800969333	-0.024714295780201	-0.0174367323675029	-0.27776086486806	0.960491989717817	0.661424510533936	0.0181519652567906	-0.281462467496839
66465	7904804	11117347452	0	60.0283333733522	131036160396818619	0.0477293238604754	-0.0738977137794998	-0.107654301288115	1	0.243740921805715	0.0163039148299456	0.0160194676735179	0.0180841164800179	-0.241183617989123	0.970310995065404	-0.0138828713187307	0.970315569298627	0.241443496206937	0.999740081528737	0.0178369949923916	-0.0141989786448423	-0.0186352861536314	-0.243585288397039	0.0183806039898102	1	0.0482529682329675	-0.0506461486512743	-0.0367608544610752	0.0483042528957548	-0.0541990439274251	-0.0248263120951821	0.0123301789464454	-0.284983392531059	0.958453145786813	0.664318363308279	-0.0128639556924572	-0.288989102196022	0.078404168344713	-0.0500201691828722	-0.0371143308611924	0.0780207877580031	-0.0536171440633985	-0.0251910431000672	-0.0210603979022611	-0.28536873178031	0.958186384041381	0.664318363308279	0.0219758993029939	-0.289391135835027
66466	7920552	11117514045	0	60.033775001816	131036160396985209	0.0470382029834677	-0.0736874217396131	-0.108018959687441	1	0.237706718548292	0.0157638896531842	0.0134143010960722	0.0172015190574343	-0.235352343950097	0.971757882365413	-0.0114226580309077	0.971791998414614	0.23556280415388	0.999786792584112	0.0151520960439748	-0.0140279492388766	-0.0176995968432455	-0.237581079490852	0.015590649422722	1	0.0475510219944448	-0.0501859652266003	-0.0374169601255108	0.047617566103673	-0.0535272581221733	-0.0254192222767249	0.0130489901333151	-0.268033498237978	0.963321217288819	0.675468682955328	-0.0135450064514486	-0.271351260412019	0.0776155233692275	-0.0496063255232244	-0.0377576495892418	0.0773158344867687	-0.0529853256471465	-0.0257683816909811	-0.0149824723568014	-0.268323003720588	0.963212484967071	0.661030904226771	0.015553436482153	-0.271651773913145
66467	7909523	11117681831	0	59.9890460002004	131036160397152998	0.0467310309736546	-0.0735956411493809	-0.108979981209484	1	0.232468625165402	0.0139365592463656	0.0173057721232273	0.015812631138666	-0.230241374065178	0.973005072116816	-0.015536346433621	0.972952679837633	0.230481462890758	0.999754261124186	0.018761462239069	-0.0118078320908196	-0.0162499042838412	-0.23232571355189	0.0192806266520818	1	0.0470975455874384	-0.0494538016677809	-0.0383176834157347	0.0471484929844936	-0.0529828702178202	-0.02637920148901	0.0122701554732303	-0.283415763360347	0.958918634902636	0.668457287409464	-0.0127951271519432	-0.287354051733026	0.077238087204759	-0.0487597729279019	-0.0385592588875958	0.0767762522569451	-0.0523399871854374	-0.0266337075648637	-0.0273454266081233	-0.283896558675882	0.958464903695285	0.656829340330176	0.0285227038835186	-0.287855441093038
66468	7900018	11117848324	0	59.9917811259857	131036160397319488	0.046207128059835	-0.073245177505106	-0.109230321477581	1	0.221899633817284	0.0104561695259227	0.0145890680545541	0.0119819927269591	-0.219995261391039	0.975427350865137	-0.0133135301023292	0.975375809553494	0.220147178165156	0.999839578015646	0.0156241832860137	-0.0087580323212224	-0.0122832214062785	-0.221809612878149	0.0160172591616188	1	0.0462789815320127	-0.0483137962752842	-0.0388678273240273	0.0464515889913399	-0.0518197995700521	-0.0269181362453818	0.0218856915644193	-0.281613615997819	0.959278264003402	0.660833366191035	-0.0228107904773577	-0.285475372217121	0.076372562095793	-0.0476873396766659	-0.0390272902120906	0.0761831172949026	-0.0512368413336127	-0.0270851317533049	-0.00575860866971655	-0.281993232495662	0.959399111555163	0.655354115469467	0.00600223561329578	-0.285871023613697
66469	7902792	11118013477	0	60.0479783346894	131036160397484641	0.0453016905128562	-0.0731557011057678	-0.109854412173247	1	0.210948854295493	0.0140970384970963	0.0172200893836426	0.0158010398194646	-0.209249558434171	0.977734600715208	-0.0156099339137727	0.977685881311075	0.209491401847891	0.999753298121007	0.0185725544848074	-0.0121820817628811	-0.0161594612876802	-0.210807465919584	0.0189941588219852	1	0.045743749743029	-0.047382757200559	-0.0397222495300905	0.0458653395928766	-0.0508807519106076	-0.0277722948166892	0.0178185139662914	-0.281031330626894	0.959533163452994	0.663413520029633	-0.0185678482668079	-0.284868580514323	0.07583525842998	-0.0466353393802698	-0.0399347017627149	0.0755148266649637	-0.0501818518916904	-0.0279944516610501	-0.0161874962027552	-0.281506816582915	0.959422679106575	0.656246765369938	0.0168705209853477	-0.285364069906978
66470	7925021	11118180811	0	60.0161923687011	131036160397651978	0.045211038202878	-0.0728847131235483	-0.110078839424634	1	0.196205853618964	0.00783102298414074	0.0132975860028892	0.00908089180544276	-0.194889736952364	0.980783119672569	-0.0124461357162024	0.980725555408838	0.194993534953754	0.999881308511041	0.0139776750092811	-0.00648023854369629	-0.00925855283196528	-0.196145030250168	0.0142514168386441	1	0.045236029496961	-0.0460138079481267	-0.0403283744639742	0.0452698540765582	-0.0494953435715539	-0.0283741505670947	0.0107830447917907	-0.279390538377631	0.960116999646437	0.659624110009395	-0.0112304973853313	-0.283159312075137	0.0754296506914525	-0.0454499832836193	-0.0404329184846268	0.0749921811341462	-0.0489766722227869	-0.0284905114612172	-0.0255508204464027	-0.279718565398716	0.959741986028433	0.654902373342425	0.026616306149489	-0.283500960693465
66471	7922783	11118348100	0	60.0210553862295	131036160397819264	0.0448283673490686	-0.0729437372786011	-0.110715345787058	1	0.18403230254952	0.00439681966631948	0.0160641796779053	0.00584580332344106	-0.182951568150507	0.983104546981029	-0.0155694877843044	0.982985523311939	0.183021998703126	0.999861699253271	0.0163763448431968	-0.00289787783363273	-0.00594619813732945	-0.183987857730944	0.0166582616199338	1	0.04445337792419	-0.045053012939336	-0.0411922057808569	0.0445821151489651	-0.0486174999356393	-0.0292607410478578	0.0185296141061946	-0.286193505511031	0.957992656967882	0.65117848335006	-0.019339713866365	-0.290251803826078	0.0749127096327702	-0.0442833386146166	-0.0411296679656639	0.0746342456937193	-0.047893746822417	-0.0292075284593633	-0.0126793112410959	-0.286628677915969	0.957957846704434	0.65117848335006	0.0132349987542818	-0.290706004128902
66472	7934432	11118513440	0	60.0322252985403	131036160397984607	0.0443937532887257	-0.0738504076100744	-0.111018913562051	1	0.159258932195811	0.00378174185951642	0.0194492401491704	0.00531094037414814	-0.158539469884757	0.987338356593626	-0.0190653662562673	0.987156761174662	0.158612864158825	0.99980413367912	0.019666350851439	-0.00222011763910846	-0.00537899608279451	-0.159211238117292	0.0199195815909497	1	0.043910614252285	-0.0438691904405914	-0.0420494808334346	0.0440453877721141	-0.0474054419371401	-0.0301108026227001	0.0189568603948675	-0.284114222230672	0.958603018026873	0.662146194634338	-0.0197729294199657	-0.28808245236337	0.0743299637286139	-0.0432554825883431	-0.0421029520923067	0.0740264163543069	-0.0468417488966807	-0.0301741402085844	-0.0147386757138165	-0.284676047631748	0.958510469083656	0.662146194634338	0.0153754338045745	-0.288668476373792
66473	7950877	11118679939	0	60.0998378506375	131036160398151106	0.0452719431406068	-0.0752634496930949	-0.111953684175331	1	0.136315958375328	-0.0113068989147267	0.028686873832249	-0.00931806676219365	-0.136034534972008	0.990660274224603	-0.0293629774996179	0.990313294184677	0.135710703017299	0.999525381960945	0.0278241739507629	0.0132221843802548	0.00940563806337789	-0.136457629949252	0.0280889452609386	1	0.0435745266388503	-0.0433056241569991	-0.0435347753626456	0.0437692384770425	-0.0467642502889245	-0.0315756472317156	0.0235816272632963	-0.278425915128742	0.960168171020232	0.659794633888342	-0.0245549564156248	-0.282154828622446	0.073764046373293	-0.0425626307761333	-0.0431329603528927	0.0734838641429618	-0.0460814953518158	-0.0311835214532701	-0.0130588237116606	-0.279401862844211	0.960085447323546	0.654482384015339	0.0136008919961294	-0.283171106233431
66474	7957578	11118848053	0	59.975625905632	131036160398319220	0.046486138484212	-0.075754967106624	-0.113367025900426	1	0.118742887729971	-0.0254093151741738	0.0382296408043089	-0.0230740507833416	-0.118907441854141	0.99263719880536	-0.0396330110989383	0.992229813390668	0.117937364096162	0.998947852798973	0.0366199083890635	0.0276074210656733	0.0232410151652168	-0.119189444804978	0.0368899369622192	1	0.0430471191843752	-0.0420540050884358	-0.0455381396836352	0.0433002375490442	-0.0456059385312238	-0.0336065237817311	0.0284487075125612	-0.286014701082954	0.957802830338944	0.659595399620178	-0.0296933200748672	-0.290065199045399	0.0725674578428781	-0.0415781438104081	-0.0448908787514405	0.0723712089795363	-0.0451950006627176	-0.0329690570410836	-0.00612227412411486	-0.287294252089979	0.957822807452197	0.653650038409712	0.00639177800052399	-0.291400799954905
66475	7966173	11119024449	0	59.630398861775	131036160398495616	0.0465331565396023	-0.0753096946952955	-0.114498693335662	1	0.114809152328743	-0.030517381337549	0.0414151768843952	-0.0280626552770421	-0.115137640008197	0.992953076047476	-0.0430555402949585	0.992561639593869	0.113875423409267	0.998678480707736	0.0395564844251037	0.0328112284319778	0.0282542932150706	-0.115393560060239	0.039831846049525	1	0.0441616450243297	-0.0416237348077453	-0.0470962880633435	0.0442166229726326	-0.0451445285039278	-0.0351565425359816	0.0125859063668411	-0.282881188534346	0.959072378986237	0.669644543111541	-0.0131222462779454	-0.286796666514062	0.0750002586647494	-0.0411757968684172	-0.0465029344340483	0.0745179217461634	-0.0447633888137272	-0.0345804122541186	-0.0289562811734142	-0.284439726642784	0.95825652916533	0.669644543111541	0.0302084793756772	-0.288421964293522
66476	7937062	11119179832	0	60.0316847231969	131036160398650999	0.0454276931261002	-0.0752883592923519	-0.11541726805022	1	0.10560414417166	-0.0265344990732007	0.032344421462536	-0.0247714587782405	-0.105805858446108	0.994078213798331	-0.0336744831974124	0.993907356644266	0.104948537816372	0.999125819910278	0.0308753417291107	0.0281834927169346	0.0249138679440085	-0.106004273611448	0.0310546205337126	1	0.042718021216166	-0.0406718338923903	-0.0481232368123466	0.04278258945277	-0.044199954497196	-0.0361853114921142	0.0133638531127519	-0.283478606572213	0.958885440000972	0.662871336463813	-0.013935958779407	-0.287419582502771	0.0729336636572321	-0.0405150505742928	-0.0476161580496767	0.0724689853803616	-0.0441047950621627	-0.0356935824633861	-0.0275460128077593	-0.28464324016191	0.958237675636126	0.662871336463813	0.0287386204871232	-0.288634253038336
66477	7895567	11119347614	0	60.0318288756699	131036160398818775	0.0432808242441325	-0.0749913469499014	-0.116362063515198	1	0.110754705007495	-0.00859812874304575	0.0317619552839298	-0.00682207440580752	-0.110644846988243	0.993836594785959	-0.0321669476644321	0.99336966757146	0.110372057274119	0.999459227171752	0.0312157233444312	0.0103359487870547	0.00686427456299928	-0.110871857404786	0.0314137380644163	1	0.0415511562686685	-0.0409622445942548	-0.0487458703500218	0.0418275117320016	-0.044457024156216	-0.0367988765580021	0.0301858223190036	-0.281713120124787	0.959023740102654	0.665556633534158	-0.0314651853710441	-0.285579074926002	0.0713489275185404	-0.0401611391111027	-0.0484268098350168	0.0711507521415611	-0.0437210202078623	-0.0364878830366444	-0.00642583864476245	-0.282795509654827	0.95915869819169	0.649645377138036	0.00669935280073964	-0.286707340227053
66478	7866043	11119512867	0	60.0765495394231	131036160398984040	0.043256522320317	-0.0746749245221433	-0.117042035178601	1	0.103853829681367	-0.019000237166045	0.0218555915987135	-0.0178296533233737	-0.103860171679798	0.99443208325205	-0.0227989418994898	0.994373810797003	0.103445312360251	0.999581068103349	0.0208276052317407	0.0200972423401513	0.0179275623216657	-0.104047806072438	0.0209423860876228	1	0.0419022037112772	-0.0402511742927833	-0.0498571480732082	0.0419020012101028	-0.0437595765691011	-0.0379133391354595	0.00814630154016465	-0.281594141397728	0.959499024127535	0.659393165451693	-0.00848995737109126	-0.2854550762546	0.0723126749778301	-0.0396719522870553	-0.0492789951867381	0.07178007538973	-0.0432337281654863	-0.0373508733617993	-0.0330233825871669	-0.282306445394782	0.958755718152995	0.659393165451693	0.0344303890162499	-0.286197501183997
66479	7859679	11119686453	0	59.7737206032842	131036160399157617	0.0422326817327967	-0.0719855983489825	-0.118459793441623	1	0.130237674879718	-0.00341940226367135	0.020120717381906	-0.00210116557794362	-0.129895133010481	0.991525511282188	-0.0202848356155114	0.991329220319671	0.129826431763505	0.999792033648631	0.0198401451754164	0.00471784825451799	0.00211912089887577	-0.130263215928477	0.0200110078797584	1	0.0407545108539692	-0.0398529723708061	-0.0503797505665278	0.0409753956369615	-0.0434238083931313	-0.0384520202887315	0.0259036426708969	-0.287228224353573	0.957511852893254	0.662714127961381	-0.0270464809477866	-0.291331866844721	0.0709403163690479	-0.0391973142218346	-0.0502329306909828	0.0707408000854486	-0.0428209610305064	-0.038313225281092	-0.0063642835293021	-0.287823642439325	0.957662282199794	0.656333850436898	0.00664554713918563	-0.291953536268918
66480	7864510	11119845869	0	60.057967950666	131036160399317036	0.0403353468370822	-0.0717762060402644	-0.119105438072099	1	0.125732510024976	0.00581459940527846	0.00290045488609814	0.00598135049126117	-0.125392189866682	0.992089220870149	-0.00252773899634063	0.992101902569365	0.125409032584627	0.999978916768682	0.00325785799010131	-0.00561715047415185	-0.00602897188500449	-0.125723131252031	0.00328378190948454	1	0.0401136781371435	-0.0396137995844402	-0.0513633780073417	0.0403440440783716	-0.0431356234558466	-0.0394224328344272	0.0265589682390418	-0.283530556736649	0.958595349771051	0.663459857065523	-0.0276990448119305	-0.287473755330569	0.0702119195741899	-0.0391908449493241	-0.0513844295549683	0.0699893529643117	-0.0427610229886268	-0.0394490077831227	-0.00833915497955626	-0.283561322892792	0.958917845622615	0.652748237084249	0.0086962035415928	-0.287505838211324
66481	7871475	11120012649	0	60.0763329886954	131036160399483819	0.0412132385035316	-0.0727626568696195	-0.119806945856392	1	0.113536291580463	-0.00608701979878765	0.0166110705486184	-0.00513169109522744	-0.113337111341928	0.993543338228973	-0.0169197095049238	0.993424031660025	0.113236110630003	0.999843682370785	0.0162293719228083	0.00701557625708731	0.005164994081995	-0.113581166270197	0.0163353490672483	1	0.0403032210727865	-0.0394720306379656	-0.052347500325302	0.04049409893757	-0.0430018414395922	-0.040407803251681	0.0234219280388848	-0.283909311500274	0.958565029682589	0.652893135651023	-0.0244295042285694	-0.287868741175595	0.0703514102620462	-0.0386964076309797	-0.051891102557744	0.0701008107713778	-0.0422778473842673	-0.0399596110672032	-0.010539490434505	-0.284396320661882	0.95864886790491	0.652893135651023	0.0109936663783036	-0.288376688436185
66482	7866425	11120179133	0	60.0350724893483	131036160399650300	0.0421761537296477	-0.0737778949560638	-0.121071083059905	1	0.0973710128690832	-0.0152462943275794	0.0391220059577036	-0.0133148479432246	-0.0974865940771752	0.995147767318744	-0.0397903102113544	0.994499334317624	0.0968906871432309	0.999119335233551	0.0383071536013229	0.0171206292358565	0.0133789713771775	-0.0976416710559824	0.0385000004353594	1	0.0397521821050154	-0.0389465438841451	-0.0540784934101119	0.0399754355215621	-0.042408516688506	-0.0421171371861752	0.0258349688993095	-0.278424373506098	0.960110630406574	0.661892717938864	-0.0269018334455542	-0.282153223531173	0.0693225290770858	-0.0378930435809403	-0.0535115372584618	0.0691745958963388	-0.0414097917607533	-0.0415591066264182	-0.00254194993082997	-0.279488207364493	0.960145759994143	0.661892717938864	0.00264745635285526	-0.283261033295875
66483	7915853	11120349090	0	59.9106971148806	131036160399820254	0.0435206068007256	-0.0747086395925038	-0.12202395269514	1	0.0805934455432895	-0.0274789482230292	0.0369858851617794	-0.0259501548259443	-0.0809855333937631	0.996377404824817	-0.0380392983423387	0.996071193286634	0.0799699298871953	0.998939238015072	0.0358262653017038	0.0289288345496301	0.0260386171116834	-0.0810743217445074	0.0359520769644198	1	0.0398456697789557	-0.0383269375115842	-0.0556232421973427	0.0400123882960197	-0.0417563436734888	-0.0436520374301413	0.0212524345876065	-0.275607762249915	0.96103522069261	0.654210453797172	-0.0221105020511596	-0.279221894283831	0.0690827230835435	-0.0379810049052769	-0.0549633706864849	0.0688637853194637	-0.0414633993323479	-0.043001974642972	-0.00828243671534567	-0.276640832993582	0.96093769348625	0.654210453797172	0.00861890597282525	-0.280296753538445
66484	7863778	11120519499	0	59.8284359769924	131036160399990666	0.0424793956866004	-0.0740832260232242	-0.122947829345582	1	0.0898296078638083	-0.0201928010277744	0.037583222873433	-0.0184728819681509	-0.0900607604700975	0.995764938153246	-0.0384275147773794	0.995262977326694	0.0893024751663613	0.999090625889276	0.0366150977924683	0.0218461867112532	0.0185493207403169	-0.0901829532379063	0.0367727857180963	1	0.0404426783517092	-0.0388003516853021	-0.0562582766423661	0.0405678759785878	-0.0422463603149204	-0.0442964032516165	0.0180170670743255	-0.277241890911217	0.96063120874663	0.672628975841076	-0.0187532476087187	-0.280922277707347	0.0716824722606168	-0.0379232756704449	-0.0559170593861578	0.0712895123390369	-0.0414346166379292	-0.0439685838720975	-0.0220511133342618	-0.278592214033839	0.960156303255071	0.669343645515453	0.0229621339458851	-0.282327978442768
66485	7871632	11120682565	0	60.3094114042685	131036160400153729	0.0400383501090316	-0.0728785047791254	-0.12384421924071	1	0.0964997441850352	-0.00271565471653483	0.0321335704762554	-0.00116186807238813	-0.0963769280521495	0.99534423080752	-0.0322090742817866	0.994832077074802	0.0962897396244549	0.999480477846612	0.031947240291859	0.00426007526242289	0.0011673022344512	-0.0965267548645574	0.032102166660887	1	0.0386667291185924	-0.0381324204433282	-0.0569323293845771	0.0389265995235764	-0.0416461344365563	-0.0449870315192308	0.0288758014756285	-0.28274033461479	0.958761748961157	0.659814562320273	-0.0301087056779923	-0.286649817593772	0.0682741702113318	-0.0371414996817816	-0.0566972811657959	0.0681557594203836	-0.0407098233870535	-0.0447598172467307	-5.7438528720379e-005	-0.283614221988972	0.958938459853606	0.654326145069089	5.98980341871528e-005	-0.287561001985437
66486	7923006	11120849254	0	59.9009717135631	131036160400320418	0.0398852840725494	-0.0728759526100268	-0.123899505604213	1	0.0962001024930474	-0.00421307669973834	0.0287877895140515	-0.00282245862077878	-0.0960988238052654	0.99536779623945	-0.0289418286810493	0.994962644041902	0.0959776406969068	0.999577112723141	0.0285368713140088	0.00558951658705122	0.00283558606851968	-0.0962473537381995	0.028673488744774	1	0.0387801096136106	-0.0383960787998838	-0.057078677754284	0.0390760375393374	-0.0419058938716581	-0.0451345156787259	0.0317614213697555	-0.282788345974674	0.958656332318043	0.657326260059023	-0.0331190716658333	-0.2866998716908	0.0687851150608212	-0.0371610239595105	-0.056593290122606	0.0686602503858931	-0.0407300185935246	-0.0446560925404541	-0.000569169417209569	-0.283654805181009	0.958926288900194	0.657326260059023	0.000593548593837078	-0.287603323205894
66487	7866790	11121021918	0	59.7263101563396	131036160400493085	0.0395721983633006	-0.0731858836785704	-0.125520519352185	1	0.0857435107265842	-0.00254199449140306	0.0336365602558063	-0.00109736073252973	-0.0856649593231314	0.996323396565387	-0.0336978883642267	0.995761316173218	0.0855795158479657	0.99943146244213	0.0334800829919271	0.0039794376033375	0.00110140973560921	-0.0857700820165713	0.0336099372615029	1	0.0384511954710882	-0.0376521366801672	-0.0588905211962663	0.0387760099055169	-0.0412055591618776	-0.0469592086272746	0.0341576163693282	-0.286297056400808	0.957531854686933	0.674248282501777	-0.0356574440527449	-0.290359876884436	0.068584322947729	-0.0370306802043171	-0.0588195341389262	0.0685118767377069	-0.040644093387396	-0.0468952732932802	0.0037176815328963	-0.28725900579092	0.957845729977449	0.674248282501777	-0.00388127518705828	-0.291364002559496
66488	7917203	11121189493	0	59.6435937412398	131036160400660657	0.0398023327973222	-0.073098303632582	-0.125964076948408	1	0.0888635240251482	-0.00732198663914954	0.0337887976734411	-0.00581073772959618	-0.088852533934771	0.996027842251615	-0.0340627018904216	0.995484218645393	0.0886053202008561	0.999402805512853	0.0334125371880426	0.00881105508412905	0.00583384476072769	-0.0889698630046051	0.0335515099899911	1	0.0380050206720571	-0.0377268626099132	-0.0592733002268045	0.0382353790437787	-0.0412729608129231	-0.0473386972770252	0.0266094335852265	-0.285351183923852	0.958053568375761	0.666342133381713	-0.0277673350077304	-0.289372826692025	0.0675633361753558	-0.0366077540255265	-0.05888309568598	0.0673649843666727	-0.0402129808274314	-0.0469577866221939	-0.00632024110472495	-0.28637277294283	0.958097432137991	0.655218485682772	0.00659656233085629	-0.290438902250747
66489	7962562	11121346060	0	60.2552290994193	131036160400817227	0.0402497995899102	-0.0734409080584194	-0.12637064233042	1	0.07757452028701	-0.0155582692338193	0.0403462491125863	-0.0139739320784334	-0.0777862325815352	0.996872123816811	-0.0408962963510885	0.996179699094132	0.0771589272701992	0.999065674601541	0.0396901641908327	0.0171017162727448	0.0140168599048938	-0.0778648904410891	0.0398213119810647	1	0.0375330550650178	-0.0372720884942064	-0.0600520624617936	0.0377193561526593	-0.0407766274726998	-0.0481042703890313	0.0229977850511135	-0.281813191465405	0.959193633735559	0.660964610900838	-0.023971572530332	-0.28568337196679	0.0671780428305696	-0.0361427831885474	-0.0595153829894624	0.0669399238398441	-0.0397066063486292	-0.0475783622627517	-0.00959323930575263	-0.283030170750465	0.959063028275298	0.660964610900838	0.0100023868020023	-0.286951996607597
66490	7907032	11121519309	0	59.7571469547758	131036160400990473	0.0399647047112374	-0.0720631640500764	-0.127150731305229	1	0.0899549228423358	-0.0120942416537937	0.036220592460743	-0.0104471864605589	-0.0900306676332945	0.995884197675895	-0.0367065038425785	0.995301831049923	0.0895929555507858	0.999271479063979	0.0356194328165619	0.0137028148609457	0.0104899779317638	-0.0901527376543202	0.0357723022806534	1	0.037336621523854	-0.0370591646297836	-0.0604885568907695	0.0374972008324807	-0.0404833222970404	-0.0485183357789735	0.0207728473823264	-0.275446892034136	0.961091826247818	0.658826216047633	-0.0216104361713166	-0.27905454658031	0.0669994219463818	-0.0358707416106564	-0.0600506211667423	0.0667023158593689	-0.0393546425869606	-0.0480913502039968	-0.014498160698849	-0.27660984497388	0.960872934887791	0.650825207585739	0.0150873857380182	-0.280264507197065
66491	7928990	11121681113	0	59.9353657016274	131036160401152277	0.0381766852220174	-0.0716654150044843	-0.12689339275317	1	0.0887249172220526	-0.00150997915148267	0.023136544022915	-0.000482188758057509	-0.0886180669293107	0.996065562956432	-0.0231710685824546	0.995799239860032	0.0885831557065384	0.999731398463982	0.0230371896700498	0.00253353850520633	0.000484093355220437	-0.0887344674201335	0.0231302457756629	1	0.0367373509164872	-0.0367655303321239	-0.060309576145055	0.0369847069093927	-0.0402869108764078	-0.0483742583505014	0.0279685395470167	-0.284097851176177	0.958387276497704	0.650411962534361	-0.0291746400978311	-0.288065377711403	0.0669243966849364	-0.0357576064161871	-0.0601074201074155	0.0665954941089179	-0.0393478291784611	-0.048180470639394	-0.0167450680338402	-0.284939843009132	0.958399128005902	0.650411962534361	0.0174701373848377	-0.288943668963566
66492	7933954	11121849302	0	59.8741803973131	131036160401320466	0.0389937466911979	-0.0724818341612301	-0.127430095099239	1	0.0789955961632629	-0.012755849170859	0.0356421219405921	-0.0113326566623426	-0.0791217851971041	0.99680053872387	-0.0361000627198213	0.996247068191178	0.0786674303133546	0.999283921798304	0.0350930509888334	0.0141464273827957	0.0113685416419117	-0.0792045724145021	0.0352106904070074	1	0.0369032020425491	-0.0366644144838673	-0.061189165811142	0.0371811569617614	-0.0401875076392105	-0.0492491393225519	0.030363202138463	-0.283816793707915	0.958397675062527	0.658314451278861	-0.0316706212179641	-0.287772254382828	0.0666286411521734	-0.0352936977806449	-0.0605086419570393	0.0664680860380935	-0.0388797362602503	-0.0485769802924541	-0.00336390647257973	-0.284931194670071	0.958542069205692	0.650557022149794	0.00350938448183694	-0.288934646618402
66493	7966833	11122012115	0	60.1313870807715	131036160401483389	0.0401754035644389	-0.073164394154973	-0.127661573061896	1	0.0650140279713671	-0.0217908391939182	0.0465835989716492	-0.020252464341419	-0.065446851389641	0.997650513622522	-0.0472382154832885	0.996803403369408	0.0644323368280249	0.998678320925239	0.0458223163354703	0.0232793178507907	0.0202973714371068	-0.0654936629855773	0.0459369221810763	1	0.0360985449047031	-0.0362372165247372	-0.0617927502623125	0.0362469472495017	-0.039725410293625	-0.0498404135567683	0.0199427559932824	-0.280403894112579	0.959674915088383	0.658864732004323	-0.0207777506063853	-0.284214858071495	0.0660341526134688	-0.0350517270830968	-0.0613008148688469	0.0657375031924457	-0.0386023398051155	-0.0493611687928845	-0.0142846330184308	-0.28187584923175	0.959344544404881	0.658864732004323	0.0148888921620764	-0.285748677201413
66494	7916821	11122179409	0	60.2442301088613	131036160401650682	0.0407332958623896	-0.073371180939377	-0.128293763213764	1	0.0618005785249377	-0.0292675624154545	0.0464066786132112	-0.0278010962094423	-0.0624089769981578	0.997663379421936	-0.0472577359487108	0.997015253606451	0.0610515394487855	0.998495771369391	0.0454500128284701	0.0306674239436026	0.027858999383938	-0.0624495607531174	0.0455545376902814	1	0.0380053504906825	-0.0361340607107155	-0.0628006738769851	0.0381868521099822	-0.0395960567721809	-0.0508436327679469	0.0225483514065566	-0.27874864458067	0.960099351626323	0.672411924518734	-0.0234811190191038	-0.282490861302276	0.0689192681913054	-0.0352089710052552	-0.0622550060013454	0.0685951549026598	-0.0387416650915861	-0.0503107595592911	-0.016517134167295	-0.280409241883305	0.959738423397401	0.672411924518734	0.0172083385880335	-0.284220429354727
66495	7857908	11122344325	0	60.1771615636434	131036160401815598	0.0398559066206957	-0.0728231778690704	-0.127939177418505	1	0.0677084190023397	-0.0199256279727441	0.0482741968039782	-0.0182680654093045	-0.0681065906271658	0.997510786958891	-0.0488895447459666	0.996544692123097	0.0671452829006977	0.998637116374478	0.0475412338336549	0.0215346438289619	0.0183116049982518	-0.0681593529912739	0.04766993141218	1	0.0373524854693485	-0.0361982345043918	-0.0621406659271646	0.0373795637841379	-0.0396959952747791	-0.0501906680983081	0.0102841941636797	-0.280578153071244	0.959776086058375	0.677409915197012	-0.0107147914446505	-0.284396404929807	0.0686675465674501	-0.035073426313625	-0.0618620777325264	0.0682377632784485	-0.0386303529550131	-0.0499283625024617	-0.0248584237940374	-0.282119821310412	0.959057070872353	0.677409915197012	0.0259138480157614	-0.286002969732865
66496	7846066	11122514779	0	60.0411281727984	131036160401986062	0.0382459319827897	-0.0715428839101133	-0.128280092987015	1	0.0818170906402371	-0.00727934240593462	0.033619282784013	-0.00589537588682136	-0.0818319997320714	0.996628701354222	-0.0338727539542754	0.996090421167618	0.0815874340672084	0.999408765762391	0.0332775701932731	0.00864420264255611	0.00591524919819807	-0.0819236070584367	0.033395761400333	1	0.0363987995768372	-0.0359545440242184	-0.0618912702852234	0.0365030121722278	-0.0394918725082314	-0.0499532658377075	0.0165271979277308	-0.28410757119887	0.958649956822685	0.66189842176656	-0.0172383680782455	-0.288075515472174	0.0662217440020314	-0.0346923056187677	-0.0614586186418625	0.0658707643398247	-0.0382856466131809	-0.0495332375672558	-0.0184928663525028	-0.285143774435886	0.958306340266267	0.66189842176656	0.0192950526983792	-0.28915642662438
66497	7852107	11122678619	0	60.3609220975903	131036160402149889	0.0379730729117415	-0.071459887308508	-0.128090747599711	1	0.0807733104223848	-0.0084692478290394	0.0269932673681612	-0.00736940999312743	-0.0807889765025072	0.996703984677512	-0.027302162400179	0.996375730951832	0.0805605033405079	0.999600061887067	0.026618490676202	0.00954841502520175	0.0073936452753893	-0.0808771186692212	0.0267089612381148	1	0.0358033798063427	-0.0359141903284632	-0.061793861866725	0.0359828610090315	-0.0394210707068595	-0.0498485380973296	0.0224730991562755	-0.282168350508943	0.959101653520301	0.661861752203244	-0.0234271180961181	-0.286053554069721	0.0658011664093704	-0.0349491772881321	-0.0614884733838659	0.065505967674894	-0.0385143327773832	-0.0495531257121545	-0.0141306102346664	-0.283026211778047	0.959008075722496	0.661861752203244	0.0147335440641494	-0.286947868858065
66498	7850605	11122844802	0	60.4116814443708	131036160402316073	0.0393529828477238	-0.0726345831676523	-0.128464299015044	1	0.0723573573122431	-0.0176351489675773	0.0426457407725256	-0.0160715892551816	-0.0726443696623842	0.997228408929052	-0.0432310355485047	0.996475041130777	0.0718927671523371	0.998935824557422	0.0419557857722999	0.0191554288913673	0.0161148618345068	-0.0727084150689754	0.0420793475133273	1	0.0361901575615298	-0.0361267451511558	-0.062413522670618	0.0364713307362795	-0.0396648591721982	-0.0504768453520985	0.0306425283092693	-0.284889866205291	0.958070352110087	0.660590380529575	-0.0319726897498788	-0.288891531196773	0.065637980713627	-0.0348855741081357	-0.0618102440799705	0.0655136266967249	-0.0384860832495216	-0.0498825087542149	-0.000445810182528804	-0.286141944902151	0.958187136534871	0.660590380529575	0.000465264177906536	-0.290197992816058
66499	7849828	11123011678	0	60.0377757685136	131036160402482949	0.0414612153659465	-0.074047644462525	-0.128622853687397	1	0.0555484947223591	-0.0397247556406088	0.0549874492695445	-0.0381476221999914	-0.0565688343234272	0.997669647680922	-0.0560196439760232	0.996947328899695	0.0543858703025193	0.997700635666474	0.0538144068354515	0.0412001360150932	0.0382181089410378	-0.0565990482083839	0.0539268516728622	1	0.0372649401656893	-0.036192914015401	-0.0631614639657253	0.0373300008563544	-0.0397479225660858	-0.0512278193134155	0.0134415980963377	-0.285231495679317	0.958364396935297	0.682089703376277	-0.0140246412004387	-0.289247948620121	0.0683221815750175	-0.0351603467193299	-0.0623426533127072	0.0679493703401801	-0.0387771464660637	-0.0504250289112081	-0.0201668235768047	-0.286953129865176	0.957732321939383	0.682089703376277	0.0210537363234926	-0.29104468288996
66500	7846671	11123179367	0	60.2388591241993	131036160402650638	0.0418009375061036	-0.073757695914477	-0.129111442436775	1	0.0555687902598409	-0.0349793055014622	0.0550721826216557	-0.0334072932802296	-0.0564633994341173	0.997845597915846	-0.0559760796332157	0.996941454741261	0.0545381914558399	0.997873053681972	0.0540335112936526	0.0364657153048463	0.0334669211096364	-0.056493444531289	0.0541463043414442	1	0.0365370672092497	-0.0365776842251751	-0.0626707937851215	0.0368268356051837	-0.0400470207512612	-0.0507156680941451	0.0311934676290068	-0.27965118381142	0.959594801450148	0.661954962399959	-0.0324954732643715	-0.283430778255264	0.0668904038021932	-0.035663489024982	-0.0608987161872677	0.0667336740792223	-0.03920523837385	-0.0489537822258039	-0.00317610020543589	-0.28144416311856	0.959572350286303	0.661954962399959	0.00330990008825931	-0.285298776527995
66501	7852884	11123345382	0	60.086440353092	131036160402816656	0.0398287492024119	-0.0733680145541279	-0.128448062762756	1	0.0697748936972536	-0.0223397746299839	0.0463368739723689	-0.0206962425228035	-0.0702047904988942	0.997317879583257	-0.0470577508566394	0.996494375297041	0.0691702832557006	0.998677742632603	0.0454999713446698	0.0239273688039966	0.0207489235151556	-0.0702625886552991	0.0456283466589465	1	0.0359937310988574	-0.0364334611562347	-0.0624206333540692	0.035975436256092	-0.0401488394403784	-0.0505366164393093	0.00716290423743219	-0.297585972817753	0.954668152598062	0.659512994553606	-0.00750288967896116	-0.302163069391056	0.0653918448683525	-0.0352428798937192	-0.0618763765548784	0.0649129674508517	-0.0390155982086728	-0.050010995274236	-0.0281843982279965	-0.299051313272536	0.953820712569452	0.659512994553606	0.0295403519481426	-0.303698315407673
66502	7859420	11123513191	0	60.1001629315417	131036160402984464	0.0385881314703865	-0.0730992191152005	-0.128057090024714	1	0.0728298347207375	-0.00914375350331327	0.0464436190835562	-0.00744208239198677	-0.0729504891731257	0.997307796790476	-0.0467179995183414	0.996271747672416	0.0725260871049415	0.998880395207892	0.0460524800542922	0.0108224373490396	0.0074620335723328	-0.0730153489541079	0.0461919366071239	1	0.0373765779152436	-0.0365943562861975	-0.0619931755369652	0.0362540313612579	-0.0405380563329515	-0.0502332383951045	-0.0800905141009509	-0.309591578753889	0.947490666928028	0.691980657828187	0.0843286136703015	-0.314763478474619	0.068095550951868	-0.035476031457632	-0.0618652149206744	0.0665991898281058	-0.0394191747160431	-0.0501407735851164	-0.108579593112964	-0.310599198967521	0.944319124851423	0.691980657828187	0.114479148274929	-0.315823344364139
66503	7850255	11123679257	0	59.9828928789509	131036160403150528	0.0379677172627062	-0.072550469333352	-0.12826146824101	1	0.0789702883074682	-0.00781375475698379	0.0383338043430946	-0.00629100760858672	-0.0790177716073369	0.996853356815073	-0.0385925291056561	0.996149599593591	0.0787184344785684	0.999235227521777	0.037975873916716	0.0093162803609541	0.00631078187197844	-0.0791002321440379	0.0381042091534027	1	0.0375163723209098	-0.0364161156854282	-0.0620460061845041	0.0361470175736897	-0.0404647837147548	-0.0503534934232295	-0.0994669052546135	-0.317217027913353	0.943122310180863	0.686305565927707	0.105077100328924	-0.322793509476724	0.0684366375575939	-0.0355212319407169	-0.0620543272938448	0.0665527806942352	-0.0395688383528377	-0.0504217022396735	-0.13906981922939	-0.318139022231703	0.937788434516528	0.686305565927707	0.147222554620869	-0.323765873622926
66504	7888477	11123844232	0	60.0664455020143	131036160403315502	0.0387683598424236	-0.072495873726601	-0.127572826227333	1	0.0804709954670712	-0.0120364912716029	0.0387610013493944	-0.010461689952755	-0.0805952124518675	0.996692010990943	-0.0391925140238317	0.996013701277744	0.0801289817201013	0.999176911206331	0.0382245810552179	0.0135787155257373	0.0104960265141057	-0.0806827207012997	0.0383587408218292	1	0.0376658602463512	-0.0364935517508172	-0.061173401233239	0.0361565568079127	-0.0405913472977955	-0.0495113358630743	-0.110385028053698	-0.319978877636409	0.940972190581703	0.685940317952862	0.116775834344368	-0.325707192706325	0.0686964009520411	-0.0355952983187078	-0.0609857578409969	0.0667703053059905	-0.0396768590451891	-0.0493719291183787	-0.142329371768693	-0.320743940617167	0.936411060640198	0.685940317952862	0.150840028418481	-0.326514821469016
66505	7909827	11124010819	0	60.0062166440443	131036160403482089	0.040121946561127	-0.0734104430679402	-0.126821852118557	1	0.0759292471964697	-0.0250446712186315	0.0445394237752443	-0.0233199799794486	-0.0763806396432749	0.996805987352324	-0.0454274189618756	0.996128198304317	0.0752659428258026	0.998695413096616	0.043527122931328	0.026699464959072	0.0233904362894047	-0.0764551027663393	0.0436685274170297	1	0.0376783476949081	-0.0370199402727795	-0.060000944831799	0.036230252190502	-0.0410876620332095	-0.0483189258699465	-0.105584149258097	-0.31771245918827	0.942290178608472	0.680411563174185	0.111585124829197	-0.323315967471662	0.0682944790259974	-0.0361257204084366	-0.0588742360233214	0.0664786394369306	-0.0401776394861575	-0.0472322998280668	-0.133654435057113	-0.318602884305477	0.938418187218148	0.659023286722452	0.14147376373557	-0.324255197055411
66506	7905984	11124176707	0	60.1710784101357	131036160403647980	0.0415818453679896	-0.0739804057539796	-0.127130817250881	1	0.0635466449027564	-0.0370395871927139	0.0512990448503697	-0.0353611145190634	-0.0644109198689168	0.997296758734134	-0.0524063995320724	0.996667350205041	0.0625120974159879	0.997999579593125	0.0500542349547082	0.0386188127088907	0.0354421156564735	-0.0644555408696565	0.0501794466213533	1	0.0380273681226522	-0.0363458842255877	-0.0612439192772639	0.0365164630035712	-0.0403711027483491	-0.049556965396069	-0.110688190044638	-0.314244751241233	0.942867096096782	0.695193211685898	0.116860441040903	-0.319660999474197	0.0686138956619899	-0.0356473538663705	-0.0604493055445477	0.066682052238831	-0.039662768678754	-0.0488133945414122	-0.142972781657526	-0.315509728476984	0.938089758467434	0.695193211685898	0.151244538240462	-0.320993771753914
66507	7884722	11124352886	0	59.727630061394	131036160403824156	0.0416511198422938	-0.0736863899844906	-0.126757070199983	1	0.0678873200224479	-0.0375742333982078	0.0517801186301896	-0.0357634312695504	-0.0687610010122474	0.996991926609048	-0.0529795379450793	0.99635770787227	0.0668168131733492	0.997954981721598	0.0504305731011464	0.0392760964676467	0.035855960899992	-0.0688153011538813	0.0505717708010223	1	0.0372484217612011	-0.0363729632815033	-0.0607092820448784	0.0357821966848041	-0.0404684406263748	-0.0490372668445063	-0.106918016894831	-0.319548511055746	0.941518606690984	0.689847975421848	0.113074714130233	-0.325252978668422	0.0667364989326586	-0.0356853791673558	-0.0598559259272753	0.0649703539425655	-0.0397599034395557	-0.0482142343049541	-0.129643138614166	-0.320477772141141	0.938342503659362	0.689847975421848	0.137292675956284	-0.326233819161013
66508	7905424	11124512685	0	59.9562439331776	131036160403983959	0.0387146167607308	-0.0715290961264258	-0.126202528882021	1	0.0966127456565756	-0.00892683103990911	0.0355724120038352	-0.0071941055744901	-0.0965995143438641	0.995297331792622	-0.0359399714090401	0.994705005109216	0.0962822479265594	0.999328055895611	0.0350782929915879	0.010627796605875	0.00722797104176741	-0.0967503845847573	0.0352504132146033	1	0.0378646266371332	-0.0368879762935055	-0.0593721031781645	0.0363707524009611	-0.0409150264157892	-0.047682432946528	-0.109320222080896	-0.314343362666085	0.942993817260729	0.69345727510876	0.115413691004148	-0.319764874705891	0.0686420275810904	-0.0358330099870193	-0.0591224748100342	0.0667600930510765	-0.0398398111994487	-0.0474754208276395	-0.139032287410495	-0.314920077512445	0.938879847391007	0.69345727510876	0.147014754802026	-0.320372445776306
66509	7887600	11124682142	0	59.8636067583618	131036160404153416	0.0379898720602063	-0.071293664929172	-0.124865939900419	1	0.099462478250863	-0.0107244793016116	0.0227661127879893	-0.00957448049832866	-0.0994100484562413	0.995000488235616	-0.0232590680674886	0.994799024330087	0.0991661078420384	0.999683622490545	0.0221933201174278	0.0118368689418408	0.00962229176177613	-0.0995745151815962	0.0223056504372952	1	0.0381371686759702	-0.0370717833061687	-0.0576094818360142	0.0363607642195337	-0.0410928687891014	-0.0459552434271182	-0.131652007878184	-0.312156136026233	0.940864653158367	0.679064445200538	0.139023968317793	-0.317461732056781	0.06889078436367	-0.03636067697122	-0.0568643020058928	0.0667965418055614	-0.0403389839386152	-0.0452437503072435	-0.15597917445942	-0.312284023929711	0.937096145298457	0.679064445200538	0.164937361903626	-0.317596349513879
66510	7883607	11124842883	0	60.1136388228307	131036160404314157	0.0385067010785994	-0.0715947840767212	-0.124602363325722	1	0.0975073000573872	-0.00880648189672463	0.0333213133466676	-0.00716770372130045	-0.0974801685326877	0.99521165626524	-0.0336909124737067	0.994695738446249	0.0971869864414017	0.999406597156559	0.0328329812796668	0.0104138801719798	0.00720206575832022	-0.0976352147611501	0.0329960847341178	1	0.037873002192598	-0.036939526060074	-0.0576861532079071	0.0362833903201834	-0.041000724673697	-0.0460259484143034	-0.116894905758016	-0.317086484518201	0.94116509834551	0.690985029122061	0.123569527423183	-0.32265585989438	0.0690375949847042	-0.0360446294923209	-0.0575421098154037	0.0669332281523623	-0.0400913205276858	-0.045947027586319	-0.156589701857431	-0.317668210744199	0.93518264160258	0.690985029122061	0.165903844920756	-0.323269301473218
66511	7882393	11125014626	0	59.9073592596409	131036160404485896	0.0389833039364488	-0.0714228265736636	-0.124202086122247	1	0.102956092043435	-0.0145249640279158	0.0302030426943466	-0.0129433256322164	-0.102974183063885	0.994599812961929	-0.030891051367635	0.994249530759667	0.102535913364945	0.999438949244515	0.0293970781967679	0.0160498762148674	0.013012866954677	-0.103157041206139	0.029558491441524	1	0.0383210961771261	-0.0372534414811284	-0.0571805545089668	0.036701068488041	-0.041392319997019	-0.0455480771817092	-0.119056961550154	-0.322685290726245	0.938988627756143	0.689724347897442	0.126119784311655	-0.328565175664023	0.0693263171557639	-0.0362850986737515	-0.0567307884093257	0.0672849110011732	-0.0403988169685565	-0.0451480433675411	-0.151398507519506	-0.323075913783496	0.934184374657286	0.689724347897442	0.160667979834905	-0.328977904608723
66512	7892711	11125181282	0	59.9487677830526	131036160404652553	0.039784937431939	-0.0719648630284059	-0.123571827538366	1	0.10141251065677	-0.0198252138184179	0.031424330454185	-0.0181948308954782	-0.101526656726948	0.99466641951085	-0.0323675573438889	0.99436948360557	0.100904268024612	0.999310406910823	0.0303589862782182	0.0213785544853701	0.018290354982133	-0.101701887827708	0.030521409955193	1	0.0382901874953296	-0.0375533139362861	-0.0564777957781914	0.0367120792210571	-0.0416086917102336	-0.0448114853677133	-0.115961074455202	-0.316431962460881	0.941500845641867	0.690915946754701	0.122548993884482	-0.321965804071469	0.0693399337990188	-0.036641906980662	-0.0559098686074796	0.0673065213768285	-0.0406774320461382	-0.0442982463535826	-0.150984638004312	-0.316914223307047	0.936359447088776	0.690915946754701	0.159870363958529	-0.322474231262335
66513	7911162	11125342640	0	60.1184453610503	131036160404813913	0.0393739042682996	-0.0711157127491876	-0.123036568193107	1	0.116323385134873	-0.0144764429400952	0.0257070565118027	-0.0129483483625948	-0.116230230103347	0.993137892683994	-0.0264863617815901	0.992912520677237	0.115858529776404	0.999565311980291	0.0248044329203113	0.0159350931357857	0.0130370765826239	-0.116493535364194	0.0249762938776587	1	0.0383570560115625	-0.0379323801033532	-0.0555249530612569	0.0367703253456907	-0.0420346650394245	-0.0438785396027966	-0.116565494103716	-0.32033393613444	0.940105661585427	0.694341653180112	0.12336228818634	-0.326081978151421	0.0695363863799459	-0.037121071929156	-0.0550602662871584	0.0674394666912652	-0.0412039934571788	-0.0434765415142181	-0.155895523340716	-0.320543645736287	0.934317053778006	0.694341653180112	0.165331968512769	-0.326303361468097
66514	7884760	11125509375	0	60.0549021915835	131036160404980648	0.03936262003214	-0.0713254939942152	-0.122887874161713	1	0.121251140890135	-0.015376461419973	0.023214382863502	-0.0139312571102229	-0.12111685929548	0.992540491098337	-0.0240855520181928	0.992389450053698	0.120760364383754	0.999612828178644	0.0222235419435574	0.0167423989970122	0.0140350368436476	-0.12141494771609	0.0223902300638317	1	0.038951017842602	-0.0384447256575753	-0.0553572030504909	0.0372949294044568	-0.0430880544751222	-0.0439193828861863	-0.120648632371168	-0.362102023629185	0.924297588437088	0.702312090909152	0.129796233046732	-0.37052196360962	0.0698581477699791	-0.0375391137880889	-0.0547850865145828	0.0678547712145632	-0.0421473690876828	-0.0433833118513571	-0.146986051043463	-0.362184916810519	0.920444016132218	0.702312090909152	0.158353352158079	-0.37061089311535
66515	7923970	11125677717	0	59.991673155766	131036160405148987	0.0406605618378236	-0.0724582121519861	-0.121820120922225	1	0.121042398434257	-0.0255715345789339	0.0301901665094482	-0.0236777994147805	-0.121100997082874	0.992357753192067	-0.031654165249873	0.992229155731086	0.120330030912947	0.999218382355533	0.0285631059710033	0.0273271538964833	0.0238556181624049	-0.121398967879473	0.0287788560076594	1	0.0388564266380024	-0.0388592942185366	-0.0538490268060829	0.0368844104567281	-0.0447623201501624	-0.0430645121279536	-0.142723637061093	-0.460700757330931	0.876005008900497	0.718730944493236	0.161506522073738	-0.478784573210216	0.0700817609230067	-0.0380198813049073	-0.0530513417125849	0.0676576216753802	-0.0438859938941497	-0.0423292956392625	-0.176922244036032	-0.460813527815554	0.869683512634015	0.718730944493236	0.200694241062296	-0.4789116347861
66516	7911399	11125845557	0	59.921502831291	131036160405316828	0.0414121125406151	-0.0730526814546398	-0.122435089687722	1	0.124251505395728	-0.0261446125714861	0.041947507153395	-0.0234646249586675	-0.124429068354563	0.991951016090999	-0.0434444391525845	0.991413791047946	0.123334000286445	0.998780252148723	0.0402007694995361	0.0286689038747333	0.0236506132095804	-0.124752406985155	0.0405267292621135	1	0.0397980519816084	-0.0391233022818638	-0.0542120546602823	0.0378262519055355	-0.0460623571744449	-0.0440599140209862	-0.140265858001176	-0.542543556707876	0.828234253188047	0.748015711031571	0.167763496134297	-0.573462102951085	0.0708450830215524	-0.0383929727587759	-0.0538151641777785	0.0684965739578567	-0.0452963472856541	-0.0437118020977881	-0.168123401358935	-0.542912215520773	0.822788458933296	0.698673694039857	0.201559074870064	-0.573901030262234
66517	7915170	11126008774	0	60.3905578155044	131036160405480047	0.0410364542223186	-0.0740118600474737	-0.122698622789347	1	0.12200725000407	-0.0189271960231053	0.0312893184699719	-0.0169698786888873	-0.121973339057775	0.992388294860626	-0.032357853262433	0.992078322907261	0.121381920193101	0.999332273345323	0.0300517183637551	0.0207822441967714	0.017098372688647	-0.122277824955604	0.0302824192911371	1	0.0412386504284005	-0.0394050988533569	-0.0543395140589873	0.0393581721940331	-0.0469964715455358	-0.0446463478535007	-0.131542133044361	-0.594700832130299	0.793112594464159	0.775268300543516	0.16435938834134	-0.636893473630125	0.0726655691529554	-0.038748802421858	-0.0540552036075776	0.0704322672585093	-0.0463056623729177	-0.0444034560804024	-0.157251077569676	-0.594788268008497	0.78835208811966	0.729810116562102	0.196884046262001	-0.637002236255337
66518	7914366	11126175270	0	60.1473007395111	131036160405646540	0.0413214957721884	-0.0739385636390908	-0.121989997345162	1	0.14215854658249	-0.0227034208880642	0.0337045676630183	-0.0202294581523655	-0.142023077706012	0.989656614398031	-0.0351927070891086	0.989346902938423	0.141259261692433	0.999175781527256	0.0319710970262677	0.0250121283447667	0.0204380398957617	-0.142504911506462	0.032304113905763	1	0.0410809031366575	-0.0407270061021869	-0.0529855772979065	0.0392325691418921	-0.0485785259584452	-0.0435004600040973	-0.12846832739096	-0.616070095635877	0.77714446927233	0.793170597403123	0.163826603076927	-0.663743767480576	0.0727432679139906	-0.0399729929425888	-0.0526146401555996	0.0704318531906092	-0.0477986021596339	-0.0431983137828238	-0.162771536932433	-0.616064479616591	0.770694481438263	0.717807034354816	0.208142302860612	-0.663736637779655
66519	7931481	11126342119	0	60.2417985309435	131036160405813390	0.0418040712147003	-0.0736578965608976	-0.120958173803388	1	0.158451746754899	-0.0231004643125606	0.0306339769678534	-0.0205766361807563	-0.158103809942397	0.987208077015774	-0.0323245580480859	0.987006120381747	0.157397716870256	0.999265592818286	0.0286723492353147	0.0254199016293815	0.0208402439711643	-0.158770013263585	0.0290416515860273	1	0.0403320794175444	-0.0418280232630073	-0.0513286397326505	0.0383677217617927	-0.0498053106108327	-0.0419800337357465	-0.137492220463356	-0.626324617899622	0.767341750672377	0.826759620206366	0.177298465069154	-0.676829556940812	0.0715510284275029	-0.0412584832672591	-0.0508441463479397	0.068997726662658	-0.0492089783265269	-0.0415964288776556	-0.181712959161834	-0.625851495034343	0.758478942776876	0.642288572803942	0.235143545637451	-0.676222796500159
66520	7922049	11126522475	0	59.5382688176652	131036160405993751	0.0409718379414729	-0.072913588290952	-0.121371182908114	1	0.181841444219562	-0.0130244353960174	0.0298634815956065	-0.0102429831220021	-0.181002825454223	0.98342923409585	-0.0308747359345408	0.983069164070184	0.180614975390531	0.99947077594982	0.0285130817685111	0.0156579752946366	0.0104152005962591	-0.182006023503114	0.0289960171578353	1	0.0404240932781657	-0.0436750025629213	-0.0489213443603424	0.0387459586136786	-0.0515408427582351	-0.0394115300536227	-0.114874505292322	-0.617342629759973	0.778262118771616	0.73633198314739	0.146545730354339	-0.665360313947525	0.0708103177164298	-0.0438044185242065	-0.0463798106043458	0.0687806740058877	-0.0516423206881938	-0.0369089164503591	-0.140332880582851	-0.617232803579242	0.77416429058245	0.0156962432486009	0.179322958251775	-0.665220716962921
66521	7910552	11126688403	0	59.7451153887286	131036160406159676	0.04058996806233	-0.0721991259740955	-0.121127070060023	1	0.202657946891859	-0.00574123492760829	0.0226636766916526	-0.00341296193806158	-0.201320038247647	0.979519573000344	-0.0230865436865683	0.979280065130475	0.201190371386558	0.999727644506952	0.0219270663340743	0.00799002944697867	0.00348430824717203	-0.202705364897385	0.0223872656923792	1	0.0266151802260185	-0.0544421248859264	-0.0906613135314298	0.00901145194993948	-0.0522604388348908	-0.041088330268041	-0.112909715312276	-0.609992781619104	0.784321491839086	0.749107956418666	0.142976180102823	-0.656051481456585	0.0425958295774247	-0.0644553876025658	-0.130680134260349	0	0	0	0	0	0	0	0	0
66522	7902505	11126845852	0	60.0755750734424	131036160406317126	0.040401473507825	-0.0712341345338835	-0.121260744486525	1	0.228783966413755	-0.00250270225059561	0.0162993797011202	-0.000624455994548501	-0.226803336522045	0.973940376305028	-0.0164418619128523	0.973811240862332	0.226762722569218	0.999864628453047	0.0158717898371102	0.00433717140738484	0.000641164412289798	-0.22879422605478	0.0162971877635706	1	0.0266458195041938	-0.0546762451367441	-0.0908104665267983	0.00954505476560364	-0.0534633425581079	-0.0410161859800435	-0.101995175098605	-0.601452053993458	0.792371384518431	0.798792435663175	0.128017474658159	-0.645317414395688	0.0422642782702566	-0.0636016181823637	-0.13093155895899	0	0	0	0	0	0	0	0	0
66523	7911167	11127008418	0	60.0320090672346	131036160406479692	0.0404522846842565	-0.071263816941945	-0.121205274125674	1	0.242764216655922	0.0014186302391104	0.01762830605669	0.00353388057938387	-0.240361680816536	0.970676966906654	-0.0172834017680469	0.970523355249488	0.240386565636685	0.99984438574779	0.0176260974218851	0.000724553862240606	-0.00364061895670817	-0.242738438168177	0.0181594392268738	1	0.0273408461370821	-0.0550058719605363	-0.0904921234813116	0.0106098038601614	-0.0546261178910612	-0.0409205763247166	-0.112904931678349	-0.622181979778488	0.774688363435019	0.775185459602459	0.144723445177861	-0.671526772004588	0.0424453457637997	-0.0633695569833657	-0.130637048467737	0	0	0	0	0	0	0	0	0
66524	7902237	11127175035	0	60.0362619021889	131036160406646309	0.0404726945579318	-0.0713218774297554	-0.120651351800942	1	0.253783705147437	0.00104045338962839	0.0135582152161263	0.00274047544806213	-0.251053472228186	0.96796934035975	-0.0132814132970343	0.967878459788154	0.251067503151928	0.999908042699503	0.0135440451963696	0.000681897768560429	-0.00283115178526082	-0.253768429665332	0.0139926259357958	1	0.0272231547050452	-0.0553604988494822	-0.0896106568457784	0.0103396006458343	-0.0552844384849614	-0.0397204509091141	-0.113263991406248	-0.62251287736174	0.774370057381827	0.780388664245146	0.145236104112486	-0.671949514054655	0.0424755260013634	-0.063425012201094	-0.130078874581056	0	0	0	0	0	0	0	0	0
66525	7891847	11127341513	0	60.1035223068213	131036160406812789	0.0403773077383492	-0.0709571181487034	-0.12015207355635	1	0.268730963942298	0.00409552554251634	0.0105225757819749	0.00545169061386797	-0.265481074799567	0.964100657604131	-0.00984917231345771	0.964053964486058	0.265523911095506	0.999936634429497	0.0109431477181379	-0.00264095509778796	-0.00565463000683548	-0.268702868233539	0.011350690056974	1	0.0271735193533368	-0.0555649878247854	-0.0888363466932907	0.0100459609639728	-0.0558783302568015	-0.0385787216483942	-0.125039691609485	-0.614883112530742	0.778642301346845	0.759718590962357	0.1592273827841	-0.662237739874725	0.0425230203816175	-0.0631576051483684	-0.129629072776046	0	0	0	0	0	0	0	0	0
66526	7898280	11127508043	0	60.1508824735968	131036160406979316	0.040726326678673	-0.0713858953954248	-0.119430607445612	1	0.275099550395044	0.00104649119779345	0.0150206442726594	0.00308635226602917	-0.271624619234724	0.962398327437907	-0.0146883004175965	0.962286773457994	0.271640239026999	0.999887357786132	0.0149743732220661	0.0010197480443029	-0.00320692752431064	-0.27508071605301	0.0155599818251408	1	0.0272359991194576	-0.056310496235055	-0.0883179371822413	0.0105546645898518	-0.057381094918975	-0.0384977794444312	-0.094938913371397	-0.63371728663029	0.767716746823854	0.785298733785954	0.123039319463982	-0.686349206583383	0.0425148405034621	-0.0633486435570429	-0.128782281155968	0	0	0	0	0	0	0	0	0
66527	7923784	11127674512	0	60.0334506386959	131036160407145785	0.0410214964913175	-0.0716620848877332	-0.119086484462615	1	0.280901401598758	-0.00247069462770001	0.0161962257767764	-0.00017841872836472	-0.277229241743159	0.960803786258813	-0.0163280774940103	0.960676522559417	0.277189489137836	0.999866672137894	0.0156386228824043	0.00469802322631291	0.000185697359716507	-0.28090911248876	0.016277322629766	1	0.0277583811437506	-0.0563962563693308	-0.0879114410481796	0.0115872393508259	-0.0584259955548524	-0.0390372379068348	-0.0829636855863028	-0.680027974723559	0.728477165371237	0.798840958704927	0.113397882686175	-0.7478007889922	0.0426648836583544	-0.0630413538882609	-0.127931385573083	0	0	0	0	0	0	0	0	0
66528	7902940	11127841195	0	60.0267118867896	131036160407312471	0.0408722718144359	-0.0712103935420027	-0.118373052522866	1	0.289816744463178	-0.000173568576407208	0.0101837997939414	0.00129425878031419	-0.285772525487451	0.958296607825956	-0.0100666359009448	0.958245130282885	0.285770770252618	0.999948492541415	0.010016684364651	0.0016365507910137	-0.00135058183740232	-0.289812475096173	0.0104527737592488	1	0.0272523950720219	-0.0561500568529567	-0.086549858106782	0.0103074847755815	-0.05822983042391	-0.0369497367118303	-0.10000312504731	-0.673230783001112	0.73263885223245	0.789395795260118	0.135658800958658	-0.738569419118642	0.0427192817575436	-0.0626773612538148	-0.127262704610479	0	0	0	0	0	0	0	0	0
66529	7890399	11128007776	0	60.036370032966	131036160407479049	0.0406296225870307	-0.0713203979379368	-0.117553761535263	1	0.292759061923552	0.00101992579256848	0.00884871280204372	0.00229144251658124	-0.288586669043793	0.95745103464428	-0.00857450464957845	0.957412680282394	0.28859562973908	0.999960612804928	0.00887096864438473	0.000280631614009278	-0.00239326927303765	-0.292750373760977	0.00926529905085568	1	0.0268753672417751	-0.0564490843470055	-0.085796007480937	0.00989361922340895	-0.058659069155567	-0.0361870320150491	-0.0959126589793397	-0.671062446886772	0.735170697338959	0.770896756396222	0.129730395146705	-0.735640886072764	0.0424314058870349	-0.0628150985306291	-0.126479200400209	0	0	0	0	0	0	0	0	0
66530	7889769	11128176504	0	60.4584321072968	131036160407647777	0.0408076913989606	-0.0716712783530313	-0.116808848041042	1	0.292681691276465	-0.00451217879337258	0.0121722107903564	-0.00267932053050432	-0.288540023493783	0.957464086054251	-0.012654437419797	0.957400640330713	0.288485492023307	0.999916339728021	0.011343224257146	0.00621649486196489	0.00279834364113461	-0.292701655787646	0.0118473845334407	1	0.0276750405237597	-0.0571442158139283	-0.0856407057842792	0.0105357448587871	-0.0592799147084835	-0.0363850921215219	-0.12768477819432	-0.653025248552313	0.746494890920666	0.798907055224205	0.169406357544256	-0.711572182948007	0.0429922437604733	-0.0633921566640043	-0.125860581302584	0	0	0	0	0	0	0	0	0
66531	7889166	11128340896	0	60.5146285037214	131036160407812170	0.0406516665683135	-0.071274757604317	-0.116004252743524	1	0.293739571131766	-0.00164838031251287	0.00751112898797907	-0.000529518444223976	-0.289536914540105	0.957166701640218	-0.00764386725563679	0.957140044324575	0.289524622171808	0.99997064502094	0.00716314658135658	0.00272000504752643	0.000553214387104728	-0.293742993819482	0.00748376676444418	1	0.0271534068738865	-0.0567562133951801	-0.0847188395168101	0.00983521216629839	-0.0591216366533277	-0.0355116605238926	-0.119598475773677	-0.662266732289433	0.739661395433944	0.778646174816969	0.160306100442365	-0.723839993217806	0.0427491130872768	-0.0628810806575953	-0.124970684888706	0	0	0	0	0	0	0	0	0
66532	7894196	11128507507	0	60.1809641592268	131036160407978781	0.0400469904290891	-0.0713482524335213	-0.115320204008244	1	0.292877667732203	-0.00108564853359114	0.00294729360798389	-0.000641670940538555	-0.288709655826787	0.957416483506933	-0.00306318179014029	0.957412756313633	0.288706478911111	0.99999510257587	0.00274748617999613	0.00149871410419367	0.000670210776100685	-0.292878828175433	0.00286969086207508	1	0.0261783799635808	-0.0564636687433617	-0.083660965587354	0.0088704370282841	-0.0587681852445785	-0.0342942465147993	-0.104042697133953	-0.675126287278335	0.730328428447683	0.772282154824853	0.141507979553913	-0.741135878854608	0.0419567261786724	-0.0627938079296959	-0.124175958555302	0	0	0	0	0	0	0	0	0
66533	7887273	11128674108	0	60.0351806158409	131036160408145381	0.0396415825783255	-0.0713149983413729	-0.114959856390456	1	0.290755873549262	-0.00128608907823025	0.00413533939025218	-0.000671077978476552	-0.286678193872457	0.95802670255707	-0.00426296135016008	0.958019033324021	0.286672912828254	0.999990688364084	0.00389165092659733	0.00186500353663713	0.000700479294497553	-0.290757689078104	0.00406216305272658	1	0.0256567452790912	-0.0563770798140209	-0.0833646822595546	0.00838698961465561	-0.0587825638685083	-0.0341834620901177	-0.0979497530964591	-0.681508890914345	0.725225121926317	0.770115127777473	0.134248802075463	-0.749822522413602	0.0414720563375693	-0.0626796389855485	-0.123753600451577	0	0	0	0	0	0	0	0	0
66534	7901509	11128841273	0	60.0154359701315	131036160408312546	0.0396263041687061	-0.0713805471506615	-0.114922402956772	1	0.287837698844277	-0.00912911977678949	0.00668913945186989	-0.00804733419900901	-0.283903774979698	0.958819006363853	-0.00790180560926072	0.958838171408758	0.283843130122295	0.999936398917653	0.00529222087456477	0.00995944364971784	0.00839276776658768	-0.287862967061524	0.00551935383135077	1	0.0260087710288692	-0.0564151360501984	-0.0837710144374871	0.0089658778105856	-0.0587698824646197	-0.0350374122223112	-0.103674581508898	-0.680321503229408	0.725544094726595	0.764321978164526	0.141931396410441	-0.748201209845999	0.0415252496704229	-0.0627592608382791	-0.123715435897767	0	0	0	0	0	0	0	0	0
66535	7892955	11129006954	0	60.04415647267	131036160408478224	0.039659691573408	-0.0709115959254788	-0.114754907664542	1	0.2899249039508	-0.0132447320041307	0.00421004487991964	-0.0124535109761418	-0.28589869449749	0.958178921991607	-0.00605772440942447	0.958257219183284	0.285843323969792	0.999904102421501	0.00224463087182993	0.0136655622973461	0.012996330362379	-0.289944137225854	0.00234240527654416	1	0.0256961090307207	-0.0559653872283772	-0.0834878873094013	0.00794621790244344	-0.0584391354681121	-0.0348120930052394	-0.118103101388934	-0.683810721985458	0.720037883683937	0.762408526121731	0.162575806736931	-0.752972543029697	0.0417364898521186	-0.0622477240079016	-0.123465489292961	0	0	0	0	0	0	0	0	0
66536	7886188	11129177959	0	59.883251612656	131036160408649232	0.0370374507222371	-0.071355139487077	-0.114927987281109	1	0.281789951391482	0.00270286973632223	0.00313919392112234	0.00310661035223757	-0.278070433502292	0.960555663657222	-0.00271949778669386	0.960554397553558	0.278078862325617	0.99999147661563	0.00347611167375127	-0.00222785630687272	-0.00323416917749694	-0.281784731570621	0.00361884398027677	1	0.023637276941191	-0.0561563659919536	-0.0836307782250478	0.0072644686205748	-0.0580906737170203	-0.0344877947252405	-0.0855585662640745	-0.673582664028668	0.734143123960771	0.766255561806046	0.116018710878586	-0.739045402172594	0.0387145310153605	-0.0628190912801583	-0.123848373074312	0	0	0	0	0	0	0	0	0
66537	7890931	11129340176	0	60.0361177284254	131036160408811446	0.0386571632073071	-0.0718275158779067	-0.114926058765857	1	0.279827438810126	-0.0178568080061111	0.00594613870257726	-0.0167971238747855	-0.276226155137277	0.960945871445219	-0.00835057189091542	0.961086699218673	0.276120670240478	0.999824046809552	0.00338641448036358	0.0184501387078097	0.0174780015616724	-0.279865261759591	0.00352351194625736	1	0.0242808171184883	-0.0564796870547289	-0.0837703015153704	0.00667710656157455	-0.0584021831350355	-0.034946077270745	-0.0957870959653431	-0.678609312264921	0.72822677343933	0.765121303588815	0.130783909289563	-0.745867592906562	0.0404582342008764	-0.0632270369194126	-0.123759965317356	0	0	0	0	0	0	0	0	0
66538	7732630	11129509208	0	59.9515711208486	131036160408980482	0.0386571632073071	-0.0718275158779067	-0.114926058765857	1	0.279827438810126	-0.0178568080061111	0.00594613870257726	-0.0167971238747855	-0.276226155137277	0.960945871445219	-0.00835057189091542	0.961086699218673	0.276120670240478	0.999824046809552	0.00338641448036358	0.0184501387078097	0.0174780015616724	-0.279865261759591	0.00352351194625736	1	0.0236470392174409	-0.0565996337165399	-0.0839308467877035	0.00592966247475767	-0.0586099943301684	-0.0351489822644282	-0.0749198151184663	-0.678130872094647	0.731112536901651	0.75937328676357	0.102117267099756	-0.745216406112674	0.040202046788322	-0.0632324054454147	-0.123813544989439	0	0	0	0	0	0	0	0	0
66539	7728016	11129673295	0	60.0413444698019	131036160409144566	0.0382210021002323	-0.0714443181231905	-0.1158258436318	1	0.275879110369794	-0.0226057614176829	0.0059787198116951	-0.0214986077688476	-0.27243510737176	0.961933948946256	-0.00900098811530439	0.962170072468701	0.272300815016267	0.999728359144097	0.00280426762500081	0.0231375021585732	0.0223456396257342	-0.27592296648602	0.00291451559869228	1	0.0238776254947482	-0.056064111166288	-0.0851248612252349	0.00649797552268736	-0.0579241074796964	-0.0366921003195445	-0.0884493257859223	-0.677667556813556	0.730029724881365	0.782209170865007	0.120570849586329	-0.744586177926534	0.03992398389441	-0.0628549711422352	-0.124689983265709	0	0	0	0	0	0	0	0	0
66540	7571232	11129839924	0	60.1171081266307	131036160409311195	0.0358760003244398	-0.0712544267066063	-0.116680139353698	1	0.279069685177798	-0.000913369526454741	0.00379566895707924	-0.000375358753815818	-0.27546246379066	0.961311754920424	-0.00387320489727937	0.961305012429215	0.275459019388168	0.999992428666152	0.00361996144272514	0.00142775681527296	0.000390465146003316	-0.279070744987455	0.00376565635812905	1	0.0215542131727316	-0.0560918871520682	-0.0853465981132233	0.00463580034765797	-0.0572287267659257	-0.0353464540059107	-0.0715931493336771	-0.640936925362966	0.764247524480619	0.759982223086056	0.0934053687242171	-0.695718245427179	0.0373635455184668	-0.0631290968716608	-0.126008388083715	0	0	0	0	0	0	0	0	0
66541	7554045	11130008218	0	59.9764172727284	131036160409479491	0.0371797507556366	-0.0722715548600345	-0.116974213232136	1	0.268364162894797	-0.0267417575789657	0.0136523266976094	-0.0245971426282212	-0.265295914748622	0.963853234778106	-0.0170535201304557	0.964115999971757	0.264933040690697	0.999551978651279	0.00992049475329583	0.0282387279841487	0.0255140556669492	-0.268510821692799	0.0102893683469777	1	0.0102985221955596	-0.0552483395852811	-0.0724262255617864	-0.00727756062819395	-0.0557651288191656	-0.0128366110796686	0.401880544556407	-0.707896570981609	0.580839455184929	0.56700582484261	-0.60526636288093	-0.78651571953547	0.0327853511668882	-0.063276299669164	-0.124392072512651	0	0	0	0	0	0	0	0	0
66542	7398902	11130173197	0	60.0351806158409	131036160409644473	0.0371797507556366	-0.0722715548600345	-0.116974213232136	1	0.268364162894797	-0.0267417575789657	0.0136523266976094	-0.0245971426282212	-0.265295914748622	0.963853234778106	-0.0170535201304557	0.964115999971757	0.264933040690697	0.999551978651279	0.00992049475329583	0.0282387279841487	0.0255140556669492	-0.268510821692799	0.0102893683469777	1	0.0102985221955596	-0.0552483395852811	-0.0724262255617864	0	0	0	0	0	0	0	0	0	0.0327853511668882	-0.063276299669164	-0.124392072512651	0	0	0	0	0	0	0	0	0
66543	7384347	11130339901	0	60.0314684957855	131036160409811177	0.0368307546877879	-0.0716650331944871	-0.11777993236696	1	0.264236659092176	-0.0249376761184369	0.0174117757977662	-0.0223577894836127	-0.261347871602932	0.964985709354301	-0.0204825441367334	0.965144130942733	0.260916216231347	0.999540191605667	0.0139318525478052	0.0269315586161103	0.0231648924635129	-0.264418343555038	0.014433994432658	1	0.00993702839911864	-0.054564677730834	-0.0732735952782075	0	0	0	0	0	0	0	0	0	0.0323898389569043	-0.0627213843606856	-0.125232409338332	0	0	0	0	0	0	0	0	0
66544	7226840	11130506464	0	60.0531710776722	131036160409977737	0.0368307546877879	-0.0716650331944871	-0.11777993236696	1	0.264236659092176	-0.0249376761184369	0.0174117757977662	-0.0223577894836127	-0.261347871602932	0.964985709354301	-0.0204825441367334	0.965144130942733	0.260916216231347	0.999540191605667	0.0139318525478052	0.0269315586161103	0.0231648924635129	-0.264418343555038	0.014433994432658	1	0.00993702839911864	-0.054564677730834	-0.0732735952782075	0	0	0	0	0	0	0	0	0	0.0323898389569043	-0.0627213843606856	-0.125232409338332	0	0	0	0	0	0	0	0	0
66545	7220395	11130672849	0	60.0277928680979	131036160410144122	0.036312590166894	-0.0714768848852053	-0.118926396437003	1	0.252190175106196	-0.0246712431337427	0.0222391226936867	-0.0216168949893459	-0.249752234824792	0.968068453700998	-0.0250942587084621	0.968125192606423	0.249206520020342	0.999451343503471	0.0189058890507336	0.0271952078188232	0.0223262136778802	-0.252424372819544	0.0195258696398172	1	0.00931522824987825	-0.0539712315313515	-0.0746479241538829	0	0	0	0	0	0	0	0	0	0.0318303256990454	-0.0626508588425705	-0.126493467834512	0	0	0	0	0	0	0	0	0
66546	7062744	11130839439	0	60.187302886583	131036160410310713	0.036312590166894	-0.0714768848852053	-0.118926396437003	1	0.252190175106196	-0.0246712431337427	0.0222391226936867	-0.0216168949893459	-0.249752234824792	0.968068453700998	-0.0250942587084621	0.968125192606423	0.249206520020342	0.999451343503471	0.0189058890507336	0.0271952078188232	0.0223262136778802	-0.252424372819544	0.0195258696398172	1	0.00931522824987825	-0.0539712315313515	-0.0746479241538829	0	0	0	0	0	0	0	0	0	0.0318303256990454	-0.0626508588425705	-0.126493467834512	0	0	0	0	0	0	0	0	0
66547	7069292	11131006209	0	60.0228206764212	131036160410477482	0.0360983199642831	-0.0712457664628479	-0.11990759940125	1	0.235829565595303	-0.0214971341439965	0.0237853566921116	-0.0185033314175661	-0.233863949692223	0.97209324643308	-0.0260843316780738	0.972041682313181	0.2333550416997	0.999488486360578	0.0210385569874465	0.0240861942308456	0.019032224845541	-0.236049951313619	0.0216402991055451	1	0.00919149990825166	-0.053067841266361	-0.0758530962984393	0	0	0	0	0	0	0	0	0	0.0315755396400928	-0.0625590996226403	-0.127610603837595	0	0	0	0	0	0	0	0	0
66548	6911511	11131172639	0	60.1167105819237	131036160410643912	0.0359694844806016	-0.0713082338430795	-0.11952434132159	1	0.231542023267305	-0.0236992430420972	0.0211008843244535	-0.0210523227216657	-0.229688922835318	0.973036380838237	-0.0236405447467129	0.973094319805088	0.229191119826123	0.999498836593671	0.0181781046818664	0.0259158669172691	0.0216323245151745	-0.231758048238574	0.0186785496745596	1	0.0190343582063823	-0.0571256668128714	-0.0905825283122216	0.00345328133330071	-0.0525060381324079	-0.0386687824582464	0.0636468614912805	-0.383640777327749	0.921286508635436	0.778848891133653	-0.0689751711092204	-0.393735527082883	0.035297356247151	-0.0664881371880909	-0.1309945162058	0	0	0	0	0	0	0	0	0
66549	6891585	11131339154	0	60.029090097061	131036160410810427	0.0361167313866018	-0.0712218190311877	-0.119862268336891	1	0.229705085540321	-0.0219058418513785	0.0222123664767231	-0.0191704306492069	-0.227895505844047	0.973496858240852	-0.0245186552047238	0.973490126807681	0.227411100333551	0.999515547720833	0.0195092650822851	0.0242499162941506	0.0196897946211774	-0.229915764903825	0.0200378549135774	1	0.0189903013572454	-0.057919184378368	-0.091221876114949	0.00306724985403552	-0.0518991429843448	-0.0387824764780533	0.0685883986577777	-0.293362329587331	0.95353771564037	0.68482286696791	-0.0718067796520867	-0.297742025365446	0.0356834004871648	-0.0675319870503702	-0.131755432940349	0	0	0	0	0	0	0	0	0
66550	6734563	11131505708	0	60.0317928374867	131036160410976982	0.0359075299323036	-0.0714358479749689	-0.121080666113938	1	0.215780675356538	-0.0211019888300983	0.027952216185296	-0.0179305365729089	-0.214359909928939	0.976590151943723	-0.0299977663830456	0.976422803745778	0.213772407801529	0.999389128353033	0.0254624692536267	0.0239381032931249	0.0183582868775182	-0.216036459436982	0.0260713901807512	1	0.0194342498542789	-0.0578694426899883	-0.0927458920602725	0.00369615178513382	-0.0513228079091348	-0.0405145560606907	0.0505957872356011	-0.281745296573082	0.958154295598029	0.680953053515099	-0.0527564700135955	-0.285612609736794	0.0357203663430206	-0.0678863028387276	-0.133022847619703	0	0	0	0	0	0	0	0	0
66551	6717821	11131672346	0	60.0915314206599	131036160411143616	0.0358410376141913	-0.0718281081645137	-0.121244496996546	1	0.20863962719114	-0.0225235506328013	0.0274702781611221	-0.0195007659522588	-0.207393743931772	0.97806316519192	-0.0296065553929363	0.977939973138239	0.206777321812974	0.999371388426265	0.0249247651211355	0.0252107928993915	0.019935504390798	-0.208910021883006	0.0254814926972302	1	0.0193065446497623	-0.0576629896649502	-0.0928710842542225	0.0035020706866444	-0.051113347210567	-0.0407842681890867	0.0514311238303332	-0.305301149707133	0.950865946119142	0.680632679358402	-0.054036067270182	-0.310254661986012	0.0356625528951662	-0.0679794012026016	-0.133093783807422	0	0	0	0	0	0	0	0	0
66552	6550485	11131849823	0	59.6435937412398	131036160411321093	0.0358550582733224	-0.0718059777674949	-0.121269883781027	1	0.20821796343602	-0.02232721007821	0.027729456285375	-0.0192853656532127	-0.206981303882548	0.978154800895391	-0.0298395236662306	0.978020093707288	0.206364481275631	0.99936863944142	0.025207858851319	0.0250376986390049	0.0197135129612374	-0.208488433896747	0.0257686720564446	1	0.0190972823483813	-0.0577350399556037	-0.0928768236806468	0.00296569800596388	-0.0510085917357067	-0.0406820283264933	0.04695817248962	-0.294326686703432	0.954550539013317	0.680053119788356	-0.0491543874207826	-0.298750922060304	0.0357275259622047	-0.0680955555298271	-0.133163852938875	0	0	0	0	0	0	0	0	0
66553	6545510	11132011365	0	59.8277916844156	131036160411482743	0.0354021089046239	-0.071789545599867	-0.122353463061425	1	0.196166987047243	-0.0164307231807021	0.0273612348035632	-0.0136479041323636	-0.195102143048076	0.980687966934867	-0.028787746577142	0.980449419455874	0.194654056047258	0.999492371336472	0.0255751767674649	0.0189976307340906	0.0139157648667825	-0.196361593483464	0.0260792427179338	1	0.0190647168004746	-0.0573348298113213	-0.0941247770034467	0.00348477688962231	-0.0502240662825941	-0.0420980346817168	0.0522262475887707	-0.294651436168252	0.954176582308947	0.681839130788945	-0.0546798025576678	-0.299090740841909	0.0352093113567343	-0.0680766672970993	-0.134245786796271	0	0	0	0	0	0	0	0	0
66554	7887815	11132172121	0	60.036370032966	131036160411643501	0.0355360127224893	-0.0721467045799244	-0.122530060818305	1	0.189789580817883	-0.0193666461995508	0.0303388268283132	-0.016376369282339	-0.188904297487836	0.981858941457354	-0.0319825793960208	0.981587099651	0.188318560991517	0.999354256079547	0.028318407253337	0.0221164795193191	0.016677396598689	-0.190046234742769	0.0288416124387718	1	0.0327707383680667	-0.0454589012852862	-0.0534856454849796	0.0330284252466368	-0.0492307831584275	-0.0416186211936922	0.029272602242343	-0.303072344649996	0.952517857400225	0.667530784731799	-0.0307221452961027	-0.307914984616619	0.063188578269608	-0.0442383410169923	-0.0524845307293371	0.0630895317025935	-0.04806400873526	-0.0406268557343405	0.00215731555478262	-0.303943747941248	0.952687537483841	0.641006210004669	-0.00226444850229067	-0.308829527986728
66555	7885237	11132338325	0	60.0428946439336	131036160411809705	0.0355428754316569	-0.0722254417481985	-0.123293443091078	1	0.184417488460435	-0.0158165348252642	0.0358150592590967	-0.0124303157993261	-0.183609376418142	0.982920690666582	-0.0370573836184879	0.982405940166805	0.183044582122304	0.999235826803904	0.0341491671394447	0.0190156991772856	0.0126456318650264	-0.184657000852512	0.0347467594095711	1	0.0328315350322978	-0.045030378662909	-0.0543775834257916	0.0330809455239925	-0.0488596167170654	-0.0425277837978044	0.0287311100216115	-0.307431270532549	0.951136445109569	0.675584853376748	-0.0301979554882863	-0.312492387260481	0.0627500279408403	-0.0438914489534535	-0.0536800014010059	0.062676601900195	-0.0477722460822021	-0.0418400680286405	0.00433869530889897	-0.308336663952126	0.951267405825455	0.674415027630949	-0.00456093123514894	-0.313444006672036
66556	7902223	11132505123	0	60.0353968699946	131036160411976504	0.0355381573786714	-0.0721942431152491	-0.123130455709161	1	0.181998238120532	-0.0162283912968708	0.0343263886064319	-0.013020379619877	-0.181229316173635	0.983354668811712	-0.035601501861104	0.98289851486447	0.18067385683173	0.999281243084142	0.032656460868489	0.019249747628391	0.0132400030322772	-0.182236322978625	0.0332124345324094	1	0.0330600249925928	-0.0446832575433357	-0.0540434631140806	0.033403058972056	-0.0483003720061423	-0.0421286301767046	0.0357162175109641	-0.291008028058622	0.956053701113145	0.663802708079514	-0.03734059705897	-0.295280297616269	0.0634069558956528	-0.0433933140434244	-0.053205717642259	0.0634620615625615	-0.047061534378448	-0.0412981098665891	0.0140081341977426	-0.291824801173444	0.956369205692225	0.663015462133609	-0.0146461559743852	-0.296134130262347
66557	7871220	11132671574	0	60.0468966262651	131036160412142951	0.0353037933545457	-0.0726886645553167	-0.12368727921511	1	0.164589790834934	-0.0108270158221795	0.0370600564845867	-0.00773291940096622	-0.164007049008858	0.986428856954694	-0.0377726643044111	0.985802239750221	0.163606753940029	0.999256437451811	0.0359948882322617	0.0138181124710491	0.0078391471864272	-0.16475134596284	0.036497081451322	1	0.0329369105040152	-0.0447501282541262	-0.0551199307911174	0.0335936493927799	-0.0465407062576538	-0.0428105767537633	0.0568383134300352	-0.147512043581382	0.987425745625905	0.660350688494887	-0.057498664808578	-0.148052323019817	0.062997389662584	-0.0435581580830795	-0.0545903677329432	0.0633564125778894	-0.0454090879519312	-0.04227390877889	0.0335789567103207	-0.148557764191745	0.98833346820018	0.647003864977209	-0.0339622671997861	-0.149109693646918
66558	7869587	11132838333	0	60.0350364472706	131036160412309717	0.0356715655794439	-0.0737557879181219	-0.123836735560006	1	0.148956093099197	-0.0116859497425075	0.0459984780929743	-0.0082195014407381	-0.148618298896113	0.988860476017366	-0.0466799127168158	0.987872840706934	0.148081856898014	0.998876081175646	0.0449427616734791	0.0150573114580489	0.00831190279145973	-0.149170907879202	0.0454631320398279	1	0.0332740318522353	-0.044601525133433	-0.0553174678792742	0.0338341946055556	-0.0451013194354567	-0.0428807207979992	0.0461699441201075	-0.043072135355927	0.998004572843144	0.6696835558767	-0.0462292959606969	-0.0430854644543886	0.0633552552643973	-0.0433854470836081	-0.0548287548366993	0.0638029883661321	-0.0439182715755693	-0.0423882711993813	0.0373350884658857	-0.043546012323826	0.998353562611933	0.669604784289282	-0.0373792411355147	-0.0435597864727241
66559	7891636	11133005525	0	60.0106458885806	131036160412476905	0.0361636456521412	-0.0728969855503272	-0.123895609009297	1	0.148979622591702	-0.0158808565490623	0.040638057852193	-0.0127961019771399	-0.148704012995112	0.98879895645846	-0.0416556227572037	0.988100735257335	0.148059940823384	0.999050083262546	0.039294446211445	0.0188381960398464	0.0129403329568428	-0.149257585118881	0.0397467081689492	1	0.0341822730258192	-0.0440041599423412	-0.0555542871531152	0.0347270259914477	-0.0441894264007493	-0.0431079218265607	0.0442241403906979	-0.0176149240544528	0.998866327321759	0.677048457175374	-0.044245437875565	-0.0176158351243983	0.0651413898543907	-0.0426893913037062	-0.0550559630476951	0.0656077232669232	-0.0429020791460711	-0.0426065736237086	0.0380156975726946	-0.0179166622265008	0.999116509698805	0.677048457175374	-0.0380309677378265	-0.0179176209266848
66560	7893907	11133182484	0	59.6382581811763	131036160412653862	0.0348030516679692	-0.0730873033024468	-0.12466376749217	1	0.138010488281736	0.00309020675946402	0.0409214122859014	0.00589845771652186	-0.137471014277451	0.990488227305148	-0.040567296094001	0.989657158233273	0.137597251590517	0.999159398036263	0.0409930407651265	-0.000260623561156147	-0.00595503089211861	-0.137907732802053	0.0413977912484384	1	0.0335920389612279	-0.0433597203160552	-0.0564663418098209	0.0342764952015351	-0.0435767653059069	-0.0440271385666866	0.0555347438850762	-0.0205728556446027	0.998244784525442	0.686478810205026	-0.0555751036663144	-0.0205743071384977	0.0636293885539984	-0.0420922564484326	-0.0563498275840436	0.0643241084903065	-0.0423322694121218	-0.0439115898476375	0.0564479916750351	-0.0205284740027323	0.998194473031671	0.650442528257304	-0.0564899290315782	-0.0205299161218098
66561	7893865	11133337985	0	60.037018825808	131036160412809363	0.0360971087757779	-0.0741800101812496	-0.124628962923532	1	0.117795292783854	-0.0104352781260073	0.0506806056416115	-0.00742565938184849	-0.117734649671051	0.993017327064125	-0.0511546666830943	0.991789208190843	0.117206512586644	0.99866313622727	0.0499271347366998	0.0133873655995919	0.00747773555733079	-0.1180083558646	0.0502980107441119	1	0.0347947699567731	-0.0426961615020431	-0.0573888505709148	0.0353124593065373	-0.0428662743943097	-0.0449409733324433	0.0420039514485833	-0.016199573082583	0.998986106957773	0.684133809793279	-0.0420218301739385	-0.0162002816982532	0.0657585209771203	-0.041414309488498	-0.0573454048064331	0.0662230631130408	-0.0416085767881438	-0.0448956473461352	0.0378248878983546	-0.0164352720728155	0.999149217928618	0.675374690162964	-0.0378390264839377	-0.0164360120736908
66562	7878291	11133504319	0	60.4413670386631	131036160412975697	0.0375289808793161	-0.0748907289033382	-0.125173984395399	1	0.100606824510201	-0.0151044907474179	0.0640767987281765	-0.0118487254163466	-0.100847950083117	0.99483129156156	-0.064681423519722	0.99289478080534	0.0998812680184696	0.997835618304674	0.0631636383811779	0.018287526595508	0.0119097230835731	-0.101019679663902	0.0635300327977402	1	0.0343992754580202	-0.0419980003257884	-0.0581079047274139	0.0349461913509335	-0.0420780851198524	-0.045660459471967	0.0441639492877198	-0.00913376292993578	0.99898254236901	0.685159260098502	-0.0441801626487712	-0.00913388993302125	0.064284520657508	-0.0407910166820373	-0.0575968151858687	0.0647621457180272	-0.0408987891809901	-0.0451465035676788	0.0386568377588494	-0.00951647280860561	0.99920722857662	0.669737849024086	-0.0386682239265529	-0.0095166164549118
66563	7866004	11133679609	0	59.9432696895658	131036160413150986	0.0377364382758083	-0.0753540493847277	-0.125407124609158	1	0.0853475278383052	-0.0163709233181959	0.0606774997942737	-0.0137533746313746	-0.0856840275809738	0.996227429909332	-0.0612619105720879	0.994522151301188	0.0846916104718453	0.998026965066228	0.0598660002736127	0.0189272029611677	0.0138045797210505	-0.0857892206436796	0.0601231941361518	1	0.0344162787726872	-0.040956235891887	-0.0587685753470372	0.0351091152620914	-0.0411596570139636	-0.0463296222560669	0.0561776830006497	-0.0194764531897027	0.998230802822588	0.692605850228432	-0.0562179487654834	-0.0194776847410001	0.0641128570573823	-0.0399578272917993	-0.0582336439315661	0.0648299225940249	-0.0401825443627455	-0.0457963886373227	0.0582074536219942	-0.019341868436294	0.998117119614846	0.665748203910688	-0.058251282179646	-0.0193430746302426
66564	7877840	11133839805	0	59.9633983416523	131036160413311186	0.037487404900184	-0.0750062688978116	-0.125755978502832	1	0.079589877364322	-0.0117979438220554	0.0661312807060811	-0.00914731422799353	-0.0798358230710729	0.996766054797704	-0.0664808644588789	0.994650890377995	0.0790563149347432	0.997745769874879	0.0655427160318022	0.0144059387739921	0.0091767345104951	-0.0799208762911133	0.0658000681772196	1	0.033803274339586	-0.0401831527300878	-0.0594118177606493	0.0346295023317567	-0.040311519253651	-0.0469800017464255	0.0667858651000447	-0.0141026203614185	0.997667662261226	0.69941446933533	-0.0668422702645501	-0.0141030878672874	0.0629632452649232	-0.0385430748992067	-0.0589614170247941	0.0637953847783666	-0.0386994506664375	-0.0465302831083089	0.0672986338392887	-0.0140656584759838	0.99763372594104	0.669038388610255	-0.067356211490125	-0.0140661223153627
66565	7856514	11134009726	0	59.8300467691476	131036160413481107	0.0373026125773994	-0.07482158529751	-0.125875589020244	1	0.0709290500036857	-0.00910202885504608	0.0629575234328503	-0.00685719440406349	-0.0711080937446632	0.997445045047047	-0.0631848729571917	0.995506111010211	0.0705354858968868	0.997978281684671	0.0625397629138979	0.0113193348031148	0.0068746508012859	-0.0711681552054882	0.0627396286889967	1	0.0338098995178707	-0.0394670263638687	-0.0597764692513239	0.0346991305935194	-0.0395355765763897	-0.0473491449262073	0.0717181622467083	-0.00924129970029801	0.997382125157557	0.69595536001886	-0.0717828558439158	-0.00924143124235921	0.063082627935477	-0.0380484877394705	-0.0594590555527359	0.0640978452846445	-0.0381319971295232	-0.0470408286295507	0.0818643558040416	-0.00854534656381349	0.996606845401382	0.675739866631694	-0.0819590712759788	-0.0085454505682961
66566	7895696	11134170681	0	60.0399385671349	131036160413642059	0.0359810183503899	-0.0731110095198729	-0.12660430468051	1	0.080725921093674	0.00438100538213522	0.0514969703602034	0.00645127903782323	-0.0804896442821362	0.996734567556534	-0.0512414542220416	0.995419202754962	0.0807150801020871	0.998665456681058	0.0515948442192734	-0.0022973206137483	-0.00647232389052878	-0.080576808441778	0.0517859347791685	1	0.03360351468847	-0.038678640678681	-0.0601942082759856	0.0343600972696691	-0.0388440538966025	-0.047758597754211	0.061227229605964	-0.0165743842145916	0.997986230437417	0.6825873836259	-0.061273976206787	-0.0165751431671812	0.0630388459888518	-0.0370022947487476	-0.0602305209438119	0.0638693549254928	-0.0371857264941698	-0.0477996477765348	0.0672337519071603	-0.0162353962811007	0.997605149601826	0.674655160898512	-0.0672933917414588	-0.0162361096085627
66567	7883646	11134337235	0	60.0362258586831	131036160413808616	0.0351986918588753	-0.0732889728027527	-0.126833606168573	1	0.0724995168315507	0.00668041548332499	0.049223675061592	0.00845501726308208	-0.0722419130033073	0.997351301542593	-0.0489183264516143	0.996162895635606	0.0725705360050294	0.998766994859289	0.0494023416905166	-0.00488862099565597	-0.00847726845263841	-0.072304898184214	0.0495520371660384	1	0.033463546499596	-0.0385304270857132	-0.0607410615432298	0.0343198799405981	-0.0385381764652067	-0.0483111713293093	0.0689328823705254	-0.00420879069212688	0.997612421639286	0.705569158159065	-0.068988203316201	-0.00420880311789853	0.0630395290857881	-0.0369509380299795	-0.0607482742856371	0.0640147336089504	-0.0369749566511331	-0.048326583609894	0.0784972608064516	-0.00369076300868779	0.996907497370893	0.676186097018219	-0.0785786357846419	-0.00369077138783293
66568	7897296	11134505312	0	59.9887581067308	131036160413976696	0.0370583454342214	-0.0747411934885426	-0.127260560475024	1	0.0476708052531146	-0.00606591529663778	0.063537078306227	-0.00454587025406737	-0.0478130027282917	0.998845960012723	-0.0636144028963913	0.996846935047184	0.0474277959763084	0.997964199161357	0.0633253887247374	0.00757313244913298	0.00455109100969609	-0.0478312389120594	0.0634404427432538	1	0.0330169731567783	-0.0378239228122588	-0.061861746010901	0.034062393540567	-0.037856236740367	-0.0494465872643858	0.0842649474230047	-0.00700255850351274	0.996418778832577	0.697025517509068	-0.0843670625503069	-0.007002615734142	0.0628581526105506	-0.036122636262388	-0.0617484977081556	0.0640428417938202	-0.0361736814371868	-0.0493451148659962	0.0954447389434718	-0.00624357943710219	0.995415149334098	0.686662456894463	-0.0955921172736039	-0.00624362000264328
66569	7882080	11134676694	0	59.8383526740862	131036160414148075	0.0378779344849818	-0.0754841256695201	-0.12798514019728	1	0.032646882576966	-0.0144661621433481	0.0688100061156682	-0.0133290227794546	-0.0331116507585588	0.999362774839942	-0.0689771225239813	0.997101134320343	0.0321167324831918	0.997529194419921	0.0685050839071705	0.0155743301241203	0.0133367310000055	-0.0331177042454102	0.0685964524728978	1	0.0334978356522237	-0.0369470672820465	-0.0634496417579678	0.0342384016719385	-0.0369445944914061	-0.0510118263445792	0.0595772746686841	-0.00306182815357832	0.998219000796624	0.692675230220036	-0.0596128552860993	-0.00306183293760226	0.062275206609252	-0.0355373030572856	-0.0630124223659206	0.0630593920616701	-0.0355546852038782	-0.050577200170994	0.063096253366689	-0.00281160764640173	0.998003485802294	0.681338744782369	-0.0631384442464703	-0.00281161135071305
66570	7881589	11134839859	0	60.3363752922543	131036160414311236	0.037096946674911	-0.0748592273816457	-0.128857276310966	1	0.0346529414206136	-0.00907838912285201	0.0692872174640903	-0.00786929207742392	-0.0349321629831741	0.999358703485149	-0.0693741987438725	0.997000748647109	0.0343034655064112	0.997559669789655	0.0690597653226597	0.0102690809098625	0.00787417912126911	-0.0349392712507641	0.0691570522540597	1	0.0326095430437372	-0.0367998864125669	-0.0639590735535228	0.0335240472078505	-0.0368843223054549	-0.0515330864156359	0.073833039956074	-0.0110308558777784	0.997209608071166	0.692157858904759	-0.0739047909757318	-0.0110310795953978	0.0622860039659846	-0.0348903369889164	-0.0637743854119421	0.0631845912241845	-0.035008568266706	-0.0513474564950957	0.0725548693513919	-0.0111230021985763	0.997302396345007	0.678589069731623	-0.0726231785223904	-0.0111232315698226
66571	7888224	11135003452	0	60.0432191091147	131036160414474829	0.0368020749025167	-0.0751008224649653	-0.12890234053232	1	0.0273447771301801	-0.00905328162595429	0.0656999682255117	-0.0081476283112643	-0.0276186022590163	0.999585328504855	-0.0657673589399047	0.997468974375865	0.0270240569794526	0.997801719106041	0.0655199051191104	0.00994340898341976	0.00815082779448554	-0.0276221146508008	0.0655919308891954	1	0.0324790344741085	-0.0366018692030661	-0.0642229741694	0.0334054983501731	-0.0365887077128115	-0.0517975818806496	0.0745823126937016	-0.00313128559389111	0.997209944637431	0.705017859571366	-0.0746519972928543	-0.00313129071089498	0.0624073660446696	-0.0348724612967682	-0.0640210815709968	0.0633485324775135	-0.0348893103699686	-0.0515967537479546	0.0757376873142396	-0.00305276687896718	0.997123103400314	0.692538682329853	-0.0758106365128726	-0.00305277162058774
66572	7907803	11135170271	0	60.025739036899	131036160414641651	0.0370224665337638	-0.0752075993633359	-0.129767481710854	1	0.0185800077777638	-0.010796567716798	0.0625317102697733	-0.0102079941280227	-0.0189039130672554	0.999769192827338	-0.0625864191026227	0.997873059345193	0.0182290311584662	0.99798734310601	0.0623858918651574	0.0113694105562146	0.0102099959584182	-0.0189050391588933	0.0624376023486518	1	0.0329120516525412	-0.0357497674922614	-0.0656007351983074	0.0337512717878086	-0.0357607694991496	-0.0531696524494386	0.0675578049258083	-0.00440023535401267	0.997705658459666	0.696991895801737	-0.067609955907582	-0.0044002495537739	0.0619359052001194	-0.0343365352367675	-0.0653442284720985	0.0628912632069739	-0.034362387398435	-0.0529209993127988	0.0769027886870126	-0.00380222395208683	0.99703134563823	0.685093369679629	-0.0769793496900509	-0.00380223311350289
66573	7889525	11135336834	0	60.341836503794	131036160414808215	0.0363829581036443	-0.075257014811685	-0.130340553646243	1	0.0144151916088075	-0.0116380187705267	0.0635927124425012	-0.0111713277575429	-0.0147745646731535	0.999828442121373	-0.0636300743348292	0.997874861721724	0.0140347420351612	0.997911025631182	0.0634623713909921	0.0120876937897236	0.0111727796893622	-0.0147751022437276	0.063511989265885	1	0.0328479709365362	-0.0359909481219077	-0.0662340240817585	0.0332193747090366	-0.0361196436467616	-0.0537804925939279	0.0301215011148154	-0.011847945730063	0.999476023400545	0.700042532674695	-0.03012817319033	-0.011848222937809	0.0629880226263004	-0.0344216625122157	-0.0659147359427347	0.0634303271936993	-0.0345546704666355	-0.053463363506183	0.0358813692151885	-0.0114780547853744	0.999290138849367	0.686331964016051	-0.0358914384252699	-0.0114783068311154
66574	7891751	11135503270	0	60.1154818406158	131036160414974651	0.0363503541844015	-0.075113908083983	-0.131199710864631	1	0.0092118477338974	-0.010515542523597	0.0682689634222031	-0.0101927194374665	-0.00956319131903754	0.999902322150651	-0.0682621377001222	0.997628205283669	0.00884559659346821	0.997615351238682	0.0681653093169855	0.0108213482820324	0.0101933620771243	-0.00956333709139696	0.0682213329566288	1	0.0319397566695129	-0.0353800712414307	-0.0666551543156005	0.0323338860646974	-0.0355374780032966	-0.0542028778492062	0.0320124668243399	-0.0141709971824359	0.99938700452161	0.701866311391422	-0.032021153525455	-0.0141714715218588	0.0611848495141705	-0.0330935665060106	-0.0671904404816609	0.0616823454688496	-0.0332516985949404	-0.0547414448588193	0.0403823148217506	-0.0135954134225124	0.999091804282023	0.681353892043747	-0.0403970339376119	-0.0135958322759993
66575	7910848	11135672314	0	60.1471922087733	131036160415143691	0.0361505879376489	-0.0752074171518473	-0.130844782214998	1	-6.38794585829565e-005	-0.0116092013750457	0.0646864991292518	-0.0116029115814647	-0.000311510687074748	0.99993263543297	-0.0646395737221408	0.997908579295722	-0.000439177656400036	0.997841218807809	0.0646403150447597	0.0115987809299757	0.0116031725055169	-0.000311510692027346	0.06468541823507	1	0.032836699202548	-0.0346098317864689	-0.0669027855225983	0.0332456693454729	-0.0347449669726087	-0.0544507008738773	0.0331562154588019	-0.0124575249900436	0.999372540871307	0.698228703060649	-0.0331648678991128	-0.0124578472262796	0.0621373628619649	-0.033220195375891	-0.0658602457321013	0.0626466067118822	-0.033357330294655	-0.053411476125615	0.041273678223011	-0.0119313477717802	0.999076636913452	0.68860110228996	-0.0412883462333694	-0.0119316308751636
66576	7900746	11135836462	0	60.031900952166	131036160415307843	0.0361330194842765	-0.0750422649187129	-0.130967941620808	1	-0.00389214133105737	-0.0116678463959981	0.064978990790895	-0.0117857508846647	0.00351036056761441	0.999924383863485	-0.0649089380854648	0.997882063074417	-0.00426824916832135	0.997821590181683	0.064954334443753	0.0115329356309294	0.0117860963710081	0.003510367777141	0.065000496866095	1	0.0318915030764036	-0.0343992831723014	-0.0676470282355456	0.0322999510571762	-0.0345789521295912	-0.0551953380414909	0.0332146189381766	-0.0160938608023784	0.999318656251981	0.693727155736556	-0.0332250338032844	-0.0160945556348328	0.0614865536904972	-0.0325871927383727	-0.0673612212137654	0.0619741998261367	-0.0327714636295278	-0.0549121953287787	0.0396567344818781	-0.0156753287073285	0.999090400054045	0.693727155736556	-0.0396720131295445	-0.0156759707246355
66577	7895211	11136003199	0	60.0253066692918	131036160415474582	0.0361145420911385	-0.0750043076191842	-0.131031838410411	1	-0.00660347262273629	-0.0122924346940127	0.0677751868729354	-0.0125063138185868	0.00618180926714983	0.99990268393922	-0.0676805429369301	0.997682384082896	-0.00701459895011513	0.997628656476163	0.0677616833088817	0.0120589407790833	0.0125068788443516	0.0061818486405528	0.067814944792568	1	0.0323241043052741	-0.0337476575491404	-0.0680878342096299	0.0325345948276286	-0.033928252868892	-0.0556320765839687	0.0173158637096802	-0.0150166517956469	0.999737296009725	0.705433254907621	-0.0173186821406656	-0.0150172162283318	0.061036609817457	-0.0318537587992648	-0.0676597268301461	0.0614114219391725	-0.0320212101366363	-0.0552065555102361	0.0305446227164366	-0.0141193348799764	0.999433674840736	0.684655163622365	-0.0305524207659282	-0.0141198040501746
66578	7891528	11136169692	0	60.0824330982107	131036160415641073	0.0361890821512958	-0.0748919809830075	-0.131422936329858	1	-0.0125255222978532	-0.0126800977166777	0.0675058765253951	-0.0130923997132309	0.012087531659361	0.999841227719748	-0.0673716643823429	0.997643991269145	-0.0129431651045137	0.997642043975745	0.0675304247206671	0.0122471967790333	0.0130937304139036	0.0120878260270829	0.067586802706376	1	0.0314642699003541	-0.0336152804292414	-0.0685240940986132	0.0320336918256147	-0.0337347470147771	-0.0560781200817386	0.0460359600797114	-0.0119505736575066	0.998868296708228	0.70199390614187	-0.0460555275316402	-0.0119508581317344	0.0608589034581908	-0.0316142286571974	-0.068284696019812	0.0615239014461389	-0.0317416074235866	-0.055843170698297	0.0537765186971499	-0.0114319422593386	0.998487554620985	0.684342468566859	-0.0538059914422102	-0.011432191279407
66579	7907689	11136336234	0	60.257661761693	131036160415807614	0.0361848100023793	-0.0748166366435054	-0.131325279444522	1	-0.0153348687630006	-0.0130780239031051	0.0685919510765712	-0.0135925866670418	0.0148734766391765	0.999796990033658	-0.0684333043516826	0.997531044871704	-0.0157701418090228	0.997563092963653	0.0686337687281601	0.012541186026867	0.013594509125844	0.0148740250796231	0.0686953783775926	1	0.0321103668776902	-0.0329068670659415	-0.0688624567923946	0.0324992019323434	-0.0331216156736429	-0.0564125625215413	0.031721360345241	-0.0184057354255062	0.999327265815005	0.701595479796175	-0.0317320598761918	-0.0184067748058237	0.0606325640955337	-0.0310926329813425	-0.068472384538696	0.0612506283806734	-0.0312922370513126	-0.0560293883257782	0.0501818604322647	-0.0171446670690401	0.998592930715339	0.692837184482665	-0.0502103319733751	-0.0171455070962674
66580	7897699	11136502664	0	60.1393428574006	131036160415974041	0.0362139129662579	-0.0747274368553213	-0.131363406435989	1	-0.0184965126651945	-0.0130891890771488	0.0699146440723641	-0.0137237062613659	0.0180225085857919	0.999743391611431	-0.0697307226518245	0.997386087688002	-0.0189372227339825	0.997471446310573	0.0699727180456583	0.0124311111489171	0.0137263666424958	0.0180234843793763	0.0700413387233355	1	0.0325255949202821	-0.0326502882461732	-0.0688216295207646	0.0328149298807153	-0.0328333933177305	-0.0563674905604999	0.0236511779996159	-0.015582253805614	0.999598827102937	0.712094906882422	-0.0236562562052602	-0.0155828844536172	0.0614249788995911	-0.0308129346326971	-0.0682744546542755	0.0618787895688975	-0.0309853209490274	-0.0558239792081583	0.036906601565	-0.0146596814701888	0.999211187137191	0.67876119913869	-0.0369189541748603	-0.014660206597192
66581	7893001	11136672076	0	59.9296186558506	131036160416143460	0.0364191468349691	-0.0750334697869286	-0.131213337682505	1	-0.0239265051261442	-0.0140690145463192	0.0655989323201296	-0.0148415655693147	0.0234450167723379	0.999614955430338	-0.0653752355294736	0.997563181770675	-0.0243675389613534	0.997750372844289	0.0657117155773003	0.0132726758782996	0.0148461915918669	0.0234471651361959	0.0657772049947991	1	0.0324652150287107	-0.0324668615103349	-0.0690425988684186	0.0327795403610245	-0.0326004775562579	-0.0565888912039274	0.0255496909392283	-0.0116346739298798	0.999605846149099	0.705946203981573	-0.0255542015213571	-0.0116349364350514	0.0610589587334954	-0.0310114847191977	-0.0685912104861021	0.0615690412678749	-0.0311321467928742	-0.0561423046517688	0.0412993946238704	-0.010610403253963	0.999090476056343	0.68652599032036	-0.0413134708989408	-0.0106106023517365
66582	7883806	11136835943	0	60.0358293829758	131036160416307324	0.0371445191678096	-0.0751532786240007	-0.131525166109817	1	-0.0302626982927473	-0.017733654105447	0.0672505363618652	-0.018733759124354	0.0296376769594698	0.999385138159217	-0.0669178679398362	0.997282070609314	-0.0308297030732726	0.997582600700041	0.0674542789276234	0.0166995519370146	0.0187430897391272	0.0296420175913108	0.067535250558283	1	0.0334673819324744	-0.0323697005306303	-0.0688670272895039	0.0337814809943443	-0.0325772457255915	-0.0564154241234494	0.0257059280664644	-0.0174072063933672	0.999517981042773	0.700175090898036	-0.0257126567261754	-0.0174080856086152	0.0627151278001925	-0.0307764750658664	-0.0676040184571035	0.0632849279808411	-0.0309634043937542	-0.0551585218747847	0.0462687480317808	-0.0160389867320415	0.998800257238744	0.697879234344107	-0.0462912314501671	-0.0160396744807897
66583	7909764	11137002515	0	60.0355049976556	131036160416473898	0.0372582581541652	-0.0747703867504076	-0.130860156952395	1	-0.0312590801450863	-0.0175953945449487	0.0623055136326677	-0.0185536280454347	0.0306842499546059	0.999356913065135	-0.061976964873407	0.997571492729922	-0.0317800679306357	0.997905115084311	0.062526743856678	0.0166068537432366	0.0185634346985336	0.0306890669846326	0.0625970718320288	1	0.0322466091120388	-0.032076767795555	-0.0688302473333256	0.0326360104115058	-0.0320970828372514	-0.0563774899150061	0.0313262725943657	-0.00295948764321996	0.999504830442671	0.698880676303105	-0.0313315357096391	-0.00295949196336186	0.0614963479676983	-0.0301248843482782	-0.0685333310823126	0.0620492295586817	-0.0301393030549532	-0.0560856761205437	0.0444731040367102	-0.00215533081575674	0.999008257006124	0.698880676303105	-0.0444878807416002	-0.00215533248447685
66584	7897690	11137170294	0	59.9871387574504	131036160416641675	0.0383815536027799	-0.075099081004696	-0.131150280182477	1	-0.038707380723278	-0.0265686169181019	0.0618778065387297	-0.0277388721140463	0.037846881401138	0.99889847759522	-0.061301664686123	0.997337776707823	-0.0394900627779582	0.997733762524127	0.0623295493301944	0.0253449482095375	0.0277623260234834	0.0378559224565493	0.0624147532853523	1	0.0344126257695434	-0.0318729377265104	-0.0689043337278773	0.0346101410104508	-0.0319664501668923	-0.0564490906949856	0.0160921792786937	-0.00769272817239103	0.999840919196313	0.715862216432503	-0.0160933501281943	-0.00769280404788512	0.0636311714679087	-0.030415921697644	-0.0673601093096927	0.0640905519618899	-0.0304854559788373	-0.0549088389108343	0.03709259517421	-0.00641300453669953	0.999291255218445	0.686519121300684	-0.0371018694470192	-0.00641304849504865
66585	7889961	11137339276	0	59.9893698836566	131036160416810657	0.0386145163228542	-0.0746308657085649	-0.130714082319712	1	-0.0371437555876142	-0.0227861366797176	0.0588108069498251	-0.0238575352791588	0.0364408612633898	0.999050990510888	-0.0583353146609251	0.99758189509137	-0.0377803341610586	0.99801192832241	0.0591812995488674	0.0216740561476775	0.0238756600281965	0.0364489312775636	0.0592553032547187	1	0.0342602182240274	-0.0318194357896122	-0.0678316766202184	0.0346166466169283	-0.0320066065147959	-0.0553789115889121	0.0290490816194601	-0.016318565874279	0.9994447734942	0.70529965985472	-0.0290570389061044	-0.0163192902214387	0.064449137501983	-0.0304292363834059	-0.0662757755963777	0.0649342145959168	-0.0306141268640606	-0.0538266585303724	0.0394517818029538	-0.0157203541322893	0.9990978067129	0.70529965985472	-0.0394669026063289	-0.0157210016982594
66586	7913281	11137502330	0	60.028765784564	131036160416973711	0.0389198111327243	-0.074713761207243	-0.130258333055612	1	-0.0395595882792477	-0.0218615426486625	0.0650608530371515	-0.0231249007661833	0.0388074297762851	0.998979090050794	-0.0645606321617376	0.99710257796831	-0.0402290166897857	0.997645810766241	0.0654250135889091	0.0205524659702935	0.0231443999137175	0.0388171771558838	0.065521205553845	1	0.0346987358288349	-0.0312459734959115	-0.0687294119737261	0.0351229584319877	-0.0311652709963054	-0.056278204714605	0.0339013969784733	0.00504327283188683	0.999412457738071	0.726224338443614	-0.0339083255689954	0.0050432942110826	0.0634127982574548	-0.0295821862213571	-0.0679002138621901	0.0640127475781501	-0.0294948626189075	-0.0554550366677483	0.0480042444547993	0.00593663485320255	0.998829489392931	0.697767517729102	-0.0480235474106199	0.00593666972518871
66587	7905885	11137668760	0	60.039830423503	131036160417140140	0.0395099237784917	-0.0749508623789278	-0.130227928785194	1	-0.0445606036888193	-0.0239012657810101	0.058935985841766	-0.025189702591553	0.0438118625901035	0.998722183382213	-0.0583445095571557	0.99727182249229	-0.0452197995068719	0.997978655627406	0.0594090292741148	0.0225647989759117	0.0252165853597558	0.043825890704403	0.0595012321348671	1	0.0358214511878565	-0.0313421521906733	-0.0687212592665103	0.03605168305179	-0.0312125600123314	-0.056264350919603	0.0181884526002666	0.00957970612490804	0.999788682383717	0.719411972853391	-0.0181902903793461	0.00957985265380343	0.0652847181395323	-0.0299190866230574	-0.0678429865239457	0.065589990064035	-0.0297886971945967	-0.0553874733812022	0.0241878998170063	0.00992544514748695	0.999658157092247	0.689151409706213	-0.0241914508438147	0.00992560812135936
66588	7897810	11137835407	0	60.0342795736366	131036160417306791	0.0402278218190179	-0.074672153206418	-0.129658710725264	1	-0.0444659100839314	-0.0234066776478751	0.0559733902333765	-0.0246284781727667	0.0437692230406367	0.998738050330172	-0.0554004669449198	0.997446085747854	-0.0450787565109171	0.998160421137393	0.0564407755147349	0.0221407437570851	0.0246546007010537	0.0437832102129942	0.0565250118663818	1	0.0352573961081334	-0.0309634639320456	-0.0681399203255355	0.0356049876543933	-0.0309742964143509	-0.0556864167381013	0.027946760810114	-0.001910804516738	0.999607586699061	0.700046059631328	-0.0279504509651392	-0.00191080567950087	0.0645586144102942	-0.0292600659131198	-0.0676030807440264	0.0651041451642353	-0.0292608576718477	-0.0551550931327849	0.0438473216911465	-0.00104723157277656	0.999037694827651	0.691033841498617	-0.0438614079803661	-0.0010472317639404
66589	7904559	11138009960	0	59.7469358783935	131036160417481341	0.0406711714003357	-0.074693212128764	-0.129474826924848	1	-0.0483191931726232	-0.0225008142646621	0.0587328798496208	-0.0238954501440221	0.0476081272963315	0.998580228963978	-0.058127996193055	0.997109367987789	-0.0489289722922132	0.99802311772874	0.059214647565685	0.0210590121486499	0.0239248585484604	0.0476261299021213	0.0593166456541127	1	0.0371622187029458	-0.030904708824393	-0.0677173382690458	0.037518881701425	-0.0306972956187368	-0.0552651138526398	0.0281806197503414	0.0154720073656309	0.999483101237117	0.722180280479679	-0.0281877259382767	0.0154726247214089	0.066345731918889	-0.0295792026064279	-0.0662707674014983	0.0668501701351619	-0.0293670724669214	-0.0538228542073169	0.0400013684876856	0.0161432770875552	0.999069209376401	0.703410974033081	-0.0400172614195082	0.0161439783406437
66590	7898326	11138168562	0	60.0276847682151	131036160417639942	0.0420352122170122	-0.0744597572867461	-0.129065530712481	1	-0.0486530774883516	-0.0309167045537544	0.0520705618466055	-0.0321516801461675	0.0477996405680591	0.998339353038506	-0.0512664910547227	0.99746204393914	-0.049408681379785	0.998167328837562	0.052769927632293	0.0296195607490723	0.0321940343716083	0.0478178614563659	0.052854921838286	1	0.0374884456850489	-0.030265459326784	-0.0680924147797622	0.0378133910771582	-0.0302515360138867	-0.055639064634828	0.0260768820596642	0.000301611934125877	0.999659894790367	0.724092254724922	-0.0260798395472805	0.000301611938631348	0.0658855121110677	-0.0289485159538453	-0.0670862165052822	0.0664513608148875	-0.0289200091610611	-0.0546391685577908	0.0454080910773411	0.00127037215178737	0.998967712901327	0.695908724888339	-0.0454237467031191	0.00127037249342737
66591	7896717	11138335053	0	60.1331227070489	131036160417806433	0.0425562445166364	-0.0741417396725664	-0.128426171610454	1	-0.0455603087662203	-0.0281143809141128	0.0494697277547037	-0.0292159194406514	0.0448248751611883	0.998567554358753	-0.0487857641271715	0.99773950332938	-0.0462150702105986	0.998381880479491	0.0500660969402095	0.0269630611653831	0.0292494855415458	0.0448398996250961	0.0501374740120955	1	0.0371894990865967	-0.0303224432156294	-0.0670966510763403	0.0376829639526493	-0.0302387267213311	-0.0546485690120015	0.0394700276221287	0.0050695112470892	0.999207894772266	0.707120233405756	-0.0394807906887757	0.00506953296166768	0.066312458146625	-0.0288889266083681	-0.0665893827629337	0.0670172055840765	-0.0288001264136114	-0.0541497105174596	0.0564370854967783	0.00586744090935245	0.998388916463822	0.700530019478826	-0.0564680616189933	0.00586747457608892
66592	7893432	11138501555	0	60.0379920413638	131036160417972932	0.0430174157377913	-0.0740867234897204	-0.127881332552779	1	-0.0523069388425727	-0.0310603876226892	0.0434015150730145	-0.0321660585233095	0.0515845478199896	0.998150479189026	-0.0425491717859287	0.997691221058567	-0.0529319884662987	0.99857644307254	0.0441730896459831	0.0298969144180698	0.0322145121224382	0.0516074527086887	0.044246414521648	1	0.0394673993326636	-0.0297020435909327	-0.0667702925575792	0.0396500886956849	-0.0295668089430691	-0.0543136321956901	0.0143662191012469	0.0105146786378593	0.999841514082046	0.721408048874427	-0.0143675076183663	0.0105148723952925	0.0688506845979945	-0.028954150259249	-0.065629938288421	0.0692060748448144	-0.0288081360851313	-0.0531759277844339	0.0281781238468395	0.0110919244577948	0.99954137610621	0.692764252673336	-0.0281835883532113	0.0110921519117498
66593	7900048	11138680698	0	59.5882570613574	131036160418152081	0.0432780507275562	-0.07378848302826	-0.127163551597855	1	-0.0512736306628254	-0.0303409843911311	0.0475568248960624	-0.0315302218425021	0.0505028736374624	0.998226079034665	-0.046733308210301	0.997555865561528	-0.0519450958947221	0.998409656911572	0.0482882474122779	0.0290929913822388	0.0315757551987331	0.0505243665836136	0.0483688039490125	1	0.0397676299534976	-0.029692234405392	-0.06606206598533	0.0400490869096011	-0.029500010236421	-0.053607335313142	0.0221656481554282	0.0145010893574058	0.999649139673165	0.742018172713758	-0.0221697950673312	0.0145015976241975	0.0691465862169477	-0.0287750272462216	-0.0649258339610123	0.0695442451562745	-0.0285804068892951	-0.052473766249799	0.0314534229730324	0.0149245736166139	0.999393785895051	0.694327011239116	-0.0314621168550597	0.0149251277292674
66594	7898738	11138843388	0	59.7695048813755	131036160418314769	0.0434061771182936	-0.0734575834136712	-0.126990657654008	1	-0.0489952253326663	-0.0308980725958388	0.0499981133755581	-0.0320921667870437	0.0481753820113483	0.998323206881906	-0.049192777778979	0.997551023530078	-0.049719473734968	0.99827359147946	0.0507058973114059	0.0296436929640117	0.0321350030296512	0.0481940362794483	0.0507866701720973	1	0.0391190811620522	-0.029731912282376	-0.0655445778552846	0.0394463037414937	-0.0296368772618581	-0.053089348392531	0.0260654176486628	0.0062462076867491	0.999640724906871	0.719903087243987	-0.026068878711856	0.00624624830354331	0.0693239827191317	-0.0286760124859119	-0.0646837509020227	0.0696842824900936	-0.0285885932641333	-0.0522293323304992	0.0287236564110344	0.0063737827593265	0.999567069513456	0.698230324632391	-0.0287281913222501	0.00637382591605089
66595	7906649	11139001551	0	60.158517694124	131036160418472932	0.0434279581489656	-0.0733293728120033	-0.126834160978317	1	-0.0476662456120189	-0.0317719381187726	0.0432912090358302	-0.0327759657849887	0.0469378703235944	0.998359941301907	-0.0424971203019643	0.997927790654131	-0.0483127250960347	0.998558826926537	0.0440109187548964	0.0307133228005094	0.0328180216038171	0.0469551227353023	0.0440737480960517	1	0.0397355976206138	-0.0294533739364504	-0.0649793480601082	0.0400204627674726	-0.0293900566660323	-0.052525463426781	0.0227485542043123	0.00449645389830999	0.999731106440104	0.72956194398745	-0.0227507467409812	0.00449646905006067	0.0690034586802473	-0.0287770150989242	-0.0633348721231926	0.0695439217983693	-0.0286983717027769	-0.0508869118551731	0.0432388274267093	0.00534553411933991	0.999050463724302	0.704527617977045	-0.0432529303263826	0.00534555957752191
66596	7913977	11139168577	0	60.0151118051525	131036160418639957	0.0437087572107169	-0.0737464666697504	-0.126930181860954	1	-0.0483179672394888	-0.0389166176730332	0.0335358700287433	-0.039694222002184	0.0476256424563471	0.998076233020435	-0.0325682806110021	0.998271076517492	-0.0489302042367514	0.998680967996129	0.0344478732177672	0.038074508441847	0.0397497828972683	0.0476436649526241	0.0344938470369357	1	0.0392713310889003	-0.0302116427126835	-0.0654948873417857	0.0395581762723285	-0.0301929327063673	-0.0530391876677739	0.0229951032509711	0.000613779544850769	0.999735389241147	0.713192382083906	-0.0229971346043198	0.000613779583543091	0.0693231510606346	-0.0293601270466447	-0.0643376575124941	0.0697612932540174	-0.0293378892888458	-0.0518854473913748	0.03515077544178	0.000996646861583975	0.999381523583899	0.713192382083906	-0.0351580355196863	0.000996647026491336
66597	7758648	11139334643	0	60.0282252715227	131036160418806026	0.0428137285891146	-0.0739367968245968	-0.127687651239976	1	-0.045635731999505	-0.0298638296861105	0.0383590191051549	-0.0307166528171845	0.0450293628991885	0.99851331674475	-0.0376494257008483	0.99822364107902	-0.0461744857615172	0.998818806382872	0.0390117785782376	0.0289667593641004	0.0307526885156693	0.0450445940501297	0.0390613222677899	1	0.039377457228272	-0.0304668695451876	-0.0658749101373053	0.0396855087887741	-0.0302609663116619	-0.0534234726418973	0.0242927335200112	0.0159088238906412	0.999578297293685	0.713868272691051	-0.0242981991181112	0.0159094950295806	0.0682335850240144	-0.0298810887238783	-0.0642427217104815	0.068813928971507	-0.0296603363067157	-0.051798266347834	0.0460900646078359	0.0167022728713073	0.998797647186545	0.69104835240269	-0.0461128353339196	0.0167030495296253
66598	7775700	11139502200	0	59.9954523447123	131036160418973581	0.042408911327136	-0.0744377760264311	-0.127366030483183	1	-0.0446561334740019	-0.0343191695395631	0.0337348339294768	-0.0350474852891712	0.0440453944289162	0.998414581726703	-0.0329446006889906	0.998434457775144	-0.0452027301465095	0.998842493619664	0.0344766117368919	0.0335415590394262	0.0350887307130594	0.0440596481964353	0.0345169563571283	1	0.0377460165886682	-0.0307347315420837	-0.0658598679203814	0.0382529328934251	-0.0307244395095802	-0.0534112281601059	0.0407144296788836	-0.00105464125570311	0.999170267245651	0.707236078470856	-0.0407257092188378	-0.00105464145111426	0.0671371206064134	-0.0297131352026581	-0.064971340404874	0.067799742792916	-0.0297065267487818	-0.0525290380389013	0.0532508437959189	-0.00066391214173063	0.998580946571529	0.707236078470856	-0.0532760545303179	-0.000663912190367847
66599	7620853	11139667648	0	60.3249827470549	131036160419139029	0.0432420887063622	-0.0745897997293033	-0.128059425827056	1	-0.0445213881019645	-0.04017844781845	0.0301429793497936	-0.0408190386571304	0.0438826452778308	0.998202444159765	-0.0292262873803563	0.998555165943015	-0.0450932887964374	0.998739020069341	0.0310144161953463	0.039477535118005	0.0408697746243521	0.0438967415331657	0.0310493100728986	1	0.0395616537481101	-0.0310384802133595	-0.0657498007395264	0.0397929860451649	-0.030993855634818	-0.0532937727999794	0.0184839017149717	0.00309564642579874	0.999824365751604	0.708052539524757	-0.0184850429768672	0.0030956513701545	0.0689455699976466	-0.0308297286514882	-0.0635174921327064	0.0693812488781676	-0.0307756279605416	-0.0510652932494445	0.0348713300929147	0.00356119125473271	0.999385465300751	0.708052539524757	-0.0348786225325939	0.00356119878197491
66600	7602350	11139834403	0	60.0297387325681	131036160419305784	0.0432297365879395	-0.0745863200798489	-0.128042936662385	1	-0.044572027348962	-0.0403132142513872	0.0300129676192066	-0.040951519445641	0.0439337801606591	0.9981947685777	-0.0290923169195564	0.998556820906208	-0.045143244433025	0.998737508132815	0.030888483007144	0.03961428361301	0.0410025866340152	0.0439479257796568	0.0309232645019406	1	0.0387018989032597	-0.0315808104691193	-0.0655495726147107	0.039211267106918	-0.031283201468942	-0.0531043036925605	0.0402740221382643	0.0220102482220311	0.998946220831738	0.707424116447798	-0.0402946843498837	0.0220120257574582	0.0687042415582859	-0.0311767399390095	-0.0635008086814815	0.0693447229517329	-0.0308851670169627	-0.0510607617034441	0.0507549424544011	0.0222950634236762	0.998462250645153	0.707424116447798	-0.0507893944557314	0.0222969108709212
66601	7445249	11140002457	0	59.9734677378728	131036160419473835	0.0431015039518616	-0.0747606724524056	-0.127238995260097	1	-0.0460932809160846	-0.040449261568765	0.0273081120514826	-0.0410480118008292	0.0455065799737219	0.998120339391145	-0.0263557366020058	0.998565377113343	-0.0466107581857675	0.998809509303633	0.0282194757141526	0.0397897639482025	0.0411021519686025	0.0455223008360357	0.0282524986993381	1	0.039542879693434	-0.0311413205456391	-0.0653259795047886	0.0398723900957171	-0.0310073479923896	-0.0528736331257273	0.0261762353802906	0.0099623481354302	0.999607701211302	0.735196710796095	-0.0261805251244442	0.00996251293394254	0.0686351763855815	-0.0309551044646246	-0.0631735575679601	0.0692145150453406	-0.0308119273220928	-0.0507279211027903	0.0462046743507109	0.0104643853559992	0.998877181993495	0.690228210841157	-0.0462236630382609	0.0104645763463038
66602	7442515	11140167333	0	60.0320090672346	131036160419638714	0.0432052685954119	-0.0747579552061637	-0.126301762390435	1	-0.0484554622727143	-0.0400545215647161	0.0285968883354325	-0.0407152476479397	0.0478444590151074	0.998024637146057	-0.0276041143683516	0.998417772172686	-0.0489894384502305	0.998789407972925	0.029544203344847	0.0393301229315702	0.0407732246264724	0.0478627312402273	0.0295823907039753	1	0.0394618054175343	-0.0305261285666934	-0.0649312968125754	0.03963765513871	-0.0305129171116401	-0.0524729682319261	0.0140878616372561	0.000521155289644379	0.999900625338165	0.727245618584858	-0.0140883295901459	0.000521155313082841	0.0689702029311952	-0.0300338366188632	-0.0636020234499202	0.069240635558779	-0.0300187289299145	-0.0511450319209967	0.0216853096977863	0.000725946885001799	0.999764582461507	0.670814455118422	-0.0216870153687074	0.000725946948521905
66603	7283954	11140336462	0	60.3950804583262	131036160419807843	0.0432927228263332	-0.0746105860008125	-0.12563489224734	1	-0.0494680929770153	-0.0379198317699963	0.0315645112598765	-0.0386693900286003	0.048829640753381	0.998058287104872	-0.0306013086676848	0.998278994939276	-0.0500260749095318	0.998783379008001	0.0324763675143136	0.0371085889038396	0.0387252512953075	0.0488490659635023	0.0325208862276238	1	0.0387335937897684	-0.0300213777832286	-0.0642019004341326	0.0393958508693675	-0.0314289656214356	-0.0518394955353816	0.0563416062762222	-0.11604249719351	0.991644977926732	0.72154648365942	-0.0567552898160686	-0.116304523463125	0.0688004378227408	-0.0296408719760675	-0.0631705915059912	0.0694465702972858	-0.0310765966179483	-0.0508105264746884	0.0555177695020028	-0.116065500585893	0.991688749983214	0.417845885212944	-0.0559246828789796	-0.116327683349045
66604	7276308	11140501169	0	60.3215985706194	131036160419972553	0.0433433842845175	-0.0745517386067834	-0.125140733085072	1	-0.0503288693051578	-0.0373000160605674	0.0290052382165529	-0.0380000076215468	0.049748171236948	0.998038635965232	-0.0280439447453261	0.99831352045071	-0.0508296375004967	0.998884145726562	0.029920466973129	0.0365407864204702	0.0380563032027434	0.0497687142540219	0.0299620433697745	1	0.0389329971673512	-0.0299006245345558	-0.0637419414893105	0	0	0	0	0	0	0	0	0	0.0690011681123603	-0.0295970234374371	-0.0627272171767756	0	0	0	0	0	0	0	0	0
66605	7119464	11140667277	0	60.033883123635	131036160420138661	0.0435141270177704	-0.0744940407566521	-0.124144646017833	1	-0.0493203957235747	-0.0369069008502656	0.0248843738194574	-0.037493184470615	0.0488250878894955	0.998103387385713	-0.0239562751039339	0.998474694416011	-0.0497431552477167	0.999009688642406	0.0257758686262336	0.0362663286695259	0.0375467757011123	0.0488445076626282	0.0258095123976485	1	0.0393064663468421	-0.0298911965339543	-0.0626963201481618	0	0	0	0	0	0	0	0	0	0.0693758902600058	-0.0297122732228055	-0.0616904997036197	0	0	0	0	0	0	0	0	0
66606	7105541	11140833623	0	60.0584007889272	131036160420305003	0.0441715970040696	-0.0747084282953302	-0.123483790741457	1	-0.0486232178427084	-0.04232686364708	0.0259802401092918	-0.0429241606469091	0.0480344697656176	0.997922945996881	-0.0249307078330541	0.998481016539199	-0.0491336892344749	0.998767228256765	0.0269879477764247	0.0416614262251754	0.0429870041160757	0.0480529607087035	0.0270224251038543	1	0.039578040237053	-0.0301526385553588	-0.0620256157058051	0	0	0	0	0	0	0	0	0	0.0696415668784546	-0.0299395996496799	-0.0608581275395249	0	0	0	0	0	0	0	0	0
66607	6940496	11141006947	0	59.7977401238052	131036160420478328	0.0437505550096472	-0.0747272905032342	-0.122991925322659	1	-0.0382064480823685	-0.0242198278936167	0.0319916895692552	-0.024818426208725	0.0377995858739731	0.998977095347175	-0.0315127656114868	0.9987587171514	-0.038574220894337	0.999195171787793	0.0324378825117445	0.0235964500320851	0.02483872963822	0.0378085930626162	0.0324667846683829	1	0.0400387740106236	-0.0308304331115443	-0.0610146140263472	0	0	0	0	0	0	0	0	0	0.0701170796880283	-0.0304432051393949	-0.0603958146086758	0	0	0	0	0	0	0	0	0
66608	6928711	11141166881	0	60.0715692676255	131036160420638264	0.0440292727311506	-0.0755935785110206	-0.122109014013354	1	-0.0381058786358182	-0.028637646753752	0.0239952190586557	-0.0290811265845431	0.0377442922115117	0.998864183201113	-0.023438329312174	0.998986326345881	-0.0384312957498768	0.999302222951409	0.0245293330405135	0.028166984662184	0.0291059730740759	0.0377532599136197	0.0245492901326862	1	0.0403822622318596	-0.0316795717917539	-0.0601361640697053	0	0	0	0	0	0	0	0	0	0.0704595081856898	-0.0315329104964207	-0.0593802498842912	0	0	0	0	0	0	0	0	0
66609	6769388	11141334501	0	59.9932927498706	131036160420805879	0.0444233839885919	-0.0748816093058723	-0.122301688526333	1	-0.027346912449743	-0.0230554122058743	0.0280287087675537	-0.0234306614419552	0.0270144503419296	0.999360407249114	-0.0277038702259518	0.999233400865606	-0.0276605525804935	0.999341533050086	0.0283342560741947	0.0226642946906773	0.0234413625138182	0.0270177371914193	0.0283483974229209	1	0.0409620225247735	-0.031647988090052	-0.0598457601787057	0	0	0	0	0	0	0	0	0	0.0710427444746922	-0.031382441278593	-0.0592613398975679	0	0	0	0	0	0	0	0	0
66610	6764076	11141499952	0	60.040263000368	131036160420971335	0.0445396936271427	-0.0757106425717133	-0.121872655388898	1	-0.0275446267075189	-0.0217435948134249	0.0210139669176704	-0.0220269027907634	0.0273085188953393	0.999384340656381	-0.0207086898911268	0.9993999370366	-0.0277653743758845	0.999542878378131	0.021307525595028	0.0214481616130106	0.022036904295358	0.0273119142799366	0.0213170895832825	1	0.0282483432839781	-0.0543039157520614	-0.0972395319524183	0.0121178494233008	-0.0326617056781428	-0.0476887926265495	-0.000838772972878467	0.00919358388607592	0.999957386329653	0.709147208909493	0.000838808520868104	0.0091937134009668	0.0443711991342577	-0.0758324794490532	-0.13433085611698	0	0	0	0	0	0	0	0	0
66611	6607005	11141666687	0	60.0878484344111	131036160421138071	0.0454264571130041	-0.0755750108781332	-0.121320690553869	1	-0.0227303070698522	-0.026379815885344	0.0246174213578852	-0.0266515593582198	0.0223987659033046	0.999393811102402	-0.0243101953574135	0.999438742918362	-0.0230480705363696	0.999349142585043	0.0249097258068819	0.026092082606919	0.0266614059928788	0.0224006392540153	0.0249185555405701	1	0.0289107512170061	-0.054736760564465	-0.0966546971123119	0.0126918530415305	-0.0328661561771071	-0.0470922522930602	0.00632429473113293	0.0409112005737766	0.999142771061156	0.707982360785077	-0.00632963621877721	0.0409226215368195	0.0452213585981932	-0.076091016853785	-0.133768247439954	0	0	0	0	0	0	0	0	0
66612	6596332	11141833210	0	60.0284414755711	131036160421304594	0.0456734308978376	-0.0754531082273882	-0.121104589259788	1	-0.0180766822830621	-0.0233626628871805	0.0216591761408239	-0.0235531800912387	0.0178196605775257	0.999563758548944	-0.0214431970028384	0.999602101314655	-0.0183256200338234	0.999492589772374	0.0218654692204029	0.0231616978195571	0.0235590998027335	0.0178206037890512	0.0218706851456175	1	0.0439001620596629	-0.0330178441949521	-0.0584115462873859	0.0439238526099504	-0.0330179067426564	-0.0459516876995341	0.00190337326778632	-1.15958485370605e-005	0.999998188516229	0.726823182635803	-0.00190337441718239	-1.15958515621132e-005	0.0744939754361517	-0.032734972394298	-0.057789084230462	0.0745545232322901	-0.0327329701980765	-0.0453292957107642	0.00485682159024455	5.16579181655472e-005	0.99998820423818	0.703776020007066	-0.00485684069129179	5.1657918079201e-005
66613	6439374	11142000872	0	60.0813501481005	131036160421472355	0.0459341790922324	-0.0758344113929153	-0.120098135441976	1	-0.0178004831219918	-0.0218402940322503	0.0191225436029681	-0.0220062523531494	0.0175882424865783	0.999603110531176	-0.018924483188013	0.999658768537567	-0.0180058441074649	0.999578705652254	0.0193132134091931	0.0216658947282323	0.0220114343112949	0.0175891494223827	0.0193174027355872	1	0.044381570088409	-0.0332442614583723	-0.0573689384154302	0.0443886477569893	-0.0332427873140047	-0.0449090196821752	0.000565843163233192	0.000139143067627071	0.999999830230346	0.732778175342811	-0.000565843198905918	0.000139143067459744	0.0750594798643338	-0.0330385926779925	-0.0567562379898885	0.0750858297893439	-0.033035904369253	-0.0442963303475964	0.00210871226834306	0.0001683350837938	0.999997762495431	0.686019266749024	-0.00210871386101359	0.000168335084966104
66614	6423728	11142166251	0	60.0571022928601	131036160421637732	0.0462254536174336	-0.0759037352244409	-0.119607832598083	1	-0.016226511202474	-0.0213796124631356	0.0191945342356237	-0.0215314489572524	0.0160183995093118	0.999639838933484	-0.0190176086782338	0.999684163753737	-0.0164287339790354	0.999587278463448	0.0193644937231115	0.0212200168917174	0.0215358765197967	0.0160190846129332	0.0193681894588614	1	0.0448612121274131	-0.0336104049732726	-0.0568784394969116	0.0449235008303428	-0.0335314031137314	-0.0444189383538033	0.0048131332782062	0.00599377952561695	0.999970453741032	0.723766555800439	-0.004813238322293	0.00599381541433974	0.0756054695609919	-0.0333839034700164	-0.0563450998168077	0.0756414201349853	-0.0333089471974697	-0.0438854413498417	0.00268879367454139	0.00595352558015727	0.999978662733232	0.688390488617644	-0.00268884456724232	0.00595356075062803
66615	6267245	11142333308	0	60.0228927312877	131036160421804789	0.0457528824534908	-0.0758205879673997	-0.118636088526157	1	-0.0131427207457254	-0.0120030756016603	0.0163278718853669	-0.0121091996419392	0.0130434552866407	0.999841605234658	-0.016247411605784	0.999780345424812	-0.0132394304392876	0.99979467337056	0.0164051570071702	0.0118946174140323	0.012110525882125	0.0130438251658831	0.0164072888321618	1	0.0451244107603152	-0.0337671212220841	-0.0557808461690488	0.0451947551038607	-0.0337522963827397	-0.043321124696463	0.00560987291696359	0.00090697409502412	0.999983853231564	0.711678234043239	-0.00560990464917816	0.000906974219459235	0.0759043955400223	-0.0336367968435945	-0.0555282556321927	0.0759878025288156	-0.033623416014038	-0.0430686061897878	0.00666280742381935	0.000924006435241789	0.999977376348756	0.683076079987722	-0.00666285956618602	0.000924006566647707
66616	6246571	11142499837	0	60.016300427196	131036160421971324	0.0465630800897682	-0.0759570528022194	-0.118027159304048	1	-0.0121802706574633	-0.0195287972288158	0.0106873839389854	-0.0195917854798719	0.0120746131687106	0.999735147755913	-0.0105673103111371	0.999868717460836	-0.0122833137227537	0.999752216248856	0.0108051635827254	0.0194616172362867	0.0195944676770606	0.0120749065935742	0.0108061616555357	1	0.0446712097875002	-0.0341331018055715	-0.0544253020500924	0.0449237437843222	-0.0341808468684248	-0.0419705669710654	0.0204051966916537	-0.00429492703457068	0.999782567136346	0.703192988013623	-0.0204068012256295	-0.00429494023899482	0.0744636817387469	-0.0344677306764554	-0.0532258595763269	0.0749680647834803	-0.0345072658940923	-0.0407761995524246	0.0406354588728397	-0.00408525792158776	0.999165687035893	0.685735102612192	-0.0406469897173361	-0.00408526928502709
66617	6091208	11142666036	0	60.2740419591716	131036160422137520	0.046885008119463	-0.0758409309705539	-0.117223499203996	1	-0.00701114233489091	-0.0187366715582157	0.0100544076445421	-0.0187703510861535	0.00691636742489497	0.999799898870642	-0.00998788761124712	0.999924879523338	-0.00710474568878556	0.999773932457317	0.0101192475946126	0.0186998611479148	0.0187719025207563	0.00691642256815567	0.0101196623569414	1	0.0441811126898384	-0.0342786633916085	-0.0541607210431801	0.0445179899336841	-0.0342619550586463	-0.0417074153577552	0.0270298022495484	0.000432385785835328	0.999634534633974	0.721263843236108	-0.02703309723469	0.000432385799401282	0.0732337610107584	-0.0343607573478438	-0.0538106512185202	0.0737972698956879	-0.0343405112839204	-0.0413634809443775	0.0452406575632678	0.000610760298363732	0.99897593057846	0.707202409589831	-0.0452561127121517	0.000610760336292416
66618	6109336	11142832517	0	60.0371269593116	131036160422303998	0.0470907012833083	-0.0759263886124526	-0.11665139936786	1	-0.00640586775343454	-0.0196560822983519	0.00826238602630667	-0.0196809213204226	0.00632413885803156	0.999786310470234	-0.00819874895091241	0.999945351175082	-0.00648653828962005	0.999772695092049	0.00832465801382433	0.0196279957543714	0.0196825857268687	0.00632418101416436	0.0083249206485241	1	0.043618755692029	-0.0345163056340784	-0.0536253981653407	0.0441679059842422	-0.0345097942891097	-0.0411784783260207	0.0441246408209	-0.00156754631526727	0.999024803931802	0.7076808764844	-0.0441390259726226	-0.00156754695723842	0.0729831072946197	-0.0342839788939895	-0.0534066057620884	0.0736820938569727	-0.0342866068439221	-0.0409662918239464	0.0562008317944923	-0.00147185011656505	0.998418399351115	0.7076808764844	-0.056230520264462	-0.00147185064799059
66619	7898163	11143000339	0	60.0298468398488	131036160422471823	0.0473525604076128	-0.075961246245266	-0.116289502628135	1	-0.0019481582930093	-0.0185086949400674	0.00712714792115014	-0.018514411978254	0.00188207441900933	0.999826822177211	-0.00710864781978986	0.999972705124283	-0.00201398425977509	0.999803322496617	0.00714470449394065	0.0185005276254648	0.018515502677073	0.00188207553007171	0.00714477793541409	1	0.0449281757907549	-0.0347785270072222	-0.0530032042496218	0.0452426316205396	-0.0348039022280369	-0.0405507943599899	0.0253360151808572	-0.00265720844074816	0.999675460125964	0.700138886186483	-0.025338816028117	-0.0026572115677701	0.073914877941918	-0.0349891117072303	-0.0525926796618872	0.0745257118283146	-0.0350063721478109	-0.0401477375551347	0.0491429291439961	-0.00248837832038459	0.998788656567786	0.700138886186483	-0.0491628832574041	-0.00248838088830821
66620	7895732	11143167001	0	59.9862391567374	131036160422638482	0.047466298898139	-0.0758332894098024	-0.115612303209896	1	0.00557943702817886	-0.0176045548633226	0.00155793195846644	-0.0175992010182969	-0.00559283058850777	0.999829479646167	-0.00160695312112246	0.999983221845482	0.00556540467490073	0.99984383071817	0.00150873242728589	0.017607893152753	0.0176003849489748	-0.00559285974597737	0.00150875659663779	1	0.0452517880864114	-0.0351508789101612	-0.0520629791454053	0.0454929572055145	-0.035143403887145	-0.0396082618269024	0.0193714623671556	0.000239038178492079	0.999812327042684	0.706405392044106	-0.0193726746603427	0.000239038180219217	0.0742754451739611	-0.0356197177606468	-0.0517513841270033	0.0747844140320073	-0.0356048630523202	-0.0393018568251665	0.0408664360124314	0.00027585047849007	0.999164580193952	0.689877191221344	-0.0408778210637868	0.000275850481630164
66621	7904777	11143332175	0	60.042462029147	131036160422803656	0.0479632341643565	-0.076439731694329	-0.11564112795914	1	0.00461193550336966	-0.0200313463723554	0.00754366161038728	-0.0200123510551729	-0.00468711882500386	0.999788746047066	-0.0075892486398319	0.99996091317187	0.00453601516350444	0.999770928318246	0.00749686905321328	0.0200471405460141	0.0200139069751981	-0.00468713598713114	0.00749702163280829	1	0.045501975529771	-0.0356465046657746	-0.0521624041134994	0.0457560899782162	-0.0357218850015211	-0.0397066339804001	0.0205838807032726	-0.00671261545323835	0.999765594851598	0.724434015060195	-0.020585798392914	-0.00671266586513201	0.0743857769009134	-0.0356855853274674	-0.0517518878325605	0.0748229515574703	-0.0357579337334179	-0.0392998340249422	0.0353142853865027	-0.00659870004009524	0.999354470848768	0.693203950364364	-0.0353223989228156	-0.00659874792872591
66622	7915528	11143500566	0	59.9751942596542	131036160422972050	0.0480580171920946	-0.0762753653417842	-0.115378214752836	1	0.0113718048860544	-0.01894438074459	0.00450026408918273	-0.0189171883974059	-0.0114134667781368	0.999755906588824	-0.00460759406831797	0.999925218007098	0.0113282156741025	0.999810437062966	0.00439217139485111	0.0189683623541833	0.0189195493491318	-0.0114137145927612	0.00439247162536094	1	0.0450187378060883	-0.0361678093325841	-0.0515340775885361	0.0454777519688693	-0.0362182841218211	-0.0390843019338384	0.0369976943898746	-0.00560400062432506	0.9992996376397	0.696754259836742	-0.037006721546609	-0.00560402995685467	0.0745453523105115	-0.0363280656011004	-0.0512541998929185	0.0752038108739232	-0.0363820179149555	-0.0388117917068759	0.0530670357691347	-0.00552246995196623	0.998575681678814	0.696754259836742	-0.0530927848608372	-0.00552249802277248
66623	7904476	11143666520	0	60.0366944276342	131036160423138004	0.0482238538520999	-0.076569896457725	-0.115109444528046	1	0.0125446655744488	-0.0174380279100465	0.00376141851488822	-0.017413053749944	-0.0125764657814008	0.999769282418474	-0.00387049314506991	0.999914244947042	0.0125108766599435	0.999840889762924	0.00365174758651369	0.0174602376171937	0.0174153113133567	-0.0125767973363448	0.00365204453279648	1	0.0460498433873384	-0.0364695709590377	-0.0513080553888724	0.04635434287255	-0.0364732610724472	-0.0388558514712556	0.0244921591035431	-0.000814904110675464	0.999699689943804	0.705943310152531	-0.0244946165677917	-0.000814904200786948	0.0749290633384818	-0.0368408775845019	-0.0509810899247004	0.0755493905306108	-0.0368357759709325	-0.0385366064822973	0.0498507381670911	-0.000708677907027997	0.998756427603758	0.686904439827916	-0.0498714211372353	-0.000708677966161145
66624	7906300	11143832023	0	60.0322252985403	131036160423303507	0.0482627289930727	-0.076833491539483	-0.114620292311827	1	0.0170283233435344	-0.0170771348873392	0.000713440518623493	-0.0170694041118054	-0.0170327628211635	0.99970921793987	-0.000858761739311295	0.999854770648422	0.017020579892185	0.999853938318764	0.000567980870406623	0.01708155221834	0.0170727100687081	-0.0170335865053956	0.000568063308777553	1	0.0468878766301622	-0.0371821533674895	-0.0498177173700069	0.0472242467859816	-0.0373241672673386	-0.0373665543857019	0.0273579410076354	-0.0121449230432873	0.999551921566907	0.690197774543761	-0.0273633734797993	-0.0121452216240853	0.0765604684930857	-0.038005835516252	-0.0487129853636428	0.0771886223434014	-0.0381425008345785	-0.0362696439582525	0.0508357290690682	-0.0121104635348457	0.998633599135833	0.681674686420949	-0.0508613832299985	-0.0121107595811868
66625	7919389	11143998453	0	60.0548300598446	131036160423469936	0.0485305616873523	-0.076833006854513	-0.114210770304076	1	0.0184869804950171	-0.0162348229559787	0.00584353662949713	-0.0161790808953211	-0.0185324420642731	0.99969734716689	-0.00599297227129203	0.999812052332046	0.0184375783371444	0.999851149734168	0.00569285540982488	0.0162871044862077	0.0161825662688233	-0.0185335030604906	0.0056938640372022	1	0.0466824398453007	-0.0370799228198815	-0.0501569825414441	0.0469867753145761	-0.0371756920164123	-0.0377039518610164	0.0246756887626095	-0.00835575549599106	0.999660588266929	0.710922534809026	-0.0246790552965745	-0.00835585273030197	0.075590687644291	-0.037283039252997	-0.0497282676327796	0.0761598902315356	-0.0373725485388113	-0.0372816618102098	0.0459753540842551	-0.00821647477605136	0.998908782802055	0.684400274064334	-0.0459931197448936	-0.00821656722850162
66626	7906122	11144170365	0	59.861313309325	131036160423641849	0.0487568024881534	-0.07665134606862	-0.113585278395338	1	0.0201909548528148	-0.0168748163489924	0.00270458380290185	-0.0168455459230004	-0.0202114185157812	0.999653803145937	-0.00287461778606176	0.999792517383526	0.0201657818220853	0.999853971415396	0.00253391899867047	0.0169001508682033	0.0168497849995634	-0.0202127948343895	0.00253443942534715	1	0.0465250182872604	-0.0368912709106825	-0.049470305734611	0.0468349980827472	-0.0370482884888821	-0.0370207003845395	0.0252911491217282	-0.0130151620291812	0.999595399816074	0.695862790891521	-0.025295989160374	-0.013015529506536	0.075414389853907	-0.037267093703969	-0.0492103541766124	0.0760936512560823	-0.0374125419583929	-0.0367697975671676	0.0549691068781713	-0.0129089336079779	0.998404605719606	0.688953223957899	-0.0550014146042692	-0.0129092921602
66627	7910203	11144331624	0	60.0388571483464	131036160423803107	0.0487326146543311	-0.0764994923077066	-0.113012133695295	1	0.0234686822675875	-0.013004451488525	0.00143487496611922	-0.0129860504770431	-0.0234751878056107	0.999640074251977	-0.00158729180962399	0.999723597672967	0.0234565291663183	0.999914417836706	0.00128211283066202	0.0130197230758056	0.0129899954806893	-0.0234773444756117	0.00128246660450999	1	0.0468975450730233	-0.0369681564248172	-0.0487019013430807	0.0472047045888843	-0.0370944252149901	-0.0362483388296706	0.0249641888209613	-0.0109431172181808	0.99962844970622	0.724689749052929	-0.0249682778938959	-0.0109433356396529	0.0760024644415922	-0.0375416431242515	-0.0484829313094632	0.0765297493503979	-0.0376655577301842	-0.0360347741849977	0.0426909313989783	-0.0109028649070613	0.999028834375218	0.689936701481076	-0.0427064494572058	-0.0109030809270113
66628	7938610	11144498147	0	60.0373432274875	131036160423969631	0.0491234435079235	-0.0768878469654844	-0.112691818664075	1	0.0213768326069515	-0.0191421186555242	0.00157854462926713	-0.0191226129297876	-0.0213889975779409	0.999588333494018	-0.00178291220874564	0.999770285422678	0.0213587829689041	0.999815556439683	0.00137374250414051	0.0191563548917557	0.0191281550595237	-0.0213906287864102	0.00137405728057057	1	0.046832657435663	-0.0372931384829642	-0.0485708881081618	0.0472722474675386	-0.0373952600973011	-0.0361213666687863	0.0355542292568036	-0.00956762613375896	0.999321948779331	0.704553778950292	-0.0355633526726907	-0.00956777210902361	0.0756728537046363	-0.0375158568725884	-0.0482120269634961	0.0763484029277119	-0.0376191584325997	-0.035770846873372	0.0545653979606913	-0.00951753400085481	0.998464838585683	0.686505305022455	-0.054594986531821	-0.00951767769522152
66629	7931418	11144664764	0	60.0808086876849	131036160424136245	0.0487744253579768	-0.0761736816128556	-0.112181894712531	1	0.0266004655513998	-0.0108364264539142	0.00452308494236853	-0.010774745693155	-0.0266212227006258	0.999587522609787	-0.0046665644529446	0.999636004114281	0.0265722120765383	0.999931061639478	0.00437833077298849	0.0108950533816017	0.0107787744135743	-0.0266243680673102	0.00437989704022189	1	0.0471065754137505	-0.0368421368772438	-0.0478258442049563	0.0473839416220179	-0.0371109589914928	-0.0353743887208454	0.0228985185964783	-0.022175503633657	0.999491823320571	0.695795739532775	-0.0229061539406429	-0.022177321514233	0.0760336164889117	-0.0373127075935797	-0.0476923434568168	0.0765599725511887	-0.0375757290503429	-0.035246309188465	0.0429678786436555	-0.022065159632733	0.998832763847505	0.678997105843357	-0.042991584541773	-0.0220669505071687
66630	7932710	11144831122	0	60.0917841911736	131036160424302602	0.0490230313147773	-0.0767952166098709	-0.11159677860527	1	0.0232803998245378	-0.0178722218479389	-0.00158766676850315	-0.0178881280434057	-0.0232628613803994	0.999569334341295	0.00137941691861586	0.999727770748523	0.0232912344703593	0.99983904308847	-0.00179545943561478	0.0178511691871346	0.0178939250865434	-0.0232649600493169	-0.00179594641439005	1	0.0472270266556747	-0.0372041282896837	-0.0473002833914129	0.0475284111060837	-0.0375060055470476	-0.0348519340740879	0.0249166873807787	-0.0247268641026173	0.999383680515957	0.696423355379389	-0.0249268894349157	-0.0247293845369848	0.0762606266949349	-0.0376326501451892	-0.0468734466788643	0.0768883786358649	-0.0379266784709583	-0.0344328086387836	0.0511972830586529	-0.0247393039513002	0.998382093713333	0.696423355379389	-0.0512353705436905	-0.0247418281922996
66631	7924030	11144998757	0	60.0030481548463	131036160424470238	0.0492456289454981	-0.0765792645733798	-0.111955055738266	1	0.029005892482982	-0.0172215305570513	0.000737202138781722	-0.017207572465437	-0.0290067363630575	0.999431092519845	-0.000986801503974726	0.999579097301374	0.0289940418183257	0.999851451803036	0.00048732302956295	0.0172289536428179	0.0172156665646192	-0.0290108055705841	0.000487528192885393	1	0.0479946583109679	-0.0378444054562919	-0.0467065188385038	0.0483376909526357	-0.0380042904483926	-0.0342544840483524	0.0279228955665282	-0.0137784320014077	0.999515115801038	0.713133395668785	-0.0279291772903782	-0.0137788680001612	0.0776482246247207	-0.0386226312967773	-0.0455928713509832	0.0782226699318966	-0.0387808456023229	-0.0331471901393104	0.0465700123353201	-0.0137425187514983	0.998820492946282	0.685871213164978	-0.0465912649612239	-0.0137429513496593
66632	7917857	11145164428	0	60.1011381953551	131036160424635909	0.0493481144490365	-0.0767655463323449	-0.111362138458675	1	0.0310900760389512	-0.0192582454665753	0.0004249230748355	-0.019247347568381	-0.0310872363918618	0.999331338118193	-0.000724165136199854	0.999516667187389	0.0310790540311402	0.999814490391311	0.000125491559543303	0.0192605569865212	0.019257845109893	-0.0310922457725089	0.000125552242402358	1	0.0475431123182127	-0.0378872633008194	-0.0467267704457342	0.0478120483965898	-0.0381445649896408	-0.03427378274773	0.0221867753453164	-0.0213864893956372	0.999525069756185	0.695920952177321	-0.0221936729060185	-0.0213881200302489	0.0767029700690408	-0.038330398739027	-0.0462111326305669	0.0771577791970101	-0.0385863051477569	-0.0337621302381225	0.0371993768889808	-0.0213628491894719	0.999079493851004	0.695920952177321	-0.0372164587661799	-0.0213644744218973
66633	7928376	11145340409	0	59.7411178399524	131036160424811890	0.0494150792712216	-0.0767365092720081	-0.111663216447967	1	0.0331878625522002	-0.0198148932704433	-0.000728415933656713	-0.0198220435450791	-0.033172380258949	0.999253060929839	0.000399468472990786	0.999449086215923	0.0331868119453363	0.999803444190225	-0.00105700052588378	0.019797871987974	0.0198342591436438	-0.0331784671257463	-0.00105758276873044	1	0.047228048733863	-0.037928877682723	-0.0470153452915119	0.0475425303115803	-0.0382298876938705	-0.0345645256901091	0.0259429673389411	-0.0250858039202964	0.999348620295902	0.702436293951977	-0.0259540478474467	-0.025088435738179	0.0763170262826308	-0.0384730264470912	-0.0466460927614278	0.0768253160374979	-0.0387739915839264	-0.0342001672630365	0.0416117443701068	-0.0250754816874955	0.998819144264174	0.684898345303173	-0.0416368622855633	-0.0250781102572964
66634	7937686	11145500264	0	59.9433774856271	131036160424971748	0.0494722028832422	-0.0769657747168692	-0.111587249522699	1	0.036040513956501	-0.0196372149759966	0.00097527228595462	-0.0196141268637141	-0.036039964959475	0.999157848867282	-0.00132881630005542	0.999350156381963	0.0360208160177748	0.999806741462876	0.000621180380796036	0.0196492712414399	0.0196281377865161	-0.0360477714492483	0.000621584233341931	1	0.0467860777417046	-0.0385899327727438	-0.046688860131827	0.0472157434213171	-0.0388452674405004	-0.0342390679951124	0.0350931148485837	-0.0223490805252292	0.999134121071791	0.702409420425732	-0.0351090947300001	-0.0223509414352024	0.076472189379041	-0.0388393958462144	-0.0463186979201373	0.0769539761846914	-0.0391068367710206	-0.0338709528703043	0.0393967884887832	-0.0223377104571066	0.998973933467888	0.702409420425732	-0.0394168272458882	-0.0223395685278889
66635	7935484	11145664101	0	60.0366944276342	131036160425135585	0.0494729423188171	-0.0770433559425042	-0.11166694702871	1	0.0373692146455989	-0.0197236131791538	0.00145367580279214	-0.0196905800921955	-0.0373724158881589	0.999107393419904	-0.00182171581725431	0.999300818475318	0.0373437484197973	0.999804462086019	0.00108476967252595	0.0197448947235372	0.0197056207001027	-0.0373811210203462	0.00108552822772003	1	0.0474103735195482	-0.0385780726796193	-0.0467924434407921	0.0477519738639646	-0.0389030677164602	-0.0343417006555973	0.0281687705712642	-0.0274524369422424	0.999226142607586	0.720512042491376	-0.0281831218513299	-0.0274558863043164	0.0765994279341413	-0.0389295617445046	-0.046314827374512	0.0770224651951085	-0.0392618829667294	-0.03386651013558	0.0348411050182162	-0.0274326503575177	0.999016289704764	0.686012762575782	-0.0348612830407643	-0.0274360922648023
66636	7932297	11145830574	0	60.2333802551366	131036160425302055	0.0485510221299737	-0.0770905051109516	-0.111600854410376	1	0.0365563777354271	-0.0105033945156415	0.000531843876431925	-0.010491141706987	-0.0365503551047866	0.999276742192771	-0.000723675505403168	0.999331754778036	0.0365447696122851	0.999944704590932	0.000339755744792286	0.0105105816483714	0.0104983492889989	-0.0365584981109734	0.000339982923665993	1	0.0468999118534643	-0.0383446306933386	-0.0468725598216183	0.0472984114833337	-0.0386523415686169	-0.0344243458243434	0.032706543639062	-0.0260095481079722	0.999126511213873	0.701509855954581	-0.0327234520532575	-0.0260124815628463	0.0758372328861379	-0.0387896455015843	-0.0467862495666957	0.0764317782898162	-0.0390998522335992	-0.0343443731991064	0.0485681592550462	-0.0259758176357876	0.998482043306102	0.697962403834371	-0.0486036870374163	-0.0259787396904001
66637	7929008	11145998200	0	60.0032641775713	131036160425469690	0.049202139791066	-0.0773070632606689	-0.111366188900828	1	0.0348647909658344	-0.0180828038718595	0.00104216675948046	-0.0180599869189349	-0.034865243385953	0.999228828485311	-0.00135708470186873	0.999391758367262	0.0348464005128915	0.9998359841462	0.000726712619368875	0.0180963171714301	0.0180719573505052	-0.0348723108649268	0.00072715477709363	1	0.0473584913315181	-0.0385344305016677	-0.0466196016988397	0.0476327166780849	-0.0388479196288713	-0.0341695601403209	0.0227514252139742	-0.0256882785282517	0.999411069078679	0.705744983285832	-0.0227609008193542	-0.0256911045971707	0.0763333414429413	-0.0388509754847652	-0.0461668165609286	0.0768775966905127	-0.0391580945790863	-0.033722562300934	0.0445179229274073	-0.025635382424663	0.998679619150291	0.705744983285832	-0.0445472903914236	-0.0256381910681472
66638	7952087	11146163874	0	60.0338470829854	131036160425635357	0.0495552797035123	-0.0768543894631928	-0.111451890684701	1	0.0395190991927284	-0.0206178386284193	0.004510301712519	-0.0205218353512857	-0.0395523686409985	0.999006738920565	-0.00491612408500054	0.999209081296163	0.0394593915216371	0.999777318205307	0.00410146195441626	0.0207000485999642	0.0205393503933577	-0.0395626884616567	0.00410468539242579	1	0.0473789301043958	-0.0384520389627314	-0.0465813307622019	0.0476095200422259	-0.038765506902887	-0.0341306185601328	0.0192525716800185	-0.0254564939438038	0.999490522916448	0.698771391175468	-0.0192600035856289	-0.0254592441876058	0.0762519078087454	-0.0388767967378936	-0.0461173774923247	0.076762171933796	-0.0391807922752927	-0.0336716064340122	0.0417780888297391	-0.0253221695955376	0.998805976664492	0.698771391175468	-0.0418036641624838	-0.0253248765243401
66639	7965652	11146330217	0	60.0437238397001	131036160425801704	0.0494709372284469	-0.0769104633169026	-0.11110145306645	1	0.0385453018180474	-0.0217148532895574	0.00259811745027033	-0.0216576814846036	-0.0385608899850025	0.999021522589116	-0.00301570136798993	0.99925387687579	0.0385044814789589	0.999760896603768	0.00217883277672225	0.0217578103163098	0.0216754985745255	-0.038570452687687	0.00218045621251625	1	0.0471953584302929	-0.0385566049203682	-0.0462711269539018	0.0475399829378259	-0.0387452703523542	-0.0338207282215984	0.0281247405697154	-0.0159409419876762	0.99947730606374	0.697164939337651	-0.0281320252090155	-0.0159416171999981	0.0761066233702346	-0.0389069132007507	-0.0457652579025211	0.076739547409414	-0.0390899426317105	-0.0333227538383051	0.0513354795494987	-0.0158414520973854	0.998555815633192	0.694810222226633	-0.0513645050782926	-0.0158421147451893
66640	7973847	11146497788	0	60.0000240000096	131036160425969275	0.0495604518126849	-0.07655434986342	-0.111111204672405	1	0.0399673573907851	-0.0238265868841489	0.00370393060192876	-0.023743930818486	-0.0399969633930463	0.998917648592026	-0.00417864212923587	0.999194591872855	0.0399087273913191	0.999709340108035	0.00322652930781055	0.0238919402599101	0.0237651828658898	-0.0400076353150167	0.00322911885180487	1	0.047052592569042	-0.0381887117552792	-0.0462096930593928	0.0473543025340464	-0.0386064534230402	-0.0337638493040524	0.0251957758139646	-0.0341220593507884	0.999100023994992	0.699287670527219	-0.025213127797588	-0.0341286842930107	0.0760568734865112	-0.0385877600336031	-0.0456582719722339	0.076650700389245	-0.0389979323415489	-0.0332192556008569	0.048761234141181	-0.0339904147015715	0.998231933847763	0.694457398537324	-0.0488088038989052	-0.0339969632346986
66641	7985445	11146670823	0	59.8062516670993	131036160426142388	0.0495726659834227	-0.0766009065731863	-0.111126170007872	1	0.0403864241857531	-0.0236648869741727	0.00452024579749172	-0.0235649039046122	-0.0404250156123029	0.998904656820015	-0.00499636189724133	0.999174404228522	0.0403180642190429	0.999709823734747	0.00404079785737074	0.0237474268272939	0.0235863690603394	-0.0404360340216835	0.0040441146323879	1	0.047718828930111	-0.0386543352715845	-0.0455050219840356	0.0479045403601658	-0.0392146168641766	-0.033061624751171	0.0162093363674174	-0.0451175173353909	0.998850172470335	0.68207684297212	-0.0162265714528321	-0.0451328381709762	0.0773426264437517	-0.0391634072120857	-0.0442234049469992	0.0777800644752613	-0.0397145435759494	-0.031783352829865	0.0365550176174845	-0.044993301681475	0.998318252608248	0.671517343792298	-0.0366002457617653	-0.0450084962464346
66642	7999214	11146830095	0	60.0360095985572	131036160426301579	0.0482668323541698	-0.0765822700644835	-0.111109279546374	1	0.0428546486537474	-0.0131904958315432	0.0094118453594808	-0.0129842462480607	-0.0429017201750092	0.998994920785584	-0.0096911405776076	0.999037616489885	0.0427775949828329	0.999868736956844	0.00912596538649215	0.0133875170248175	0.012996577769184	-0.0429148916016507	0.00913450245873315	1	0.0468050807689385	-0.03837085885293	-0.0454180944977262	0.0465791941887038	-0.0405767008854346	-0.0331571593650212	-0.0129115305683281	-0.174991894891962	0.984485210198967	0.661951711007345	0.0131142552830578	-0.17589753602684	0.0767879576558028	-0.0386341457252547	-0.0446395208257482	0.0766131407514521	-0.0408304643405913	-0.0323759314820903	-0.0081719336518907	-0.174946942682149	0.98454394861101	0.661951711007345	0.00830003171142045	-0.175851879513644
66643	8022309	11147000205	0	60.2483678717144	131036160426471686	0.0489865884578127	-0.0767827434394231	-0.111257482123685	1	0.0420959693942298	-0.025123769637418	0.00503278481273531	-0.0250076930526655	-0.0421421408635835	0.998798605951979	-0.00555944565984929	0.99910148208628	0.0420157239251376	0.999671800068472	0.0045020502476179	0.0252195101345977	0.0250325432741846	-0.042154624635971	0.00450606856004095	1	0.0477625509666228	-0.0378247547876046	-0.0458064123139241	0.0474459795216275	-0.0413713346401476	-0.0338671210425617	-0.0170110150702392	-0.281526639405248	0.959402614480213	0.679136843430935	0.0177289831123299	-0.285384728227822	0.0779028617453197	-0.0382015364389495	-0.0448359100752979	0.0774287185647671	-0.0417524754776144	-0.0329020917346317	-0.0284029764407523	-0.281562592052643	0.959122399741505	0.679136843430935	0.0296048534150407	-0.285422196538133
66644	8054648	11147163103	0	60.1381131907539	131036160426634584	0.0491008929876884	-0.0763006224353521	-0.111886477616859	1	0.0475235879441218	-0.0231524142334422	0.0114845609233731	-0.0228682963742141	-0.0476333275697951	0.998603077867062	-0.0120289690474505	0.998805098166102	0.047367497095148	0.999666116723277	0.0109289515522751	0.0234139508279026	0.0228962844036494	-0.0476513587980322	0.0109415895420726	1	0.0633853509822435	-0.0552919551178627	-0.0839099561599043	0.0767349054114186	-0.0423531462491915	-0.0323749515143857	-0.0276490197085545	-0.318859492292293	0.947398625650395	0.695705155361563	0.0291758646044145	-0.324525924808452	0.0772155194045149	-0.0383291204174984	-0.0441574056855465	0.0767349054114186	-0.0423531462491915	-0.0323749515143857	-0.0276490197085545	-0.318859492292293	0.947398625650395	0.695705155361563	0.0291758646044145	-0.324525924808453
66645	8058244	11147329581	0	60.0427504383121	131036160426801062	0.0473879018762562	-0.0765668573838089	-0.112275588149359	1	0.0458824308748034	-0.00951475894109003	0.0116502574146842	-0.00924384302242788	-0.0459200180649391	0.998902349234945	-0.0118639686595707	0.998879754695245	0.0458091902090751	0.999886892410247	0.0114274932020176	0.00977828130585349	0.00925373653676513	-0.045936171590411	0.0114398100887007	1	0.0473975528562189	-0.0375006656322784	-0.0470333653108751	0.046986884945246	-0.0416792348881992	-0.0353044285470236	-0.023011151241634	-0.331261601776463	0.943258309323075	0.697708950552602	0.0243905489414448	-0.337640357457842	0.0777936277352415	-0.0376803119851752	-0.0469849044813523	0.07715325626572	-0.0418671658110268	-0.035266961853827	-0.0399046888675722	-0.33139317060982	0.942648493490311	0.697708950552602	0.0423072627541937	-0.337779802739244
66646	8047607	11147506748	0	59.6596773366011	131036160426978229	0.048343744981619	-0.0771740927448497	-0.111990489438722	1	0.0379449669511598	-0.02813069050791	0.00483321087226365	-0.0280284407296867	-0.037998678643155	0.998884631442309	-0.00536500378198717	0.999268547216041	0.0378627426259897	0.99959272868738	0.00429778618790094	0.028211802303316	0.0280523768881591	-0.0380078289692161	0.00430090559739369	1	0.0473511340217138	-0.0375526172466716	-0.046963574903721	0.0468843628999653	-0.0416888697782778	-0.0352254924118774	-0.0275749102602578	-0.328195468569449	0.944207264711842	0.685593661348621	0.02919599947532	-0.334392593785296	0.0779594034685339	-0.0377962219829342	-0.046259280187107	0.0771180034753312	-0.0419470165922132	-0.0345412193337482	-0.0559721823395951	-0.328182394860594	0.942954628021788	0.685593661348621	0.0592887310770643	-0.334378753491684
66647	8087843	11147662806	0	60.074275834642	131036160427134287	0.0485255058674254	-0.0764825554037421	-0.113116098847662	1	0.0451757666003484	-0.0229774139392578	0.0139879324936078	-0.0226509436543647	-0.0453156211801008	0.998715890145255	-0.014500380095376	0.998882001520366	0.0449942887015394	0.999638271440553	0.0134625969162513	0.0232827136651663	0.022676179786523	-0.0453311448425096	0.0134768489529128	1	0.0472564803259842	-0.0374681947214575	-0.0479066996353385	0.0467693827390844	-0.0416439184637421	-0.0361804325017788	-0.0290899522612389	-0.330778422400746	0.943259990644951	0.703323379097806	0.0308300313677258	-0.337128310796155	0.0776418190289796	-0.0376484464122183	-0.0474783929598836	0.0768892779044362	-0.0418325312337879	-0.0357661294697728	-0.0488228113965306	-0.330968974560224	0.942377775080616	0.703323379097806	0.051761832091606	-0.337330236406444
66648	8090220	11147835431	0	59.8244630604879	131036160427306915	0.0480791057558137	-0.076966779594422	-0.112801123128881	1	0.0387285787480091	-0.0273512689393795	0.00694733902165622	-0.0272062979937635	-0.0388087497235944	0.998876217703858	-0.00747421705588379	0.999226063947893	0.0386187675438182	0.999601897471627	0.00641514396512989	0.0274753070780033	0.0272301741187185	-0.0388184980982777	0.00642002451626319	1	0.0468722261955596	-0.0374014864942858	-0.0477235969969093	0.0463292879756768	-0.0415277566397241	-0.0359835226013645	-0.03364623381488	-0.326777030716437	0.944502357406387	0.683514198812442	0.0356081822884957	-0.332891372311146	0.0774200558519421	-0.0375249192209506	-0.0470246016194751	0.0765618289034186	-0.0416589197809963	-0.0353018252472	-0.0573547140792223	-0.32682781662527	0.943341939623618	0.683514198812442	0.0607247445879206	-0.332945108743409
66649	8124056	11147996130	0	60.027144274641	131036160427467614	0.0482390659701797	-0.0765261787546403	-0.113419877627473	1	0.0396927262332154	-0.0293102438911516	0.0146838863732705	-0.0290059417912864	-0.0398903427742355	0.998782967362857	-0.0152589745973818	0.999104633251978	0.0394600495269194	0.999462765206907	0.0140958280276283	0.0295886565625844	0.0290331256755461	-0.0399009295378834	0.0141075242956074	1	0.0466853146270651	-0.0370247720719621	-0.0484067734028412	0.046155723599859	-0.0412444612293289	-0.0366987684403372	-0.0323629694424165	-0.334140307161127	0.941967564908228	0.703983562127695	0.0343432683213724	-0.340692964104669	0.0771709219374582	-0.0372302441542712	-0.0477762771685234	0.0763480380977972	-0.0414590098068505	-0.0360848100560524	-0.0542890495564205	-0.334360790480664	0.940880205386109	0.703983562127695	0.0576363714904427	-0.340926902570057
[truncated: 14,621 more rows]
[truncated: 220 more columns]
