# Supplementary material for: SmartEye and Polhemus data for vestibulo–ocular reflex and optokinetic reflex model
Source: Data Brief. 2018 Mar 27;18:882–5. doi: 10.1016/j.dib.2018.03.097 (PMC5996827; doi:10.1016/j.dib.2018.03.097)
Supplement: Supplementary file 2 — Supplementary material [file mmc2.zip › SmartEye_and_Polhemus_data/S30_No_MW/S30_tree_NoMWL.csv]

-28.53	0.92	44.97	-6.83	4.2	-3.93
-28.49	0.7	45.26	-6.13	3.71	-4.22
-28.64	0.7	45.48	-5.84	2.64	-5.41
-28.93	1.03	45.63	-6.26	1.03	-7.69
-29.26	1.68	45.78	-6.55	-0.37	-9.84
-29.63	2.45	45.78	-6.9	-1.87	-12.17
-29.81	2.53	46.14	-6.37	-3.36	-13.73
-30.03	2.34	46.36	-5.95	-4.48	-14.13
-30.32	2.67	46.55	-6.37	-5.71	-15.93
-30.58	3.22	46.62	-6.97	-6.83	-17.75
-30.83	3.44	46.73	-7.32	-7.71	-18.37
-30.91	3.66	46.87	-7.38	-8.48	-19.27
-30.94	3.33	47.17	-7.01	-8.92	-18.9
-31.09	3.37	47.35	-7.12	-9.58	-19.4
-31.31	3.63	47.39	-7.69	-10.52	-20.5
-31.42	4.03	47.46	-8.42	-10.99	-21.27
-31.49	4.21	47.5	-8.7	-11.23	-21.62
-31.27	3.85	47.75	-8.31	-10.83	-20.81
-31.31	3.59	47.9	-8.09	-10.9	-20.24
-31.42	3.81	47.9	-8.33	-11.29	-20.83
-31.53	4.06	47.83	-8.88	-11.56	-21.34
-31.6	4.25	47.75	-9.25	-11.6	-21.49
-31.46	4.21	47.79	-9.05	-11.32	-21.2
-31.38	4.1	47.83	-8.72	-10.96	-20.74
-31.35	4.06	47.86	-8.39	-10.94	-20.61
-31.35	4.14	47.86	-8.28	-10.96	-20.7
-31.46	4.47	47.72	-8.5	-11.16	-21.2
-31.38	4.54	47.57	-8.7	-10.92	-21.14
-31.27	4.43	47.53	-8.64	-10.57	-20.87
-31.13	4.43	47.61	-8.15	-10.06	-20.57
-31.09	4.5	47.64	-7.82	-9.91	-20.63
-31.2	4.87	47.5	-8.09	-10.15	-21.27
-31.27	5.2	47.35	-8.44	-10.11	-21.49
-31.09	5.2	47.39	-8.37	-9.82	-21.42
-30.98	5.05	47.5	-8.02	-9.54	-21.07
-30.94	5.13	47.57	-7.56	-9.45	-20.87
-31.2	5.38	47.46	-7.47	-9.87	-21.2
-31.27	5.82	47.42	-7.82	-10.06	-21.69
-31.31	5.86	47.42	-7.91	-10.17	-21.71
-31.09	5.79	47.61	-7.71	-9.98	-21.49
-31.05	5.75	47.72	-7.38	-9.89	-21.25
-31.16	5.93	47.75	-7.08	-10.06	-21.36
-31.35	6.26	47.72	-7.21	-10.39	-21.8
-31.35	6.41	47.72	-7.38	-10.55	-21.93
-31.24	6.3	47.86	-7.38	-10.55	-21.69
-31.2	6.15	47.94	-7.21	-10.5	-21.31
-31.27	6.19	48.05	-6.7	-10.7	-21.12
-31.42	6.48	48.05	-6.61	-11.18	-21.71
-31.6	6.77	48.01	-6.72	-11.6	-22.19
-31.57	6.7	48.05	-6.86	-11.98	-22.26
-31.6	6.59	48.08	-6.72	-12.19	-22.1
-31.6	6.34	48.23	-6.28	-12.19	-21.75
-31.75	6.48	48.23	-6.13	-12.63	-22.3
-31.86	6.67	48.27	-6.44	-13.4	-23.31
-31.9	6.77	48.23	-6.92	-14	-23.77
-31.93	6.74	48.23	-7.12	-14.35	-23.75
-32.01	6.48	48.27	-6.7	-14.46	-22.96
-32.12	6.34	48.34	-6.39	-14.61	-23.16
-32.15	6.52	48.38	-6.53	-14.85	-23.93
-32.15	6.67	48.38	-7.08	-15.07	-24.59
-32.15	6.74	48.38	-7.47	-15.29	-24.94
-32.19	6.48	48.38	-7.36	-15.51	-24.04
-32.26	6.3	48.45	-6.94	-15.62	-23.71
-32.3	6.34	48.52	-6.86	-15.82	-24.21
-32.34	6.56	48.52	-7.16	-16.17	-24.98
-32.34	6.7	48.52	-7.58	-16.46	-25.6
-32.34	6.52	48.52	-7.78	-16.66	-24.92
-32.45	6.26	48.52	-7.43	-16.9	-24.13
-32.52	6.23	48.56	-7.16	-17.01	-24.21
-32.52	6.41	48.6	-7.19	-17.09	-24.9
-32.52	6.56	48.6	-7.34	-17.09	-25.42
-32.52	6.52	48.56	-7.62	-17.18	-25.25
-32.56	6.23	48.52	-7.69	-17.18	-24.37
-32.59	6.08	48.56	-7.6	-17.16	-23.99
-32.59	6.01	48.6	-7.56	-17.03	-23.69
-32.56	6.26	48.63	-7.71	-17.07	-24.41
-32.56	6.34	48.56	-8.24	-17.18	-24.5
-32.52	6.15	48.52	-8.61	-17.09	-23.88
-32.52	5.86	48.52	-8.77	-16.81	-22.83
-32.41	5.53	48.63	-8.88	-16.35	-21.84
-32.45	5.79	48.6	-9.05	-16.59	-22.52
-32.48	5.93	48.49	-9.65	-16.85	-22.94
-32.45	5.79	48.45	-10.17	-16.72	-22.39
-32.34	5.38	48.49	-10.44	-16.13	-21.12
-32.23	5.02	48.52	-10.57	-15.69	-20.06
-32.19	5.2	48.56	-10.44	-15.69	-20.52
-32.23	5.49	48.45	-10.79	-16.04	-21.45
-32.15	5.38	48.38	-11.27	-15.86	-21.18
-32.01	5.09	48.34	-11.62	-15.27	-20.21
-31.82	4.69	48.34	-11.8	-14.57	-19.09
-31.75	4.65	48.38	-11.65	-14.11	-18.94
-31.71	4.91	48.34	-11.69	-14.22	-19.84
-31.9	5.02	48.08	-12.08	-14.72	-19.97
-31.71	4.8	48.05	-12.44	-13.97	-19.31
-31.49	4.54	48.01	-12.61	-13.12	-18.44
-31.31	4.21	48.05	-12.37	-12.33	-17.49
-31.16	4.39	48.05	-12.19	-12.24	-18.13
-31.2	4.5	47.9	-12.59	-12.46	-18.46
-31.05	4.39	47.79	-13.01	-11.93	-18.02
-30.8	4.14	47.75	-13.34	-11.05	-17.23
-30.47	3.77	47.83	-13.18	-9.8	-15.97
-30.65	4.03	47.75	-13.05	-10.35	-16.33
-30.73	4.28	47.64	-13.1	-10.74	-16.87
-30.8	4.25	47.5	-13.43	-10.79	-16.66
-30.65	4.17	47.5	-13.49	-10.24	-16.28
-30.58	3.92	47.46	-13.32	-9.82	-15.25
-30.54	3.92	47.53	-12.79	-9.49	-14.88
-30.47	3.99	47.61	-12.26	-9.43	-15.51
-30.54	4.14	47.53	-12.19	-10.02	-16.06
-30.65	4.28	47.42	-12.28	-10.33	-16.19
-30.58	4.1	47.42	-12.35	-9.49	-15.25
-30.51	3.99	47.46	-11.98	-9.05	-14.59
-30.51	4.1	47.5	-11.51	-9.23	-14.99
-30.58	4.25	47.5	-11.29	-9.71	-15.71
-30.58	4.47	47.53	-11.25	-9.89	-16.13
-30.73	4.21	47.42	-11.43	-9.95	-15.38
-30.58	4.06	47.53	-11.32	-9.43	-14.66
-30.54	4.06	47.61	-11.01	-9.01	-14.26
-30.58	4.28	47.64	-10.77	-9.43	-14.81
-30.8	4.54	47.61	-10.66	-9.98	-15.18
-30.8	4.58	47.61	-10.68	-9.87	-15.18
-30.62	4.28	47.68	-10.57	-9.32	-14.46
-30.51	4.21	47.79	-10.15	-8.72	-13.91
-30.47	4.36	47.9	-9.69	-8.92	-14.55
-30.58	4.43	47.94	-9.49	-9.49	-14.85
-30.76	4.83	47.9	-9.45	-10.11	-15.84
-30.69	4.76	47.97	-9.51	-10	-15.73
-30.65	4.5	48.01	-9.6	-9.82	-15.05
-30.65	4.28	48.08	-9.62	-9.78	-14.57
-30.69	4.36	48.19	-9.56	-10.04	-14.79
-30.8	4.65	48.16	-9.56	-10.63	-15.71
-30.83	4.69	48.19	-9.8	-10.9	-16.02
-30.8	4.5	48.23	-10.02	-10.59	-15.45
-30.69	4.39	48.3	-10.04	-10.33	-15.23
-30.62	4.14	48.49	-9.98	-10.28	-15.12
-30.8	4.5	48.49	-9.82	-10.9	-16.04
-30.94	4.61	48.45	-9.91	-11.8	-16.98
-30.76	4.39	48.56	-10.2	-11.29	-16.52
-30.73	4.21	48.63	-10.22	-11.45	-16.41
-30.76	3.85	48.74	-10.28	-11.54	-15.84
-31.02	4.25	48.71	-10.17	-12.68	-17.03
-31.16	4.43	48.67	-10.46	-13.89	-18.28
-31.16	4.39	48.67	-10.85	-13.71	-18.17
-31.02	4.32	48.78	-11.16	-13.21	-17.93
-30.87	3.85	48.93	-11.62	-12.55	-16.57
-30.87	3.81	49.04	-11.65	-12.81	-16.72
-30.91	3.92	49.11	-11.69	-13.12	-17.25
-30.98	4.1	49.07	-11.91	-13.47	-17.58
-30.98	3.96	49.15	-12.22	-13.4	-17.2
-30.51	3.52	49.44	-12.39	-12.3	-16.13
-30.73	3.44	49.51	-12.33	-12.61	-15.42
-30.91	3.7	49.55	-12.24	-13.14	-15.6
-31.05	4.06	49.55	-12	-13.8	-16.19
-31.02	4.06	49.66	-11.89	-13.89	-16.24
-30.76	3.74	49.84	-11.89	-13.21	-15.38
-30.73	3.59	49.99	-11.69	-12.92	-14.37
-30.98	3.92	50.02	-11.23	-13.95	-14.81
-31.27	4.28	49.95	-10.77	-15.05	-15.69
-31.42	4.76	49.95	-10.46	-15.4	-16.39
-31.24	4.54	50.06	-10.55	-14.92	-15.93
-30.91	4.21	50.28	-10.61	-14.02	-15.07
-31.02	4.43	50.28	-10.46	-14.04	-15.05
-31.49	4.94	50.13	-10.17	-14.99	-15.73
-32.04	5.42	49.95	-9.84	-16.33	-16.59
-31.75	5.2	50.06	-9.82	-15.93	-16.44
-31.42	5.05	50.21	-9.82	-14.94	-15.75
-31.2	5.05	50.39	-9.73	-14.44	-15.45
-31.38	5.27	50.39	-9.45	-14.68	-15.62
-31.57	5.6	50.39	-9.16	-15.18	-16.08
-31.57	5.57	50.39	-9.01	-15.18	-16.17
-31.57	5.38	50.43	-9.05	-14.94	-15.62
-31.46	5.31	50.5	-8.99	-14.19	-14.92
-31.53	5.38	50.54	-8.64	-14.39	-14.9
-31.64	5.6	50.57	-8.42	-14.81	-15.1
-31.82	5.9	50.54	-8.2	-15.29	-15.71
-31.71	5.6	50.61	-8.33	-14.85	-15.23
-31.68	5.38	50.68	-8.64	-14.44	-14.39
-31.71	5.49	50.68	-8.68	-14.41	-14.13
-31.86	5.71	50.65	-8.68	-14.72	-14.19
-31.75	5.97	50.76	-8.55	-14.74	-14.81
-31.97	5.93	50.68	-8.68	-15.03	-14.74
-31.97	5.79	50.65	-8.92	-14.79	-14.3
-31.9	5.64	50.65	-9.25	-14.08	-13.27
-31.97	5.68	50.68	-9.32	-14.22	-12.77
-32.23	5.97	50.61	-9.01	-15.12	-13.4
-32.15	6.08	50.68	-8.79	-14.81	-13.67
-32.15	6.04	50.68	-8.85	-14.72	-13.34
-32.19	5.79	50.72	-8.94	-14.35	-12.55
-32.26	5.86	50.72	-8.85	-13.97	-11.87
-32.19	6.08	50.83	-8.35	-14.15	-12.44
-32.37	6.37	50.83	-7.98	-14.99	-13.07
-32.48	6.48	50.79	-7.91	-15.03	-13.25
-32.63	6.3	50.83	-8.02	-15.21	-12.94
-32.63	6.08	50.87	-8.24	-14.83	-12.13
-32.63	6.45	50.9	-8.09	-14.96	-12.33
-32.56	6.67	50.98	-7.87	-15.1	-12.77
-32.74	6.74	50.98	-7.78	-15.51	-13.21
-32.96	6.7	50.87	-7.87	-16.13	-13.36
-33.07	6.52	50.83	-8.09	-15.93	-12.59
-32.89	6.45	50.94	-8.11	-15.36	-12.15
-32.85	6.7	50.98	-7.89	-15.42	-12.55
-32.96	6.81	50.94	-7.71	-15.91	-12.99
-33.11	6.85	50.9	-7.65	-16.48	-13.29
-33.18	6.59	50.87	-7.87	-16.15	-12.59
-33.22	6.37	50.83	-8	-15.75	-11.82
-33.11	6.37	50.87	-7.91	-15.71	-11.71
-32.96	6.63	50.98	-7.58	-15.84	-12.41
-33.14	6.81	50.9	-7.45	-16.35	-12.88
-33.36	6.74	50.79	-7.65	-16.77	-12.88
-33.36	6.48	50.79	-7.95	-16.46	-12.06
-33.25	6.45	50.83	-7.93	-16.19	-11.93
-33.18	6.48	50.87	-7.76	-16.22	-12.15
-33.11	6.59	50.9	-7.54	-16.52	-12.61
-33.33	6.63	50.79	-7.8	-17.27	-12.92
-33.51	6.59	50.65	-8	-17.29	-12.83
-33.44	6.48	50.65	-8.06	-17.07	-12.61
-33.4	6.41	50.68	-7.95	-17.18	-12.66
-33.54	6.45	50.57	-7.67	-17.73	-13.05
-34.17	6.45	50.21	-7.93	-19.56	-13.95
-33.8	6.23	50.32	-8.68	-18.85	-13.78
-33.62	6.3	50.39	-8.55	-17.95	-14.06
-33.58	6.52	50.32	-8.06	-18.15	-14.63
-33.65	6.7	50.21	-7.8	-18.65	-15.16
-33.76	6.59	50.06	-8.06	-19.2	-15.4
-33.84	6.56	49.99	-8.64	-19.51	-15.62
-33.65	6.52	50.02	-8.72	-18.72	-15.67
-33.62	6.52	49.95	-8.55	-18.63	-15.53
-33.25	6.85	49.99	-7.98	-17.73	-16.13
-33.33	6.7	49.91	-7.95	-17.97	-16.06
-33.4	6.59	49.84	-8.28	-18.3	-15.97
-33.33	6.37	49.88	-8.68	-18.15	-15.53
-33.11	6.34	49.95	-8.7	-17.67	-15.34
-32.74	6.12	50.1	-8.72	-16.52	-14.46
-32.78	5.97	50.06	-8.59	-16.46	-13.86
-32.74	5.97	50.1	-8.75	-16.37	-14
-32.7	5.6	50.1	-9.43	-15.49	-12.7
-32.34	5.53	50.21	-9.38	-14	-12.17
-32.23	5.64	50.21	-9.03	-13.25	-11.76
-31.93	5.46	50.24	-8.39	-12.35	-10.77
-31.93	5.09	50.13	-8.55	-12	-9.69
-31.79	4.91	50.1	-8.88	-11.73	-9.29
-31.64	4.8	50.02	-9.03	-11.12	-8.77
-31.42	4.5	49.99	-9.16	-9.67	-7.21
-31.09	4.17	50.02	-8.53	-8.57	-6.06
-31.09	3.66	49.88	-8.42	-8.35	-4.79
-30.98	3.63	49.88	-8.64	-8.15	-4.72
-30.91	3.7	49.77	-8.72	-7.71	-4.59
-30.83	3.3	49.66	-9.07	-6.92	-3.23
-30.07	2.93	49.91	-8.57	-4.26	-2.09
-30.07	2.75	49.8	-8.33	-4.64	-1.41
-30.18	2.49	49.73	-8.33	-5.21	-1.08
-30.51	2.34	49.55	-8.68	-5.87	-0.66
-30.65	2.01	49.26	-9.16	-5.45	0.15
-30.1	1.79	49.37	-8.99	-3.63	0.7
-29.52	1.57	49.55	-8.57	-2.07	1.19
-29.66	1.43	49.44	-8.42	-2.44	1.56
-29.81	1.57	49.37	-8.59	-2.97	1.21
-29.85	1.39	49.26	-9.1	-2.86	1.38
-29.77	1.25	49.22	-9.45	-2.5	1.76
-29.55	1.06	49.22	-9.34	-1.69	2.2
-29.44	1.21	49.33	-9.12	-1.58	1.89
-29.48	1.32	49.33	-9.03	-1.71	1.69
-29.66	1.25	49.22	-9.43	-2.33	1.65
-29.81	0.92	49.07	-9.91	-2.33	2.13
-29.77	0.95	49.04	-10.11	-2.15	2.09
-29.59	0.88	49.07	-9.93	-1.6	2.2
-29.59	0.88	49.07	-9.82	-1.54	2.24
-29.66	0.95	49.07	-9.91	-1.85	1.98
-29.77	0.84	48.96	-10.22	-1.98	2.07
-29.7	0.73	48.89	-10.46	-1.67	2.18
-29.63	0.59	48.85	-10.39	-1.3	2.37
-29.59	0.7	48.85	-10.24	-1.14	2.31
-29.48	0.88	48.93	-10.13	-1.12	1.87
-29.63	0.81	48.82	-10.33	-1.38	1.85
-29.88	0.7	48.6	-10.59	-1.58	2
-29.81	0.48	48.45	-10.61	-1.14	2.29
-29.63	0.51	48.45	-10.44	-0.55	2.35
-29.52	0.88	48.56	-10.15	-0.26	1.85
-29.81	0.95	48.38	-10.28	-0.64	1.78
-29.88	0.84	48.27	-10.44	-0.66	1.96
-30.03	0.7	48.08	-10.55	-0.51	2.26
-29.85	0.55	48.05	-10.31	0.18	2.57
-29.7	0.73	48.08	-9.73	0.64	2.4
-29.66	0.84	48.08	-9.38	0.7	2.11
-29.85	0.84	47.94	-9.58	0.31	2.22
-29.85	0.66	47.79	-9.76	0.53	2.5
-29.99	0.59	47.5	-9.8	0.79	2.7
-29.81	0.88	47.42	-9.4	1.34	2.46
-29.55	1.1	47.53	-8.88	1.98	1.96
-29.63	1.06	47.39	-8.9	1.63	2
-29.77	0.99	47.2	-9.07	1.69	2.24
-29.74	0.77	46.98	-9.18	2.26	2.68
-29.81	0.92	46.77	-8.96	2.48	2.57
-29.55	1.03	46.77	-8.37	3.3	2.35
-29.55	1.1	46.66	-8.09	3.38	2.24
-29.55	1.03	46.58	-8.13	3.38	2.35
-29.66	0.88	46.29	-8.5	3.27	2.66
-29.37	0.77	46.22	-8.33	4.06	2.77
-29.22	0.73	46.14	-7.82	4.61	2.83
-29.15	0.59	46.03	-7.19	4.72	3.03
-29.26	0.7	45.92	-7.21	4.83	2.81
-29.44	0.7	45.7	-7.58	4.53	2.68
-29.41	0.62	45.37	-7.82	4.66	2.81
-29.88	0.48	45.12	-7.65	4.88	2.99
-29.63	0.15	45.08	-6.99	5.21	3.47
-29.44	0.18	45.12	-6.55	5.52	3.47
-29.55	0.07	44.97	-6.97	5.1	3.58
-29.59	0.18	44.71	-7.67	4.86	3.49
-29.48	0.26	44.6	-7.84	4.99	3.49
-29.26	0.15	44.68	-7.43	5.45	3.67
-29.08	-0.07	44.75	-6.99	5.89	4.13
-29.08	-0.15	44.79	-7.01	5.65	4.15
-29.3	-0.15	44.53	-7.54	5.14	4.26
-29.37	0	44.42	-7.87	4.9	4.11
-29.3	0	44.42	-7.8	4.94	4.2
-29.15	-0.44	44.46	-7.36	5.16	4.92
-29.15	-0.62	44.46	-7.03	5.1	5.19
-29.15	-0.51	44.35	-7.47	4.92	4.94
-29.19	-0.37	44.2	-7.8	4.97	4.72
-29	-0.37	44.13	-7.8	5.49	4.66
-28.71	-0.62	44.09	-7.43	6.42	5.08
-28.34	-1.17	44.13	-6.44	7.67	5.93
-28.34	-1.03	43.95	-6.83	7.82	5.54
-28.2	-0.73	43.84	-7.36	8.24	4.92
-28.09	-0.66	43.65	-7.56	8.66	4.88
-27.83	-0.77	43.65	-7.29	9.43	5.03
-27.72	-1.14	43.58	-6.33	9.95	5.8
-27.58	-1.17	43.58	-6.24	10.17	5.6
-27.58	-1.14	43.47	-6.57	10.13	5.38
-27.5	-1.03	43.32	-7.01	10.26	5.16
-27.43	-0.81	43.25	-7.29	10.42	4.72
-27.28	-1.21	43.25	-6.64	10.85	5.49
-27.21	-1.35	43.25	-6.37	11.05	5.69
-27.25	-1.35	43.18	-6.48	10.94	5.54
-27.25	-1.32	43.1	-6.81	10.83	5.36
-27.17	-1.14	43.03	-7.36	10.85	5.01
-27.06	-1.21	42.96	-7.32	11.12	5.21
-26.95	-1.35	42.96	-7.1	11.43	5.43
-26.92	-1.5	42.96	-6.83	11.62	5.67
-26.95	-1.54	42.85	-6.9	11.56	5.69
-26.95	-1.28	42.77	-7.45	11.45	5.27
-26.73	-1.32	42.81	-7.56	11.82	5.34
-26.59	-1.5	42.85	-7.32	12.28	5.69
-26.48	-1.72	42.88	-6.79	12.59	6.11
-26.48	-1.76	42.88	-6.61	12.61	6.22
-26.59	-1.57	42.81	-7.23	12.3	5.71
-26.66	-1.5	42.66	-7.6	12.11	5.71
-26.48	-1.5	42.74	-7.54	12.44	5.76
-26.4	-1.65	42.81	-7.12	12.59	6.04
-26.4	-1.76	42.88	-6.79	12.55	6.28
-26.59	-1.68	42.81	-7.01	12.08	6.02
-26.59	-1.65	42.81	-7.32	11.95	5.89
-26.55	-1.57	42.85	-7.51	11.93	5.78
-26.51	-1.5	42.92	-7.4	11.95	5.78
-26.51	-1.46	42.99	-7.21	11.95	5.82
-26.44	-1.54	43.18	-7.14	11.95	5.8
-26.62	-1.61	43.07	-7.38	11.62	5.84
-26.62	-1.57	43.07	-7.67	11.49	5.91
-26.59	-1.5	43.1	-7.58	11.58	6
-26.62	-1.57	43.14	-7.16	11.65	6.42
-26.55	-1.68	43.29	-6.77	11.71	6.72
-26.7	-1.65	43.29	-7.08	11.25	6.48
-26.81	-1.57	43.21	-7.38	10.92	6.44
-26.88	-1.54	43.21	-7.45	10.81	6.68
-26.92	-1.5	43.25	-7.23	10.74	6.92
-26.95	-1.61	43.36	-6.64	10.61	7.34
-26.99	-1.57	43.54	-6.77	10.17	7.03
-27.25	-1.35	43.54	-7.27	9.25	6.72
-27.58	-1.35	43.4	-7.65	8.26	7.14
-27.83	-1.28	43.4	-7.62	7.71	7.4
-27.76	-1.39	43.69	-6.94	7.56	7.84
-27.87	-1.43	43.91	-6.7	6.75	7.69
-28.16	-1.35	43.95	-7.16	5.3	7.4
-28.75	-1.17	43.69	-7.73	3.85	7.58
-28.86	-1.1	43.8	-7.91	3.65	7.6
-28.82	-1.28	44.02	-7.12	3.74	8.44
-28.78	-1.39	44.27	-6.64	3.43	8.66
-29	-1.35	44.31	-6.79	2.57	8.42
-29.22	-1.28	44.24	-7.38	1.78	8.28
-29.41	-1.17	44.16	-7.71	1.38	8.31
-29.48	-1.28	44.13	-7.32	1.69	9.12
-29.26	-1.39	44.42	-6.64	2.31	9.49
-29.26	-1.46	44.49	-6.46	2.18	9.43
-29.44	-1.43	44.38	-6.81	1.76	9.21
-29.52	-1.43	44.31	-7.14	1.6	9.12
-29.52	-1.61	44.16	-7.05	1.93	9.67
-29.44	-1.72	44.16	-6.61	2.5	10.24
-29.3	-1.79	44.24	-6.22	3.05	10.39
-29.33	-1.72	44.2	-6.5	2.92	9.95
-29.37	-1.72	44.09	-6.72	2.9	9.78
-29.55	-1.65	43.76	-7.1	2.9	9.82
-29.3	-1.94	43.76	-6.79	3.63	10.44
-29.11	-2.12	43.8	-6.35	4.39	10.81
-29.22	-2.16	43.73	-6.44	4.2	10.46
-29.3	-2.01	43.54	-6.83	4.24	9.87
-29.19	-1.87	43.47	-7.43	4.68	9.27
-28.93	-1.9	43.43	-7.56	5.43	9.36
-28.82	-1.79	43.4	-7.71	5.95	9.43
-28.82	-2.01	43.25	-7.14	6.22	9.84
-28.89	-2.12	43.1	-7.05	6.31	9.51
-28.86	-2.05	42.99	-7.47	6.35	8.79
-28.75	-1.98	42.88	-7.91	6.83	8.48
-28.53	-2.09	42.85	-7.71	7.67	8.75
-28.38	-2.2	42.85	-7.4	8.28	8.94
-28.45	-2.31	42.74	-7.16	8.26	8.83
-28.38	-2.12	42.7	-7.62	8.31	7.93
-28.38	-2.01	42.59	-8.13	8.5	7.54
-28.16	-2.05	42.59	-8.17	9.25	7.69
-28.05	-2.09	42.63	-7.98	9.69	7.78
-27.87	-2.2	42.66	-7.56	10.24	7.78
-27.91	-2.12	42.55	-7.65	10.2	7.19
-27.8	-1.98	42.48	-8.02	10.46	6.42
-27.69	-1.9	42.44	-8.24	11.01	6.33
-27.36	-1.83	42.52	-8.28	11.78	6.02
-27.25	-2.01	42.52	-7.69	12.37	6.46
-27.17	-2.05	42.48	-7.49	12.55	6.02
-27.1	-1.94	42.44	-7.82	12.63	5.27
-26.88	-1.76	42.44	-8.28	13.18	4.81
-26.81	-1.68	42.37	-8.55	13.43	4.64
-26.66	-1.79	42.44	-8.2	13.97	5.12
-26.55	-1.98	42.48	-7.71	14.3	5.3
-26.4	-1.9	42.48	-7.73	14.57	4.77
-26.44	-1.72	42.41	-8.2	14.46	4.26
-26.33	-1.65	42.41	-8.48	14.7	4.04
-26.18	-1.68	42.41	-8.39	15.14	4.5
-26	-1.87	42.52	-7.91	15.73	5.01
-25.89	-1.9	42.55	-7.73	15.95	4.86
-25.89	-1.76	42.52	-8	15.91	4.42
-25.74	-1.61	42.55	-8.26	16.15	4.11
-25.63	-1.65	42.55	-8.35	16.44	4.37
-25.6	-1.79	42.66	-8.02	16.79	4.99
-25.56	-1.87	42.7	-7.67	16.92	5.27
-25.45	-1.76	42.77	-7.67	17.01	4.81
-25.38	-1.65	42.81	-7.82	17.07	4.48
-25.38	-1.61	42.77	-8	17.07	4.53
-25.38	-1.65	42.85	-7.87	17.2	5.01
-25.2	-1.72	43.03	-7.54	17.56	5.32
-25.16	-1.72	43.07	-7.21	17.6	5.25
-25.2	-1.65	43.1	-7.23	17.51	4.99
-25.16	-1.5	43.1	-7.47	17.47	4.75
-25.09	-1.57	43.18	-7.36	17.69	5.23
-25.01	-1.61	43.29	-7.12	17.86	5.58
-24.9	-1.68	43.43	-6.61	18	5.76
-24.9	-1.68	43.47	-6.39	17.97	5.73
-24.98	-1.54	43.4	-6.5	17.67	5.34
-25.2	-1.54	43.29	-6.55	17.34	5.62
-25.2	-1.39	43.36	-6.5	17.27	5.73
-25.01	-1.35	43.58	-6.26	17.45	5.76
-24.94	-1.25	43.73	-6.09	17.42	5.56
-25.12	-1.5	43.58	-5.76	16.87	5.62
-25.2	-1.39	43.51	-5.98	16.72	5.45
-25.16	-1.43	43.51	-5.95	17.01	5.67
-25.01	-1.39	43.62	-5.84	17.45	5.73
-24.98	-1.35	43.69	-5.71	17.6	5.82
-25.09	-1.39	43.69	-5.67	17.36	5.62
-25.23	-1.46	43.62	-5.69	17.05	5.54
-25.23	-1.39	43.62	-5.78	17.05	5.47
-25.2	-1.46	43.65	-5.67	17.23	5.67
-25.16	-1.43	43.76	-5.58	17.29	5.82
-25.31	-1.28	43.84	-5.56	16.92	5.56
-25.56	-1.17	43.87	-5.65	16	5.01
-25.67	-1.17	43.84	-5.8	15.56	4.99
-25.56	-1.21	43.91	-5.73	15.84	5.08
-25.45	-1.06	44.06	-5.69	16.13	5.27
-25.49	-0.99	44.13	-5.45	16	5.19
-25.71	-0.84	44.13	-5.47	15.56	4.75
-25.96	-0.73	44.06	-5.58	14.85	4.33
-26	-0.92	44.02	-5.34	14.74	4.66
-25.82	-0.92	44.16	-5.1	15.4	5.14
-25.82	-0.73	44.24	-5.03	15.31	5.03
-25.85	-0.66	44.31	-4.9	15.16	4.79
-26.15	-0.59	44.24	-4.97	14.17	4.35
-26.37	-0.66	44.16	-4.92	13.62	4.46
-26.29	-0.7	44.24	-4.97	14.02	4.81
-26.15	-0.44	44.35	-5.05	14.39	4.7
-26.22	-0.48	44.38	-4.88	14.24	4.81
-26.4	-0.4	44.35	-4.92	13.69	4.35
-26.66	-0.44	44.27	-4.92	13.12	4.24
-26.62	-0.59	44.24	-4.86	13.34	4.59
-26.37	-0.55	44.35	-4.79	14.11	4.94
-26.33	-0.33	44.42	-4.88	14.22	4.72
-26.44	-0.33	44.42	-4.72	13.89	4.61
-26.66	-0.37	44.35	-4.68	13.38	4.61
-26.73	-0.33	44.31	-4.81	13.12	4.46
-26.73	-0.44	44.27	-4.77	13.23	4.94
-26.66	-0.37	44.35	-4.77	13.4	5.05
-26.7	-0.33	44.38	-4.72	13.34	5.03
-26.73	-0.37	44.38	-4.68	13.21	5.03
-26.88	-0.44	44.27	-4.7	12.9	4.88
-26.88	-0.37	44.27	-4.79	12.96	4.88
-26.77	-0.4	44.35	-4.83	13.16	5.12
-26.66	-0.51	44.42	-4.68	13.45	5.38
-26.7	-0.51	44.42	-4.64	13.32	5.47
-26.84	-0.48	44.35	-4.68	12.99	5.19
-26.88	-0.55	44.31	-4.75	12.88	5.21
-26.77	-0.77	44.31	-4.7	13.03	5.58
-26.62	-0.73	44.38	-4.68	13.34	5.82
-26.55	-0.84	44.42	-4.5	13.65	6.28
-26.7	-0.84	44.35	-4.55	13.16	5.95
-26.81	-0.66	44.27	-4.83	12.83	5.3
-26.81	-0.81	44.24	-4.77	12.96	5.8
-26.66	-0.84	44.27	-4.75	13.47	6.2
-26.33	-1.06	44.38	-4.53	14.26	6.79
-26.44	-0.99	44.35	-4.64	13.78	6.5
-26.48	-0.81	44.35	-4.81	13.54	5.84
-26.51	-0.77	44.31	-4.99	13.36	5.71
-26.59	-0.84	44.27	-5.05	13.14	5.95
-26.33	-1.03	44.38	-4.94	13.8	6.59
-26.18	-1.25	44.49	-4.79	14	6.99
-26.26	-1.25	44.49	-4.79	13.65	6.86
-26.48	-0.99	44.38	-5.1	13.14	6.35
-26.59	-0.99	44.35	-5.21	12.77	6.28
-26.26	-1.21	44.49	-5.12	13.54	6.86
-25.93	-1.46	44.68	-4.94	14.19	7.54
-26.07	-1.54	44.68	-4.9	13.8	7.65
-26.22	-1.39	44.64	-5.08	13.4	7.25
-26.37	-1.32	44.6	-5.23	12.96	7.08
-26.18	-1.46	44.71	-5.21	13.29	7.45
-25.85	-1.65	44.9	-5.12	13.86	8.04
-25.78	-1.83	45.04	-5.08	13.97	8.42
-26.07	-1.72	44.97	-5.16	13.23	8.15
-26.22	-1.68	44.97	-5.27	12.83	8
-26.29	-1.61	44.97	-5.45	12.55	8
-26.04	-1.79	45.08	-5.43	13.1	8.59
-25.82	-1.9	45.26	-5.41	13.36	8.79
-25.96	-1.9	45.26	-5.43	13.07	8.83
-26.29	-1.94	45.19	-5.52	12.35	8.81
-26.29	-1.9	45.19	-5.65	12.13	8.72
-25.93	-2.12	45.34	-5.52	13.07	9.36
-25.67	-2.12	45.52	-5.62	13.56	9.51
-25.74	-2.05	45.59	-5.8	13.18	9.47
-26.04	-1.94	45.56	-6.02	12.44	9.34
-26.48	-2.34	45.3	-5.89	11.6	9.87
-26.29	-2.34	45.34	-6	11.93	10
-25.93	-2.34	45.52	-6.02	12.66	10.2
-25.78	-2.31	45.67	-6.13	12.88	10.24
-25.78	-2.42	45.74	-6.11	12.81	10.44
-26.11	-2.31	45.56	-6.24	12.22	10.24
-26.29	-2.42	45.45	-6.24	11.82	10.52
-26.44	-2.56	45.34	-6.28	11.73	11.01
-26.26	-2.53	45.48	-6.39	12.06	11.03
-26.22	-2.45	45.52	-6.44	12.17	10.92
-26.15	-2.45	45.59	-6.44	12.02	10.72
-26.29	-2.45	45.52	-6.53	11.69	10.55
-26.33	-2.53	45.48	-6.5	11.71	10.81
-26.37	-2.56	45.48	-6.59	11.8	10.99
-26.26	-2.42	45.52	-6.75	12.04	10.88
-26.18	-2.45	45.59	-6.7	12.17	10.83
-26.26	-2.49	45.59	-6.72	11.93	10.72
-26.55	-2.42	45.41	-6.9	11.34	10.66
-26.66	-2.6	45.34	-6.94	11.29	11.16
-26.51	-2.56	45.41	-6.94	11.71	11.23
-26.29	-2.53	45.59	-6.94	12.04	11.14
-26.44	-2.45	45.52	-6.97	11.71	10.88
-26.66	-2.53	45.37	-6.94	11.38	10.99
-26.84	-2.64	45.23	-6.97	11.16	11.25
-27.1	-2.6	45.08	-7.03	10.96	11.47
-26.7	-2.45	45.34	-7.03	11.45	11.36
-26.84	-2.16	45.3	-7.19	11.18	10.85
-27.1	-2.31	45.15	-7.12	10.79	10.9
-27.17	-2.31	45.12	-7.14	10.68	10.9
-27.17	-2.31	45.08	-7.12	10.68	10.92
-27.1	-2.27	45.12	-7.1	10.94	10.96
-26.92	-2.01	45.23	-7.1	11.16	10.5
-27.03	-1.98	45.15	-7.01	10.94	10.24
-27.21	-1.94	45.01	-6.92	10.55	10.04
-27.43	-2.2	44.79	-6.77	10.39	10.48
-27.32	-2.2	44.79	-6.61	10.83	10.57
-27.25	-2.12	44.79	-6.5	11.05	10.48
-27.21	-1.83	44.82	-6.48	11.05	9.71
-27.43	-1.57	44.68	-6.57	10.66	9.21
-27.65	-1.76	44.49	-6.42	10.39	9.36
-27.61	-1.9	44.38	-6.24	10.74	9.78
-27.54	-1.79	44.38	-6.22	11.03	9.62
-27.36	-1.76	44.42	-6.09	11.47	9.47
-27.43	-1.68	44.31	-6.04	11.45	9.34
-27.54	-1.68	44.24	-6.11	11.32	9.12
-27.61	-1.76	44.02	-6.09	11.38	9.25
-27.58	-1.87	43.91	-5.98	11.78	9.49
-27.39	-1.68	43.91	-5.95	12.55	9.14
-27.32	-1.72	43.91	-5.82	12.9	9.23
-27.43	-1.57	43.8	-6.13	12.55	8.68
-27.58	-1.68	43.65	-6.15	12.37	9.05
-27.54	-1.79	43.54	-6.06	12.77	9.38
-27.36	-1.65	43.58	-6.09	13.34	9.14
-27.36	-1.57	43.54	-6	13.47	9.16
-27.39	-1.5	43.47	-6.02	13.43	8.92
-27.43	-1.35	43.4	-6.13	13.38	8.61
-27.36	-1.39	43.4	-6.02	13.49	8.68
-27.14	-1.25	43.47	-5.91	13.84	8.57
-27.21	-1.32	43.4	-5.67	13.84	8.75
-27.25	-1.21	43.36	-5.56	13.69	8.57
-27.39	-1.17	43.25	-5.56	13.47	8.37
-27.36	-1.1	43.21	-5.54	13.58	8.2
-27.32	-1.14	43.14	-5.45	13.71	8.28
-27.21	-1.17	43.14	-5.19	14.28	8.44
-27.17	-0.92	43.14	-5.3	14.35	7.84
-27.25	-0.99	43.03	-5.16	14.24	7.93
-27.17	-1.17	43.03	-4.94	14.55	8.17
-26.99	-1.17	43.07	-4.99	14.96	8.09
-26.95	-1.21	43.07	-4.97	15.01	8.13
-26.95	-1.17	43.07	-4.94	15.01	8.06
-26.92	-1.1	43.07	-4.99	15.01	7.87
-26.92	-1.17	43.03	-4.97	15.01	7.91
-26.84	-1.28	43.03	-4.97	15.12	8
-26.77	-1.32	42.99	-5.03	15.21	8
-26.73	-1.25	42.99	-5.05	15.31	7.93
-26.73	-1.14	42.96	-5.05	15.38	7.78
-26.66	-1.06	42.96	-5.14	15.67	7.49
-26.62	-1.25	42.96	-5.01	15.91	8.02
-26.48	-1.32	42.96	-5.1	16.15	7.98
-26.4	-1.25	42.99	-5.12	16.3	7.89
-26.4	-1.21	42.99	-5.05	16.19	7.84
-26.4	-1.17	42.99	-5.03	16.17	7.71
-26.26	-1.25	43.07	-5.01	16.46	7.73
-25.96	-1.61	43.18	-4.92	16.87	8.11
-26.15	-1.5	43.07	-5.08	16.61	8.11
-26.11	-1.32	43.14	-5.14	16.68	7.89
-26.07	-1.39	43.14	-5.05	16.72	7.98
-26.04	-1.32	43.18	-5.08	16.79	7.87
-26.04	-1.25	43.21	-5.32	16.74	7.65
-25.96	-1.32	43.25	-5.41	16.87	7.71
-25.96	-1.43	43.25	-5.36	16.87	7.91
-25.89	-1.43	43.32	-5.3	16.98	7.91
-25.89	-1.35	43.4	-5.3	16.92	7.89
-25.85	-1.39	43.47	-5.3	16.9	7.89
-25.74	-1.5	43.54	-5.36	16.94	7.91
-25.85	-1.54	43.54	-5.38	16.81	8
-25.89	-1.57	43.62	-5.34	16.52	8.11
-26	-1.5	43.65	-5.3	16.06	8.15
-25.89	-1.35	43.8	-5.56	16.15	7.71
-25.82	-1.46	43.91	-5.6	16.17	7.84
-25.74	-1.65	43.91	-5.56	16.35	8.11
-25.82	-1.68	43.91	-5.49	16.3	8.26
-25.89	-1.65	43.91	-5.45	16.17	8.31
-26.07	-1.57	43.91	-5.52	15.53	8.15
-26.04	-1.46	44.02	-5.8	15.51	7.71
-26.07	-1.54	44.02	-5.82	15.45	7.98
-26.15	-1.57	43.98	-5.82	15.23	8.11
-26.15	-1.57	44.02	-5.8	15.25	8.15
-26.33	-1.43	43.98	-5.89	14.77	7.84
-26.44	-1.46	43.98	-5.93	14.52	7.95
-26.33	-1.46	44.09	-6.06	14.74	7.8
-26.44	-1.61	43.98	-6	14.59	8.26
-26.44	-1.57	43.95	-6.09	14.74	8.09
-26.51	-1.5	43.91	-6.02	14.61	8
-26.55	-1.28	43.95	-6.09	14.57	7.69
-26.62	-1.35	43.91	-6.13	14.5	7.65
-26.62	-1.46	43.87	-6.13	14.61	7.71
-26.66	-1.43	43.73	-6.2	14.66	7.67
-26.77	-1.25	43.62	-6.22	14.74	7.49
-26.73	-1.06	43.62	-6.24	15.07	6.92
-26.77	-1.21	43.58	-6.13	15.23	7.08
-26.73	-1.28	43.51	-6.2	15.4	7.08
-26.73	-1.35	43.43	-6.22	15.6	7.08
-26.81	-1.32	43.29	-6.2	15.6	6.99
-26.84	-1.14	43.25	-6.15	15.64	6.66
-26.84	-1.06	43.21	-6.09	15.8	6.44
-26.88	-1.14	43.1	-6.02	15.82	6.48
-26.88	-1.14	42.99	-6.09	15.95	6.35
-27.03	-1.06	42.74	-6.11	15.89	6.31
-27.21	-0.95	42.48	-6	15.91	6.24
-26.95	-0.88	42.55	-5.87	16.52	6
-27.06	-0.95	42.41	-5.89	16.63	5.98
-26.99	-1.06	42.37	-5.93	16.94	6.04
-26.99	-1.14	42.19	-6.02	17.2	6.06
-27.21	-1.03	41.89	-6	17.16	6.04
-27.17	-0.95	41.82	-5.95	17.47	5.91
-26.84	-0.99	41.97	-5.98	18.48	5.52
-26.95	-0.99	41.82	-6.13	18.3	5.52
-26.92	-1.14	41.71	-6.2	18.61	5.67
-27.03	-1.21	41.53	-6.13	18.59	5.84
-27.03	-1.14	41.38	-6.15	18.87	5.65
-27.03	-1.1	41.27	-6.13	19.16	5.58
-26.99	-1.1	41.24	-6.2	19.45	5.47
-26.95	-1.06	41.2	-6.61	19.71	5.21
-26.92	-1.03	41.09	-6.83	19.95	5.05
-26.84	-0.81	41.05	-7.08	20.3	4.72
-26.88	-0.73	41.02	-7.05	20.32	4.77
-26.99	-0.81	40.91	-6.75	20.1	5.01
-26.88	-0.92	40.98	-6.75	20.26	5.14
-26.99	-0.84	40.87	-6.9	19.89	5.05
-26.95	-0.92	40.87	-6.61	19.89	5.38
-26.95	-0.95	40.83	-6.33	19.78	5.56
-26.95	-0.88	40.83	-6.15	19.8	5.43
-26.84	-0.88	40.94	-6.02	20.04	5.34
-26.88	-0.81	40.87	-6.02	19.95	5.25
-26.88	-0.77	40.8	-6	19.93	5.23
-26.81	-0.55	40.72	-6.06	20.1	4.94
-26.81	-0.7	40.65	-5.6	20.26	5.23
-26.66	-0.66	40.76	-5.38	20.81	5.08
-26.66	-0.66	40.72	-5.36	20.76	5.08
-26.66	-0.59	40.65	-5.62	20.7	4.83
-26.7	-0.51	40.58	-5.78	20.46	4.66
-26.66	-0.66	40.58	-5.36	20.63	5.19
-26.59	-0.77	40.61	-5.01	20.79	5.47
-26.48	-0.81	40.65	-5.05	20.87	5.47
-26.51	-0.81	40.61	-5.23	20.68	5.41
-26.48	-0.66	40.61	-5.6	20.63	5.14
-26.44	-0.7	40.58	-5.58	20.72	5.25
-26.37	-0.77	40.61	-5.36	20.96	5.43
-26.26	-0.84	40.61	-5.14	21.23	5.62
-26.15	-0.81	40.65	-5.16	21.49	5.6
-26.07	-0.73	40.61	-5.38	21.53	5.38
-26.07	-0.7	40.58	-5.43	21.62	5.43
-25.96	-0.77	40.65	-5.14	21.84	5.62
-25.93	-0.92	40.69	-4.75	21.91	6
-25.89	-1.03	40.69	-4.64	21.77	6.06
-25.89	-0.92	40.72	-4.97	21.64	5.78
-25.85	-0.77	40.76	-5.3	21.53	5.47
-25.85	-0.81	40.76	-5.21	21.51	5.6
-25.82	-0.88	40.8	-5.01	21.58	5.82
-25.82	-0.95	40.83	-4.9	21.53	5.91
-25.74	-0.99	40.94	-4.9	21.56	5.87
-25.71	-0.88	40.98	-5.12	21.51	5.65
-25.71	-0.88	40.98	-5.16	21.45	5.67
-25.56	-0.95	41.16	-5.12	21.53	5.71
-25.56	-1.03	41.24	-5.03	21.49	5.8
-25.52	-1.14	41.38	-4.94	21.47	5.91
-25.56	-0.99	41.38	-5.12	21.25	5.78
-25.56	-1.03	41.42	-5.27	21.01	5.8
-25.52	-1.03	41.53	-5.38	20.9	5.82
-25.52	-1.03	41.6	-5.3	20.83	5.93
-25.52	-1.1	41.67	-5.23	20.7	6.06
-25.52	-1.1	41.78	-5.36	20.61	5.95
-25.45	-1.17	41.89	-5.45	20.61	5.98
-25.45	-1.1	41.93	-5.65	20.52	5.93
-25.56	-1.21	41.89	-5.47	20.17	6.31
-25.56	-1.14	42	-5.52	20.06	6.28
-25.63	-1.28	42.08	-5.36	19.91	6.48
-25.71	-1.35	42.08	-5.38	19.53	6.5
-25.78	-1.17	42.08	-5.84	19.12	6.11
-25.85	-1.1	42.08	-6	18.9	6.17
-25.89	-1.1	42.11	-5.73	18.79	6.39
-25.78	-1.21	42.26	-5.45	19.16	6.5
-25.67	-1.21	42.41	-5.47	19.34	6.44
-25.78	-1.17	42.37	-5.71	18.98	6.35
-25.93	-1.1	42.3	-5.87	18.61	6.22
-25.96	-1.06	42.26	-5.82	18.57	6.33
-25.96	-1.06	42.3	-5.73	18.65	6.37
-25.85	-1.1	42.41	-5.65	18.83	6.28
-25.93	-1.06	42.37	-5.69	18.65	6.24
-26	-1.06	42.33	-5.78	18.46	6.15
-26.07	-0.99	42.3	-5.87	18.26	6.17
-26.07	-1.03	42.33	-5.67	18.37	6.28
-26	-0.99	42.37	-5.58	18.54	6.2
-26.04	-0.99	42.37	-5.58	18.46	6.13
-26.15	-0.95	42.3	-5.67	18.24	6.06
-26.22	-0.84	42.19	-5.8	18.13	5.93
-26.11	-0.84	42.3	-5.71	18.44	5.95
-26.18	-0.88	42.22	-5.58	18.44	6.04
-26.18	-0.92	42.26	-5.49	18.44	6.02
-26.11	-0.84	42.3	-5.54	18.52	5.84
-26.29	-0.81	42.19	-5.65	18.28	5.78
-26.4	-0.77	42.04	-5.67	18.17	5.82
-26.44	-0.81	42	-5.58	18.17	5.93
-26.37	-0.81	42.08	-5.47	18.28	5.89
-26.44	-0.81	42.04	-5.43	18.24	5.87
-26.73	-0.73	41.78	-5.54	17.86	5.82
-26.95	-0.73	41.56	-5.58	17.58	5.93
-26.7	-0.7	41.71	-5.52	17.91	5.93
-26.51	-0.7	41.86	-5.38	18.35	5.82
-26.4	-0.62	41.93	-5.38	18.61	5.69
-26.55	-0.62	41.78	-5.45	18.52	5.56
-26.7	-0.7	41.6	-5.41	18.39	5.65
-26.62	-0.88	41.6	-5.12	18.44	5.78
-26.59	-0.66	41.6	-5.36	18.63	5.67
-26.66	-0.7	41.56	-5.3	18.61	5.8
-26.7	-0.15	41.53	-6.35	18.85	5.16
-26.7	-1.17	41.46	-4.37	19.01	6.06
-26.62	-2.75	41.31	-1.19	18.87	7.76
-26.55	-1.25	41.35	-4.2	19.18	6.37
-26.66	-0.88	41.24	-4.92	19.14	6.04
-26.59	-0.84	41.31	-4.99	19.42	5.91
-26.55	-0.81	41.27	-5.1	19.49	5.78
-26.55	-0.81	41.2	-5.16	19.56	5.71
-26.51	-0.73	41.2	-5.34	19.67	5.6
-26.44	-0.73	41.2	-5.27	19.78	5.69
-26.55	-0.7	41.13	-5.3	19.64	5.69
-26.59	-0.77	41.05	-5.23	19.56	5.76
-26.59	-0.77	41.02	-5.25	19.58	5.73
-26.48	-0.77	41.05	-5.32	19.71	5.65
-26.44	-0.77	41.09	-5.27	19.82	5.71
-26.33	-0.84	41.13	-5.12	20.06	5.82
-26.37	-0.88	41.09	-5.05	19.93	5.89
-26.22	-0.84	41.16	-5.14	20.13	5.71
-26.18	-0.88	41.2	-5.25	20.1	5.69
-26.07	-0.92	41.31	-5.23	20.19	5.78
-26.04	-0.95	41.38	-5.19	20.17	5.89
-26.11	-0.99	41.38	-5.14	20.08	5.95
-26.04	-1.06	41.42	-5.12	20.04	6
-25.89	-1.03	41.56	-5.19	20.1	5.93
-25.78	-0.99	41.64	-5.32	20.1	5.91
-25.82	-1.06	41.67	-5.34	20.06	6.06
-25.85	-1.14	41.71	-5.32	19.91	6.28
-25.78	-1.14	41.78	-5.36	19.95	6.22
-25.74	-1.17	41.82	-5.38	19.86	6.26
-25.63	-1.17	41.97	-5.52	19.91	6.17
-25.52	-1.17	42.08	-5.65	19.95	6.2
-25.63	-1.17	42.11	-5.73	19.82	6.22
-25.63	-1.21	42.22	-5.73	19.71	6.26
-25.42	-1.25	42.41	-5.73	19.82	6.22
-25.31	-1.25	42.52	-5.8	19.82	6.15
-25.38	-1.17	42.59	-5.98	19.6	6.06
-25.42	-1.17	42.7	-6.11	19.31	6.09
-25.34	-1.25	42.81	-5.95	19.29	6.26
-25.38	-1.25	42.92	-5.91	19.03	6.26
-25.23	-1.21	43.07	-5.93	18.98	6.11
-25.2	-1.17	43.14	-6.04	18.96	6.04
-25.23	-1.17	43.25	-6.06	18.7	6.2
-25.27	-1.21	43.36	-6	18.52	6.33
-25.31	-1.21	43.43	-5.93	18.24	6.5
-25.23	-1.25	43.58	-5.8	18.19	6.53
-25.16	-1.25	43.69	-5.82	18.11	6.48
-25.16	-1.25	43.8	-5.89	17.97	6.59
-25.34	-1.28	43.84	-5.76	17.29	6.97
-25.31	-1.25	43.95	-5.65	17.14	6.94
-25.23	-1.28	44.09	-5.47	17.12	6.99
-25.42	-1.28	44.09	-5.45	16.37	6.86
-25.49	-1.21	44.13	-5.54	16.15	6.7
-25.45	-1.21	44.24	-5.36	16.19	6.81
-25.23	-1.06	44.46	-5.36	16.35	6.46
-25.38	-1.39	44.42	-4.9	16.02	7.1
-25.78	-1.61	44.16	-4.57	15.01	7.54
-25.78	-1.5	44.24	-4.81	15.01	7.05
-25.67	-1.28	44.38	-5.1	15.18	6.5
-25.52	-1.32	44.49	-5.1	15.38	6.55
-25.49	-1.43	44.53	-5.1	15.38	6.81
-25.45	-1.46	44.57	-5.14	15.51	6.75
-25.63	-1.54	44.49	-5.25	15.14	6.79
-25.63	-1.57	44.53	-5.45	15.18	6.68
-25.56	-1.43	44.64	-5.89	15.38	6.22
-25.52	-1.46	44.71	-5.98	15.45	6.39
-25.56	-1.54	44.75	-6	15.25	6.57
-25.67	-1.57	44.79	-6.13	14.68	6.59
-25.85	-1.57	44.82	-6.37	14.13	6.53
-25.93	-1.57	44.82	-6.48	13.93	6.59
-25.96	-1.5	44.86	-6.59	13.82	6.57
-25.93	-1.54	44.9	-6.42	14.02	6.72
-26	-1.5	44.86	-6.39	13.91	6.68
-26.15	-1.54	44.82	-6.33	13.69	6.79
-26.15	-1.54	44.79	-6.24	13.75	6.79
-26.11	-1.54	44.79	-6.15	14	6.88
-26.07	-1.43	44.79	-6.11	14.17	6.81
-26.07	-1.46	44.79	-6	14.17	6.92
-26.15	-1.43	44.75	-5.95	14.04	6.94
-26.33	-1.35	44.68	-5.98	13.84	6.88
-26.33	-1.46	44.6	-5.91	13.8	7.01
-26.29	-1.32	44.64	-5.98	13.8	6.9
-26.29	-1.28	44.6	-6	13.82	6.86
-26.37	-1.32	44.57	-5.98	13.75	6.94
-26.48	-1.28	44.49	-6	13.69	6.88
-26.55	-1.25	44.38	-6.02	13.65	6.81
-26.48	-1.17	44.35	-6.02	13.8	6.77
-26.44	-1.21	44.31	-5.98	13.97	6.83
-26.48	-1.21	44.27	-5.91	14.06	6.9
-26.48	-1.21	44.27	-5.8	14.22	6.88
-26.59	-1.17	44.2	-5.82	13.97	6.81
-26.59	-1.17	44.16	-5.82	14.04	6.77
-26.51	-1.17	44.16	-5.76	14.24	6.92
-26.48	-1.21	44.13	-5.73	14.3	6.99
-26.55	-1.25	44.09	-5.71	14.24	7.1
-26.59	-1.28	44.06	-5.67	14.22	7.14
-26.7	-1.32	43.95	-5.67	14.06	7.1
-26.7	-1.1	43.91	-5.76	14.08	6.9
-26.73	-1.1	43.84	-5.78	14.04	6.9
-26.55	-1.14	43.91	-5.78	14.37	6.88
-26.55	-1.1	43.91	-5.8	14.46	6.72
-26.59	-1.1	43.91	-5.78	14.5	6.68
-26.55	-1.14	43.91	-5.76	14.55	6.7
-26.59	-1.21	43.84	-5.69	14.41	6.81
-26.55	-1.32	43.84	-5.62	14.48	7.05
-26.51	-1.61	43.84	-5.41	14.59	7.54
-26.55	-1.39	43.84	-5.6	14.55	7.16
-26.55	-1.35	43.8	-5.67	14.48	7.05
-26.55	-1.14	43.8	-5.87	14.44	6.7
-26.48	-1.32	43.8	-5.73	14.59	6.97
-26.37	-1.5	43.84	-5.58	14.83	7.25
-26.33	-1.39	43.87	-5.65	14.94	7.08
-26.33	-1.28	43.91	-5.76	14.94	6.83
-26.37	-1.25	43.91	-5.78	14.81	6.77
-26.33	-1.25	43.91	-5.8	14.83	6.72
-26.29	-1.35	43.95	-5.69	14.85	6.97
-26.18	-1.54	44.02	-5.58	14.96	7.16
-26.18	-1.46	44.06	-5.62	14.85	7.1
-26.18	-1.35	44.09	-5.76	14.77	6.92
-26.22	-1.21	44.09	-5.89	14.57	6.68
-26.04	-1.39	44.2	-5.76	14.94	6.94
-25.85	-1.72	44.31	-5.58	15.16	7.34
-26	-1.76	44.35	-5.54	14.92	7.54
-26.11	-1.54	44.35	-5.69	14.59	7.29
-26.15	-1.35	44.42	-5.89	14.33	6.92
-25.96	-1.61	44.53	-5.71	14.52	7.23
-25.85	-1.87	44.6	-5.54	14.61	7.62
-25.78	-1.76	44.75	-5.58	14.66	7.54
-25.85	-1.68	44.79	-5.67	14.46	7.45
-25.96	-1.65	44.82	-5.76	13.97	7.43
-25.96	-1.65	44.9	-5.84	13.73	7.32
-25.85	-1.79	45.01	-5.69	13.93	7.67
-25.74	-1.83	45.15	-5.71	14	7.69
-25.78	-1.87	45.26	-5.73	13.84	7.76
-25.93	-1.76	45.3	-5.87	13.4	7.6
-25.93	-1.87	45.34	-5.8	13.1	7.76
-25.78	-1.94	45.45	-5.71	13.43	7.87
-25.67	-2.05	45.59	-5.67	13.43	8
-25.56	-2.01	45.74	-5.73	13.51	8
-25.78	-2.05	45.7	-5.8	13.07	8.04
-25.96	-1.79	45.74	-6.11	12.52	7.56
-25.96	-1.9	45.74	-6.06	12.35	7.82
-25.71	-1.98	45.89	-6.04	12.94	7.78
-25.56	-2.27	46	-5.91	13.16	8.39
-25.89	-2.01	45.96	-6.26	12.33	8.02
-26.18	-1.94	45.89	-6.46	11.58	7.84
-26.15	-1.94	45.92	-6.39	11.6	7.84
-25.89	-2.05	46.07	-6.24	12.15	7.95
-25.71	-2.09	46.18	-6.24	12.61	8.04
-25.82	-2.01	46.18	-6.42	12.28	7.98
-25.93	-2.05	46.14	-6.42	12.02	8.06
-26.04	-2.09	46.14	-6.44	11.62	8.13
-26	-2.01	46.18	-6.48	11.78	7.93
-26	-1.94	46.18	-6.57	11.78	7.78
-26	-2.05	46.18	-6.53	11.82	8.04
-26.04	-2.01	46.18	-6.59	11.8	7.98
-26.11	-1.98	46.14	-6.64	11.71	7.95
-26.26	-2.27	46.03	-6.5	11.49	8.35
-26.26	-2.05	46	-6.64	11.56	8.04
-26.04	-2.01	46.07	-6.64	12.04	7.87
-25.96	-2.01	46.07	-6.61	12.61	7.84
-26.07	-1.94	46	-6.7	12.3	7.65
-26.11	-1.94	45.92	-6.75	12.37	7.56
-26.15	-1.9	45.85	-6.75	12.37	7.45
-25.96	-1.83	45.81	-6.77	13.18	7.08
-26	-1.65	45.74	-6.88	13.23	6.72
-25.93	-1.54	45.67	-6.9	13.32	6.61
-26.07	-1.65	45.52	-6.75	13.21	6.86
-26.11	-1.61	45.41	-6.68	13.27	6.72
-25.93	-1.57	45.41	-6.59	13.89	6.59
-26	-1.43	45.3	-6.72	13.95	6.31
-26.11	-1.39	45.15	-6.7	13.82	6.35
-26.33	-1.28	44.93	-6.75	13.65	6.28
-26.37	-1.46	44.86	-6.59	13.62	6.44
-26.37	-1.39	44.75	-6.53	13.75	6.33
-26.18	-1.32	44.75	-6.46	14.33	6.06
-26.15	-1.25	44.71	-6.46	14.63	5.89
-26.29	-1.1	44.53	-6.55	14.35	5.71
-26.55	-1.17	44.27	-6.39	13.95	5.91
-26.48	-1.14	44.24	-6.33	14.3	5.76
-26.26	-1.28	44.27	-6.13	14.94	5.84
-26.15	-1.25	44.2	-6.06	15.45	5.71
-26.22	-1.21	44.06	-6.11	15.49	5.65
-26.4	-1.21	43.87	-6.15	15.25	5.62
-26.51	-1.14	43.69	-6.15	15.23	5.49
-26.4	-1.25	43.62	-6.04	15.51	5.52
-26.22	-1.25	43.65	-6.06	16.28	5.3
-26.11	-1.06	43.58	-6.37	16.94	4.72
-26.26	-1.06	43.4	-6.35	16.46	5.12
-26.18	-1.14	43.36	-6.26	16.98	5.27
-26.4	-1.28	43.14	-6.2	16.61	5.47
-26.44	-1.43	42.96	-6.13	16.87	5.65
-26.33	-1.39	42.96	-6.22	17.31	5.58
-26.37	-1.32	42.85	-6.35	17.4	5.58
-26.37	-1.21	42.77	-6.48	17.56	5.45
-26.33	-1.17	42.7	-6.53	17.67	5.32
-26.33	-1.17	42.66	-6.55	17.75	5.27
-26.22	-1.21	42.63	-6.53	18.08	5.41
-26.15	-1.14	42.59	-6.55	18.41	5.45
-26.15	-1.1	42.55	-6.44	18.41	5.52
-26.11	-1.06	42.52	-6.33	18.48	5.49
-26.26	-1.14	42.37	-6.11	18.11	5.78
-26.22	-1.1	42.33	-6.04	18.28	5.67
-26.18	-1.03	42.26	-5.93	18.37	5.69
-26.11	-0.95	42.26	-5.73	18.7	5.69
-26.11	-0.99	42.15	-5.34	18.79	5.89
-25.93	-0.88	42.19	-5.16	19.49	5.56
-25.78	-1.03	42.19	-4.66	20.08	6.02
-25.71	-0.88	42.08	-4.92	20.26	5.49
-25.6	-0.44	42.04	-5.25	20.54	4.81
-25.63	-0.4	41.93	-5.08	20.57	4.94
-25.52	-0.33	42	-4.99	20.76	4.86
-25.52	-0.44	41.97	-4.7	20.68	4.99
-25.52	-0.37	41.93	-4.7	20.68	4.86
-25.49	-0.4	41.89	-4.53	20.72	5.03
-25.45	-0.29	41.89	-4.46	20.79	4.99
-25.38	-0.18	41.93	-4.35	20.94	4.86
-25.34	-0.04	41.93	-4.26	20.9	4.61
-25.38	-0.04	41.86	-4.11	20.87	4.59
-25.27	0	41.86	-3.93	21.14	4.55
-25.2	0.07	41.86	-3.89	21.38	4.35
-25.16	0.11	41.86	-3.63	21.53	4.42
-25.2	0	41.86	-3.19	21.38	4.66
-25.12	-0.07	41.86	-2.92	21.51	4.75
-25.09	-0.11	41.86	-2.88	21.51	4.75
-25.05	0.04	41.86	-3.16	21.58	4.31
-24.98	0.29	41.89	-3.36	21.62	3.98
-24.98	0.15	41.93	-3.16	21.69	4.24
-24.94	-0.15	41.97	-2.81	21.64	4.66
-24.87	-0.22	42	-2.77	21.75	4.75
-24.87	-0.15	42.04	-2.97	21.75	4.55
-24.83	-0.07	42.08	-3.14	21.82	4.44
-24.79	-0.07	42.11	-3.19	21.88	4.39
-24.72	-0.15	42.19	-3.16	21.99	4.46
-24.72	-0.07	42.22	-3.3	21.91	4.35
-24.72	-0.18	42.3	-3.34	21.8	4.5
-24.76	-0.22	42.33	-3.47	21.6	4.61
-24.87	-0.4	42.33	-3.34	21.25	5.27
-24.94	-0.33	42.37	-3.49	20.98	5.05
-24.87	-0.33	42.48	-3.52	21.03	4.99
-24.76	-0.29	42.59	-3.63	21.07	4.88
-24.94	-0.29	42.55	-3.78	20.59	4.94
-24.87	-0.04	42.63	-4.2	20.72	4.37
-24.87	-0.18	42.7	-3.89	20.72	4.83
-24.9	-0.33	42.7	-3.65	20.52	5.14
-24.98	-0.37	42.74	-3.63	20.39	5.16
-24.98	-0.48	42.77	-3.65	20.3	5.23
-25.09	-0.48	42.74	-3.76	20.06	5.27
-25.01	-0.33	42.85	-4.04	20.17	4.92
-25.05	-0.33	42.88	-4	19.97	5.01
-25.09	-0.44	42.92	-3.91	19.93	5.21
-25.16	-0.44	42.92	-3.96	19.69	5.23
-25.42	-0.51	42.81	-4.11	18.96	5.41
-25.38	-0.29	42.92	-4.44	19.23	4.94
-25.45	-0.44	42.92	-4.15	19.07	5.34
-25.49	-0.48	42.92	-4.09	19.05	5.45
-25.45	-0.62	42.99	-3.96	19.16	5.69
-25.82	-0.81	42.81	-4.06	18.37	6.04
-25.74	-0.7	42.88	-4.33	18.54	5.84
-25.82	-0.55	42.88	-4.57	18.41	5.62
-25.71	-0.51	43.03	-4.64	18.68	5.58
-25.74	-0.66	43.03	-4.53	18.57	5.91
-25.89	-0.7	42.96	-4.64	18.26	5.95
-26.11	-0.81	42.88	-4.66	17.75	6.24
-26.22	-0.59	42.81	-4.9	17.56	5.93
-26.22	-0.37	42.85	-5.03	17.64	5.62
-26.26	-0.51	42.85	-4.72	17.62	6
-26.33	-0.59	42.81	-4.66	17.53	6.11
-26.7	-0.66	42.55	-4.64	17.01	6.28
-26.66	-0.66	42.55	-4.64	17.09	6.35
-26.66	-0.37	42.55	-4.88	17.12	5.93
-26.7	-0.51	42.52	-4.64	17.14	6.15
-26.62	-0.77	42.55	-4.42	17.29	6.39
-26.62	-0.84	42.48	-4.37	17.38	6.5
-26.77	-0.73	42.37	-4.59	17.18	6.37
-27.14	-0.51	42.04	-4.9	16.87	6.15
-26.7	-0.59	42.26	-4.92	17.6	6.04
-26.59	-0.81	42.22	-4.77	18.02	6.2
-26.73	-0.88	42.04	-4.79	18.04	6.31
-26.84	-0.88	41.89	-4.94	18.08	6.33
-27.06	-0.84	41.6	-5.19	18.06	6.31
-26.81	-0.7	41.67	-5.52	18.74	6
-26.62	-0.84	41.75	-5.3	19.42	6.22
-26.62	-0.95	41.67	-5.32	19.53	6.37
-26.88	-0.99	41.46	-5.54	19.05	6.5
-27.17	-1.03	41.09	-5.73	18.76	6.59
-26.95	-0.73	41.13	-6.11	19.27	6.2
-26.62	-0.81	41.27	-5.93	20.13	6.26
-26.62	-0.84	41.24	-5.78	20.37	6.39
-26.77	-0.84	41.05	-5.78	20.08	6.48
-26.84	-0.81	40.94	-5.8	20	6.48
-26.95	-0.77	40.76	-5.69	19.95	6.61
-26.73	-0.66	40.87	-5.56	20.39	6.46
-26.7	-0.66	40.83	-5.27	20.61	6.48
-26.59	-0.66	40.87	-4.83	21.01	6.57
-26.7	-0.84	40.69	-4.39	20.65	7.14
-26.84	-0.7	40.5	-4.72	20.48	6.7
-26.7	-0.62	40.5	-4.64	21.01	6.55
-26.59	-0.59	40.54	-4.44	21.51	6.46
-26.4	-0.59	40.58	-4.11	22.13	6.44
-26.33	-0.55	40.54	-4.13	22.13	6.28
-26.59	-0.48	40.28	-4.42	21.49	6.09
-26.4	-0.51	40.32	-4.39	22.02	6.09
-26.22	-0.48	40.43	-4.35	22.54	5.95
-26.07	-0.48	40.47	-4.26	22.83	5.91
-25.93	-0.48	40.58	-4.24	23.07	5.78
-26.15	-0.48	40.36	-4.42	22.52	5.78
-26.04	-0.37	40.39	-4.68	22.79	5.43
-25.96	-0.4	40.39	-4.61	23.01	5.49
-25.82	-0.44	40.43	-4.46	23.4	5.54
-25.52	-0.44	40.61	-4.28	24.04	5.43
-25.63	-0.29	40.5	-4.64	23.77	5.03
-25.67	-0.29	40.47	-4.7	23.77	5.03
-25.67	-0.33	40.39	-4.66	23.71	5.12
-25.6	-0.4	40.47	-4.53	23.88	5.21
-25.38	-0.37	40.65	-4.37	24.26	5.14
-25.34	-0.37	40.69	-4.33	24.17	5.08
-25.42	-0.26	40.69	-4.53	23.95	4.92
-25.49	-0.29	40.65	-4.59	23.69	4.97
-25.45	-0.4	40.69	-4.55	23.66	5.1
-25.42	-0.48	40.76	-4.39	23.71	5.23
-25.23	-0.44	40.91	-4.35	23.82	5.14
-25.23	-0.4	40.98	-4.35	23.77	5.1
-25.34	-0.37	40.94	-4.48	23.58	5.05
-25.38	-0.29	40.94	-4.81	23.23	4.79
-25.2	-0.37	41.13	-4.59	23.62	4.97
-25.09	-0.37	41.27	-4.37	23.66	5.01
-25.01	-0.29	41.42	-4.42	23.6	4.9
-25.16	-0.4	41.38	-4.46	23.33	4.99
-25.2	-0.48	41.42	-4.53	23.05	5.14
-25.12	-0.33	41.49	-4.72	22.96	4.99
-25.12	-0.33	41.56	-4.53	22.92	5.1
-25.01	-0.37	41.75	-4.42	23.05	5.19
-25.01	-0.29	41.82	-4.55	22.87	5.08
-25.16	-0.26	41.78	-4.75	22.52	5.05
-25.23	-0.48	41.78	-4.57	22.28	5.6
-25.05	-0.48	41.93	-4.48	22.61	5.6
-24.9	-0.55	42.15	-4.35	22.83	5.71
-25.05	-0.62	42.15	-4.24	22.59	5.93
-25.2	-0.66	42.19	-4.24	22.15	6.02
-25.38	-0.55	42.11	-4.59	21.42	5.98
-25.31	-0.55	42.19	-4.5	21.53	6.15
-25.27	-0.4	42.3	-4.57	21.45	5.95
-25.2	-0.51	42.44	-4.26	21.56	6.24
-25.23	-0.37	42.48	-4.42	21.31	6.02
-25.31	-0.44	42.52	-4.53	20.98	6.11
-25.42	-0.48	42.52	-4.53	20.52	6.46
-25.45	-0.55	42.55	-4.37	20.65	6.66
-25.45	-0.48	42.66	-4.22	20.54	6.59
-25.45	-0.48	42.74	-4.02	20.48	6.75
-25.52	-0.59	42.74	-4.11	20.1	6.88
-25.67	-0.44	42.7	-4.57	19.64	6.57
-25.74	-0.51	42.7	-4.39	19.58	6.94
-25.67	-0.44	42.81	-4.33	19.84	6.81
-25.67	-0.44	42.85	-4.17	19.89	6.9
-25.74	-0.4	42.85	-4.22	19.6	6.83
-25.96	-0.44	42.74	-4.39	19.01	6.92
-26.04	-0.33	42.74	-4.61	18.87	6.81
-26.07	-0.48	42.74	-4.33	18.96	7.19
-26.07	-0.44	42.77	-4.2	19.03	7.21
-26.04	-0.4	42.85	-4.13	19.16	7.1
-26.18	-0.4	42.74	-4.31	18.79	7.03
-26.44	-0.4	42.55	-4.48	18.44	7.12
-26.4	-0.26	42.55	-4.72	18.44	6.9
-26.37	-0.33	42.59	-4.55	18.57	7.08
-26.29	-0.37	42.7	-4.37	18.79	7.12
-26.33	-0.26	42.63	-4.44	18.74	6.99
-26.4	-0.33	42.55	-4.5	18.65	7.01
-26.51	-0.48	42.41	-4.57	18.54	7.14
-26.48	-0.51	42.37	-4.57	18.68	7.29
-26.44	-0.44	42.37	-4.46	18.9	7.29
-26.44	-0.4	42.37	-4.39	19.09	7.23
-26.51	-0.4	42.26	-4.46	19.03	7.19
-26.73	-0.48	42	-4.53	18.87	7.21
-26.55	-0.26	42	-4.66	19.07	7.05
-26.37	-0.33	42.11	-4.46	19.51	7.14
-26.37	-0.37	42.08	-4.15	19.93	7.19
-26.44	-0.4	41.97	-4.24	19.82	7.08
-26.44	-0.4	41.89	-4.39	20.02	6.94
-26.48	-0.37	41.75	-4.57	19.95	6.86
-26.48	-0.37	41.64	-4.37	20.26	7.05
-26.4	-0.29	41.6	-4.26	20.59	6.97
-26.37	-0.33	41.56	-4.09	20.83	6.79
-26.29	-0.37	41.53	-4.15	21.01	6.7
-26.26	-0.22	41.49	-4.59	21.16	6.24
-26.26	-0.26	41.38	-4.46	21.34	6.48
-26.22	-0.29	41.31	-4.17	21.51	6.64
-26.07	-0.33	41.38	-3.91	22.06	6.53
-26.07	-0.26	41.35	-3.98	22.04	6.31
-25.96	-0.15	41.35	-4.37	22.24	5.84
-25.96	-0.11	41.24	-4.5	22.26	5.82
-25.89	-0.18	41.24	-4.26	22.52	6.06
-25.85	-0.29	41.2	-3.91	22.63	6.31
-25.82	-0.33	41.2	-3.69	22.72	6.35
-25.78	-0.22	41.24	-4.11	22.74	5.78
-25.71	-0.15	41.24	-4.39	22.79	5.6
-25.67	-0.15	41.24	-4.42	22.92	5.62
-25.63	-0.22	41.24	-4.11	22.98	5.93
-25.56	-0.33	41.31	-3.8	23.12	6.13
-25.56	-0.26	41.31	-3.91	23.01	5.91
-25.23	-0.15	41.53	-4.26	23.2	5.58
-25.27	-0.18	41.53	-4.37	23.25	5.56
-25.27	-0.29	41.53	-4.24	23.25	5.78
-25.27	-0.44	41.53	-3.93	23.27	6.13
-25.2	-0.44	41.67	-3.87	23.25	6.15
-25.2	-0.33	41.71	-4.15	23.14	5.91
-25.16	-0.29	41.75	-4.35	23.07	5.8
-25.05	-0.4	41.89	-4.35	23.18	5.93
-25.09	-0.51	41.89	-4.22	23.14	6.2
-25.2	-0.55	41.93	-4	22.87	6.5
-24.98	-0.44	42.15	-4.24	22.94	6.2
-24.94	-0.33	42.3	-4.53	22.81	6
-24.94	-0.37	42.37	-4.66	22.68	6.06
-24.94	-0.44	42.48	-4.59	22.5	6.35
-24.9	-0.59	42.63	-4.2	22.35	6.81
-24.9	-0.55	42.77	-4.13	22.04	6.81
-24.79	-0.37	42.99	-4.53	21.91	6.37
-24.72	-0.33	43.14	-4.79	21.69	6.13
-24.9	-0.4	43.1	-4.75	21.27	6.46
-25.01	-0.55	43.14	-4.31	20.94	7.16
-24.98	-0.66	43.29	-3.93	20.7	7.47
-24.98	-0.59	43.43	-4.04	20.37	7.12
-24.83	-0.37	43.65	-4.46	20.39	6.59
-24.83	-0.29	43.69	-4.66	20.15	6.57
-24.94	-0.4	43.73	-4.39	19.93	7.08
-24.9	-0.59	43.87	-3.96	19.86	7.54
-24.98	-0.59	43.95	-3.71	19.45	7.47
-24.98	-0.51	44.06	-3.8	19.16	7.19
-25.05	-0.4	44.09	-4.2	18.63	6.81
-25.05	-0.44	44.16	-4.09	18.68	7.21
-24.94	-0.44	44.27	-3.89	18.9	7.36
-24.79	-0.48	44.49	-3.54	18.87	7.32
-24.83	-0.48	44.64	-3.41	18.59	7.16
-25.01	-0.37	44.68	-3.76	17.67	6.59
-25.23	-0.59	44.49	-3.8	17.2	7.12
-25.12	-0.73	44.49	-3.6	17.64	7.43
-25.23	-0.81	44.46	-3.34	17.64	7.71
-25.16	-0.81	44.57	-3.34	17.84	7.58
-25.09	-0.73	44.68	-3.71	17.78	7.03
-25.2	-0.77	44.68	-4.11	17.53	6.92
-25.12	-0.77	44.68	-4.42	17.8	7.01
-24.94	-0.88	44.79	-4.31	18.35	7.34
-24.98	-0.99	44.9	-4.26	18.24	7.56
-25.16	-0.99	44.9	-4.37	17.69	7.4
-25.27	-0.88	44.86	-4.9	17.14	7.1
-25.52	-0.88	44.79	-5.32	16.28	7.32
-25.45	-0.95	44.82	-5.1	16.61	7.89
-25.31	-0.99	44.93	-4.81	17.18	8.15
-25.38	-1.06	44.97	-4.61	16.83	8.15
-25.56	-0.95	44.86	-4.79	16.3	7.73
-25.74	-0.84	44.75	-4.99	16.15	7.62
-25.56	-0.84	44.79	-4.92	16.61	7.82
-25.42	-0.84	44.86	-4.75	17.09	8.04
-25.49	-0.88	44.9	-4.39	17.01	8.17
-25.67	-0.81	44.82	-4.39	16.55	7.84
-25.89	-0.73	44.68	-4.5	16.22	7.65
-25.93	-0.66	44.64	-4.7	16.17	7.6
-25.78	-0.7	44.64	-4.66	16.39	7.71
-25.71	-0.81	44.75	-4.5	16.61	7.93
-25.78	-0.84	44.71	-4.39	16.55	7.93
-25.96	-0.73	44.6	-4.55	16.3	7.62
-26.07	-0.62	44.46	-4.77	16.11	7.25
-26.04	-0.55	44.38	-4.97	16.37	7.23
-25.85	-0.7	44.42	-4.72	16.9	7.6
-25.89	-0.73	44.42	-4.53	17.05	7.69
-26	-0.73	44.31	-4.46	16.92	7.47
-26.07	-0.62	44.24	-4.59	16.81	7.16
-26.04	-0.55	44.13	-4.72	16.94	7.05
-25.78	-0.59	44.16	-4.66	17.62	7.27
-25.71	-0.62	44.16	-4.44	18.11	7.4
-25.74	-0.66	44.13	-4.26	18.04	7.14
-25.89	-0.62	44.02	-4.31	17.73	6.83
-26.04	-0.48	43.8	-4.7	17.62	6.44
-25.89	-0.51	43.69	-4.66	18.06	6.66
-25.74	-0.59	43.73	-4.44	18.7	6.88
-25.56	-0.59	43.8	-4.13	19.38	6.66
-25.6	-0.51	43.8	-4.09	19.25	6.26
-25.78	-0.48	43.62	-4.39	18.52	5.89
-25.82	-0.37	43.47	-4.75	18.63	5.87
-25.71	-0.44	43.47	-4.64	18.98	6.11
-25.6	-0.55	43.51	-4.33	19.38	6.35
-25.49	-0.55	43.54	-4.13	19.82	6.35
-25.56	-0.44	43.47	-4.37	19.58	5.8
-25.63	-0.37	43.36	-4.66	19.36	5.54
-25.6	-0.33	43.32	-4.72	19.51	5.62
-25.49	-0.37	43.36	-4.57	19.86	5.89
-25.16	-0.48	43.47	-4.06	20.92	6.17
-25.27	-0.4	43.4	-4.09	20.41	5.69
-25.45	-0.29	43.25	-4.48	19.89	5.21
-25.42	-0.29	43.25	-4.59	20.02	5.23
-25.31	-0.33	43.29	-4.46	20.37	5.62
-25.09	-0.4	43.4	-4.33	20.76	5.84
-25.12	-0.4	43.43	-4.17	20.7	5.78
-25.2	-0.26	43.36	-4.39	20.46	5.27
-25.23	-0.26	43.32	-4.44	20.35	5.19
-25.09	-0.33	43.36	-4.35	20.54	5.41
-24.98	-0.44	43.4	-4.13	20.83	5.73
-24.79	-0.48	43.51	-3.8	21.31	5.93
-24.79	-0.29	43.51	-3.96	21.23	5.3
-24.87	-0.33	43.47	-3.98	21.09	5.19
-24.79	-0.29	43.47	-4.06	21.12	5.27
-24.72	-0.33	43.54	-4.02	21.29	5.47
-24.54	-0.55	43.73	-3.65	21.64	6.02
-24.54	-0.44	43.76	-3.65	21.47	5.65
-24.65	-0.33	43.76	-3.82	21.09	5.3
-24.72	-0.29	43.76	-4.04	20.81	5.14
-24.65	-0.37	43.8	-4.09	20.83	5.27
-24.43	-0.59	43.95	-3.87	21.16	5.76
-24.35	-0.66	44.09	-3.69	21.23	5.91
-24.43	-0.48	44.13	-3.78	21.07	5.65
-24.5	-0.44	44.13	-3.87	20.81	5.41
-24.57	-0.4	44.13	-4.11	20.5	5.21
-24.39	-0.59	44.24	-4.02	20.83	5.76
-24.28	-0.7	44.35	-3.89	20.96	6.04
-24.32	-0.73	44.46	-3.8	20.87	6
-24.39	-0.7	44.53	-3.85	20.63	5.8
-24.68	-0.44	44.42	-4.35	19.78	5.19
-24.61	-0.62	44.49	-4.42	19.82	5.78
-24.46	-0.88	44.64	-4.17	20.1	6.35
-24.39	-0.84	44.79	-4.15	20.15	6.33
-24.32	-0.66	44.93	-4.35	20.13	5.87
-24.43	-0.7	44.9	-4.44	19.67	5.73
-24.5	-0.84	44.9	-4.42	19.53	6.02
-24.43	-0.92	44.97	-4.42	19.64	6.26
-24.39	-0.73	45.08	-4.53	19.62	6.17
-24.46	-0.73	45.19	-4.5	19.38	6.26
-24.68	-0.81	45.19	-4.33	18.52	6.22
-24.76	-1.17	45.15	-3.96	18.35	6.88
-24.79	-0.95	45.23	-4.22	18.26	6.68
-24.68	-0.66	45.34	-4.42	18.5	6.44
-24.72	-0.59	45.41	-4.33	18.41	6.44
-24.87	-0.51	45.45	-4.28	17.84	6.11
-24.98	-0.66	45.41	-4.09	17.47	6.09
-24.98	-0.7	45.41	-4.06	17.51	6.26
-24.9	-0.55	45.48	-4.35	17.8	6.04
-24.83	-0.48	45.59	-4.35	17.93	6.13
-24.94	-0.51	45.63	-4.24	17.53	6.11
-25.16	-0.62	45.56	-4.2	16.9	5.91
-25.2	-0.62	45.56	-4.17	16.74	5.87
-25.2	-0.48	45.56	-4.5	16.85	5.73
-25.16	-0.33	45.59	-4.68	16.94	5.65
-25.2	-0.29	45.63	-4.59	16.81	5.73
-25.34	-0.37	45.63	-4.46	16.46	5.58
-25.49	-0.37	45.52	-4.53	16.06	5.36
-25.49	-0.48	45.48	-4.55	16.15	5.67
-25.56	-0.48	45.41	-4.57	16.11	5.84
-25.49	-0.4	45.48	-4.66	16.39	5.89
-25.63	-0.4	45.45	-4.59	16.11	5.8
-25.78	-0.4	45.34	-4.59	15.78	5.6
-25.78	-0.44	45.26	-4.59	15.78	5.56
-25.67	-0.48	45.23	-4.55	16.04	5.65
-25.74	-0.15	45.19	-4.81	16.08	5.45
-25.85	-0.18	45.15	-4.77	15.93	5.45
-26	-0.29	45.04	-4.66	15.75	5.41
-26.15	-0.37	44.86	-4.64	15.51	5.23
-26.07	-0.66	44.79	-4.44	15.75	5.56
-25.93	-0.48	44.79	-4.59	16.17	5.58
-25.89	-0.44	44.79	-4.64	16.44	5.62
-26.07	-0.37	44.64	-4.75	16.11	5.41
-26.18	-0.4	44.49	-4.72	16.04	5.19
-26.22	-0.59	44.35	-4.64	16.06	5.27
-26.18	-0.51	44.27	-4.75	16.33	5.32
-26.11	-0.51	44.2	-4.81	16.77	5.54
-26.11	-0.48	44.13	-4.9	16.98	5.41
-26.37	-0.51	43.95	-4.94	16.63	5.34
-26.29	-0.62	43.87	-4.88	16.81	5.16
-26.11	-0.62	43.76	-5.01	17.4	5.23
-25.96	-0.55	43.73	-5.23	18.24	5.38
-25.96	-0.44	43.69	-5.47	18.37	5.21
-26.04	-0.4	43.58	-5.58	18.41	5.12
-26.07	-0.48	43.47	-5.45	18.35	5.01
-26.26	-0.48	43.21	-5.67	18.17	4.92
-26.22	-0.37	43.1	-5.84	18.5	5.08
-26.04	-0.33	43.14	-5.89	19.2	5.27
-25.96	-0.37	43.1	-5.73	19.58	5.62
-26.04	-0.37	43.03	-5.58	19.34	5.3
-26.07	-0.4	42.96	-5.38	19.12	5.23
-25.96	-0.37	42.88	-5.23	19.38	5.36
-25.85	-0.37	42.88	-4.99	19.75	5.76
-25.71	-0.18	42.88	-4.9	20.17	5.67
-25.96	-0.15	42.74	-4.64	19.51	5.52
-26	-0.11	42.63	-4.37	19.49	5.23
-26.04	-0.15	42.48	-4.13	19.53	5.23
-25.78	-0.15	42.48	-3.8	20.39	5.47
-25.56	-0.15	42.48	-3.43	21.42	5.62
-25.6	0.04	42.41	-3.43	21.29	5.19
-25.71	0.04	42.3	-3.23	20.94	4.88
-25.6	0.07	42.26	-3.14	21.27	4.66
-25.38	0.04	42.3	-2.94	21.91	4.99
-25.23	0.04	42.3	-2.81	22.17	5.23
-25.2	0.07	42.26	-2.75	22.19	5.36
-25.34	0.26	42.19	-2.9	21.82	4.9
-25.38	0.26	42.15	-2.86	21.71	4.75
-25.23	0.26	42.15	-2.81	22.02	4.7
-25.12	0.22	42.19	-2.68	22.28	4.88
-25.09	0.15	42.19	-2.5	22.52	5.23
-25.09	0.29	42.15	-2.59	22.5	4.9
-25.09	0.4	42.19	-2.61	22.5	4.59
-24.98	0.29	42.19	-2.46	22.7	4.66
-24.79	0.18	42.26	-2.26	23.07	4.77
-24.76	0.22	42.3	-2.26	23.14	4.97
-24.9	0.26	42.26	-2.29	22.83	5.01
-24.98	0.33	42.26	-2.37	22.52	4.79
-24.98	0.33	42.3	-2.44	22.32	4.59
-24.98	0.33	42.33	-2.57	22.08	4.39
-24.94	0.26	42.37	-2.57	22.21	4.72
-24.87	0.33	42.44	-2.79	22.32	4.72
-24.83	0.37	42.59	-2.86	22.24	4.66
-24.9	0.15	42.63	-2.7	21.97	4.79
-24.9	0.07	42.7	-2.72	21.71	4.79
-24.72	0	42.85	-2.77	21.93	5.01
-24.83	0	42.81	-2.9	21.82	5.32
-24.87	0	42.88	-3.01	21.51	5.43
-25.05	0.07	42.88	-3.21	20.9	5.32
-24.98	-0.07	42.99	-3.05	20.98	5.36
-24.79	-0.18	43.18	-3.19	21.16	5.32
-24.83	-0.26	43.21	-3.27	21.05	5.56
-24.9	-0.07	43.25	-3.56	20.85	5.52
-24.79	-0.22	43.4	-3.47	20.96	5.78
-24.9	-0.26	43.4	-3.49	20.7	5.69
-25.09	-0.26	43.32	-3.6	20.08	5.54
-25.23	-0.29	43.32	-3.8	19.64	5.71
-25.16	-0.33	43.4	-3.82	20.04	6.02
-25.12	-0.22	43.47	-4.09	20.02	5.84
-25.16	-0.22	43.51	-4.06	19.62	5.78
-25.34	-0.33	43.51	-4	18.98	5.84
-25.56	-0.33	43.4	-4.2	18.5	5.8
-25.49	-0.4	43.51	-4.28	18.81	6.11
-25.49	-0.4	43.51	-4.37	18.85	6.24
-25.45	-0.37	43.58	-4.44	18.94	6.17
-25.52	-0.4	43.62	-4.44	18.72	6.15
-25.52	-0.48	43.62	-4.48	18.65	6.2
-25.67	-0.59	43.54	-4.59	18.48	6.48
-25.71	-0.62	43.47	-4.68	18.46	6.7
-25.63	-0.48	43.58	-4.86	18.72	6.53
-25.71	-0.48	43.58	-4.86	18.48	6.5
-25.82	-0.51	43.54	-4.88	18.3	6.48
-25.85	-0.62	43.47	-4.9	18.26	6.66
-25.96	-0.77	43.32	-4.88	18.22	6.92
-25.96	-0.73	43.32	-4.9	18.39	7.03
-25.93	-0.59	43.36	-4.94	18.5	6.81
-26.04	-0.59	43.29	-4.97	18.37	6.7
-26.18	-0.7	43.14	-4.99	18.24	6.75
-26.33	-0.73	42.96	-5.03	18.15	6.79
-26.33	-0.7	42.88	-5.05	18.24	6.86
-26.26	-0.55	42.92	-5.08	18.37	6.75
-26.26	-0.59	42.88	-5.03	18.48	6.66
-26.4	-0.7	42.77	-4.97	18.35	6.68
-26.48	-0.77	42.59	-4.99	18.33	6.64
-26.55	-0.81	42.41	-5.01	18.41	6.72
-26.33	-0.66	42.44	-4.99	18.92	6.66
-26.22	-0.59	42.48	-5.05	19.51	6.2
-26.44	-0.59	42.26	-5.14	19.25	6.02
-26.51	-0.77	42.08	-5.05	19.34	6.24
-26.62	-0.77	41.82	-5.25	19.47	6.24
-26.44	-0.55	41.82	-5.49	20.06	5.93
-26.29	-0.62	41.82	-5.32	20.9	5.95
-26.4	-0.62	41.71	-5.49	20.7	5.73
-26.51	-0.66	41.56	-5.67	20.54	5.65
-26.73	-1.03	41.24	-5.52	20.52	6.22
-26.55	-0.99	41.24	-5.65	21.07	6.22
-26.4	-0.92	41.24	-5.73	21.67	6.11
-26.29	-0.84	41.24	-5.82	22.17	5.8
-26.33	-0.7	41.2	-6.17	22.19	5.47
-26.44	-0.73	41.05	-6.33	21.97	5.54
-26.55	-0.92	40.87	-6.26	21.97	5.93
-26.48	-0.92	40.83	-6.15	22.26	6.04
-26.37	-0.7	40.8	-6.2	22.59	5.84
-26.22	-0.66	40.91	-6	23.01	5.58
-26.26	-0.77	40.83	-5.78	22.81	5.65
-26.37	-0.7	40.72	-5.82	22.52	5.52
-26.4	-0.66	40.61	-5.69	22.59	5.54
-26.15	-0.37	40.61	-5.71	23.27	5.1
-26.11	-0.51	40.61	-5.14	23.49	5.36
-26.11	-0.51	40.58	-5.01	23.58	5.12
-26.07	-0.48	40.54	-5.14	23.75	4.79
-26.11	-0.48	40.47	-5.21	23.73	4.77
-26.07	-0.4	40.36	-5.3	23.95	4.61
-25.96	-0.33	40.39	-5.14	24.54	4.46
-25.78	-0.44	40.43	-4.77	25	4.57
-25.63	-0.48	40.5	-4.92	25.18	4.44
-25.74	-0.51	40.39	-5.05	24.79	4.55
-25.85	-0.51	40.28	-5.16	24.43	4.57
-25.74	-0.4	40.32	-5.21	24.72	4.37
-25.56	-0.48	40.43	-4.86	25.11	4.57
-25.49	-0.4	40.47	-4.92	25.18	4.39
-25.45	-0.51	40.47	-4.9	25.14	4.57
-25.42	-0.51	40.47	-4.99	25.2	4.55
-25.49	-0.51	40.39	-4.94	25.14	4.64
-25.34	-0.51	40.47	-4.75	25.51	4.66
-25.09	-0.51	40.61	-4.5	26.08	4.66
-25.05	-0.55	40.69	-4.57	25.99	4.59
-25.2	-0.66	40.61	-4.57	25.55	4.79
-25.31	-0.55	40.61	-4.75	25.22	4.68
-25.16	-0.51	40.72	-4.53	25.47	4.7
-24.72	-0.55	41.09	-4.33	26.02	4.68
-24.79	-0.59	41.05	-4.35	25.82	4.64
-24.98	-0.62	41.02	-4.42	25.42	4.7
-25.2	-0.59	40.91	-4.64	24.85	4.7
-25.12	-0.44	40.98	-4.79	24.85	4.48
-24.98	-0.44	41.13	-4.64	25.09	4.46
-24.72	-0.59	41.38	-4.39	25.33	4.61
-24.68	-0.62	41.53	-4.39	25.22	4.66
-25.01	-0.7	41.38	-4.53	24.57	4.79
-25.16	-0.59	41.35	-4.72	23.88	4.77
-24.94	-0.62	41.6	-4.48	24.19	4.88
-24.83	-0.7	41.75	-4.22	24.17	5.05
-24.87	-0.73	41.89	-4.2	23.8	5.14
-24.94	-0.81	41.93	-4.46	23.29	5.19
-24.98	-0.81	42	-4.75	23.09	5.12
-24.94	-0.73	42.08	-4.72	23.07	5.16
-25.09	-0.73	42.11	-4.53	22.65	5.32
-25.31	-0.66	42.11	-4.59	21.91	5.19
-25.23	-0.77	42.3	-4.66	21.99	5.27
-24.9	-0.77	42.52	-4.92	22.63	5.16
-25.05	-0.77	42.52	-4.92	22.19	5.32
-25.05	-0.62	42.63	-4.97	22.04	5.1
-25.05	-0.59	42.74	-4.81	21.91	5.12
-25.2	-0.73	42.77	-4.7	21.31	5.38
-25.2	-0.92	42.85	-4.83	21.16	5.62
-25.27	-0.73	42.88	-5.23	20.83	5.27
-25.42	-0.7	42.85	-5.21	20.52	5.36
-25.45	-0.7	42.88	-5.03	20.41	5.41
-25.42	-0.81	42.99	-4.79	20.35	5.69
-25.45	-0.88	43.07	-4.83	20.21	5.76
-25.6	-0.95	43.03	-5.14	19.84	5.8
-25.6	-0.95	43.07	-5.41	19.75	5.76
-25.71	-0.92	43.07	-5.27	19.58	5.87
-25.56	-0.95	43.21	-4.99	19.93	5.89
-25.56	-0.95	43.25	-4.97	19.8	5.93
-25.63	-1.1	43.25	-5.01	19.56	6.17
-25.74	-1.1	43.18	-5.32	19.23	6.15
-25.85	-0.99	43.1	-5.52	19.14	5.95
-26	-0.92	43.03	-5.32	19.12	6
-25.85	-0.88	43.14	-5.27	19.36	5.87
-25.93	-1.03	43.07	-5.23	19.29	6.04
-25.93	-1.17	43.07	-5.27	19.31	6.17
-26.04	-0.99	42.92	-5.52	19.25	5.98
-26.04	-0.84	42.88	-5.52	19.38	5.78
-26	-0.88	42.88	-5.32	19.58	5.82
-25.96	-0.92	42.88	-5.16	19.75	5.87
-26	-0.99	42.85	-5.19	19.78	5.91
-26.15	-1.03	42.63	-5.27	19.64	5.93
-26.22	-0.73	42.52	-5.47	19.71	5.58
-26.15	-0.62	42.48	-5.38	20.04	5.34
-26.11	-0.62	42.44	-5.25	20.35	5.16
-26.07	-0.62	42.37	-5.25	20.61	5.01
-26.33	-0.81	42.04	-5.32	20.26	5.41
-26.48	-0.55	41.78	-5.56	20.21	5.08
-26.18	-0.29	41.89	-5.62	20.9	4.64
-26	-0.37	42	-5.19	21.53	4.68
-26	-0.37	41.97	-5.1	21.77	4.55
-26.04	-0.55	41.86	-5.03	21.6	4.9
-26.18	-0.4	41.64	-5.47	21.34	4.55
-26.18	-0.26	41.53	-5.47	21.49	4.42
-26.04	-0.26	41.6	-5.14	22.1	4.44
-25.96	-0.29	41.6	-4.7	22.54	4.66
-25.93	-0.26	41.56	-4.92	22.59	4.28
-26.04	-0.22	41.38	-5.19	22.17	4.22
-26.15	-0.11	41.2	-5.21	22.15	4.15
-25.93	-0.26	41.31	-4.77	22.72	4.42
-25.82	-0.29	41.35	-4.33	23.25	4.55
-25.82	-0.4	41.35	-4.06	23.18	4.75
-25.85	-0.33	41.27	-4.53	22.98	4.31
-26	-0.26	41.09	-4.68	22.59	4.24
-25.85	-0.29	41.16	-4.37	23.07	4.46
-25.74	-0.29	41.2	-4.17	23.38	4.53
-25.71	-0.33	41.24	-3.96	23.42	4.53
-25.74	-0.22	41.24	-4.28	23.27	4.13
-25.71	-0.15	41.2	-4.42	23.29	4.02
-25.63	-0.18	41.24	-4.37	23.44	4.11
-25.56	-0.26	41.24	-4.13	23.58	4.31
-25.56	-0.29	41.27	-3.69	23.64	4.55
-25.45	-0.29	41.35	-3.63	23.75	4.39
-25.45	-0.22	41.35	-3.93	23.64	4.11
-25.42	-0.15	41.38	-4.22	23.62	3.89
-25.34	-0.18	41.42	-4.09	23.77	4.11
-25.05	-0.29	41.64	-3.74	24.13	4.37
-25.16	-0.29	41.6	-3.58	24.04	4.46
-25.2	-0.15	41.6	-3.85	23.86	4.17
-25.09	-0.15	41.67	-4.11	23.91	4
-25.01	-0.18	41.71	-4.2	23.95	4.06
-24.98	-0.29	41.75	-4	24.06	4.33
-24.79	-0.4	41.97	-3.71	24.26	4.61
-24.87	-0.29	41.97	-3.78	24.13	4.53
-24.79	-0.26	42.08	-4	24.04	4.39
-24.72	-0.15	42.15	-4.31	24.04	4.22
-24.65	-0.29	42.22	-4.17	24.13	4.48
-24.61	-0.4	42.33	-3.98	24.15	4.77
-24.61	-0.4	42.48	-3.85	23.99	4.86
-24.65	-0.33	42.59	-3.91	23.82	4.79
-24.57	-0.22	42.74	-4.22	23.64	4.59
-24.5	-0.22	42.88	-4.33	23.53	4.66
-24.35	-0.37	43.1	-4.09	23.55	4.97
-24.5	-0.44	43.18	-3.71	23.27	5.19
-24.57	-0.4	43.29	-3.52	22.76	5.27
-24.54	-0.33	43.4	-3.85	22.43	4.88
-24.46	-0.18	43.51	-4.2	22.32	4.7
-24.46	-0.15	43.65	-4.11	22.15	4.83
-24.32	-0.29	43.91	-3.65	22.17	5.16
-24.46	-0.33	44.02	-3.27	21.8	5.34
-24.5	-0.29	44.16	-3.36	21.34	5.01
-24.68	-0.22	44.09	-3.65	20.43	4.72
-24.61	-0.15	44.24	-3.69	20.52	4.75
-24.57	-0.22	44.38	-3.19	20.41	5.12
-24.54	-0.29	44.6	-2.9	20.32	5.23
-24.54	-0.22	44.82	-2.92	20.02	4.86
-24.87	-0.18	44.75	-3.3	19.07	4.44
-24.79	-0.18	44.82	-3.38	18.94	4.39
-24.83	-0.07	44.9	-3.23	18.74	4.37
-24.76	-0.18	45.04	-2.77	18.72	4.66
-24.98	-0.22	45.08	-2.79	17.91	4.64
-25.05	-0.37	45.12	-2.94	17.67	4.37
-25.16	-0.33	45.04	-3.36	17.45	4.15
-24.94	-0.33	45.15	-3.47	18.15	4.09
-24.87	-0.4	45.19	-3.38	18.48	4.35
-24.72	-0.37	45.37	-3.43	18.68	4.22
-24.76	-0.44	45.52	-3.63	18.44	4.02
-25.16	-0.4	45.34	-4.2	17.58	3.85
-25.42	-0.48	45.19	-4.61	16.98	4.15
-25.42	-0.51	45.23	-4.72	17.01	4.35
-25.12	-0.62	45.48	-4.48	17.67	4.59
-25.05	-0.7	45.67	-4.5	17.47	4.53
-25.31	-0.66	45.59	-4.79	16.68	4.31
-25.6	-0.62	45.41	-5.27	15.86	4.42
-25.74	-0.59	45.3	-5.47	15.89	4.46
-25.42	-0.66	45.48	-5.14	16.72	4.75
-25.42	-0.77	45.56	-4.75	16.79	4.94
-25.56	-0.77	45.48	-4.75	16.44	4.81
-25.67	-0.66	45.41	-4.99	16.19	4.5
-26.04	-0.55	45.12	-5.21	15.84	4.46
-25.6	-0.66	45.34	-5.03	16.55	4.77
-25.38	-0.73	45.48	-4.75	16.9	4.99
-25.42	-0.7	45.52	-4.66	16.9	4.9
-25.78	-0.66	45.26	-4.86	16.41	4.75
-25.93	-0.55	45.12	-5.14	16.11	4.55
-25.89	-0.55	45.04	-5.25	16.33	4.66
-25.63	-0.66	45.15	-5.08	16.79	4.92
-25.6	-0.7	45.12	-4.94	17.01	4.99
-25.85	-0.62	44.97	-5.03	16.63	4.79
-25.85	-0.51	44.86	-5.16	16.74	4.53
-25.85	-0.48	44.6	-5.25	16.94	4.53
-25.74	-0.55	44.6	-5.14	17.34	4.77
-25.45	-0.59	44.75	-4.72	18.35	4.94
-25.56	-0.66	44.64	-4.44	18.13	5.21
-25.78	-0.55	44.46	-4.68	17.58	4.72
-25.89	-0.4	44.24	-4.94	17.6	4.48
-25.71	-0.4	44.2	-4.9	18.11	4.64
-25.49	-0.48	44.2	-4.53	18.79	4.97
-25.45	-0.44	44.2	-4.31	19.23	4.97
-25.63	-0.44	44.06	-4.15	18.68	4.64
-25.89	-0.29	43.8	-4.42	18.37	4.24
-25.6	-0.22	43.76	-4.42	19.12	4.13
-25.45	-0.22	43.76	-4.17	19.64	4.37
-25.45	-0.22	43.69	-3.78	19.8	4.59
-25.45	-0.22	43.65	-3.56	19.84	4.5
-25.45	-0.15	43.62	-3.58	19.93	4.11
-25.45	-0.07	43.47	-3.6	19.95	3.98
-25.49	-0.04	43.36	-3.56	19.97	4.15
-25.45	-0.04	43.36	-3.41	20.15	4.37
-25.23	-0.11	43.43	-2.86	20.85	4.59
-25.27	-0.07	43.4	-2.86	20.63	4.22
-25.34	0	43.32	-3.05	20.5	3.91
-25.34	0.04	43.21	-3.16	20.61	3.96
-25.31	0.07	43.21	-3.1	20.79	4.02
-25.12	0.04	43.29	-2.7	21.29	4.31
-25.05	0	43.36	-2.5	21.4	4.13
-25.01	0	43.36	-2.55	21.31	3.89
-25.01	0.07	43.32	-2.72	21.27	3.74
-25.01	0.07	43.32	-2.81	21.23	3.8
-24.9	0.04	43.43	-2.66	21.38	4.09
-24.9	0	43.51	-2.48	21.38	4.2
-24.9	0	43.58	-2.5	21.31	4.02
-24.83	0	43.62	-2.66	21.25	3.85
-24.83	0	43.62	-2.81	21.16	3.76
-24.79	0	43.73	-2.86	21.18	3.91
-24.61	-0.18	43.91	-2.7	21.31	4.17
-24.5	-0.22	44.06	-2.64	21.42	4.2
-24.65	-0.15	44.06	-2.75	21.25	4.06
-24.68	-0.15	44.09	-2.97	20.98	3.89
-24.79	-0.15	44.13	-3.19	20.65	4.06
-24.5	-0.29	44.31	-3.03	21.07	4.44
-24.43	-0.44	44.49	-2.92	21.14	4.57
-24.54	-0.4	44.49	-3.03	20.87	4.37
-24.57	-0.37	44.53	-3.25	20.61	4.17
-24.57	-0.29	44.6	-3.56	20.46	4.09
-24.46	-0.48	44.68	-3.41	20.59	4.7
-24.39	-0.55	44.86	-3.27	20.68	4.86
-24.43	-0.55	44.93	-3.23	20.54	4.79
-24.57	-0.48	44.97	-3.34	20.21	4.57
-24.61	-0.55	44.93	-3.45	20	4.57
-24.39	-0.55	45.04	-3.49	20.24	4.79
-24.28	-0.73	45.15	-3.32	20.39	5.16
-24.21	-0.77	45.26	-3.19	20.5	5.41
-24.28	-0.7	45.3	-3.25	20.32	5.14
-24.5	-0.48	45.26	-3.6	19.86	4.59
-24.5	-0.44	45.23	-3.85	19.73	4.5
-24.35	-0.48	45.3	-3.78	20.15	4.77
-24.13	-0.59	45.45	-3.69	20.54	5.05
-24.21	-0.51	45.48	-3.71	20.35	4.94
-24.35	-0.51	45.48	-3.8	20.04	4.72
-24.39	-0.48	45.48	-3.89	19.84	4.61
-24.35	-0.48	45.48	-3.89	19.91	4.75
-24.24	-0.37	45.52	-3.96	20.1	4.68
-24.24	-0.33	45.59	-3.89	20.1	4.72
-24.39	-0.48	45.59	-3.71	19.8	4.83
-24.43	-0.55	45.56	-3.54	19.6	4.92
-24.46	-0.51	45.52	-3.56	19.53	4.88
-24.35	-0.48	45.56	-3.52	19.78	4.94
-24.32	-0.29	45.59	-3.65	19.84	4.7
-24.43	-0.22	45.59	-3.63	19.64	4.57
-24.57	-0.22	45.52	-3.56	19.2	4.39
-24.65	-0.26	45.48	-3.49	19.18	4.46
-24.61	-0.26	45.45	-3.41	19.31	4.57
-24.46	-0.07	45.48	-3.52	19.73	4.39
-24.5	0.18	45.48	-3.6	19.67	4.06
-24.65	0.07	45.37	-3.41	19.47	4.09
-24.83	-0.15	45.26	-3.08	19.18	4.39
-24.83	-0.26	45.19	-2.7	19.23	4.68
-24.72	0	45.23	-2.94	19.62	4.28
-24.68	0.18	45.19	-2.94	19.78	4.11
-24.76	0.26	45.15	-2.86	19.69	3.98
-24.9	0.22	45.04	-2.68	19.38	3.89
-25.01	0.07	44.93	-2.33	19.18	4.11
-25.01	0.22	44.9	-2.4	19.31	3.98
-24.83	0.55	44.9	-2.61	19.75	3.63
-24.94	0.66	44.82	-2.57	19.71	3.45
-25.12	0.55	44.68	-2.37	19.47	3.47
-25.34	0.55	44.57	-2.24	18.98	3.34
-25.34	0.48	44.46	-2.11	19.01	3.45
-25.2	0.81	44.46	-2.4	19.49	3.14
-25.16	0.84	44.42	-2.37	19.67	3.1
-25.2	0.7	44.35	-2.18	19.67	3.19
-25.38	0.59	44.24	-2.09	19.47	3.19
-25.6	0.29	44.02	-1.98	19.27	3.34
-25.49	0.59	43.98	-2.2	19.45	3.27
-25.31	0.62	43.98	-2.35	19.86	3.25
-25.27	0.59	43.98	-2.48	20.28	3.16
-25.45	0.44	43.84	-2.5	20.02	3.3
-25.63	0.29	43.73	-2.57	19.8	3.3
-25.67	0.26	43.62	-2.72	19.86	3.41
-25.38	0.33	43.65	-3.05	20.5	3.36
-25.31	0.37	43.69	-3.34	20.92	3.27
-25.31	0.29	43.65	-3.47	20.98	3.34
-25.45	0.07	43.54	-3.41	20.52	3.49
-25.78	-0.11	43.29	-3.47	20.13	3.78
-25.82	0	43.21	-3.78	20.13	3.76
-25.56	-0.07	43.29	-3.93	20.68	3.87
-25.38	0.04	43.36	-4.28	21.2	3.56
-25.52	-0.11	43.32	-4.26	21.01	3.6
-25.78	-0.29	43.14	-4.22	20.5	3.87
-25.89	-0.26	43.03	-4.37	20.32	3.93
-25.78	-0.15	43.07	-4.5	20.48	3.87
-25.6	-0.11	43.14	-4.55	20.72	3.91
-25.6	-0.11	43.21	-4.53	20.65	3.8
-25.82	-0.18	43.1	-4.44	20.13	3.87
-25.85	-0.29	43.07	-4.22	20	4.06
-25.78	-0.26	43.03	-4.2	20.13	3.98
-25.63	-0.29	43.07	-4.09	20.57	4.15
-25.6	-0.29	43.07	-4.02	20.63	4.17
-25.67	-0.26	42.99	-4.09	20.52	4
-25.71	-0.26	42.96	-4.13	20.5	3.89
-25.67	-0.33	42.92	-4.11	20.59	3.91
-25.45	-0.37	42.92	-4.09	21.25	4.04
-25.27	-0.4	43.03	-4.2	21.62	4.15
-25.38	-0.4	42.96	-4.37	21.14	4
-25.49	-0.37	42.92	-4.55	20.76	3.82
-25.63	-0.37	42.85	-4.68	20.24	3.82
-25.34	-0.51	42.99	-4.59	20.96	4.13
-25.2	-0.59	43.03	-4.61	21.23	4.31
-25.31	-0.62	42.99	-4.7	21.05	4.42
-25.34	-0.62	42.96	-4.79	20.92	4.33
-25.34	-0.62	42.96	-4.9	20.87	4.24
-25.27	-0.73	42.96	-4.88	21.03	4.39
-25.05	-0.92	43.07	-4.81	21.51	4.75
-25.05	-0.66	43.03	-5.14	21.56	4.42
-25.09	-0.73	43.03	-5.19	21.45	4.44
-25.27	-0.77	42.96	-5.27	21.01	4.42
-25.05	-0.88	43.1	-5.23	21.27	4.5
-24.94	-1.06	43.14	-5.14	21.45	4.86
-24.98	-1.1	43.14	-5.23	21.4	4.97
-24.98	-0.99	43.18	-5.41	21.36	4.77
-24.98	-0.99	43.21	-5.52	21.25	4.68
-24.94	-1.06	43.25	-5.6	21.23	4.64
-25.01	-1.25	43.21	-5.56	21.12	4.9
-24.79	-1.21	43.32	-5.69	21.42	4.86
-24.68	-1.1	43.43	-5.95	21.67	4.57
-24.87	-1.1	43.4	-6.11	21.29	4.55
-24.98	-1.25	43.36	-6.04	21.01	4.66
-25.05	-1.43	43.32	-5.95	20.87	4.92
-24.98	-1.46	43.36	-6	20.9	5.03
-24.79	-1.35	43.51	-6.17	21.18	4.88
-24.72	-1.14	43.62	-6.46	21.2	4.46
-24.76	-1.25	43.65	-6.42	21.12	4.5
-25.01	-1.28	43.51	-6.48	20.54	4.57
-25.12	-1.35	43.43	-6.44	20.32	4.88
-24.94	-1.39	43.54	-6.37	20.92	4.9
-24.83	-1.43	43.62	-6.33	21.2	4.97
-24.9	-1.39	43.58	-6.42	20.98	4.79
-25.05	-1.35	43.54	-6.46	20.57	4.7
-25.05	-1.35	43.54	-6.48	20.5	4.68
-25.12	-1.54	43.47	-6.26	20.48	5.1
-25.09	-1.5	43.51	-6.28	20.61	5.08
-25.01	-1.43	43.54	-6.35	20.7	4.86
-25.12	-1.32	43.51	-6.44	20.5	4.61
-25.2	-1.32	43.47	-6.46	20.37	4.55
-25.34	-1.39	43.32	-6.37	20.19	4.7
-25.31	-1.43	43.32	-6.35	20.35	4.79
-25.2	-1.28	43.4	-6.42	20.57	4.59
-25.16	-0.88	43.43	-6.83	20.79	3.67
-25.42	-1.1	43.25	-6.55	20.41	4.13
-25.49	-0.99	43.18	-6.68	20.35	3.91
-25.45	-1.1	43.14	-6.48	20.54	4.24
-25.42	-0.99	43.1	-6.53	20.72	4.06
-25.34	-0.84	43.18	-6.64	20.94	3.74
-25.45	-0.81	43.1	-6.59	20.76	3.69
-25.52	-0.77	42.99	-6.61	20.68	3.56
-25.67	-1.06	42.81	-6.28	20.61	4.06
-25.6	-0.95	42.77	-6.26	20.83	4.04
-25.56	-0.84	42.77	-6.22	21.03	3.89
-25.63	-0.77	42.74	-6.24	20.96	3.71
-25.82	-0.55	42.59	-6.33	20.85	3.38
-25.93	-0.81	42.41	-6.09	20.76	3.67
-25.96	-0.95	42.22	-5.87	20.81	3.98
-25.85	-0.81	42.26	-5.84	20.98	3.87
-25.93	-0.51	42.22	-6.02	21.01	3.45
-25.89	-0.33	42.19	-6.26	21.25	2.88
-26.07	-0.4	41.97	-6.22	21.07	2.92
-26.11	-0.66	41.78	-5.93	21.23	3.43
-26.04	-0.7	41.75	-5.8	21.58	3.58
-25.96	-0.51	41.71	-6.06	21.93	3.08
-26.04	-0.4	41.6	-6.2	21.93	2.86
-26.04	-0.48	41.56	-6.13	22.17	2.92
-26.11	-0.55	41.38	-6.06	22.24	3.1
-26.04	-0.62	41.27	-5.91	22.65	3.25
-25.96	-0.55	41.2	-6.04	23.01	3.05
-26.04	-0.26	41.13	-6.55	23.01	2.44
-26.11	-0.26	40.98	-6.64	22.94	2.33
-26.04	-0.29	40.91	-6.7	23.36	2.35
-26.04	-0.48	40.8	-6.46	23.58	2.77
-26.04	-0.7	40.69	-6.15	23.93	3.21
-26.15	-0.7	40.5	-6.11	23.82	3.3
-26.18	-0.4	40.43	-6.46	23.82	2.77
-26.04	-0.44	40.5	-6.44	24.15	2.75
-26.04	-0.51	40.43	-6.24	24.17	2.97
-26.07	-0.51	40.36	-6.13	24.1	3.08
-26.11	-0.44	40.28	-6.02	24.04	3.08
-26	-0.4	40.32	-5.91	24.35	2.99
-25.93	-0.37	40.32	-5.78	24.63	2.81
-25.93	-0.4	40.28	-5.54	24.59	2.94
-25.93	-0.48	40.17	-5.27	24.68	3.14
-25.93	-0.44	40.1	-5.21	24.81	3.1
-25.93	-0.37	39.99	-5.27	24.92	2.88
-25.67	-0.26	40.06	-5.45	25.95	2.35
-25.6	-0.26	40.06	-5.47	25.84	2.35
-25.56	-0.37	40.06	-5.47	25.97	2.48
-25.63	-0.4	39.95	-5.45	25.62	2.64
-25.6	-0.44	39.92	-5.41	25.77	2.7
-25.56	-0.4	39.95	-5.52	25.84	2.57
-25.49	-0.44	39.99	-5.49	25.93	2.61
-25.38	-0.4	40.03	-5.69	25.93	2.44
-25.49	-0.4	39.99	-5.76	25.62	2.48
-25.49	-0.48	39.92	-5.65	25.58	2.66
-25.45	-0.51	39.95	-5.58	25.69	2.75
-25.16	-0.51	40.14	-5.65	26.17	2.59
-24.9	-0.62	40.28	-5.62	26.7	2.59
-25.2	-0.59	40.1	-5.78	26.15	2.59
-25.2	-0.66	40.06	-5.73	26.1	2.75
-25.2	-0.73	40.1	-5.69	26.04	2.88
-25.01	-0.81	40.25	-5.69	26.28	2.92
-24.76	-0.84	40.5	-5.8	26.56	2.79
-24.79	-0.88	40.5	-5.89	26.41	2.81
-25.01	-0.92	40.43	-5.93	26.04	2.97
-25.05	-0.99	40.43	-5.91	25.77	3.16
-24.98	-0.99	40.54	-5.89	25.8	3.19
-24.9	-1.06	40.65	-5.8	25.82	3.3
-24.72	-1.03	40.87	-5.98	25.95	3.1
-24.83	-1.03	40.83	-6.04	25.64	3.14
-24.9	-1.06	40.87	-6	25.36	3.3
-24.87	-1.1	40.94	-5.91	25.25	3.41
-24.87	-1.06	41.09	-5.91	25.11	3.41
-24.61	-1.1	41.38	-5.89	25.22	3.36
-24.76	-1.06	41.38	-5.95	24.85	3.32
-24.87	-1.06	41.38	-5.95	24.37	3.38
-24.94	-1.06	41.42	-5.82	23.99	3.58
-24.94	-1.06	41.49	-5.82	23.95	3.49
-24.76	-0.95	41.71	-5.84	24.24	3.25
-24.79	-1.03	41.75	-5.62	24.04	3.49
-24.68	-0.99	41.86	-5.62	24.17	3.45
-24.68	-0.84	41.93	-5.65	24.06	3.25
-24.87	-0.73	41.89	-5.62	23.64	3.23
-24.87	-0.73	42	-5.45	23.42	3.21
-24.72	-0.84	42.19	-5.21	23.6	3.41
-24.79	-0.77	42.22	-5.34	23.29	3.23
-24.9	-0.77	42.22	-5.23	22.74	3.38
-25.05	-0.62	42.19	-5.49	22.17	3.03
-25.12	-0.44	42.26	-5.6	22.06	2.75
-25.12	-0.48	42.33	-5.41	22.15	2.9
-24.94	-0.66	42.52	-5.1	22.41	3.19
-24.98	-0.77	42.55	-4.94	22.24	3.36
-25.23	-0.7	42.41	-4.99	21.56	3.32
-25.27	-0.37	42.44	-5.34	21.42	2.7
-25.23	-0.29	42.59	-5.32	21.53	2.57
-25.27	-0.37	42.59	-5.21	21.38	2.75
-25.2	-0.59	42.7	-4.97	21.53	3.1
-25.31	-0.51	42.63	-5.01	21.2	3.03
-25.52	-0.33	42.55	-5.19	20.72	2.9
-25.52	-0.29	42.55	-5.23	20.7	2.81
-25.52	-0.26	42.59	-5.25	20.65	2.77
-25.52	-0.33	42.63	-5.14	20.72	2.99
-25.56	-0.37	42.63	-5.12	20.65	3.08
-25.71	-0.33	42.48	-5.14	20.41	3.12
-25.85	0	42.41	-5.45	20.24	2.72
-25.74	-0.18	42.48	-5.32	20.46	2.88
-25.82	-0.26	42.44	-5.25	20.5	3.01
-25.74	-0.44	42.44	-5.03	20.65	3.27
-25.85	-0.33	42.33	-5.12	20.48	3.19
-26	-0.22	42.19	-5.19	20.32	3.16
-25.96	-0.07	42.19	-5.3	20.41	2.99
-25.85	-0.11	42.22	-5.3	20.63	2.97
-25.85	-0.37	42.19	-5.08	20.81	3.23
-25.93	-0.29	42.08	-5.12	20.76	3.19
-26.04	-0.11	41.89	-5.21	20.7	3.05
-26.11	-0.22	41.78	-5.12	20.76	3.16
-26	-0.18	41.78	-5.14	20.98	3.1
-25.85	-0.33	41.82	-4.94	21.71	3.16
-25.93	-0.26	41.67	-5.1	21.53	3.01
-26.07	-0.18	41.53	-5.16	21.36	2.99
-26.07	-0.04	41.42	-5.27	21.49	2.79
-26.04	-0.04	41.38	-5.3	21.71	2.77
-25.89	-0.11	41.46	-5.23	22.21	2.72
-25.89	-0.18	41.38	-5.16	22.26	2.9
-25.96	-0.22	41.27	-5.12	22.21	3.01
-25.96	-0.26	41.2	-5.08	22.32	3.01
-25.93	-0.29	41.16	-4.99	22.52	3.05
-25.85	-0.29	41.16	-5.05	22.81	2.97
-25.93	-0.37	41.05	-4.99	22.72	3.14
-25.89	-0.33	41.02	-5.05	22.9	3.08
-25.78	-0.29	41.05	-5.05	23.38	2.9
-25.74	-0.26	41.05	-5.08	23.38	2.86
-25.78	-0.29	40.98	-4.99	23.25	2.97
-25.74	-0.33	40.98	-4.99	23.36	2.94
-25.71	-0.37	40.98	-5.03	23.38	3.01
-25.63	-0.33	40.98	-5.1	23.6	2.88
-25.49	-0.29	41.05	-5.14	23.91	2.77
-25.52	-0.29	41.02	-5.16	23.8	2.79
-25.52	-0.33	40.98	-5.16	23.73	2.77
-25.52	-0.37	40.98	-5.14	23.73	2.77
-25.45	-0.37	41.02	-5.14	23.88	2.81
-25.42	-0.4	41.02	-5.12	23.95	2.83
-25.34	-0.4	41.05	-5.12	24.02	2.79
-25.27	-0.4	41.13	-5.14	24.06	2.7
-25.34	-0.44	41.09	-5.14	23.95	2.68
-25.27	-0.48	41.16	-5.19	23.95	2.59
-25.09	-0.48	41.31	-5.19	24.15	2.48
-24.9	-0.44	41.46	-5.3	24.48	2.22
-24.98	-0.4	41.49	-5.45	24.28	1.96
-24.98	-0.4	41.49	-5.52	24.1	1.85
-24.98	-0.44	41.56	-5.56	23.97	1.78
-24.87	-0.44	41.64	-5.65	24.04	1.67
-24.65	-0.4	41.86	-5.76	24.37	1.49
-24.65	-0.4	41.89	-5.84	24.3	1.47
-24.61	-0.44	42	-5.87	24.3	1.45
-24.76	-0.44	41.97	-5.95	23.93	1.45
-24.72	-0.48	42.08	-5.98	23.84	1.52
-24.57	-0.44	42.26	-6.09	24.02	1.43
-24.46	-0.44	42.44	-6.13	23.99	1.45
-24.54	-0.44	42.55	-6.15	23.8	1.47
-24.61	-0.48	42.59	-6.15	23.33	1.65
-24.46	-0.44	42.77	-6.22	23.33	1.63
-24.46	-0.44	42.88	-6.17	23.12	1.69
-24.24	-0.37	43.18	-6.15	23.16	1.65
-24.39	-0.33	43.21	-6.06	22.94	1.6
-24.46	-0.37	43.25	-5.93	22.48	1.76
-24.39	-0.29	43.4	-6.04	22.48	1.58
-24.39	-0.33	43.47	-6.06	22.32	1.69
-24.17	-0.26	43.73	-6.11	22.48	1.56
-24.54	-0.18	43.65	-6.11	21.69	1.67
-24.46	-0.15	43.8	-6.04	21.6	1.63
-24.5	-0.11	43.87	-6.04	21.34	1.65
-24.43	-0.11	43.98	-5.78	21.36	1.85
-24.54	-0.15	44.02	-5.52	20.68	2.15
-24.57	-0.11	44.09	-5.41	20.59	2.09
-24.57	-0.07	44.2	-5.25	20.46	2.09
-24.43	0.18	44.49	-5.45	20.3	1.6
-24.46	-0.15	44.53	-5.05	20.19	2.09
-24.72	-0.33	44.31	-4.68	19.78	2.64
-24.79	-0.04	44.35	-4.83	19.58	2.29
-24.9	0.04	44.35	-4.86	19.2	2.11
-24.54	0.18	44.64	-4.97	19.8	1.6
-24.5	0.11	44.71	-4.9	19.89	1.6
-24.76	0	44.6	-4.81	19.45	1.87
-24.98	-0.04	44.49	-4.7	19.12	2.22
-24.79	0	44.64	-4.79	19.56	2.13
-24.57	0.11	44.79	-4.97	19.8	1.87
-24.61	0.11	44.86	-5.01	19.71	1.85
-24.79	0.15	44.86	-5.08	19.38	1.85
-24.94	0.07	44.82	-4.88	18.7	2.18
-24.9	0.04	44.86	-4.72	18.81	2.37
-24.87	0.07	44.93	-4.64	18.81	2.37
-24.87	0.11	44.97	-4.61	18.81	2.24
-24.9	0.18	44.97	-4.59	18.61	2.13
-25.01	0.18	44.93	-4.48	18.35	2.22
-25.09	0.15	44.9	-4.37	18.39	2.31
-25.09	0.15	44.86	-4.26	18.48	2.4
-25.05	0.18	44.9	-4.26	18.54	2.35
-25.05	0.18	44.9	-4.26	18.57	2.29
-25.16	0.18	44.86	-4.31	18.39	2.29
-25.23	0.15	44.82	-4.28	18.33	2.33
-25.31	0.15	44.75	-4.35	18.13	2.44
-25.27	0.18	44.79	-4.39	18.17	2.42
-25.27	0.26	44.75	-4.53	18.19	2.29
-25.42	0.29	44.68	-4.68	18.02	2.22
-25.52	0.33	44.57	-4.81	17.82	2.18
-25.52	0.11	44.49	-4.55	17.97	2.61
-25.42	0.18	44.49	-4.55	18.3	2.57
-25.42	0.33	44.46	-4.66	18.44	2.4
-25.42	0.29	44.42	-4.66	18.54	2.4
-25.52	0.4	44.31	-4.72	18.46	2.24
-25.49	0.4	44.27	-4.66	18.59	2.33
-25.49	0.29	44.2	-4.5	18.7	2.55
-25.49	0.33	44.2	-4.35	18.79	2.59
-25.52	0.29	44.13	-4.11	18.81	2.72
-25.56	0.48	44.09	-4.33	18.72	2.33
-25.6	0.37	44.06	-4.13	18.81	2.53
-25.52	0.44	44.02	-4.13	19.03	2.46
-25.52	0.44	44.02	-4.04	19.18	2.42
-25.52	0.55	43.95	-4.04	19.25	2.22
-25.56	0.59	43.87	-4.09	19.25	2.04
-25.45	0.48	43.84	-4	19.53	2.18
-25.49	0.44	43.76	-3.96	19.56	2.31
-25.49	0.37	43.76	-3.91	19.6	2.46
-25.45	0.37	43.76	-3.89	19.73	2.5
[truncated: 13,144 more rows]
